# Supplementary material for: Proteomic analysis of brain and spinal cord tissue reveals distinct immune and mitochondrial processes between human and mouse ALS models
Source: Sci Rep. 2025 Sep 30;15:33959. doi: 10.1038/s41598-025-11466-0 (PMC12484661; doi:10.1038/s41598-025-11466-0)
Supplement: Supplementary file 1 — Supplementary Information 1. [file 41598_2025_11466_MOESM1_ESM.xlsx]

## Sheet: Human limma results
	name	Protein.FDR.Confidence..Combined	Master	Accession	Description	Exp..q.value..Combined	Sum.PEP.Score	Coverage....	X..Peptides	X..PSMs	X..Unique.Peptides	X..AAs	MW..kDa.	calc..pI	Score.Sequest.HT..Sequest.HT	X..Peptides..by.Search.Engine...Sequest.HT	Contaminant	Biological.Process	Cellular.Component	Molecular.Function	Pfam.IDs	Entrez.Gene.ID	Ensembl.Gene.ID	Gene.Symbol	Gene.ID	WikiPathways	Reactome.Pathways	X..Protein.Pathway.Groups	X..Razor.Peptides	X..Protein.Groups	Modifications	razor_plus_unique_peptides	ID	imputed	num_NAs	M.all_vs_C.all_CI.L	M.all_vs_C.all_CI.R	M.all_vs_C.all_diff	M.all_vs_C.all_p.adj	M.all_vs_C.all_p.val	M.all_vs_C.all_t.stastic	M.cervical_vs_C.cervical_CI.L	M.cervical_vs_C.cervical_CI.R	M.cervical_vs_C.cervical_diff	M.cervical_vs_C.cervical_p.adj	M.cervical_vs_C.cervical_p.val	M.cervical_vs_C.cervical_t.stastic	M.lumbar_vs_C.lumbar_CI.L	M.lumbar_vs_C.lumbar_CI.R
1	A1BG	High	Master Protein	P04217	Alpha-1B-glycoprotein OS=Homo sapiens OX=9606 GN=A1BG PE=1 SV=4	0	44.197	26	8	35	8	495	54.2	5.86	110.88	8	FALSE	NA	cell surface;cytoplasm;cytoskeleton;nucleus	NA	Pf13895	1	ENSG00000121410	A1BG	A8K052; hsa:1; P04217; Q68CK0; Q8IYJ6; Q96P39	Network map of SARS-CoV-2 signaling pathway	Neutrophil degranulation; Platelet degranulation	3	0	1	NA	8	P04217	FALSE	0	2.0511	9.92656	5.98883	0.0582494	0.00364162	3.05832	-0.0923976	2.12356	1.01558	0.576507	0.0715102	1.84319	0.429925	2.64588
2	A2M	High	Master Protein	P01023	Alpha-2-macroglobulin OS=Homo sapiens OX=9606 GN=A2M PE=1 SV=3	0	248.698	49	50	300	44	1474	163.2	6.46	943.76	50	FALSE	coagulation;defense response;metabolic process	cell surface;nucleus	antioxidant activity;DNA binding;structural molecule activity	Pf00207, Pf01835, Pf07677, Pf07678, Pf07703, Pf17789, Pf17791	2	ENSG00000175899	A2M	hsa:2; P01023; Q13677; Q59F47; Q5QTS0; Q68DN2; Q6PIY3; Q6PN97	Complement system; Complement and coagulation cascades	Degradation of the extracellular matrix; Platelet degranulation ; HDL assembly; Intrinsic Pathway of Fibrin Clot Formation	6	6	1	NA	50	P01023	FALSE	0	2.00122	8.8	5.40061	0.0460253	0.00248029	3.19469	0.162346	2.07535	1.11885	0.373488	0.022833	2.35219	0.352129	2.26513
3	AAAS	High	Master Protein	Q9NRG9	Aladin OS=Homo sapiens OX=9606 GN=AAAS PE=1 SV=1	0	5.913	4	2	6	2	546	59.5	7.5	17.82	2	FALSE	cell differentiation;cell growth;conjugation;metabolic process	cytoskeleton;cytosol;endoplasmic reticulum;membrane	NA	Pf00400	8086	ENSG00000094914	AAAS	hsa:8086; Q5JB47; Q9NRG9; Q9NWI6; Q9UG19	NA	ISG15 antiviral mechanism; SARS-CoV-2 activates/modulates innate and adaptive immune responses; Viral Messenger RNA Synthesis; Transcriptional regulation by small RNAs; RHOA GTPase cycle; tRNA processing in the nucleus; HCMV Late Events; HCMV Early Events; Transport of the SLBP independent Mature mRNA; Transport of the SLBP Dependant Mature mRNA; Transport of Mature mRNA Derived from an Intronles…	29	0	1	NA	2	Q9NRG9	FALSE	0	-0.728119	0.425414	-0.151353	0.804073	0.600159	-0.527687	-0.242044	0.0825311	-0.0797565	0.877032	0.328009	-0.988252	-0.173621	0.150954
4	AACS	High	Master Protein	Q86V21	Acetoacetyl-CoA synthetase OS=Homo sapiens OX=9606 GN=AACS PE=1 SV=1	0	43.244	20	14	41	14	672	75.1	6.24	113.65	14	FALSE	cellular homeostasis;metabolic process	cytosol	structural molecule activity	Pf00501, Pf16177	65985	ENSG00000081760	AACS	hsa:65985; Q49AB9; Q49AC3; Q658Q8; Q86V21; Q8IWD2; Q8NEW5; Q9BSJ9; Q9H829; Q9HA19	NA	Synthesis of Ketone Bodies	1	0	1	NA	14	Q86V21	FALSE	0	0.852441	3.77015	2.31129	0.0465811	0.00254318	3.18589	0.0800334	0.901001	0.490517	0.358159	0.0201969	2.40295	0.19916	1.02013
5	AAGAB	High	Master Protein	Q6PD74	Alpha- and gamma-adaptin-binding protein p34 OS=Homo sapiens OX=9606 GN=AAGAB PE=1 SV=1	0	8.962	13	4	13	4	315	34.6	4.64	35.59	4	FALSE	conjugation	cytosol;membrane;nucleus	NA	Pf10199	79719	ENSG00000103591	AAGAB	B4DG44; hsa:79719; Q6FI86; Q6PD74; Q7Z5X9; Q9H0P1; Q9HAK0	NA	NA	0	0	1	NA	4	Q6PD74	FALSE	0	-0.685473	0.591917	-0.0467782	0.948031	0.883533	-0.147278	-0.21049	0.148935	-0.0307771	0.98261	0.732073	-0.344379	-0.15926	0.200165
6	AAK1	High	Master Protein	Q2M2I8	AP2-associated protein kinase 1 OS=Homo sapiens OX=9606 GN=AAK1 PE=1 SV=3	0	151.361	43	28	115	27	961	103.8	6.6	405.54	28	FALSE	cell growth;cell organization and biogenesis;cellular homeostasis;conjugation;metabolic process	cytoplasm;cytoskeleton;cytosol;nucleus	antioxidant activity;signal transducer activity;structural molecule activity	Pf00069	22848	ENSG00000115977	AAK1	hsa:22848; Q2M2I8; Q4ZFZ3; Q53RX6; Q9UPV4	NA	Cargo recognition for clathrin-mediated endocytosis	2	1	1	NA	28	Q2M2I8	FALSE	0	-1.63382	1.4814	-0.0762077	0.964892	0.922039	-0.0983845	-0.450543	0.426001	-0.0122711	0.996842	0.955336	-0.0563024	-0.561584	0.314961
7	AAMDC	High	Master Protein	Q9H7C9	Mth938 domain-containing protein OS=Homo sapiens OX=9606 GN=AAMDC PE=1 SV=1	0	21.995	58	7	29	7	122	13.3	8.46	78.58	7	FALSE	metabolic process	nucleus	NA	Pf04430	28971	ENSG00000087884	AAMDC	hsa:28971; Q96AQ4; Q9H7C9; Q9Y6B1	NA	NA	0	0	1	NA	7	Q9H7C9	FALSE	0	-2.47253	0.705753	-0.883389	0.568364	0.269229	-1.11783	-0.794917	0.0993717	-0.347773	0.685088	0.12442	-1.56399	-0.660888	0.233401
8	AAMP	High	Master Protein	Q13685	Angio-associated migratory cell protein OS=Homo sapiens OX=9606 GN=AAMP PE=1 SV=2	0	25.902	18	7	19	7	434	46.7	4.42	59.63	7	FALSE	defense response;metabolic process	cytoplasm;cytoskeleton;cytosol;endoplasmic reticulum;nucleus	structural molecule activity	Pf00400	14	ENSG00000127837	AAMP	hsa:14; Q13685; Q8WUJ9; Q96H92	Nucleotide-binding oligomerization domain (NOD) pathway	Thromboxane signalling through TP receptor; Signaling by EGFR; NOD1/2 Signaling Pathway; Signaling by VEGF	5	0	1	NA	7	Q13685	FALSE	0	-1.12925	0.144659	-0.492294	0.400918	0.12674	-1.55419	-0.284867	0.073578	-0.105644	0.822573	0.241748	-1.18533	-0.332268	0.0261771
9	AAR2	High	Master Protein	Q9Y312	Protein AAR2 homolog OS=Homo sapiens OX=9606 GN=AAR2 PE=1 SV=2	0	20.334	23	7	16	7	384	43.4	5.96	47.39	7	FALSE	cell growth;cellular component movement;cellular homeostasis	membrane	NA	Pf05282, Pf20981	25980	ENSG00000131043	AAR2	E1P5S7; hsa:25980; Q9H4F9; Q9P1P3; Q9UFK9; Q9Y312	Ciliary landscape	NA	1	0	1	NA	7	Q9Y312	FALSE	0	-1.25726	0.0561037	-0.600577	0.303517	0.0721228	-1.83908	-0.426698	-0.0571518	-0.241925	0.271499	0.0113715	-2.63287	-0.296858	0.0726884
10	AARS1	High	Master Protein	P49588	Alanine--tRNA ligase, cytoplasmic OS=Homo sapiens OX=9606 GN=AARS1 PE=1 SV=2	0	247.646	56	42	346	42	968	106.7	5.53	1150.04	42	FALSE	cell organization and biogenesis;cellular component movement;cellular homeostasis;defense response;metabolic process	cytosol;endosome;nucleus	RNA binding;structural molecule activity	Pf01411, Pf02272, Pf07973	16	ENSG00000090861	AARS1	A6NF14; B4DR45; hsa:16; P49588; Q53GV7; Q96FA0	IL-18 signaling pathway	Cytosolic tRNA aminoacylation	2	0	1	NA	42	P49588	FALSE	0	-1.62917	-0.0567309	-0.842952	0.218264	0.036151	-2.15598	-0.411641	0.0308043	-0.190418	0.61179	0.0899291	-1.73088	-0.451632	-0.00918664
11	AARS2	High	Master Protein	Q5JTZ9	Alanine--tRNA ligase, mitochondrial OS=Homo sapiens OX=9606 GN=AARS2 PE=1 SV=1	0	100.066	34	26	73	26	985	107.3	6.27	236.32	26	FALSE	cell organization and biogenesis;cellular component movement;cellular homeostasis	endosome	RNA binding;structural molecule activity	Pf01411, Pf07973	57505	ENSG00000124608	AARS2	A2RRN5; hsa:57505; Q5JTZ9; Q8N198; Q96D02; Q9ULF0	Primary ovarian insufficiency	Mitochondrial tRNA aminoacylation	2	0	1	NA	26	Q5JTZ9	FALSE	0	-0.579023	1.23227	0.326623	0.72324	0.47185	0.725229	-0.14508	0.364571	0.109746	0.903323	0.390805	0.866026	-0.107901	0.40175
12	AARSD1	High	Master Protein	Q9BTE6	Alanyl-tRNA editing protein Aarsd1 OS=Homo sapiens OX=9606 GN=AARSD1 PE=1 SV=2	0	59.172	45	14	49	14	412	45.5	6.42	168.46	14	FALSE	cell organization and biogenesis;cellular component movement;cellular homeostasis;metabolic process	nucleus	RNA binding;structural molecule activity	Pf07973	100885850; 80755	ENSG00000108825; ENSG00000266967	AARSD1	B4DI73; hsa:100885850; hsa:80755; Q9BTE6	NA	NA	0	0	1	NA	14	Q9BTE6	FALSE	0	-1.03719	0.69794	-0.169623	0.859581	0.695949	-0.393162	-0.238702	0.249519	0.00540848	0.996887	0.964649	0.0445529	-0.381339	0.106882
13	AASDHPPT	High	Master Protein	Q9NRN7	L-aminoadipate-semialdehyde dehydrogenase-phosphopantetheinyl transferase OS=Homo sapiens OX=9606 GN=AASDHPPT PE=1 SV=2	0	41.377	43	13	52	13	309	35.8	6.8	154.86	13	FALSE	cell organization and biogenesis;cellular homeostasis	cytosol	structural molecule activity	Pf01648	60496	ENSG00000149313	AASDHPPT	B2R6D1; B4DDW7; hsa:60496; Q9C068; Q9NRN7; Q9P0Q3; Q9UG80; Q9Y389	NA	Vitamin B5 (pantothenate) metabolism	1	0	1	NA	13	Q9NRN7	FALSE	0	-0.8163	1.05282	0.118262	0.910872	0.800231	0.254462	-0.249439	0.276484	0.0135226	0.994567	0.918072	0.103408	-0.241271	0.284652
14	AASS	High	Master Protein	Q9UDR5	Alpha-aminoadipic semialdehyde synthase, mitochondrial OS=Homo sapiens OX=9606 GN=AASS PE=1 SV=1	0	60.468	23	19	69	19	926	102.1	6.64	187.92	19	FALSE	cellular homeostasis;metabolic process	cytosol;endosome;membrane;nucleus	structural molecule activity	Pf03435, Pf05222, Pf16653	10157	ENSG00000008311	AASS	hsa:10157; O95462; Q9UDR5	NA	Lysine catabolism	1	0	1	NA	19	Q9UDR5	FALSE	0	-2.85635	0.606032	-1.12516	0.490257	0.19749	-1.30694	-0.883656	0.0905692	-0.396544	0.66348	0.108203	-1.637	-0.784798	0.189428
15	ABAT	High	Master Protein	P80404	4-aminobutyrate aminotransferase, mitochondrial OS=Homo sapiens OX=9606 GN=ABAT PE=1 SV=3	0	134.283	69	26	240	26	500	56.4	7.96	750.94	26	FALSE	cellular homeostasis;coagulation;defense response;metabolic process	endosome;nucleus	structural molecule activity	Pf00202	18	ENSG00000183044	ABAT	A8K386; hsa:18; P80404; Q16260; Q8N5W2; Q96BG2; Q99800	Alanine and aspartate metabolism; Valproic acid pathway; Fragile X syndrome	Degradation of GABA	4	0	1	NA	26	P80404	FALSE	0	-4.46849	-1.15481	-2.81165	0.0307747	0.00131997	-3.41246	-0.829224	0.103162	-0.363031	0.68508	0.123972	-1.5659	-1.28134	-0.348959
16	ABCA1	High	Master Protein	O95477	Phospholipid-transporting ATPase ABCA1 OS=Homo sapiens OX=9606 GN=ABCA1 PE=1 SV=3	0	51.111	9	18	41	16	2261	254.1	6.86	110.59	18	FALSE	cell death;cell growth;cell organization and biogenesis;cellular homeostasis;coagulation;conjugation;development;metabolic process	cytoplasm;cytoskeleton;extracellular;mitochondrion;nucleus	antioxidant activity;catalytic activity;structural molecule activity	Pf00005, Pf12698	19	ENSG00000165029	ABCA1	hsa:19; O95477; Q5VX33; Q96S56; Q96T85; Q9NQV4; Q9UN06; Q9UN07; Q9UN08; Q9UN09	Selenium micronutrient network; Vitamin B12 metabolism; Folate metabolism; SREBF and miR33 in cholesterol and lipid homeostasis; Nuclear receptors in lipid metabolism and toxicity; Statin inhibition of cholesterol production; Metabolic pathway of LDL, HDL and TG, including diseases; Cholesterol metabolism with Bloch and Kandutsch-Russell pathways; Urotensin-II-mediated signaling pathway; 2q37 cop…	PPARA activates gene expression; NR1H3 & NR1H2 regulate gene expression linked to cholesterol transport and efflux; Defective ABCA1 causes TGD; HDL assembly	16	0	1	NA	16	O95477	FALSE	0	0.781209	4.1738	2.4775	0.0717574	0.00508688	2.93697	0.181652	1.13624	0.658946	0.221451	0.00783067	2.7762	0.304701	1.25929
17	ABCA2	High	Master Protein	Q9BZC7	ATP-binding cassette sub-family A member 2 OS=Homo sapiens OX=9606 GN=ABCA2 PE=1 SV=4	0	154.317	22	42	113	40	2435	269.7	6.81	332.54	42	FALSE	cell growth;cellular homeostasis;conjugation;defense response;metabolic process	cytoplasm;cytoskeleton;endoplasmic reticulum;mitochondrion;nucleus	catalytic activity;DNA binding;structural molecule activity	Pf00005, Pf12698	20	ENSG00000107331	ABCA2	A6NED5; hsa:20; Q5SPY5; Q5W9G5; Q76MW7; Q9BZC7; Q9HC28	NA	ABC transporters in lipid homeostasis	1	2	1	NA	42	Q9BZC7	FALSE	0	-0.934405	1.55241	0.309004	0.814734	0.619558	0.499731	-0.186343	0.513384	0.16352	0.883764	0.352022	0.939852	-0.223869	0.475859
18	ABCA3	High	Master Protein	Q99758	Phospholipid-transporting ATPase ABCA3 OS=Homo sapiens OX=9606 GN=ABCA3 PE=1 SV=2	0	53.271	12	18	37	18	1704	191.2	7.62	108.08	18	FALSE	cell growth;cell organization and biogenesis;cellular homeostasis;conjugation;defense response;metabolic process	cytoplasm;cytoskeleton;mitochondrion;nucleus	catalytic activity;structural molecule activity	Pf00005, Pf12698	21	ENSG00000167972	ABCA3	B2RU09; hsa:21; Q54A95; Q6P5P9; Q92473; Q99758	NA	Surfactant metabolism; ABC transporters in lipid homeostasis; Defective ABCA3 causes SMDP3; Defective ABCA3 causes SMDP3	4	0	1	NA	18	Q99758	FALSE	0	-1.39318	0.178892	-0.607146	0.401281	0.126968	-1.55323	-0.345602	0.0967403	-0.124431	0.841137	0.263567	-1.13132	-0.327925	0.114417
19	ABCA5	High	Master Protein	Q8WWZ7	Cholesterol transporter ABCA5 OS=Homo sapiens OX=9606 GN=ABCA5 PE=1 SV=2	0	40.802	10	14	25	14	1642	186.4	6.95	73.44	14	FALSE	cell growth;cellular homeostasis;conjugation;metabolic process	cytoplasm;cytoskeleton;extracellular;mitochondrion	catalytic activity;structural molecule activity	Pf00005, Pf12698	23461	ENSG00000154265	ABCA5	hsa:23461; Q8IVJ2; Q8WWZ7; Q96LJ1; Q96MS4; Q96PZ9; Q9NY14	NA	ABC transporters in lipid homeostasis	1	0	1	NA	14	Q8WWZ7	FALSE	0	-1.21236	1.03278	-0.0897861	0.943208	0.872901	-0.160836	-0.216761	0.414965	0.0991019	0.947272	0.531104	0.630914	-0.340941	0.290784
20	ABCA8	High	Master Protein	O94911	ABC-type organic anion transporter ABCA8 OS=Homo sapiens OX=9606 GN=ABCA8 PE=1 SV=4	0	77.727	17	23	84	19	1621	183.6	7.25	247.68	23	FALSE	cellular homeostasis;conjugation;metabolic process	cytoplasm;cytoskeleton;extracellular;nucleus	catalytic activity;structural molecule activity	Pf00005, Pf12698	10351	ENSG00000141338	ABCA8	A1L3U3; C9JQE6; hsa:10351; O94911; Q86WW0	NA	ABC-family proteins mediated transport	1	4	1	NA	23	O94911	FALSE	0	-4.2103	1.3246	-1.44285	0.59387	0.299727	-1.04841	-1.42572	0.131661	-0.647029	0.646282	0.101284	-1.67088	-1.24013	0.31725
21	ABCB1	High	Master Protein	P08183	ATP-dependent translocase ABCB1 OS=Homo sapiens OX=9606 GN=ABCB1 PE=1 SV=3	0	77.991	20	24	57	19	1280	141.4	9	173.98	24	FALSE	cell differentiation;cell growth;cellular homeostasis;conjugation;metabolic process	cytoplasm;cytoskeleton;nucleus	catalytic activity;structural molecule activity	Pf00005, Pf00664	5243	ENSG00000085563	ABCB1	A8K294; B5AK60; hsa:5243; P08183; Q12755; Q14812	Codeine and morphine metabolism; Drug induction of bile acid pathway; Allograft rejection; Constitutive androstane receptor pathway; Pregnane X receptor pathway; Vitamin D receptor pathway; Nuclear receptors meta-pathway; Nuclear receptors in lipid metabolism and toxicity; Imatinib and chronic myeloid leukemia; lncRNA-mediated mechanisms of therapeutic resistance; Male infertility; Proximal tubul…	ABC-family proteins mediated transport; Abacavir transmembrane transport; Prednisone ADME; Atorvastatin ADME	17	5	1	NA	24	P08183	FALSE	0	-0.626646	1.39762	0.38549	0.706077	0.447515	0.765881	-0.138025	0.431553	0.146764	0.866626	0.305282	1.0363	-0.111032	0.458546
22	ABCB10	High	Master Protein	Q9NRK6	ATP-binding cassette sub-family B member 10, mitochondrial OS=Homo sapiens OX=9606 GN=ABCB10 PE=1 SV=2	0	37.929	17	12	27	11	738	79.1	9.85	74.7	12	FALSE	cellular homeostasis;coagulation;conjugation;metabolic process	cytoskeleton;endosome	catalytic activity;structural molecule activity	Pf00005, Pf00664	23456	ENSG00000135776	ABCB10	hsa:23456; Q13040; Q6P1Q8; Q9H3V0; Q9NRK6	NA	Mitochondrial ABC transporters	1	0	1	NA	11	Q9NRK6	FALSE	0	-0.766646	0.645517	-0.0605644	0.939388	0.863785	-0.172484	-0.150868	0.246479	0.0478057	0.96855	0.630691	0.483868	-0.172314	0.225033
23	ABCB4	High	Master Protein	P21439	Phosphatidylcholine translocator ABCB4 OS=Homo sapiens OX=9606 GN=ABCB4 PE=1 SV=2	0	14.005	4	6	25	1	1286	141.4	8.48	62.79	6	FALSE	cell growth;cellular homeostasis;conjugation;metabolic process	cytoplasm;cytoskeleton;cytosol;membrane;nucleus	catalytic activity;structural molecule activity	Pf00005, Pf00664	5244	ENSG00000005471	ABCB4	A0A2V7; A4D1D3; A4D1D4; A4D1D5; D6W5P3; D6W5P4; hsa:5244; P21439; Q14813	Farnesoid X receptor pathway; Nuclear receptors meta-pathway; Nuclear receptors in lipid metabolism and toxicity; Disorders of bile acid synthesis and biliary transport	PPARA activates gene expression; ABC-family proteins mediated transport; Defective ABCB4 causes PFIC3, ICP3 and GBD1	7	0	1	NA	1	P21439	FALSE	0	-0.860505	0.887591	0.0135431	0.990403	0.975273	0.0311581	-0.299109	0.19276	-0.0531746	0.973942	0.665679	-0.434781	-0.32707	0.1648
24	ABCB6	High	Master Protein	Q9NP58	ATP-binding cassette sub-family B member 6 OS=Homo sapiens OX=9606 GN=ABCB6 PE=1 SV=1	0	31.897	13	8	26	8	842	93.8	8.48	92.55	8	FALSE	cell growth;cellular homeostasis;coagulation;conjugation;defense response;metabolic process	cell surface;cytoplasm;cytoskeleton;cytosol;endosome;extracellular;membrane;mitochondrion	catalytic activity;structural molecule activity	Pf00005, Pf00664, Pf16185	10058	ENSG00000115657	ABCB6	hsa:10058; O75542; Q49A66; Q59GQ5; Q6ZME6; Q96ME8; Q9HAQ6; Q9HAQ7; Q9NP58	NA	Mitochondrial ABC transporters; Defective ABCB6 causes MCOPCB7	2	0	1	NA	8	Q9NP58	FALSE	0	-1.39747	1.38254	-0.0074676	0.995987	0.991425	-0.0108032	-0.51254	0.269684	-0.121428	0.947961	0.53539	-0.624316	-0.322935	0.459289
25	ABCB7	High	Master Protein	O75027	Iron-sulfur clusters transporter ABCB7, mitochondrial OS=Homo sapiens OX=9606 GN=ABCB7 PE=1 SV=2	0	50.392	20	14	66	14	752	82.6	9.33	200.85	14	FALSE	cell growth;cellular homeostasis;conjugation;metabolic process	cytoskeleton;endosome	catalytic activity;structural molecule activity	Pf00005, Pf00664	22	ENSG00000131269	ABCB7	G3XAC4; hsa:22; O75027; O75345; Q5VWY7; Q5VWY8; Q9BRE1; Q9UND1; Q9UP01	Iron-sulfur cluster biogenesis	Mitochondrial ABC transporters; Cytosolic iron-sulfur cluster assembly	3	0	1	NA	14	O75027	FALSE	0	-0.819382	0.789204	-0.015089	0.988663	0.970064	-0.0377252	-0.136103	0.316513	0.090205	0.917428	0.426795	0.801528	-0.228144	0.224471
26	ABCB8	High	Master Protein	Q9NUT2	Mitochondrial potassium channel ATP-binding subunit OS=Homo sapiens OX=9606 GN=ABCB8 PE=1 SV=3	0	75.235	33	21	92	19	735	79.9	8.98	265.15	21	FALSE	cell growth;conjugation	cytoplasm;cytoskeleton;endosome;membrane	catalytic activity;structural molecule activity	Pf00005, Pf00664	11194	ENSG00000197150	ABCB8	A5D8W3; B2RBL8; B3KND2; B4DG02; G3XAP3; hsa:11194; O95787; Q53GM0; Q9NUT2	NA	Mitochondrial ABC transporters	1	1	1	NA	20	Q9NUT2	FALSE	0	-2.00382	1.16648	-0.418668	0.802776	0.597801	-0.531114	-0.400813	0.491227	0.0452069	0.987445	0.839363	0.203816	-0.495028	0.397012
27	ABCB9	High	Master Protein	Q9NP78	ABC-type oligopeptide transporter ABCB9 OS=Homo sapiens OX=9606 GN=ABCB9 PE=1 SV=1	0	55.037	26	15	42	14	766	84.4	7.93	136.47	15	FALSE	cellular homeostasis;conjugation	cytoskeleton;extracellular;mitochondrion;nucleus	catalytic activity;structural molecule activity	Pf00005, Pf00664	23457	ENSG00000150967	ABCB9	B4E2J0; hsa:23457; Q5W9G7; Q769F3; Q769F4; Q96AB1; Q9NP78; Q9P208	NA	ABC-family proteins mediated transport	1	0	1	NA	14	Q9NP78	FALSE	0	-0.233564	2.90088	1.33366	0.345407	0.0935308	1.7112	-0.206035	0.675919	0.234942	0.862132	0.289394	1.07135	0.0798268	0.961781
28	ABCC1	High	Master Protein	P33527	Multidrug resistance-associated protein 1 OS=Homo sapiens OX=9606 GN=ABCC1 PE=1 SV=3	0	64.671	16	20	47	20	1531	171.5	7.11	131.81	20	FALSE	cell growth;cellular homeostasis;coagulation;conjugation;metabolic process	cytoplasm;cytoskeleton	catalytic activity;structural molecule activity	Pf00005, Pf00664	4363	ENSG00000103222; ENSG00000278183	ABCC1	A3RJX2; C9JPJ4; hsa:4363; O14819; O43333; P33527; P78419; Q59GI9; Q9UQ97; Q9UQ99; Q9UQA0	Irinotecan pathway; Leukotriene metabolic pathway; TROP2 regulatory signaling; IL-24 Signaling pathway	Transport of RCbl within the body; ABC-family proteins mediated transport; Cytoprotection by HMOX1; Paracetamol ADME; NFE2L2 regulating MDR associated enzymes; Heme degradation; Synthesis of Leukotrienes (LT) and Eoxins (EX)	11	0	1	NA	20	P33527	FALSE	0	1.62082	3.60592	2.61337	0.000807221	2.96856275719152e-06	5.29464	0.414909	0.973465	0.694187	0.00385794	8.18516615185236e-06	4.99835	0.461807	1.02036
29	ABCC4	High	Master Protein	O15439	ATP-binding cassette sub-family C member 4 OS=Homo sapiens OX=9606 GN=ABCC4 PE=1 SV=3	0	89.191	22	25	92	24	1325	149.4	8.19	271.56	25	FALSE	cell death;cell differentiation;cell growth;cellular homeostasis;conjugation	cytoplasm;cytoskeleton;extracellular;membrane	catalytic activity;structural molecule activity	Pf00005, Pf00664	10257	ENSG00000125257	ABCC4	A9Z1Z7; B7Z3Q7; hsa:10257; O15439; Q8IVZ4; Q8IZN6; Q8NEW8; Q9Y6J2	Fluoropyrimidine activity; Androgen receptor network in prostate cancer; Drug induction of bile acid pathway; Ectoderm differentiation; Pregnane X receptor pathway; Nuclear receptors meta-pathway; NRF2 pathway; Photodynamic therapy-induced NFE2L2 (NRF2) survival signaling; TYROBP causal network in microglia; Aspirin and miRNAs; Proximal tubule transport; FOXA2 pathway; Prostaglandin synthesis and…	ABC-family proteins mediated transport; Paracetamol ADME; Platelet degranulation ; Azathioprine ADME	17	1	1	NA	25	O15439	FALSE	0	-2.51887	0.634487	-0.942194	0.535153	0.235417	-1.20167	-0.771238	0.116038	-0.3276	0.712614	0.144136	-1.48492	-0.55667	0.330606
30	ABCC5	High	Master Protein	O15440	ATP-binding cassette sub-family C member 5 OS=Homo sapiens OX=9606 GN=ABCC5 PE=1 SV=2	0	25.822	6	7	12	7	1437	160.6	8.66	41.34	7	FALSE	cellular homeostasis;conjugation	cytoplasm;cytoskeleton;extracellular;mitochondrion	catalytic activity;structural molecule activity	Pf00005, Pf00664	10057	ENSG00000114770	ABCC5	B9EIQ2; hsa:10057; O14517; O15440; Q29ZA9; Q29ZB1; Q86UX3; Q86W30; Q9UN85; Q9UNP5; Q9UQC3	Fluoropyrimidine activity; Nuclear receptors meta-pathway; NRF2 pathway	ABC-family proteins mediated transport; Paracetamol ADME; Hyaluronan biosynthesis and export; Azathioprine ADME	7	0	1	NA	7	O15440	TRUE	15	-1.49807	1.34939	-0.0743363	0.963595	0.916821	-0.104993	-0.290869	0.510333	0.109732	0.957508	0.584325	0.550819	-0.533904	0.267298
31	ABCC8	High	Master Protein	Q09428	ATP-binding cassette sub-family C member 8 OS=Homo sapiens OX=9606 GN=ABCC8 PE=1 SV=6	0	30.606	8	12	19	9	1581	176.9	7.81	38.22	12	FALSE	cell death;conjugation;metabolic process	cytoplasm;cytoskeleton;extracellular	catalytic activity;structural molecule activity	Pf00005, Pf00664	6833	ENSG00000006071	ABCC8	A6NMX8; E3UYX6; hsa:6833; O75948; Q09428; Q16583	NA	Regulation of insulin secretion; ATP sensitive Potassium channels; Defective ABCC8 can cause hypo- and hyper-glycemias	3	3	1	NA	12	Q09428	TRUE	15	-0.869164	1.47605	0.303442	0.806825	0.605211	0.520367	-0.159839	0.500044	0.170102	0.866626	0.305088	1.03672	-0.0436375	0.616245
32	ABCC9	High	Master Protein	O60706	ATP-binding cassette sub-family C member 9 OS=Homo sapiens OX=9606 GN=ABCC9 PE=1 SV=2	0	28.098	7	10	23	7	1549	174.1	7.37	60.63	10	FALSE	cell differentiation;coagulation;conjugation;defense response;metabolic process	cytoplasm;cytoskeleton;endoplasmic reticulum	catalytic activity;structural molecule activity	Pf00005, Pf00664	10060	ENSG00000069431	ABCC9	hsa:10060; O60706; O60707	NA	ABC-family proteins mediated transport; Ion homeostasis; ATP sensitive Potassium channels; Defective ABCC9 causes CMD10, ATFB12 and Cantu syndrome	4	0	1	NA	7	O60706	FALSE	0	-0.450379	2.41171	0.980666	0.461127	0.174619	1.37802	-0.201238	0.604081	0.201422	0.872372	0.319531	1.0059	-0.103631	0.701688
33	ABCD2	High	Master Protein	Q9UBJ2	ATP-binding cassette sub-family D member 2 OS=Homo sapiens OX=9606 GN=ABCD2 PE=1 SV=1	0	52.906	25	15	34	13	740	83.2	8.92	108.75	15	FALSE	cell differentiation;cell growth;cellular homeostasis;conjugation;defense response;metabolic process	cytoskeleton;cytosol;mitochondrion	catalytic activity;structural molecule activity	Pf00005, Pf06472	225	ENSG00000173208	ABCD2	B2RAM3; hsa:225; Q13210; Q2M3H9; Q9UBJ2	Nuclear receptors in lipid metabolism and toxicity	Class I peroxisomal membrane protein import; ABC transporters in lipid homeostasis	3	2	1	NA	15	Q9UBJ2	FALSE	0	-3.57717	0.488208	-1.54448	0.410438	0.133129	-1.52791	-0.598742	0.545151	-0.0267956	0.994567	0.925337	-0.0942094	-1.04457	0.0993252
34	ABCD3	High	Master Protein	P28288	ATP-binding cassette sub-family D member 3 OS=Homo sapiens OX=9606 GN=ABCD3 PE=1 SV=1	0	75.06	34	19	88	19	659	75.4	9.36	267.66	19	FALSE	cell growth;cellular homeostasis;conjugation;metabolic process	cytosol;endosome;mitochondrion;nucleus	catalytic activity;structural molecule activity	Pf00005, Pf06472	5825	ENSG00000117528	ABCD3	D3DT46; hsa:5825; P28288; Q15271; Q6NUN5; Q96DA3; Q9H529	Nuclear receptors in lipid metabolism and toxicity; Fragile X syndrome	RHOC GTPase cycle; RHOA GTPase cycle; Class I peroxisomal membrane protein import; ABC transporters in lipid homeostasis	6	0	1	NA	19	P28288	FALSE	0	-1.24341	0.266315	-0.488545	0.491935	0.199349	-1.30144	-0.298304	0.126492	-0.085906	0.91658	0.420073	-0.813315	-0.249137	0.17566
35	ABCE1	High	Master Protein	P61221	ATP-binding cassette sub-family E member 1 OS=Homo sapiens OX=9606 GN=ABCE1 PE=1 SV=1	0	66.904	33	16	72	16	599	67.3	8.34	233.79	16	FALSE	cell growth;cell organization and biogenesis;cellular homeostasis;conjugation;metabolic process	cytosol;endosome;Golgi;nucleus	DNA binding;protein binding;structural molecule activity	Pf00005, Pf00037, Pf04068	6059	ENSG00000164163	ABCE1	hsa:6059; O88793; P61221; Q13181; Q13864; Q6NR76; Q96AL0; Q96B10; Q99K66	NA	OAS antiviral response; Interferon alpha/beta signaling	2	0	1	NA	16	P61221	FALSE	0	-0.235138	0.959796	0.362329	0.527677	0.228648	1.21948	-0.133329	0.202895	0.0347827	0.976104	0.679232	0.416056	-0.0617017	0.274522
36	ABCF1	High	Master Protein	Q8NE71	ATP-binding cassette sub-family F member 1 OS=Homo sapiens OX=9606 GN=ABCF1 PE=1 SV=2	0	89.921	31	21	73	20	845	95.9	6.8	250.3	21	FALSE	cell organization and biogenesis;cellular homeostasis;coagulation;metabolic process	cytosol;Golgi;membrane;nucleus	protein binding;RNA binding;structural molecule activity	Pf00005	23	ENSG00000204574; ENSG00000206490; ENSG00000225989; ENSG00000231129; ENSG00000232169; ENSG00000236149; ENSG00000236342	ABCF1	A2BF75; hsa:23; O14897; Q69YP6; Q8NE71	IL-18 signaling pathway	ABC-family proteins mediated transport	2	1	1	NA	21	Q8NE71	FALSE	0	-0.0528628	1.24812	0.597627	0.300958	0.070877	1.84747	-0.161609	0.204454	0.0214227	0.987256	0.814934	0.235362	0.0215331	0.387596
37	ABCF2	High	Master Protein	Q9UG63	ATP-binding cassette sub-family F member 2 OS=Homo sapiens OX=9606 GN=ABCF2 PE=1 SV=2	0	55.126	30	18	55	18	623	71.2	7.37	159.92	18	FALSE	NA	NA	structural molecule activity	Pf00005, Pf12848	10061; 114483834	ENSG00000033050	ABCF2	hsa:10061; hsa:114483834; O60864; Q75MJ0; Q75MJ1; Q96TE8; Q9UG63	VEGFA-VEGFR2 signaling	NFE2L2 regulating MDR associated enzymes	2	0	1	NA	18	Q9UG63	FALSE	0	-0.329651	1.13916	0.404755	0.571322	0.273297	1.10826	-0.143115	0.270171	0.0635281	0.949551	0.539377	0.618204	-0.0823385	0.330948
38	ABCF3	High	Master Protein	Q9NUQ8	ATP-binding cassette sub-family F member 3 OS=Homo sapiens OX=9606 GN=ABCF3 PE=1 SV=2	0	70.285	38	24	77	24	709	79.7	6.34	213.95	24	FALSE	coagulation	NA	structural molecule activity	Pf00005, Pf12848	55324	ENSG00000161204	ABCF3	A8K241; hsa:55324; Q86UA2; Q8NAN1; Q96GS8; Q9H7A8; Q9NUQ8	NA	NA	0	0	1	NA	24	Q9NUQ8	FALSE	0	-1.21253	0.220778	-0.495874	0.456744	0.170552	-1.39139	-0.421885	-0.0185892	-0.220237	0.426018	0.0329607	-2.19626	-0.298306	0.10499
39	ABCG2	High	Master Protein	Q9UNQ0	Broad substrate specificity ATP-binding cassette transporter ABCG2 OS=Homo sapiens OX=9606 GN=ABCG2 PE=1 SV=3	0	16.408	8	5	21	5	655	72.3	8.69	49.57	5	FALSE	cellular homeostasis;conjugation;metabolic process	cytoplasm;cytoskeleton;endosome;membrane	catalytic activity;structural molecule activity	Pf00005, Pf01061, Pf19055	9429	ENSG00000118777	ABCG2	A0A1W3; A8K1T5; hsa:9429; O95374; Q4W5I3; Q53ZQ1; Q569L4; Q5YLG4; Q86V64; Q8IX16; Q96LD6; Q96TA8; Q9BY73; Q9NUS0; Q9UNQ0	Fluoropyrimidine activity; Irinotecan pathway; Photodynamic therapy-induced NFE2L2 (NRF2) survival signaling; Imatinib and chronic myeloid leukemia; Proximal tubule transport; IL-24 Signaling pathway	Iron uptake and transport; Heme degradation; Paracetamol ADME; Abacavir transmembrane transport; Ciprofloxacin ADME; NFE2L2 regulating MDR associated enzymes; Heme biosynthesis	13	0	1	NA	5	Q9UNQ0	FALSE	0	-0.953032	0.689912	-0.13156	0.883578	0.748823	-0.322046	-0.246488	0.215794	-0.0153472	0.99278	0.894345	-0.133517	-0.289148	0.173134
40	ABHD10	High	Master Protein	Q9NUJ1	Palmitoyl-protein thioesterase ABHD10, mitochondrial OS=Homo sapiens OX=9606 GN=ABHD10 PE=1 SV=1	0	50.638	46	10	61	10	306	33.9	8.57	187.01	10	FALSE	cell organization and biogenesis;cellular homeostasis	cytosol;endosome	structural molecule activity	Pf00561	55347	ENSG00000144827	ABHD10	B7Z6A8; C9IZX5; D3DN63; hsa:55347; Q8TCF9; Q9NUJ1	NA	Glucuronidation	1	0	1	NA	10	Q9NUJ1	FALSE	0	-0.934845	1.04272	0.0539395	0.962099	0.91311	0.109696	-0.0846157	0.471822	0.193603	0.751724	0.168181	1.39931	-0.45063	0.105808
41	ABHD11	High	Master Protein	Q8NFV4	Protein ABHD11 OS=Homo sapiens OX=9606 GN=ABHD11 PE=1 SV=1	0	36.014	39	10	39	10	315	34.7	9.48	107.79	10	FALSE	cellular homeostasis	endosome	structural molecule activity	Pf00561	83451	ENSG00000106077	ABHD11	H7BYM8; hsa:83451; Q6PJU0; Q8N722; Q8N723; Q8NFV2; Q8NFV3; Q8NFV4; Q9HBS8	7q11.23 copy number variation syndrome	NA	1	0	1	NA	10	Q8NFV4	FALSE	0	-3.71471	-0.778023	-2.24636	0.0564096	0.00346277	-3.07638	-0.764911	0.0613967	-0.351757	0.618686	0.0933718	-1.71206	-1.11263	-0.286323
42	ABHD12	High	Master Protein	Q8N2K0	Lysophosphatidylserine lipase ABHD12 OS=Homo sapiens OX=9606 GN=ABHD12 PE=1 SV=2	0	43.249	38	14	54	14	398	45.1	8.65	161.29	14	FALSE	cell organization and biogenesis;cellular homeostasis;metabolic process	cytoplasm;cytoskeleton;extracellular;nucleus	structural molecule activity	Pf00561	26090	ENSG00000100997	ABHD12	A6NED4; A6NJ90; A8K450; B4DE71; hsa:26090; Q5T710; Q5T711; Q8N2K0; Q96CR1; Q9BX05; Q9NPX7; Q9UFV6	NA	Arachidonate production from DAG	1	0	1	NA	14	Q8N2K0	FALSE	0	-0.268128	1.71934	0.725607	0.429972	0.148574	1.46831	-0.128697	0.430527	0.150915	0.859101	0.28322	1.08534	-0.107644	0.45158
43	ABHD13	High	Master Protein	Q7L211	Protein ABHD13 OS=Homo sapiens OX=9606 GN=ABHD13 PE=2 SV=1	0	11.655	10	4	9	4	337	38.5	8.57	20	4	FALSE	cell organization and biogenesis;cellular homeostasis	nucleus	structural molecule activity	Pf00561	84945	ENSG00000139826	ABHD13	B3KWE7; hsa:84945; Q7L211; Q8NBW1; Q96JX9	NA	NA	0	0	1	NA	4	Q7L211	TRUE	15	-1.28253	0.973187	-0.15467	0.902654	0.783918	-0.275765	-0.506023	0.128678	-0.188673	0.821111	0.237785	-1.19552	-0.248512	0.386189
44	ABHD14B	High	Master Protein	Q96IU4	Putative protein-lysine deacylase ABHD14B OS=Homo sapiens OX=9606 GN=ABHD14B PE=1 SV=1	0	37.315	48	8	50	8	210	22.3	6.4	178.19	8	FALSE	cellular homeostasis;metabolic process	cytosol;membrane;nucleus	structural molecule activity	Pf12697	84836	ENSG00000114779	ABHD14B	hsa:84836; Q86VK8; Q8N8W5; Q96IU4	NA	Cytosolic sulfonation of small molecules	1	0	1	NA	8	Q96IU4	FALSE	0	-0.0299905	4.24777	2.10889	0.264668	0.053169	1.98269	-0.308915	0.894737	0.292911	0.878656	0.332657	0.978703	-0.167805	1.03585
45	ABHD16A	High	Master Protein	O95870	Phosphatidylserine lipase ABHD16A OS=Homo sapiens OX=9606 GN=ABHD16A PE=1 SV=3	0	80.401	39	19	82	19	558	63.2	8.13	272.56	19	FALSE	cellular homeostasis	cytoskeleton	structural molecule activity	Pf00561	7920	ENSG00000204427; ENSG00000206403; ENSG00000224552; ENSG00000230475; ENSG00000231488; ENSG00000235676; ENSG00000236063	ABHD16A	A2BEY3; B7Z4R6; hsa:7920; O95870; Q5SRR1; Q5SRR2; Q8WYH0; Q9NW33	IL-18 signaling pathway	NA	1	0	1	NA	19	O95870	FALSE	0	-0.972799	0.718214	-0.127293	0.891587	0.7634	-0.302743	-0.241963	0.233845	-0.00405916	0.996887	0.972773	-0.03431	-0.241559	0.234249
46	ABHD17A	High	Master Protein	Q96GS6	Alpha/beta hydrolase domain-containing protein 17A OS=Homo sapiens OX=9606 GN=ABHD17A PE=1 SV=1	0	28.443	36	8	26	6	310	34	6.84	79.74	8	FALSE	cell organization and biogenesis;cellular homeostasis;metabolic process	cytoplasm;cytoskeleton;membrane;mitochondrion;nucleus	structural molecule activity	NA	81926	ENSG00000129968	ABHD17A	A8K0G8; D6W5Z9; hsa:81926; Q6PJU2; Q8WUH9; Q96GS6; Q9BWL0; Q9H7Q9	NA	RAS processing	1	0	1	NA	6	Q96GS6	FALSE	0	-1.87371	0.509003	-0.682353	0.555582	0.25516	-1.15174	-0.479504	0.190931	-0.144287	0.903323	0.391069	-0.865539	-0.494226	0.176209
47	ABHD17B	High	Master Protein	Q5VST6	Alpha/beta hydrolase domain-containing protein 17B OS=Homo sapiens OX=9606 GN=ABHD17B PE=1 SV=1	0	40.701	49	10	55	9	288	32.2	6.29	181.66	10	FALSE	cell organization and biogenesis;cellular homeostasis;metabolic process	cytoplasm;cytoskeleton;mitochondrion;nucleus	structural molecule activity	Pf00326	51104	ENSG00000107362	ABHD17B	A8KAJ5; hsa:51104; Q5VST6; Q5VST7; Q86YB6; Q8IY03; Q9Y377	NA	RAS processing	1	1	1	NA	10	Q5VST6	FALSE	0	-1.40731	1.41938	0.00603559	0.996567	0.993184	0.00858732	-0.244549	0.550811	0.153131	0.920541	0.442563	0.77431	-0.425474	0.369886
48	ABHD17C	High	Master Protein	Q6PCB6	Alpha/beta hydrolase domain-containing protein 17C OS=Homo sapiens OX=9606 GN=ABHD17C PE=1 SV=2	0	30.041	37	8	17	7	329	35.8	5.64	59.96	8	FALSE	cell organization and biogenesis;cellular homeostasis;metabolic process	cytoplasm;cytoskeleton;mitochondrion;nucleus	structural molecule activity	NA	58489	ENSG00000136379	ABHD17C	hsa:58489; Q1RMD6; Q6PCB6; Q9NPM1	NA	RAS processing	1	0	1	NA	7	Q6PCB6	FALSE	0	-1.15946	0.765982	-0.19674	0.853844	0.682954	-0.41094	-0.205482	0.336289	0.065404	0.96855	0.629529	0.485518	-0.221112	0.320659
49	ABHD4	High	Master Protein	Q8TB40	(Lyso)-N-acylphosphatidylethanolamine lipase OS=Homo sapiens OX=9606 GN=ABHD4 PE=1 SV=1	0	25.323	32	8	16	8	342	38.8	7.59	40.66	8	FALSE	cellular homeostasis;metabolic process	cytoskeleton;endosome;extracellular;nucleus	structural molecule activity	Pf00561	63874	ENSG00000100439	ABHD4	B4DDH7; hsa:63874; Q8TB40; Q9H9E0	NA	Acyl chain remodelling of PE	1	0	1	NA	8	Q8TB40	FALSE	0	0.244479	1.68659	0.965536	0.107527	0.00974514	2.69269	-0.0309201	0.374854	0.171967	0.621732	0.0947987	1.70442	0.101984	0.507759
50	ABHD5	High	Master Protein	Q8WTS1	1-acylglycerol-3-phosphate O-acyltransferase ABHD5 OS=Homo sapiens OX=9606 GN=ABHD5 PE=1 SV=1	0	22.538	24	4	10	4	349	39.1	6.61	35.13	4	FALSE	cellular homeostasis;metabolic process	cytosol;endosome;membrane;nucleus	DNA binding;structural molecule activity	Pf00561	51099	ENSG00000011198	ABHD5	B2R9K0; hsa:51099; Q8WTS1; Q9Y369	Lipid metabolism pathway; 5q35 copy number variation	Triglyceride catabolism	3	0	1	NA	4	Q8WTS1	FALSE	0	-0.987371	1.3674	0.190012	0.883107	0.746956	0.324526	-0.289449	0.373122	0.0418367	0.985339	0.800627	0.253946	-0.151576	0.510996
51	ABHD6	High	Master Protein	Q9BV23	Monoacylglycerol lipase ABHD6 OS=Homo sapiens OX=9606 GN=ABHD6 PE=1 SV=1	0	43.548	49	14	39	14	337	38.3	8.41	111.14	14	FALSE	cellular homeostasis;metabolic process	cytoplasm;cytoskeleton;endosome;mitochondrion;nucleus	structural molecule activity	Pf00561	57406	ENSG00000163686	ABHD6	B2R7Y9; hsa:57406; Q6ZMF7; Q9BV23	NA	Arachidonate production from DAG	1	0	1	NA	14	Q9BV23	FALSE	0	-1.03329	1.40711	0.186914	0.890074	0.759396	0.308034	-0.189802	0.496864	0.153531	0.893711	0.373045	0.899221	-0.194597	0.492069
52	ABI1	High	Master Protein	Q8IZP0	Abl interactor 1 OS=Homo sapiens OX=9606 GN=ABI1 PE=1 SV=4	0	48.536	29	13	41	9	508	55	7.06	127.33	13	FALSE	cell differentiation;cell growth;defense response;development;metabolic process	cytosol;endoplasmic reticulum;extracellular;membrane;nucleus	DNA binding;motor activity;structural molecule activity	Pf00018, Pf07815	10006	ENSG00000136754	ABI1	A9Z1Y6; B3KX62; B4DQ58; H7BXI6; hsa:10006; O15147; O76049; O95060; Q5T2R3; Q5T2R4; Q5T2R6; Q5T2R7; Q5T2R9; Q5W070; Q5W072; Q8IZP0; Q8TB63; Q96S81; Q9NXZ9; Q9NYB8	EGF/EGFR signaling pathway	Regulation of actin dynamics for phagocytic cup formation; VEGFA-VEGFR2 Pathway; FCGR3A-mediated phagocytosis; RAC1 GTPase cycle; RHO GTPases Activate WASPs and WAVEs; RAC2 GTPase cycle; RAC3 GTPase cycle	8	4	1	NA	13	Q8IZP0	FALSE	0	-0.719235	0.585322	-0.0669561	0.927466	0.837343	-0.206416	-0.188271	0.178798	-0.00473672	0.996842	0.958827	-0.0518975	-0.156295	0.210774
53	ABI2	High	Master Protein	Q9NYB9	Abl interactor 2 OS=Homo sapiens OX=9606 GN=ABI2 PE=1 SV=1	0	38.572	24	11	34	7	513	55.6	6.16	100.46	11	FALSE	cell growth;cell organization and biogenesis;cellular homeostasis;defense response;development;metabolic process	cytosol;endoplasmic reticulum;membrane;nucleus	structural molecule activity	Pf00018, Pf07815	10152	ENSG00000138443	ABI2	B4DSN1; hsa:10152; Q13147; Q13249; Q13801; Q9BV70; Q9NYB9	Regulation of actin cytoskeleton	VEGFA-VEGFR2 Pathway; RAC1 GTPase cycle; RAC3 GTPase cycle; Regulation of actin dynamics for phagocytic cup formation; FCGR3A-mediated phagocytosis; RHO GTPases Activate WASPs and WAVEs; RAC2 GTPase cycle	8	0	1	NA	7	Q9NYB9	FALSE	0	-1.66568	0.320497	-0.672589	0.466896	0.179613	-1.36191	-0.351816	0.207042	-0.0723871	0.961785	0.604824	-0.520926	-0.468187	0.0906711
54	ABI3	High	Master Protein	Q9P2A4	ABI gene family member 3 OS=Homo sapiens OX=9606 GN=ABI3 PE=1 SV=2	0	15.932	20	5	10	5	366	39	5.08	31.97	5	FALSE	cell growth;coagulation;metabolic process	nucleus	motor activity;structural molecule activity	Pf07815, Pf14604	51225	ENSG00000108798	ABI3	C9IZN8; hsa:51225; Q9H0P6; Q9P2A4	NA	NA	0	0	1	NA	5	Q9P2A4	TRUE	15	-1.56488	0.702453	-0.431214	0.706362	0.448104	-0.764881	-0.463893	0.174077	-0.144908	0.8901	0.365566	-0.913503	-0.508835	0.129135
55	ABI3BP	High	Master Protein	Q7Z7G0	Target of Nesh-SH3 OS=Homo sapiens OX=9606 GN=ABI3BP PE=1 SV=2	0	33.424	12	9	33	9	1068	117.8	9.42	96.44	9	FALSE	cell growth;metabolic process	NA	NA	Pf00041, Pf21731	25890	ENSG00000154175	ABI3BP	B3KSL4; hsa:25890; Q6ZW20; Q6ZW22; Q7Z7G0; Q9C082; Q9UFI6	NA	NA	0	0	1	NA	9	Q7Z7G0	FALSE	0	-7.90724	11.8538	1.97328	0.856541	0.689768	0.401602	-3.06336	2.49689	-0.283232	0.987445	0.838549	-0.204864	-2.14488	3.41537
56	ABL2	High	Master Protein	P42684	Tyrosine-protein kinase ABL2 OS=Homo sapiens OX=9606 GN=ABL2 PE=1 SV=1	0	44.292	13	13	23	11	1182	128.3	8.07	70.36	13	FALSE	cell communication;cell organization and biogenesis;cellular homeostasis;development;metabolic process	cytosol;endoplasmic reticulum	motor activity;signal transducer activity;structural molecule activity	Pf00017, Pf00018, Pf07714, Pf08919	27	ENSG00000143322	ABL2	A0M8X0; B7UEF2; B7UEF3; B7UEF4; B7UEF5; hsa:27; P42684; Q5T0X6; Q5W0C5; Q6NZY6; Q7Z301	Ras signaling; Acute viral myocarditis; ErbB signaling pathway	RAC3 GTPase cycle; RAC1 GTPase cycle; Negative regulation of FLT3; Role of ABL in ROBO-SLIT signaling	7	2	1	NA	13	P42684	FALSE	0	-0.809667	0.952344	0.0713389	0.942327	0.871339	0.16283	-0.176822	0.318963	0.0710704	0.956757	0.566972	0.576517	-0.188151	0.307634
57	ABLIM1	High	Master Protein	O14639	Actin-binding LIM protein 1 OS=Homo sapiens OX=9606 GN=ABLIM1 PE=1 SV=3	0	110.518	44	29	125	28	778	87.6	8.59	383.19	29	FALSE	cell differentiation;cell growth;metabolic process	endoplasmic reticulum;nucleus	motor activity;structural molecule activity	Pf00412, Pf02209, Pf16182	3983	ENSG00000099204	ABLIM1	A6NI16; A6NJ06; A8MXA9; B3KVH2; hsa:3983; O14639; Q15039; Q5JVV1; Q5JVV2; Q5T6N2; Q5T6N3; Q5T6N5; Q68CQ9; Q9BUP1	Male infertility	DCC mediated attractive signaling	2	1	1	NA	29	O14639	FALSE	0	-2.27157	0.311817	-0.979878	0.410715	0.13374	-1.52545	-0.640154	0.0867463	-0.276704	0.696545	0.132381	-1.53094	-0.580305	0.146595
58	ABLIM2	High	Master Protein	Q6H8Q1	Actin-binding LIM protein 2 OS=Homo sapiens OX=9606 GN=ABLIM2 PE=1 SV=2	0	97.936	49	22	81	21	611	67.8	7.94	248.08	22	FALSE	cell differentiation;cell growth	endoplasmic reticulum;nucleus	motor activity;structural molecule activity	Pf00412, Pf02209, Pf16182	84448	ENSG00000163995	ABLIM2	E9PF39; hsa:84448; Q08E71; Q19VH0; Q6H8Q0; Q6H8Q1; Q6NX73; Q8N3C5; Q8N9E9; Q8N9G2; Q96JL7	NA	DCC mediated attractive signaling	1	0	1	NA	21	Q6H8Q1	FALSE	0	-2.34025	0.451595	-0.944329	0.466896	0.180106	-1.36034	-0.439314	0.346241	-0.0465365	0.986917	0.812706	-0.238251	-0.76937	0.0161849
59	ABLIM3	High	Master Protein	O94929	Actin-binding LIM protein 3 OS=Homo sapiens OX=9606 GN=ABLIM3 PE=1 SV=3	0	50.323	30	18	57	17	683	77.8	8.54	146.13	18	FALSE	cell differentiation;cell growth;cellular component movement;cellular homeostasis;metabolic process	endoplasmic reticulum;nucleus	motor activity;structural molecule activity	Pf00412, Pf02209, Pf16182	22885	ENSG00000173210	ABLIM3	A8K121; hsa:22885; O94929; Q19VH3; Q658S1; Q68CI5; Q9BV32	NA	DCC mediated attractive signaling	1	0	1	NA	17	O94929	FALSE	0	-2.43352	0.527006	-0.953257	0.495136	0.201556	-1.29497	-0.566884	0.266133	-0.150376	0.932001	0.471376	-0.726007	-0.547055	0.285962
60	ABR	High	Master Protein	Q12979	Active breakpoint cluster region-related protein OS=Homo sapiens OX=9606 GN=ABR PE=1 SV=2	0	107.981	40	29	122	27	859	97.5	6.55	387.24	29	FALSE	development;metabolic process	cytosol;nucleus	DNA binding	Pf00168, Pf00620, Pf00621	29	ENSG00000159842; ENSG00000276016; ENSG00000278741	ABR	B3KW89; B7Z6H7; D3DTH3; D3DTH4; F5H3S2; F5H8B3; hsa:29; Q12979; Q13693; Q13694	NA	RHOC GTPase cycle; RHOA GTPase cycle; CDC42 GTPase cycle; RAC1 GTPase cycle; NRAGE signals death through JNK; G alpha (12/13) signalling events; RAC2 GTPase cycle; RAC3 GTPase cycle; RHOB GTPase cycle	9	2	1	NA	29	Q12979	FALSE	0	-1.83002	0.363578	-0.733222	0.473211	0.185202	-1.3443	-0.359256	0.257968	-0.0506441	0.982879	0.742849	-0.329992	-0.400018	0.217205
61	ABRACL	High	Master Protein	Q9P1F3	Costars family protein ABRACL OS=Homo sapiens OX=9606 GN=ABRACL PE=1 SV=1	0.003	3.137	16	1	8	1	81	9.1	6.29	12.17	1	FALSE	metabolic process	NA	NA	Pf14705	58527	ENSG00000146386	ABRACL	hsa:58527; Q5SZC8; Q9P0A1; Q9P1F3	NA	NA	0	0	1	NA	1	Q9P1F3	FALSE	0	-0.898761	1.26581	0.183525	0.878143	0.734607	0.340989	-0.224114	0.384942	0.0804137	0.958945	0.597883	0.530994	-0.294265	0.31479
62	ABRAXAS2	High	Master Protein	Q15018	BRISC complex subunit Abraxas 2 OS=Homo sapiens OX=9606 GN=ABRAXAS2 PE=1 SV=2	0	46.645	32	12	39	12	415	46.9	6.21	110	12	FALSE	cell differentiation;cell growth;cell organization and biogenesis;cellular homeostasis;coagulation;metabolic process	cytosol;endoplasmic reticulum;membrane;nucleus	motor activity;structural molecule activity	Pf21125	23172	ENSG00000165660	ABRAXAS2	B4DKR2; hsa:23172; Q15018; Q96H11	NA	Metalloprotease DUBs	1	0	1	NA	12	Q15018	FALSE	0	-0.187232	0.99572	0.404244	0.462433	0.175751	1.37434	-0.0693958	0.263457	0.0970306	0.826336	0.246853	1.17239	-0.00306085	0.329792
63	ABTB2	High	Master Protein	Q8N961	Ankyrin repeat and BTB/POZ domain-containing protein 2 OS=Homo sapiens OX=9606 GN=ABTB2 PE=2 SV=2	0	44.388	13	13	35	12	1025	113.6	6.29	102.07	13	FALSE	metabolic process	NA	structural molecule activity	Pf00651, Pf12796	25841	ENSG00000166016	ABTB2	A8K6S9; E9PRW7; hsa:25841; Q52LD6; Q6MZW4; Q8N961; Q8NB44	NA	NA	0	0	1	NA	12	Q8N961	FALSE	0	-1.10106	1.92119	0.410065	0.794326	0.587824	0.545682	-0.445339	0.405046	-0.0201463	0.994567	0.924492	-0.0952788	-0.246719	0.603666
64	ABTB3	High	Master Protein	A6QL63	Ankyrin repeat and BTB/POZ domain-containing protein 3 OS=Homo sapiens OX=9606 GN=ABTB3 PE=2 SV=3	0	43.966	14	16	49	15	1104	120.8	6.83	120.64	16	FALSE	development	cytoskeleton	structural molecule activity	Pf00023, Pf00651, Pf12796	121551	ENSG00000151136	ABTB3	A4FU41; A6QL63; B3KXG3; C9J019; C9JK80; E9PHS4; hsa:121551; Q3ZTQ4; Q52M89; Q6ZV99; Q8N245	NA	NA	0	0	1	NA	15	A6QL63	FALSE	0	-1.86629	0.430099	-0.718096	0.513185	0.214638	-1.25763	-0.352842	0.293303	-0.0297695	0.987445	0.853784	-0.185293	-0.469143	0.177002
65	ACAA1	High	Master Protein	P09110	3-ketoacyl-CoA thiolase, peroxisomal OS=Homo sapiens OX=9606 GN=ACAA1 PE=1 SV=2	0	74.07	48	12	72	12	424	44.3	8.44	278.51	12	FALSE	cellular homeostasis	cell surface;cytosol;mitochondrion;nucleus	structural molecule activity	Pf00108, Pf02803	30	ENSG00000060971	ACAA1	G5E935; hsa:30; P09110; Q96CA6	PPAR-alpha pathway; Nuclear receptors meta-pathway; Amino acid metabolism; PPAR signaling pathway; Eicosanoid metabolism via cyclooxygenases (COX); Eicosanoid metabolism via lipooxygenases (LOX)	Neutrophil degranulation; TYSND1 cleaves peroxisomal proteins; alpha-linolenic acid (ALA) metabolism; Beta-oxidation of very long chain fatty acids	11	0	1	NA	12	P09110	FALSE	0	-0.0412234	1.94631	0.952541	0.280175	0.0598789	1.92747	0.0947378	0.653978	0.374358	0.25189	0.00975773	2.69219	-0.0629446	0.496295
66	ACAA2	High	Master Protein	P42765	3-ketoacyl-CoA thiolase, mitochondrial OS=Homo sapiens OX=9606 GN=ACAA2 PE=1 SV=2	0	109.71	62	17	123	17	397	41.9	8.09	460.48	17	FALSE	cell growth;cellular homeostasis;coagulation;conjugation	endosome	structural molecule activity	Pf00108, Pf02803	10449	ENSG00000167315	ACAA2	hsa:10449; P42765; Q9BUT6	Fatty acid biosynthesis	Mitochondrial Fatty Acid Beta-Oxidation	2	0	1	NA	17	P42765	FALSE	0	-1.82016	0.35366	-0.733252	0.468513	0.181291	-1.35658	-0.339754	0.271905	-0.0339247	0.987445	0.824439	-0.223061	-0.534269	0.0773894
67	ACACA	High	Master Protein	Q13085	Acetyl-CoA carboxylase 1 OS=Homo sapiens OX=9606 GN=ACACA PE=1 SV=2	0	234.739	33	68	213	60	2346	265.4	6.37	629.99	68	FALSE	cell growth;cell organization and biogenesis;cellular homeostasis;metabolic process	cytosol;endoplasmic reticulum;endosome;membrane	structural molecule activity	Pf00289, Pf00364, Pf01039, Pf02785, Pf02786, Pf08326, Pf21385	31	ENSG00000275176; ENSG00000278540	ACACA	B2RP68; B2ZZ90; hsa:31; Q13085; Q6KEV6; Q6XDA8; Q7Z2G8; Q7Z561; Q7Z563; Q7Z564; Q86WB2; Q86WB3	AMP-activated protein kinase signaling; Sterol regulatory element-binding proteins (SREBP) signaling; Leptin signaling pathway; Corticotropin-releasing hormone signaling pathway; Mesodermal commitment pathway; Fatty acid biosynthesis; VEGFA-VEGFR2 signaling; Focal adhesion: PI3K-Akt-mTOR-signaling pathway; Leptin and adiponectin; Lipid metabolism pathway; Clear cell renal cell carcinoma pathways;…	ChREBP activates metabolic gene expression; Biotin transport and metabolism; Carnitine metabolism; Activation of gene expression by SREBF (SREBP); Fatty acyl-CoA biosynthesis; Defective HLCS causes multiple carboxylase deficiency	23	7	1	NA	67	Q13085	FALSE	0	-0.77749	0.872807	0.0476585	0.959063	0.908026	0.116143	-0.124237	0.340115	0.107939	0.884795	0.35456	0.934865	-0.29125	0.173102
68	ACACB	High	Master Protein	O00763	Acetyl-CoA carboxylase 2 OS=Homo sapiens OX=9606 GN=ACACB PE=1 SV=3	0	31.364	5	12	35	4	2458	276.4	6.49	91.3	12	FALSE	cell growth;cellular homeostasis;metabolic process	cytoskeleton;cytosol;endosome;membrane	structural molecule activity	Pf00289, Pf00364, Pf01039, Pf02785, Pf02786, Pf08326, Pf21385	32	ENSG00000076555	ACACB	A6NK36; hsa:32; O00763; Q16852; Q1HEC1; Q6KE87; Q6KE89; Q6TY48	AMP-activated protein kinase signaling; Leptin signaling pathway; Brain-derived neurotrophic factor (BDNF) signaling pathway; Fatty acid biosynthesis; VEGFA-VEGFR2 signaling; Clear cell renal cell carcinoma pathways; Hereditary leiomyomatosis and renal cell carcinoma pathway; IL-18 signaling pathway; 7q11.23 copy number variation syndrome	ChREBP activates metabolic gene expression; Biotin transport and metabolism; Carnitine metabolism; Activation of gene expression by SREBF (SREBP)	13	0	1	NA	4	O00763	TRUE	15	-0.90663	0.463886	-0.221372	0.752761	0.519054	-0.649613	-0.267648	0.11798	-0.0748341	0.920415	0.438974	-0.780454	-0.261572	0.124057
69	ACAD10	High	Master Protein	Q6JQN1	Acyl-CoA dehydrogenase family member 10 OS=Homo sapiens OX=9606 GN=ACAD10 PE=1 SV=1	0	16.871	7	6	14	6	1059	118.8	8.06	39.87	6	FALSE	cellular homeostasis	endosome;nucleus	structural molecule activity	Pf00441, Pf00702, Pf01636, Pf02770, Pf02771	80724	ENSG00000111271	ACAD10	G3XAJ0; hsa:80724; Q6JQN1; Q8N828; Q8NAP2; Q96BX5	NA	Mitochondrial Fatty Acid Beta-Oxidation	1	0	1	NA	6	Q6JQN1	FALSE	0	-2.39465	-0.674718	-1.53468	0.0229435	0.000780987	-3.5886	-0.53637	-0.0524255	-0.294398	0.338159	0.0181546	-2.44656	-0.641981	-0.158036
70	ACAD11	High	Master Protein	Q709F0	Acyl-CoA dehydrogenase family member 11 OS=Homo sapiens OX=9606 GN=ACAD11 PE=1 SV=3	0	21.818	11	8	23	8	780	87.2	8.02	66.31	8	FALSE	cellular homeostasis	cytoskeleton;endosome;membrane;mitochondrion;nucleus	structural molecule activity	Pf00441, Pf01636, Pf02770, Pf02771	84129	ENSG00000240303	ACAD11	hsa:84129; Q08AF0; Q658N9; Q658Y2; Q6ZND2; Q709F0; Q8WUT6; Q9H9R3	p53 transcriptional gene network	Mitochondrial Fatty Acid Beta-Oxidation	2	0	1	NA	8	Q709F0	FALSE	0	-2.05789	0.0884397	-0.984723	0.301168	0.0712171	-1.84517	-0.509771	0.0941505	-0.20781	0.755306	0.172823	-1.3839	-0.585544	0.0183774
71	ACAD8	High	Master Protein	Q9UKU7	Isobutyryl-CoA dehydrogenase, mitochondrial OS=Homo sapiens OX=9606 GN=ACAD8 PE=1 SV=1	0	52.579	37	12	41	12	415	45	7.85	143.48	12	FALSE	cellular homeostasis	endosome	structural molecule activity	Pf00441, Pf02770, Pf02771	27034	ENSG00000151498	ACAD8	B7Z5W4; hsa:27034; Q6ZWP6; Q9BUS8; Q9UKU7	NA	Branched-chain amino acid catabolism	1	0	1	NA	12	Q9UKU7	FALSE	0	-0.652868	1.41109	0.379111	0.715804	0.463689	0.738724	-0.0535712	0.527174	0.236802	0.662599	0.107597	1.63989	-0.243361	0.337385
72	ACAD9	High	Master Protein	Q9H845	Complex I assembly factor ACAD9, mitochondrial OS=Homo sapiens OX=9606 GN=ACAD9 PE=1 SV=1	0	84.361	41	23	84	23	621	68.7	7.96	256.01	23	FALSE	cell growth;cellular homeostasis	cytoskeleton;endosome;membrane;nucleus	structural molecule activity	Pf00441, Pf02770, Pf02771, Pf21343	28976	ENSG00000177646	ACAD9	D3DNB8; hsa:28976; Q8WXX3; Q9H845	Mitochondrial immune response to SARS-CoV-2; SARS-CoV-2 mitochondrial chronic oxidative stress and endothelial dysfunction	Complex I biogenesis	3	0	1	NA	23	Q9H845	FALSE	0	-2.37992	-0.427161	-1.40354	0.0774388	0.00576823	-2.89063	-0.448236	0.101221	-0.173508	0.797414	0.210238	-1.27	-0.705662	-0.156205
73	ACADL	High	Master Protein	P28330	Long-chain specific acyl-CoA dehydrogenase, mitochondrial OS=Homo sapiens OX=9606 GN=ACADL PE=1 SV=2	0	23.456	17	7	21	7	430	47.6	7.8	72	7	FALSE	cellular homeostasis;metabolic process	cytoskeleton;endosome;nucleus	structural molecule activity	Pf00441, Pf02770, Pf02771	33	ENSG00000115361	ACADL	B2R8T3; hsa:33; P28330; Q8IUN8	Fatty acid beta-oxidation; Mitochondrial long chain fatty acid beta-oxidation; PPAR signaling pathway; Mitochondrial fatty acid oxidation disorders	mitochondrial fatty acid beta-oxidation of unsaturated fatty acids; Beta oxidation of myristoyl-CoA to lauroyl-CoA; Beta oxidation of lauroyl-CoA to decanoyl-CoA-CoA	7	0	1	NA	7	P28330	FALSE	0	-4.77219	6.82143	1.02462	0.871354	0.723828	0.355436	-1.63674	1.62541	-0.005668	0.999313	0.994454	-0.00698784	-1.24308	2.01907
74	ACADM	High	Master Protein	P11310	Medium-chain specific acyl-CoA dehydrogenase, mitochondrial OS=Homo sapiens OX=9606 GN=ACADM PE=1 SV=1	0	58.964	38	16	76	16	421	46.6	8.37	246.73	16	FALSE	cellular homeostasis;coagulation;defense response;metabolic process	cytoskeleton;endosome;nucleus	structural molecule activity	Pf00441, Pf02770, Pf02771	34	ENSG00000117054	ACADM	hsa:34; P11310; Q5T4U4; Q9NYF1	Fatty acid beta-oxidation; PPAR-alpha pathway; Nuclear receptors meta-pathway; Mitochondrial long chain fatty acid beta-oxidation; Amino acid metabolism; PPAR signaling pathway; Mitochondrial fatty acid oxidation disorders; Female steroid hormones in cardiomyocyte energy metabolism; Sudden infant death syndrome (SIDS) susceptibility pathways	PPARA activates gene expression; mitochondrial fatty acid beta-oxidation of unsaturated fatty acids; Beta oxidation of decanoyl-CoA to octanoyl-CoA-CoA; Beta oxidation of octanoyl-CoA to hexanoyl-CoA	13	0	1	NA	16	P11310	FALSE	0	0.946109	3.82554	2.38582	0.0359701	0.00166877	3.33234	0.217751	1.02795	0.62285	0.136969	0.00331678	3.09179	0.14744	0.957638
75	ACADS	High	Master Protein	P16219	Short-chain specific acyl-CoA dehydrogenase, mitochondrial OS=Homo sapiens OX=9606 GN=ACADS PE=1 SV=1	0	54.616	36	12	70	12	412	44.3	7.99	217.88	12	FALSE	cellular homeostasis	endoplasmic reticulum;endosome;membrane	structural molecule activity	Pf00441, Pf02770, Pf02771	35	ENSG00000122971	ACADS	hsa:35; P16219; P78331	Fatty acid beta-oxidation; Mitochondrial long chain fatty acid beta-oxidation; IL-18 signaling pathway; Mitochondrial fatty acid oxidation disorders	Beta oxidation of hexanoyl-CoA to butanoyl-CoA; Beta oxidation of butanoyl-CoA to acetyl-CoA	6	0	1	NA	12	P16219	FALSE	0	-3.0113	0.30135	-1.35498	0.369018	0.10653	-1.64502	-0.695509	0.236587	-0.229461	0.876847	0.327129	-0.990069	-0.825278	0.106818
76	ACADSB	High	Master Protein	P45954	Short/branched chain specific acyl-CoA dehydrogenase, mitochondrial OS=Homo sapiens OX=9606 GN=ACADSB PE=1 SV=1	0	57.78	39	12	51	12	432	47.5	6.99	177.13	12	FALSE	cellular homeostasis	endosome	structural molecule activity	Pf00441, Pf02770, Pf02771	36	ENSG00000196177	ACADSB	B4DQ51; hsa:36; P45954; Q5SQN6; Q96CX7	Valproic acid pathway	Branched-chain amino acid catabolism	2	0	1	NA	12	P45954	FALSE	0	-3.16304	-0.660309	-1.91168	0.0568128	0.00350571	-3.07197	-0.717188	-0.0129819	-0.365085	0.473216	0.0424355	-2.08502	-0.871813	-0.167607
77	ACADVL	High	Master Protein	P49748	Very long-chain specific acyl-CoA dehydrogenase, mitochondrial OS=Homo sapiens OX=9606 GN=ACADVL PE=1 SV=1	0	166.07	62	32	219	32	655	70.3	8.75	698.68	32	FALSE	cellular homeostasis;coagulation;metabolic process	cytoskeleton;endosome;membrane	structural molecule activity	Pf00441, Pf02770, Pf02771, Pf21343	37	ENSG00000072778	ACADVL	B4DEB6; F5H2A9; hsa:37; O76056; P49748; Q8WUL0	Fatty acid beta-oxidation; Mitochondrial long chain fatty acid beta-oxidation	XBP1(S) activates chaperone genes; Beta oxidation of palmitoyl-CoA to myristoyl-CoA	4	0	1	NA	32	P49748	FALSE	0	-0.967797	0.759189	-0.104304	0.915131	0.809122	-0.242901	-0.236219	0.249711	0.00674596	0.996842	0.955708	0.0558325	-0.22824	0.257689
78	ACAN	High	Master Protein	P16112	Aggrecan core protein OS=Homo sapiens OX=9606 GN=ACAN PE=1 SV=3	0	69.503	9	20	74	20	2530	261.2	4.13	220.23	20	FALSE	cell communication;cell organization and biogenesis;defense response;metabolic process	cell surface;chromosome;extracellular;mitochondrion;nucleus	enzyme regulator activity;structural molecule activity	Pf00059, Pf00084, Pf00193, Pf07686	176	ENSG00000157766	ACAN	B9EK55; E7ENV9; E7EX88; H0YM81; hsa:176; P16112; Q13650; Q9UCD3; Q9UCP4; Q9UCP5; Q9UDE0	Spinal cord injury; Endochondral ossification; Endochondral ossification with skeletal dysplasias; Role of hypoxia, angiogenesis, and FGF pathway in OA chondrocyte hypertrophy	Degradation of the extracellular matrix; ECM proteoglycans; Keratan sulfate biosynthesis; Keratan sulfate degradation; Defective CHST6 causes MCDC1; Defective ST3GAL3 causes MCT12 and EIEE15; Defective B4GALT1 causes B4GALT1-CDG (CDG-2d)	11	0	1	NA	20	P16112	FALSE	0	-1.529	4.27121	1.3711	0.634236	0.346542	0.9507	-0.475725	1.15631	0.34029	0.908975	0.405889	0.838567	-0.495566	1.13647
79	ACAP2	High	Master Protein	Q15057	Arf-GAP with coiled-coil, ANK repeat and PH domain-containing protein 2 OS=Homo sapiens OX=9606 GN=ACAP2 PE=1 SV=3	0	82.037	36	24	60	23	778	88	6.8	189.19	24	FALSE	conjugation;metabolic process	cytoskeleton;mitochondrion;nucleus	DNA binding;structural molecule activity	Pf00169, Pf01412, Pf12796, Pf16746	23527	ENSG00000114331	ACAP2	A8K2V4; hsa:23527; Q15057; Q8N5Z8; Q9UQR3	NA	NA	0	1	1	NA	24	Q15057	FALSE	0	0.0440936	1.37653	0.710312	0.222228	0.0371533	2.14397	-0.104354	0.270559	0.0831025	0.896595	0.377153	0.891455	0.0819017	0.456816
80	ACAP3	High	Master Protein	Q96P50	Arf-GAP with coiled-coil, ANK repeat and PH domain-containing protein 3 OS=Homo sapiens OX=9606 GN=ACAP3 PE=1 SV=2	0	33.23	16	11	16	10	834	92.4	5.99	43.12	11	FALSE	defense response;metabolic process	nucleus	DNA binding;structural molecule activity	Pf00169, Pf01412, Pf12796, Pf16746	116983	ENSG00000131584	ACAP3	B1AMF5; hsa:116983; Q5TA42; Q5TA43; Q86UT3; Q96P50; Q9BSR9; Q9C0E7	1p36 copy number variation syndrome	NA	1	0	1	NA	10	Q96P50	FALSE	0	-1.30011	0.121561	-0.589274	0.360958	0.102059	-1.667	-0.401462	-0.00144038	-0.201451	0.497745	0.0484368	-2.02536	-0.308257	0.0917652
81	ACAT1	High	Master Protein	P24752	Acetyl-CoA acetyltransferase, mitochondrial OS=Homo sapiens OX=9606 GN=ACAT1 PE=1 SV=1	0	104.325	58	19	119	19	427	45.2	8.85	376.93	19	FALSE	cellular homeostasis;coagulation;defense response;metabolic process	endosome;extracellular	structural molecule activity	Pf00108, Pf02803	38	ENSG00000075239	ACAT1	B2R6H1; G3XAB4; hsa:38; P24752; Q96FG8	Fatty acid beta-oxidation; Ketone bodies synthesis and degradation; Tryptophan metabolism; SARS-CoV-2 and COVID-19 pathway	Branched-chain amino acid catabolism; Utilization of Ketone Bodies; Synthesis of Ketone Bodies	7	0	1	NA	19	P24752	FALSE	0	-1.48233	0.461537	-0.510395	0.592291	0.296287	-1.05598	-0.267984	0.278971	0.00549345	0.996887	0.967948	0.0403935	-0.402837	0.144118
82	ACAT2	High	Master Protein	Q9BWD1	Acetyl-CoA acetyltransferase, cytosolic OS=Homo sapiens OX=9606 GN=ACAT2 PE=1 SV=2	0	49.606	38	10	59	10	397	41.3	6.92	206.87	10	FALSE	cellular homeostasis	cytosol;endosome;nucleus	structural molecule activity	Pf00108, Pf02803	39	ENSG00000120437	ACAT2	B7Z233; E1P5B1; hsa:39; Q16146; Q5TCL7; Q8TDM4; Q9BWD1	Mevalonate pathway; Cholesterol metabolism with Bloch and Kandutsch-Russell pathways; Cholesterol metabolism; Cholesterol biosynthesis pathway in hepatocytes; Enterocyte cholesterol metabolism	Cholesterol biosynthesis	6	0	1	NA	10	Q9BWD1	FALSE	0	-1.46671	1.52353	0.0284121	0.988624	0.969677	0.0382134	-0.553512	0.287864	-0.132824	0.946009	0.528525	-0.634896	-0.478348	0.363029
83	ACBD3	High	Master Protein	Q9H3P7	Golgi resident protein GCP60 OS=Homo sapiens OX=9606 GN=ACBD3 PE=1 SV=4	0	37.015	19	8	47	8	528	60.6	5.06	159.7	8	FALSE	cellular homeostasis	cytoskeleton;endosome;extracellular	structural molecule activity	Pf00887, Pf13897	64746	ENSG00000182827	ACBD3	B2RB29; hsa:64746; Q5VTJ0; Q6P9F1; Q8IZC5; Q8N4D6; Q9H3P7; Q9H6U3	NA	Golgi Associated Vesicle Biogenesis	1	0	1	NA	8	Q9H3P7	FALSE	0	-0.60969	0.84805	0.11918	0.881546	0.743739	0.328806	-0.216128	0.194044	-0.011042	0.994567	0.914237	-0.108268	-0.166278	0.243893
84	ACBD5	High	Master Protein	Q5T8D3	Acyl-CoA-binding domain-containing protein 5 OS=Homo sapiens OX=9606 GN=ACBD5 PE=1 SV=1	0	36.608	20	10	37	10	534	60.1	5.33	116.79	10	FALSE	cellular homeostasis	cytoskeleton;cytosol;membrane;mitochondrion;nucleus	structural molecule activity	Pf00887	91452	ENSG00000107897	ACBD5	B3KQ56; D3DRW0; hsa:91452; Q5T8D3; Q5T8D4; Q5T8E1; Q5T8E2; Q86UV1; Q8N6E3; Q9UFB5	NA	RHOC GTPase cycle; RHOA GTPase cycle; Peroxisomal lipid metabolism; Class I peroxisomal membrane protein import	4	0	1	NA	10	Q5T8D3	FALSE	0	-0.270596	1.51127	0.620339	0.452793	0.167934	1.40013	-0.105873	0.3955	0.144814	0.831706	0.251159	1.16163	-0.0617509	0.439622
85	ACBD6	High	Master Protein	Q9BR61	Acyl-CoA-binding domain-containing protein 6 OS=Homo sapiens OX=9606 GN=ACBD6 PE=1 SV=1	0	28.703	34	9	24	9	282	31.1	5.11	66.77	9	FALSE	NA	cytosol	structural molecule activity	Pf00887, Pf12796	84320	ENSG00000230124	ACBD6	hsa:84320; Q9BR61	NA	Mitochondrial Fatty Acid Beta-Oxidation	1	0	1	NA	9	Q9BR61	FALSE	0	-0.529832	1.29564	0.382904	0.677702	0.403103	0.84359	-0.12243	0.391211	0.134391	0.866626	0.297971	1.05227	-0.142286	0.371356
86	ACBD7	High	Master Protein	Q8N6N7	Acyl-CoA-binding domain-containing protein 7 OS=Homo sapiens OX=9606 GN=ACBD7 PE=1 SV=1	0	16.371	63	5	29	5	88	9.8	6.71	78.06	5	FALSE	cellular homeostasis	NA	structural molecule activity	Pf00887	414149	ENSG00000176244	ACBD7	A6NCI2; B3KTG8; hsa:414149; Q8N6N7	NA	Mitochondrial Fatty Acid Beta-Oxidation	1	0	1	NA	5	Q8N6N7	FALSE	0	-5.7759	-0.617703	-3.1968	0.144855	0.0162066	-2.4925	-1.32833	0.123052	-0.602641	0.646934	0.101478	-1.66991	-1.79836	-0.346979
87	ACE	High	Master Protein	P12821	Angiotensin-converting enzyme OS=Homo sapiens OX=9606 GN=ACE PE=1 SV=1	0	69.738	17	19	52	19	1306	149.6	6.39	147.48	19	FALSE	cell differentiation;cell organization and biogenesis;cellular homeostasis;coagulation;conjugation;defense response;metabolic process	cell surface;cytoplasm;cytoskeleton;endoplasmic reticulum;mitochondrion	antioxidant activity;motor activity;structural molecule activity	Pf01401	1636	ENSG00000159640	ACE	B0LPF0; B4DXI3; E7EU16; hsa:1636; P12821; P22966; Q53YX9; Q59GY8; Q7M4L4	Renin-angiotensin-aldosterone system (RAAS); Conversion of angiotensinogen to angiotensin II ; SARS-CoV-2 and ACE2 receptor: molecular mechanisms; RAS and bradykinin pathways in COVID-19; ACE inhibitor pathway	Metabolism of Angiotensinogen to Angiotensins	6	0	1	NA	19	P12821	FALSE	0	-0.471453	4.48476	2.00665	0.373691	0.110036	1.62832	-0.502857	0.891695	0.194419	0.956757	0.577631	0.560688	-0.0127064	1.38185
88	ACHE	High	Master Protein	P22303	Acetylcholinesterase OS=Homo sapiens OX=9606 GN=ACHE PE=1 SV=1	0	20.763	16	7	14	7	614	67.8	6.29	41.54	7	FALSE	cell communication;cell death;cell growth;cell organization and biogenesis;cellular homeostasis;conjugation;defense response;development;metabolic process	cell surface;chromosome;cytoplasm;cytoskeleton;extracellular;membrane;nucleus	structural molecule activity	Pf00135, Pf08674	43	ENSG00000087085	ACHE	A4D2E2; B7ZKZ0; D6W5X7; hsa:43; P22303; Q16169; Q29S23; Q2M324; Q504V3; Q53F46; Q86TM9; Q86YX9; Q9BXP7	Biogenic amine synthesis; Melatonin metabolism and effects; Acetylcholine synthesis; Cell lineage map for neuronal differentiation; Biogenic amine synthesis; Monoamine transport	Neurotransmitter clearance; Synthesis, secretion, and deacylation of Ghrelin; Synthesis of PC	9	0	1	NA	7	P22303	TRUE	15	-2.34853	1.00653	-0.671001	0.691684	0.425185	-0.80434	-0.44212	0.501908	0.029894	0.99278	0.899194	0.127355	-0.742614	0.201414
89	ACIN1	High	Master Protein	Q9UKV3	Apoptotic chromatin condensation inducer in the nucleus OS=Homo sapiens OX=9606 GN=ACIN1 PE=1 SV=2	0	80.672	19	23	65	23	1341	151.8	6.43	191	23	FALSE	cell growth;cellular component movement;cellular homeostasis;metabolic process	cytoplasm;cytoskeleton;cytosol;membrane;nucleus	RNA binding;structural molecule activity	Pf02037, Pf16294	22985	ENSG00000100813	ACIN1	B2RTT4; D3DS45; hsa:22985; O75158; Q9UG91; Q9UKV1; Q9UKV2; Q9UKV3	NA	mRNA Splicing - Major Pathway; Apoptotic cleavage of cellular proteins	2	0	1	NA	23	Q9UKV3	FALSE	0	-0.356066	2.46827	1.0561	0.416662	0.139202	1.50386	-0.304366	0.490329	0.0929819	0.971116	0.640097	0.47056	-0.196134	0.598561
90	ACLY	High	Master Protein	P53396	ATP-citrate synthase OS=Homo sapiens OX=9606 GN=ACLY PE=1 SV=3	0	222.199	50	49	331	49	1101	120.8	7.33	964.21	49	FALSE	cellular homeostasis	cell surface;cytosol;membrane;mitochondrion;nucleus	structural molecule activity	Pf00285, Pf00549, Pf02629, Pf16114	47	ENSG00000131473	ACLY	B4DIM0; B4E3P0; hsa:47; P53396; Q13037; Q9BRL0	Sterol regulatory element-binding proteins (SREBP) signaling; TCA cycle and deficiency of pyruvate dehydrogenase complex (PDHc); Fatty acid biosynthesis; Amino acid metabolism; Lipid metabolism pathway; Clear cell renal cell carcinoma pathways; Metabolic reprogramming in colon cancer	Neutrophil degranulation; ChREBP activates metabolic gene expression; Fatty acyl-CoA biosynthesis	10	0	1	NA	49	P53396	FALSE	0	-1.24299	1.0544	-0.0942938	0.942218	0.869586	-0.165069	-0.367869	0.278557	-0.0446556	0.985339	0.782344	-0.277827	-0.562358	0.0840678
91	ACO1	High	Master Protein	P21399	Cytoplasmic aconitate hydratase OS=Homo sapiens OX=9606 GN=ACO1 PE=1 SV=3	0	124.684	41	32	196	32	889	98.3	6.68	609.55	32	FALSE	cellular homeostasis;conjugation;defense response;metabolic process	cytosol;endosome;extracellular;nucleus	RNA binding;structural molecule activity	Pf00330, Pf00694	48	ENSG00000122729	ACO1	D3DRK7; hsa:48; P21399; Q14652; Q5VZA7	Iron metabolism in placenta; TCA cycle and deficiency of pyruvate dehydrogenase complex (PDHc)	Iron uptake and transport	3	0	1	NA	32	P21399	FALSE	0	-1.04911	0.678253	-0.185429	0.844104	0.667881	-0.431729	-0.34711	0.138926	-0.104092	0.903323	0.393363	-0.861322	-0.311002	0.175035
92	ACO2	High	Master Protein	Q99798	Aconitate hydratase, mitochondrial OS=Homo sapiens OX=9606 GN=ACO2 PE=1 SV=2	0	201.56	59	35	560	35	780	85.4	7.61	1777.45	35	FALSE	cellular homeostasis;coagulation;defense response	cytosol;endosome	structural molecule activity	Pf00330, Pf00694	50	ENSG00000100412	ACO2	hsa:50; O75809; Q5JZ41; Q6FHX0; Q8TAQ6; Q99798	Amino acid metabolism; Metabolic reprogramming in colon cancer; Fluoroacetic acid toxicity; TCA cycle (aka Krebs or citric acid cycle)	Citric acid cycle (TCA cycle); Mitochondrial protein import	6	0	1	NA	35	Q99798	FALSE	0	-1.36613	0.429377	-0.468376	0.59387	0.299402	-1.04912	-0.145053	0.360157	0.107552	0.905287	0.396175	0.856176	-0.433924	0.0712859
93	ACOT11	High	Master Protein	Q8WXI4	Acyl-coenzyme A thioesterase 11 OS=Homo sapiens OX=9606 GN=ACOT11 PE=1 SV=1	0	21.962	12	7	13	7	607	68.4	8.35	42.5	7	FALSE	cellular homeostasis;coagulation;development;metabolic process	cytosol;endosome;nucleus	structural molecule activity	Pf01852, Pf03061	26027	ENSG00000162390	ACOT11	B1AQ22; D3DQ50; hsa:26027; O75187; Q52LP1; Q53ER9; Q8WXI4; Q96DI1; Q9H883	NA	Mitochondrial Fatty Acid Beta-Oxidation	1	0	1	NA	7	Q8WXI4	FALSE	0	-6.81911	-3.57909	-5.1991	5.21924957918629e-05	5.1675738407785e-08	-6.45352	-1.65111	-0.73945	-1.19528	0.00173961	3.19870917995785e-06	-5.27295	-1.72067	-0.809011
94	ACOT13	High	Master Protein	Q9NPJ3	Acyl-coenzyme A thioesterase 13 OS=Homo sapiens OX=9606 GN=ACOT13 PE=1 SV=1	0	17.517	38	4	12	4	140	15	9.14	25.26	4	FALSE	cell growth;cellular homeostasis;metabolic process	cytosol;endoplasmic reticulum;endosome	structural molecule activity	Pf03061	55856	ENSG00000112304	ACOT13	F5H2L4; hsa:55856; O95549; Q9NPJ3	NA	Mitochondrial Fatty Acid Beta-Oxidation	1	0	1	NA	4	Q9NPJ3	FALSE	0	-1.65739	0.543038	-0.557173	0.608123	0.313637	-1.01836	-0.237771	0.381372	0.0718003	0.97184	0.643054	0.466393	-0.526527	0.0926158
95	ACOT2	High	Master Protein	P49753	Acyl-coenzyme A thioesterase 2, mitochondrial OS=Homo sapiens OX=9606 GN=ACOT2 PE=1 SV=6	0	63.227	43	17	76	17	483	53.2	8.47	256.17	17	FALSE	cellular homeostasis	cytosol;endosome;mitochondrion	structural molecule activity	Pf04775, Pf08840	10965	ENSG00000119673	ACOT2	hsa:10965; P49753; Q3I5F8; Q53EK4; Q9NUX4	Cholesterol metabolism with Bloch and Kandutsch-Russell pathways; Omega-3 / omega-6 fatty acid synthesis; Omega-9 fatty acid synthesis; Linoleic acid metabolism affected by SARS-CoV-2	Mitochondrial Fatty Acid Beta-Oxidation; Peroxisomal protein import	6	0	1	NA	17	P49753	FALSE	0	-1.37158	2.40107	0.514744	0.793197	0.585744	0.548734	-0.285841	0.775686	0.244923	0.885028	0.358109	0.92793	-0.368301	0.693226
96	ACOT7	High	Master Protein	O00154	Cytosolic acyl coenzyme A thioester hydrolase OS=Homo sapiens OX=9606 GN=ACOT7 PE=1 SV=3	0	80.247	52	16	152	16	380	41.8	8.54	434.37	16	FALSE	cellular homeostasis	cytosol;endosome;membrane	structural molecule activity	Pf03061	11332	ENSG00000097021	ACOT7	A8K0K7; A8K232; A8K6B8; A8K837; B3KQ12; hsa:11332; O00154; O43703; Q53Y78; Q5JYL2; Q5JYL3; Q5JYL4; Q5JYL5; Q5JYL6; Q5TGR4; Q9UJM9; Q9Y539; Q9Y540	NA	Mitochondrial Fatty Acid Beta-Oxidation	1	0	1	NA	16	O00154	FALSE	0	-0.802508	1.59772	0.397608	0.746452	0.508474	0.666221	-0.233478	0.441886	0.104204	0.948767	0.537858	0.62053	-0.43008	0.245284
97	ACOT8	High	Master Protein	O14734	Acyl-coenzyme A thioesterase 8 OS=Homo sapiens OX=9606 GN=ACOT8 PE=1 SV=1	0	29.929	24	6	30	6	319	35.9	7.56	93.92	6	FALSE	cell growth;cellular homeostasis;metabolic process	cytosol;mitochondrion	structural molecule activity	Pf02551, Pf13622	10005	ENSG00000101473	ACOT8	hsa:10005; O14734; O15261; Q17RX4	NA	Peroxisomal protein import; Synthesis of bile acids and bile salts via 7alpha-hydroxycholesterol; alpha-linolenic acid (ALA) metabolism; Beta-oxidation of pristanoyl-CoA; Beta-oxidation of very long chain fatty acids	5	0	1	NA	6	O14734	FALSE	0	-1.02881	0.734179	-0.147317	0.878781	0.738296	-0.336061	-0.185771	0.310289	0.062259	0.967451	0.616049	0.504759	-0.302085	0.193976
98	ACOT9	High	Master Protein	Q9Y305	Acyl-coenzyme A thioesterase 9, mitochondrial OS=Homo sapiens OX=9606 GN=ACOT9 PE=1 SV=2	0	61.688	42	17	114	17	439	49.9	8.6	284.3	17	FALSE	cellular homeostasis	endosome	structural molecule activity	NA	23597	ENSG00000123130	ACOT9	B3KNC9; B7ZM94; hsa:23597; Q9Y305	VEGFA-VEGFR2 signaling	Mitochondrial Fatty Acid Beta-Oxidation	2	0	1	NA	17	Q9Y305	FALSE	0	-2.07929	0.110854	-0.984219	0.315453	0.0770115	-1.80732	-0.350386	0.265865	-0.0422604	0.985339	0.783892	-0.275799	-0.631343	-0.0150911
99	ACOX1	High	Master Protein	Q15067	Peroxisomal acyl-coenzyme A oxidase 1 OS=Homo sapiens OX=9606 GN=ACOX1 PE=1 SV=3	0	80.661	40	19	91	19	660	74.4	8.16	283.64	19	FALSE	cell growth;cellular homeostasis;metabolic process	cytoskeleton;cytosol;mitochondrion	structural molecule activity	Pf01756, Pf02770, Pf14749	51	ENSG00000161533	ACOX1	A8K6X8; A8KAA0; B4DK61; F5GYQ8; hsa:51; Q12863; Q15067; Q15068; Q15101; Q16131; Q7Z3W5; Q9UD31	Estrogen receptor pathway; Nuclear receptors meta-pathway; PPAR signaling pathway; Eicosanoid metabolism via cyclooxygenases (COX); Eicosanoid metabolism via lipooxygenases (LOX); Omega-3 / omega-6 fatty acid synthesis	TYSND1 cleaves peroxisomal proteins	8	0	1	NA	19	Q15067	FALSE	0	-1.23293	0.774705	-0.229113	0.8322	0.648339	-0.458967	-0.237623	0.327275	0.0448258	0.983456	0.751015	0.319135	-0.225449	0.339449
100	ACOX2	High	Master Protein	Q99424	Peroxisomal acyl-coenzyme A oxidase 2 OS=Homo sapiens OX=9606 GN=ACOX2 PE=1 SV=1	0	50.087	22	13	26	13	681	76.8	7.56	80.37	13	FALSE	cellular homeostasis;metabolic process	cytosol;mitochondrion;nucleus	structural molecule activity	Pf01756, Pf14749	8309	ENSG00000168306	ACOX2	A6NF16; B2R8U5; hsa:8309; Q99424	Quercetin and Nf-kB / AP-1 induced apoptosis; PPAR signaling pathway; Eicosanoid metabolism via cyclooxygenases (COX); Eicosanoid metabolism via lipooxygenases (LOX); Disorders of bile acid synthesis and biliary transport	Peroxisomal protein import; Synthesis of bile acids and bile salts via 7alpha-hydroxycholesterol; Beta-oxidation of pristanoyl-CoA	8	0	1	NA	13	Q99424	FALSE	0	-0.950997	1.90968	0.479343	0.74319	0.503624	0.673897	-0.282241	0.522682	0.120221	0.953227	0.550894	0.600677	-0.198876	0.606047
101	ACOX3	High	Master Protein	O15254	Peroxisomal acyl-coenzyme A oxidase 3 OS=Homo sapiens OX=9606 GN=ACOX3 PE=1 SV=2	0	65.293	32	16	58	16	700	77.6	7.25	184.7	16	FALSE	cellular homeostasis;metabolic process	cytosol;mitochondrion	structural molecule activity	Pf01756, Pf02770	8310	ENSG00000087008	ACOX3	hsa:8310; O15254; Q96AJ8	PPAR signaling pathway; Eicosanoid metabolism via cyclooxygenases (COX); Eicosanoid metabolism via lipooxygenases (LOX); Omega-3 / omega-6 fatty acid synthesis	Peroxisomal protein import; Beta-oxidation of pristanoyl-CoA	6	0	1	NA	16	O15254	FALSE	0	0.396194	2.82817	1.61218	0.111169	0.0104403	2.66607	-0.0115003	0.672795	0.330647	0.523841	0.0578856	1.94329	0.207445	0.89174
102	ACP1	High	Master Protein	P24666	Low molecular weight phosphotyrosine protein phosphatase OS=Homo sapiens OX=9606 GN=ACP1 PE=1 SV=3	0	33.004	53	6	43	6	158	18	6.74	167.39	6	FALSE	cell organization and biogenesis;cellular homeostasis	cytoplasm;cytoskeleton;cytosol;nucleus	structural molecule activity	Pf01451	52	ENSG00000143727	ACP1	A8K1L9; B5MCC7; hsa:52; P24666; P24667; Q16035; Q16036; Q16725; Q3KQX8; Q53RU0	VEGFA-VEGFR2 signaling	NA	1	0	1	NA	6	P24666	FALSE	0	-0.936728	0.972763	0.0180176	0.988624	0.969887	0.0379487	-0.312688	0.224594	-0.0440472	0.982879	0.74306	-0.329711	-0.251432	0.28585
103	ACP2	High	Master Protein	P11117	Lysosomal acid phosphatase OS=Homo sapiens OX=9606 GN=ACP2 PE=1 SV=3	0	26.767	25	9	22	9	423	48.3	6.74	64.61	9	FALSE	cell growth;cellular homeostasis	cytoskeleton;mitochondrion	structural molecule activity	Pf00328	53	ENSG00000134575	ACP2	E9PCI1; hsa:53; P11117; Q561W5; Q9BTU7	NA	NA	0	0	1	NA	9	P11117	FALSE	0	-0.566549	1.02683	0.230143	0.779878	0.564045	0.58089	-0.108123	0.340214	0.116046	0.866626	0.303127	1.04098	-0.0971172	0.35122
104	ACP6	High	Master Protein	Q9NPH0	Lysophosphatidic acid phosphatase type 6 OS=Homo sapiens OX=9606 GN=ACP6 PE=1 SV=3	0	6.927	7	3	6	3	428	48.9	6.47	13.32	3	FALSE	cellular homeostasis;metabolic process	endosome;nucleus	structural molecule activity	Pf00328	51205	ENSG00000162836	ACP6	hsa:51205; Q59G61; Q5T490; Q6IAQ3; Q7LG81; Q9NPH0; Q9UIG6; X5D289	1q21.1 copy number variation syndrome	Synthesis of PA	2	0	1	NA	3	Q9NPH0	TRUE	15	-2.30019	2.44764	0.0737267	0.979134	0.950463	0.062452	-0.66397	0.671948	0.00398925	0.998849	0.990468	0.0120096	-0.674533	0.661385
105	ACSBG1	High	Master Protein	Q96GR2	Long-chain-fatty-acid--CoA ligase ACSBG1 OS=Homo sapiens OX=9606 GN=ACSBG1 PE=1 SV=2	0	117.583	43	23	122	23	724	81.2	6.02	437.85	23	FALSE	cellular homeostasis;defense response;metabolic process	cytoplasm;cytoskeleton;cytosol;extracellular;nucleus	structural molecule activity	Pf00501	23205	ENSG00000103740	ACSBG1	B2RB61; hsa:23205; O75126; Q76N27; Q96GR2; Q9HC26	PPAR signaling pathway; Lipid metabolism pathway; Fatty acid transporters	Synthesis of very long-chain fatty acyl-CoAs	4	0	1	NA	23	Q96GR2	FALSE	0	-1.08187	2.68359	0.800862	0.674313	0.396613	0.855376	-0.00655527	1.05295	0.523196	0.517041	0.0527879	1.986	-0.254964	0.804539
106	ACSF2	High	Master Protein	Q96CM8	Medium-chain acyl-CoA ligase ACSF2, mitochondrial OS=Homo sapiens OX=9606 GN=ACSF2 PE=1 SV=2	0	66.424	33	16	69	16	615	68.1	7.55	227.58	16	FALSE	cellular homeostasis	endosome	structural molecule activity	Pf00501, Pf13193	80221	ENSG00000167107	ACSF2	B4DFQ6; B4DHT5; B4DUF5; hsa:80221; Q96CM8; Q9H7G2	Mitochondrial long chain fatty acid beta-oxidation; Mitochondrial fatty acid oxidation disorders	Mitochondrial Fatty Acid Beta-Oxidation	3	0	1	NA	16	Q96CM8	FALSE	0	-0.989386	1.3639	0.187258	0.8846	0.750346	0.320023	-0.199409	0.462746	0.131669	0.917428	0.427831	0.799722	-0.341107	0.321048
107	ACSF3	High	Master Protein	Q4G176	Malonate--CoA ligase ACSF3, mitochondrial OS=Homo sapiens OX=9606 GN=ACSF3 PE=1 SV=3	0	54.502	36	20	58	19	576	64.1	8.37	161.73	20	FALSE	cellular homeostasis	endosome;membrane	structural molecule activity	Pf00501, Pf13193	197322	ENSG00000176715	ACSF3	A8K4J8; C9JQL6; hsa:197322; Q4G176; Q6INA0; Q8N2F7	NA	Synthesis of very long-chain fatty acyl-CoAs	1	1	1	NA	20	Q4G176	FALSE	0	1.8794	3.93423	2.90682	0.00029678	7.55591989495404e-07	5.68929	0.597421	1.1756	0.88651	0.000177221	1.41958836110749e-07	6.1665	0.403962	0.98214
108	ACSL1	High	Master Protein	P33121	Long-chain-fatty-acid--CoA ligase 1 OS=Homo sapiens OX=9606 GN=ACSL1 PE=1 SV=1	0	68.061	33	21	81	19	698	77.9	7.15	224	21	FALSE	cellular homeostasis;conjugation;development;metabolic process	cytoskeleton;endosome;extracellular;mitochondrion	DNA binding;structural molecule activity	Pf00501	2180	ENSG00000151726	ACSL1	B7Z452; D3DP57; hsa:2180; P33121; P41215; Q8N8V7; Q8TA99	Fatty acid beta-oxidation; Fatty acid biosynthesis; Mitochondrial long chain fatty acid beta-oxidation; PPAR signaling pathway; Ferroptosis; Thermogenesis; Cholesterol metabolism with Bloch and Kandutsch-Russell pathways; Omega-3 / omega-6 fatty acid synthesis; Omega-9 fatty acid synthesis; Fatty acid transporters; Mitochondrial fatty acid oxidation disorders; Fatty Acids and Lipoproteins Transpo…	PPARA activates gene expression; Synthesis of very long-chain fatty acyl-CoAs; alpha-linolenic acid (ALA) metabolism; Linoleic acid (LA) metabolism	17	1	1	NA	20	P33121	FALSE	0	1.18883	3.88032	2.53457	0.0158133	0.000425857	3.7873	0.0385906	0.795906	0.417248	0.418792	0.0315029	2.21582	0.3176	1.07492
109	ACSL3	High	Master Protein	O95573	Fatty acid CoA ligase Acsl3 OS=Homo sapiens OX=9606 GN=ACSL3 PE=1 SV=3	0	90.181	37	20	73	19	720	80.4	8.38	245.56	20	FALSE	cell growth;cellular homeostasis;conjugation;defense response;metabolic process	cytoplasm;cytoskeleton;endosome;extracellular;mitochondrion;nucleus	structural molecule activity	Pf00501	2181	ENSG00000123983	ACSL3	hsa:2181; O95573; Q60I92; Q8IUM9	Fatty acid beta-oxidation; Fatty acid biosynthesis; Mitochondrial long chain fatty acid beta-oxidation; PPAR signaling pathway; Ferroptosis; Thermogenesis; Ciliary landscape; Cholesterol metabolism with Bloch and Kandutsch-Russell pathways; Omega-3 / omega-6 fatty acid synthesis; Omega-9 fatty acid synthesis; Fatty acid transporters; Mitochondrial fatty acid oxidation disorders	Synthesis of very long-chain fatty acyl-CoAs; Intracellular metabolism of fatty acids regulates insulin secretion	14	1	1	NA	20	O95573	FALSE	0	-0.583436	0.879978	0.148271	0.854783	0.685476	0.40748	-0.154526	0.257242	0.0513579	0.968259	0.618241	0.501617	-0.162723	0.249044
110	ACSL4	High	Master Protein	O60488	Long-chain-fatty-acid--CoA ligase 4 OS=Homo sapiens OX=9606 GN=ACSL4 PE=1 SV=2	0	70.253	33	17	64	16	711	79.1	8.38	220.81	17	FALSE	cellular homeostasis;defense response;metabolic process	cytoplasm;cytoskeleton;endosome;extracellular;mitochondrion;nucleus	structural molecule activity	Pf00501	2182	ENSG00000068366	ACSL4	D3DUY2; hsa:2182; O60488; O60848; O60849; Q5JWV8	Fatty acid beta-oxidation; Fatty acid biosynthesis; Mitochondrial long chain fatty acid beta-oxidation; PPAR signaling pathway; Ferroptosis; Thermogenesis; Cholesterol metabolism with Bloch and Kandutsch-Russell pathways; Omega-3 / omega-6 fatty acid synthesis; Omega-9 fatty acid synthesis; Fatty acid transporters; Mitochondrial fatty acid oxidation disorders	Synthesis of very long-chain fatty acyl-CoAs; Intracellular metabolism of fatty acids regulates insulin secretion	13	0	1	NA	16	O60488	FALSE	0	-1.61799	0.741408	-0.438293	0.712537	0.458664	-0.747101	-0.446404	0.217472	-0.114466	0.940297	0.491394	-0.693437	-0.385399	0.278477
111	ACSL5	High	Master Protein	Q9ULC5	Long-chain-fatty-acid--CoA ligase 5 OS=Homo sapiens OX=9606 GN=ACSL5 PE=1 SV=1	0	15.356	8	5	15	3	683	75.9	6.92	29.83	5	FALSE	cellular homeostasis;metabolic process	cytoplasm;cytoskeleton;endosome;extracellular;membrane	structural molecule activity	Pf00501	51703	ENSG00000197142	ACSL5	A6GV77; D3DRB3; hsa:51703; Q6UX44; Q9UIU4; Q9ULC5	Fatty acid beta-oxidation; Fatty acid biosynthesis; PPAR signaling pathway; Ferroptosis; Thermogenesis; Fatty acid transporters; Fatty Acids and Lipoproteins Transport in Hepatocytes	Synthesis of very long-chain fatty acyl-CoAs	8	0	1	NA	3	Q9ULC5	TRUE	15	-0.832732	1.13205	0.14966	0.890336	0.760674	0.306344	-0.234298	0.318542	0.0421223	0.98446	0.76061	0.306429	-0.233788	0.319053
112	ACSL6	High	Master Protein	Q9UKU0	Long-chain-fatty-acid--CoA ligase 6 OS=Homo sapiens OX=9606 GN=ACSL6 PE=1 SV=4	0	136.979	53	31	162	29	697	77.7	7.43	504.39	31	FALSE	cell differentiation;cellular homeostasis;defense response	cytoplasm;cytoskeleton;endosome;extracellular;mitochondrion	structural molecule activity	Pf00501	23305	ENSG00000164398	ACSL6	hsa:23305; J3KPG3; O94924; O95829; Q108M9; Q108N0; Q4G191; Q86TN7; Q9UKU0	Fatty acid beta-oxidation; Fatty acid biosynthesis; PPAR signaling pathway; Ferroptosis; Thermogenesis; Fatty acid transporters; Primary ovarian insufficiency; Fatty Acids and Lipoproteins Transport in Hepatocytes	Synthesis of very long-chain fatty acyl-CoAs	9	3	1	NA	32	Q9UKU0	FALSE	0	-3.08321	-0.0496021	-1.56641	0.238633	0.0432374	-2.07664	-0.54385	0.309731	-0.117059	0.957508	0.583833	-0.551542	-0.920824	-0.0672426
113	ACSM5	High	Master Protein	Q6NUN0	Acyl-coenzyme A synthetase ACSM5, mitochondrial OS=Homo sapiens OX=9606 GN=ACSM5 PE=1 SV=2	0	33.956	17	9	24	9	579	64.7	8.4	70.39	9	FALSE	cellular homeostasis	endosome	structural molecule activity	Pf00501, Pf13193	54988	ENSG00000183549	ACSM5	hsa:54988; Q6NUN0; Q96AV1; Q96CX8; Q9NWV3	NA	Aspirin ADME; Conjugation of salicylate with glycine	2	0	1	NA	9	Q6NUN0	FALSE	0	-5.37017	-1.13912	-3.25464	0.055154	0.00329946	-3.09365	-1.34386	-0.153351	-0.748606	0.304144	0.0147985	-2.52893	-1.38406	-0.193548
114	ACSS1	High	Master Protein	Q9NUB1	Acetyl-coenzyme A synthetase 2-like, mitochondrial OS=Homo sapiens OX=9606 GN=ACSS1 PE=1 SV=2	0	96.073	42	20	78	20	689	74.8	7.11	275.48	20	FALSE	cellular homeostasis	endosome	structural molecule activity	Pf00501, Pf13193, Pf16177	84532	ENSG00000154930	ACSS1	B3KXL2; B4DJZ3; D3DW48; F5H6F4; F8W7Y1; hsa:84532; Q5TF42; Q8IV99; Q8N234; Q96JI1; Q96JX6; Q9NU28; Q9NUB1	Sterol regulatory element-binding proteins (SREBP) signaling; Amino acid metabolism; Statin inhibition of cholesterol production; Familial hyperlipidemia type 4	Ethanol oxidation	5	0	1	NA	20	Q9NUB1	FALSE	0	-2.07347	0.390784	-0.841345	0.462569	0.17613	-1.37311	-0.315669	0.377711	0.0310209	0.988274	0.85797	0.179928	-0.641444	0.0519353
115	ACSS2	High	Master Protein	Q9NR19	Acetyl-coenzyme A synthetase, cytoplasmic OS=Homo sapiens OX=9606 GN=ACSS2 PE=1 SV=1	0	29.725	14	11	38	11	701	78.5	6.46	106.18	11	FALSE	cellular homeostasis	cytosol;endosome;nucleus	structural molecule activity	Pf00501, Pf13193, Pf16177	55902	ENSG00000131069	ACSS2	A6NE90; hsa:55902; Q5QPH2; Q5QPH3; Q8N238; Q96EL0; Q9NQP7; Q9NR19; Q9UJ15	Fatty acid beta-oxidation; Fatty acid biosynthesis; Lipid metabolism pathway; Ethanol effects on histone modifications; Fluoroacetic acid toxicity; Amino acid conjugation of benzoic acid	Transcriptional activation of mitochondrial biogenesis; Ethanol oxidation	8	0	1	NA	11	Q9NR19	FALSE	0	-1.0134	1.99913	0.492866	0.749467	0.513708	0.657982	-0.389601	0.458049	0.0342239	0.991552	0.871692	0.162379	-0.347328	0.500322
116	ACSS3	High	Master Protein	Q9H6R3	Acyl-CoA synthetase short-chain family member 3, mitochondrial OS=Homo sapiens OX=9606 GN=ACSS3 PE=1 SV=1	0	71.254	29	17	54	17	686	74.7	8.63	176.57	17	FALSE	cellular homeostasis	endosome;nucleus	structural molecule activity	Pf00501, Pf13193, Pf16177	79611	ENSG00000111058	ACSS3	hsa:79611; Q8NC66; Q9H6R3	NA	Synthesis of Ketone Bodies	1	0	1	NA	17	Q9H6R3	FALSE	0	-2.89584	-0.304961	-1.6004	0.145951	0.0165409	-2.48427	-0.763968	-0.034961	-0.399464	0.421899	0.0323952	-2.20376	-0.804328	-0.075321
117	ACTA2	High	Master Protein	P62736	Actin, aortic smooth muscle OS=Homo sapiens OX=9606 GN=ACTA2 PE=1 SV=1	0	126.11	62	18	1618	8	377	42	5.39	4323.98	18	FALSE	defense response;metabolic process	chromosome;cytosol;endoplasmic reticulum;nucleus	structural molecule activity	Pf00022	59	ENSG00000107796	ACTA2	B2R8A4; hsa:59; P03996; P04108; P62736; Q6FI19	Myometrial relaxation and contraction pathways; Striated muscle contraction pathway; Mechanoregulation and pathology of YAP/TAZ via Hippo and non-Hippo mechanisms; 22q11.2 copy number variation syndrome; IL-18 signaling pathway; Regucalcin in proximal tubule epithelial kidney cells; Angiotensin II receptor type 1 pathway; Pleural mesothelioma; CCL18 signaling pathway; Urotensin-II-mediated signal…	Smooth Muscle Contraction; NOTCH4 Intracellular Domain Regulates Transcription	18	0	1	NA	8	P62736	FALSE	0	-0.925662	3.32966	1.202	0.561468	0.261613	1.13603	-0.505673	0.691665	0.0929963	0.98446	0.756121	0.312368	-0.1997	0.997638
118	ACTB	High	Master Protein	P60709	Actin, cytoplasmic 1 OS=Homo sapiens OX=9606 GN=ACTB PE=1 SV=1	0	164.307	71	22	2208	9	375	41.7	5.48	6334.72	22	FALSE	cell differentiation;cell growth;cell organization and biogenesis;cellular homeostasis;defense response;metabolic process	cytoplasm;cytoskeleton;cytosol;endoplasmic reticulum;membrane;nucleus	motor activity;structural molecule activity	Pf00022	60	ENSG00000075624	ACTB	hsa:60; P02570; P60709; P70514; P99021; Q11211; Q64316; Q75MN2; Q96B34; Q96HG5	Arrhythmogenic right ventricular cardiomyopathy; Pathogenic Escherichia coli infection; Common pathways underlying drug addiction; Myometrial relaxation and contraction pathways; Focal adhesion; Fas ligand pathway and stress induction of heat shock proteins; Ebola virus infection in host; Acute viral myocarditis; Thermogenesis; Mechanoregulation and pathology of YAP/TAZ via Hippo and non-Hippo me…	Translocation of SLC2A4 (GLUT4) to the plasma membrane; UCH proteinases; RHO GTPases Activate Formins; Adherens junctions interactions; Regulation of actin dynamics for phagocytic cup formation; FCGR3A-mediated phagocytosis; Recycling pathway of L1; Sensory processing of sound by inner hair cells of the cochlea; Sensory processing of sound by outer hair cells of the cochlea; RHO GTPases Activate …	48	17	1	NA	26	P60709	FALSE	0	0.0497494	1.40181	0.72578	0.21736	0.0359139	2.15887	-0.0821837	0.298252	0.108034	0.838321	0.259113	1.14208	0.0281412	0.408577
119	ACTBL2	High	Master Protein	Q562R1	Beta-actin-like protein 2 OS=Homo sapiens OX=9606 GN=ACTBL2 PE=1 SV=2	0	47.246	24	7	997	2	376	42	5.59	2717.44	7	FALSE	cell differentiation;cell growth;defense response;metabolic process	cytoskeleton;endoplasmic reticulum;nucleus	motor activity;structural molecule activity	Pf00022	345651	ENSG00000169067	ACTBL2	B2RPJ1; hsa:345651; Q562R1; Q562R2; Q562S9; Q562X8	NA	NA	0	0	1	NA	2	Q562R1	TRUE	15	-1.63078	2.74342	0.556321	0.810481	0.611359	0.511497	-0.342515	0.888276	0.272881	0.896595	0.377038	0.891673	-0.535335	0.695455
120	ACTL6A	High	Master Protein	O96019	Actin-like protein 6A OS=Homo sapiens OX=9606 GN=ACTL6A PE=1 SV=1	0	36.708	28	10	30	6	429	47.4	5.6	89.49	10	FALSE	cell growth;cell organization and biogenesis;cell proliferation;cellular homeostasis;coagulation;defense response;development;metabolic process	cytoplasm;cytoskeleton;membrane;nucleus	structural molecule activity	Pf00022	86	ENSG00000136518	ACTL6A	B3KMN1; D3DNR9; hsa:86; O96019; Q8TAE5; Q9BVS8; Q9H0W6	Androgen receptor network in prostate cancer; Gastric cancer network 1; Tumor suppressor activity of SMARCB1; Thermogenesis; Kleefstra syndrome	UCH proteinases; RUNX1 interacts with co-factors whose precise effect on RUNX1 targets is not known; RMTs methylate histone arginines; HATs acetylate histones; DNA Damage Recognition in GG-NER	10	0	1	NA	6	O96019	FALSE	0	-0.158818	1.83945	0.840314	0.353338	0.0973055	1.69124	-0.204833	0.357428	0.0762973	0.957508	0.587782	0.545743	0.00776936	0.57003
121	ACTL6B	High	Master Protein	O94805	Actin-like protein 6B OS=Homo sapiens OX=9606 GN=ACTL6B PE=1 SV=1	0	44.211	33	11	28	7	426	46.8	5.71	81.62	11	FALSE	cell differentiation;cell growth;cell organization and biogenesis;cellular homeostasis;defense response;metabolic process	membrane;nucleus	motor activity;structural molecule activity	Pf00022	51412	ENSG00000077080	ACTL6B	A4D2D0; hsa:51412; O75421; O94805	Androgen receptor network in prostate cancer; Tumor suppressor activity of SMARCB1; Rett syndrome causing genes; Thermogenesis; Thyroid hormones production and peripheral downstream signaling effects; Kleefstra syndrome	RUNX1 interacts with co-factors whose precise effect on RUNX1 targets is not known; RMTs methylate histone arginines	8	3	1	NA	10	O94805	FALSE	0	-0.944371	0.187993	-0.378189	0.473599	0.185554	-1.3432	-0.262483	0.0561356	-0.103174	0.78533	0.199054	-1.30231	-0.249166	0.0694522
122	ACTN1	High	Master Protein	P12814	Alpha-actinin-1 OS=Homo sapiens OX=9606 GN=ACTN1 PE=1 SV=2	0	275.766	65	47	455	26	892	103	5.41	1460.62	47	FALSE	cell communication;cell growth;metabolic process	cell surface;cytoplasm;cytoskeleton;cytosol;endoplasmic reticulum;nucleus	antioxidant activity;motor activity;RNA binding;structural molecule activity	Pf00307, Pf00435, Pf08726	87	ENSG00000072110	ACTN1	B3V8S3; B4DHH3; B7TY16; hsa:87; P12814; Q1HE25; Q9BTN1	Arrhythmogenic right ventricular cardiomyopathy; Focal adhesion; Ebola virus infection in host; MFAP5 effect on permeability and motility of endothelial cells via cytoskeleton rearrangement; Regulation of actin cytoskeleton	Platelet degranulation ; Syndecan interactions; RHOD GTPase cycle; RHOF GTPase cycle; Nephrin family interactions; RHOBTB2 GTPase cycle; Regulation of cytoskeletal remodeling and cell spreading by IPP complex components	12	0	1	NA	26	P12814	FALSE	0	0.356298	6.6911	3.5237	0.197903	0.0299832	2.23709	0.0907668	1.87322	0.981993	0.418792	0.0315131	2.21568	0.255311	2.03776
123	ACTN2	High	Master Protein	P35609	Alpha-actinin-2 OS=Homo sapiens OX=9606 GN=ACTN2 PE=1 SV=1	0	222.563	65	49	233	34	894	103.8	5.45	730.85	49	FALSE	cell communication;cell differentiation;cell growth;defense response;development;metabolic process	cell surface;cytoplasm;cytoskeleton;cytosol;endoplasmic reticulum;nucleus	antioxidant activity;motor activity;structural molecule activity	Pf00307, Pf00435, Pf08726	88	ENSG00000077522	ACTN2	B1ANE4; B2RCS5; hsa:88; P35609; Q86TF4; Q86TI8	Arrhythmogenic right ventricular cardiomyopathy; Striated muscle contraction pathway; NO/cGMP/PKG mediated neuroprotection; 10q22q23 copy number variation	Platelet degranulation ; Assembly and cell surface presentation of NMDA receptors; Nephrin family interactions; RAF/MAP kinase cascade; Ras activation upon Ca2+ influx through NMDA receptor; Striated Muscle Contraction; Unblocking of NMDA receptors, glutamate binding and activation; Negative regulation of NMDA receptor-mediated neuronal transmission; Long-term potentiation	13	3	1	NA	37	P35609	FALSE	0	0.394877	5.78143	3.08815	0.182567	0.0255129	2.30571	0.131852	1.64749	0.889672	0.370848	0.0223677	2.36075	0.317427	1.83307
124	ACTN3	High	Master Protein	Q08043	Alpha-actinin-3 OS=Homo sapiens OX=9606 GN=ACTN3 PE=1 SV=2	0	49.058	13	11	74	1	901	103.2	5.52	253.11	11	FALSE	cell communication;cell growth;defense response;metabolic process	cytoplasm;cytoskeleton;cytosol;endoplasmic reticulum;nucleus	antioxidant activity;motor activity;structural molecule activity	Pf00307, Pf00435, Pf08726	89	ENSG00000248746	ACTN3	A6NP77; hsa:89; Q08043; Q4KKV2	Arrhythmogenic right ventricular cardiomyopathy; Striated muscle contraction pathway	Nephrin family interactions; Striated Muscle Contraction	4	0	1	NA	1	Q08043	FALSE	0	-0.880856	1.56132	0.340232	0.789057	0.577898	0.560293	-0.223917	0.46325	0.119667	0.937329	0.487093	0.700371	-0.110507	0.57666
125	ACTN4	High	Master Protein	O43707	Alpha-actinin-4 OS=Homo sapiens OX=9606 GN=ACTN4 PE=1 SV=2	0	278.008	66	55	462	35	911	104.8	5.44	1526.13	55	FALSE	cell growth;conjugation;development;metabolic process	cell surface;cytoplasm;cytoskeleton;endoplasmic reticulum;membrane;nucleus	antioxidant activity;motor activity;RNA binding;structural molecule activity	Pf00307, Pf00435, Pf08726	81	ENSG00000130402; ENSG00000282844	ACTN4	A4K467; D6PXK4; hsa:81; O43707; O76048	Arrhythmogenic right ventricular cardiomyopathy; Primary focal segmental glomerulosclerosis (FSGS); Focal adhesion; Striated muscle contraction pathway; Ebola virus infection in host; Nephrotic syndrome; Alstrom syndrome	Platelet degranulation ; Nephrin family interactions	9	20	1	NA	55	O43707	FALSE	0	-0.0130171	2.23782	1.1124	0.26291	0.0526019	1.98762	-0.154189	0.47914	0.162475	0.866626	0.307385	1.03175	0.0703471	0.703676
126	ACTR10	High	Master Protein	Q9NZ32	Actin-related protein 10 OS=Homo sapiens OX=9606 GN=ACTR10 PE=1 SV=1	0	58.376	40	13	52	13	417	46.3	7.37	164.27	13	FALSE	conjugation	cell surface;cytosol;endoplasmic reticulum;mitochondrion;nucleus	NA	Pf00022	55860	ENSG00000131966	ACTR10	hsa:55860; Q9H9Y5; Q9NWY2; Q9NZ32	NA	MHC class II antigen presentation; HSP90 chaperone cycle for steroid hormone receptors (SHR) in the presence of ligand; COPI-mediated anterograde transport; COPI-independent Golgi-to-ER retrograde traffic; Neutrophil degranulation	5	0	1	NA	13	Q9NZ32	FALSE	0	-0.865334	0.927654	0.0311601	0.976475	0.94457	0.0698938	-0.209278	0.295223	0.0429726	0.982629	0.733427	0.342568	-0.35355	0.150951
127	ACTR1A	High	Master Protein	P61163	Alpha-centractin OS=Homo sapiens OX=9606 GN=ACTR1A PE=1 SV=1	0	51.414	38	12	124	6	376	42.6	6.64	357.54	12	FALSE	conjugation	cytosol;endoplasmic reticulum;nucleus	structural molecule activity	Pf00022	10121	ENSG00000138107	ACTR1A	B2R6B0; hsa:10121; P42024; P61163	NA	MHC class II antigen presentation; HSP90 chaperone cycle for steroid hormone receptors (SHR) in the presence of ligand; COPI-mediated anterograde transport; COPI-independent Golgi-to-ER retrograde traffic; Recruitment of NuMA to mitotic centrosomes; Regulation of PLK1 Activity at G2/M Transition; Loss of Nlp from mitotic centrosomes; Recruitment of mitotic centrosome proteins and complexes; Ancho…	11	7	1	NA	13	P61163	FALSE	0	-0.424877	1.03878	0.30695	0.677702	0.403195	0.843424	-0.14109	0.270745	0.0648276	0.946289	0.529705	0.633073	-0.159494	0.252341
128	ACTR1B	High	Master Protein	P42025	Beta-centractin OS=Homo sapiens OX=9606 GN=ACTR1B PE=1 SV=1	0	51.77	42	12	108	6	376	42.3	6.4	319.87	12	FALSE	NA	cell surface;cytosol;endoplasmic reticulum;nucleus	structural molecule activity	Pf00022	10120	ENSG00000115073	ACTR1B	D3DVH2; hsa:10120; P42025; Q53SK5; Q9BRB7	NA	Neutrophil degranulation; MHC class II antigen presentation	2	0	1	NA	6	P42025	FALSE	0	0.675422	2.36446	1.51994	0.0218917	0.000712176	3.61913	0.142149	0.617401	0.379775	0.11946	0.00234866	3.21381	0.133408	0.60866
129	ACTR2	High	Master Protein	P61160	Actin-related protein 2 OS=Homo sapiens OX=9606 GN=ACTR2 PE=1 SV=1	0	58.714	27	8	63	8	394	44.7	6.74	217.66	8	FALSE	cell differentiation;cell growth;coagulation;conjugation;metabolic process	cell surface;cytosol;endoplasmic reticulum;membrane;mitochondrion;nucleus	motor activity;structural molecule activity	Pf00022	10097	ENSG00000138071	ACTR2	B2RCP5; D6W5F4; E9PF41; hsa:10097; O15142; P61160; Q96C82	Physico-chemical features and toxicity-associated pathways; Embryonic stem cell pluripotency pathways	Regulation of actin dynamics for phagocytic cup formation; FCGR3A-mediated phagocytosis; RHO GTPases Activate WASPs and WAVEs; Neutrophil degranulation; Clathrin-mediated endocytosis; EPHB-mediated forward signaling	8	0	1	NA	8	P61160	FALSE	0	0.122948	1.54096	0.831956	0.170956	0.0224306	2.35959	-0.00420854	0.394785	0.195288	0.520898	0.0548325	1.96846	0.105875	0.504869
130	ACTR3	High	Master Protein	P61158	Actin-related protein 3 OS=Homo sapiens OX=9606 GN=ACTR3 PE=1 SV=3	0	77.049	47	16	146	13	418	47.3	5.88	469.2	16	FALSE	cell differentiation;cell growth;coagulation;metabolic process	cytosol;endoplasmic reticulum;membrane;nucleus	motor activity;structural molecule activity	Pf00022	10096	ENSG00000115091	ACTR3	hsa:10096; P32391; P61158; Q53QM2	Physico-chemical features and toxicity-associated pathways	Regulation of actin dynamics for phagocytic cup formation; FCGR3A-mediated phagocytosis; RHO GTPases Activate WASPs and WAVEs; Clathrin-mediated endocytosis; EPHB-mediated forward signaling	6	3	1	NA	16	P61158	FALSE	0	-0.0615765	1.50667	0.722545	0.300472	0.0700691	1.85297	-0.0878908	0.353373	0.132741	0.818267	0.232297	1.20983	0.0477134	0.488977
131	ACTR3B	High	Master Protein	Q9P1U1	Actin-related protein 3B OS=Homo sapiens OX=9606 GN=ACTR3B PE=2 SV=1	0	69.036	42	14	66	11	418	47.6	5.88	210.26	14	FALSE	NA	endoplasmic reticulum;nucleus	motor activity;structural molecule activity	Pf00022	57180	ENSG00000133627	ACTR3B	A8MTG1; B4DFW4; hsa:57180; Q7Z526; Q96BT2; Q9P1U1	NA	NA	0	0	1	NA	11	Q9P1U1	FALSE	0	-1.85124	0.702664	-0.574286	0.653112	0.370343	-0.90436	-0.305669	0.412933	0.0536317	0.98446	0.765359	0.300158	-0.432484	0.286118
132	ACTRT1	High	Master Protein	Q8TDG2	Actin-related protein T1 OS=Homo sapiens OX=9606 GN=ACTRT1 PE=2 SV=2	0.003	3.057	3	1	4	1	376	41.7	6.79	12.07	1	FALSE	metabolic process	endoplasmic reticulum;membrane;nucleus	structural molecule activity	Pf00022	139741	ENSG00000123165	ACTRT1	hsa:139741; Q6X7C1; Q8TDG2; Q96L10	NA	NA	0	0	1	NA	1	Q8TDG2	FALSE	0	-0.859935	1.01092	0.0754942	0.942554	0.871763	0.162289	-0.233061	0.293351	0.0301453	0.987445	0.818835	0.230309	-0.215944	0.310468
133	ACVR1	High	Master Protein	Q04771	Activin receptor type-1 OS=Homo sapiens OX=9606 GN=ACVR1 PE=1 SV=1	0	22.741	17	8	21	8	509	57.1	7.33	57.15	8	FALSE	cell communication;cell organization and biogenesis;cellular homeostasis;coagulation;defense response;development;metabolic process	cytoplasm;cytoskeleton;nucleus	signal transducer activity;structural molecule activity	Pf01064, Pf07714, Pf08515	90	ENSG00000115170	ACVR1	hsa:90; Q04771	Mesodermal commitment pathway; Mesodermal commitment pathway; Embryonic stem cell pluripotency pathways	NA	3	0	1	NA	8	Q04771	FALSE	0	-1.16482	0.421172	-0.371822	0.637306	0.350492	-0.94287	-0.211129	0.235128	0.0119993	0.994567	0.914337	0.10814	-0.337195	0.109061
134	ACY1	High	Master Protein	Q03154	Aminoacylase-1 OS=Homo sapiens OX=9606 GN=ACY1 PE=1 SV=1	0	73.208	49	17	85	17	408	45.9	6.18	270.4	17	FALSE	cellular homeostasis	cell surface;cytosol	structural molecule activity	Pf01546, Pf07687	95	ENSG00000243989	ACY1	C9J6I6; C9J9D8; C9JWD4; hsa:95; Q03154	Thyroxine (thyroid hormone) production	Aflatoxin activation and detoxification; Paracetamol ADME; Defective ACY1 causes encephalopathy	4	0	1	NA	17	Q03154	FALSE	0	-0.526602	1.40896	0.441179	0.64821	0.363908	0.916694	-0.221088	0.32353	0.0512214	0.980228	0.706922	0.378248	-0.12494	0.419678
135	ACY3	High	Master Protein	Q96HD9	N-acyl-aromatic-L-amino acid amidohydrolase (carboxylate-forming) OS=Homo sapiens OX=9606 GN=ACY3 PE=1 SV=1	0	35.767	39	9	28	9	319	35.2	5.9	101.17	9	FALSE	NA	cytoplasm;cytoskeleton;cytosol	structural molecule activity	Pf04952	91703	ENSG00000132744	ACY3	hsa:91703; Q96HD9	NA	Aflatoxin activation and detoxification	1	0	1	NA	9	Q96HD9	FALSE	0	-12.304	-6.09578	-9.19991	0.000172847	2.93375645574925e-07	-5.95979	-3.27643	-1.52959	-2.40301	0.000859466	1.30406381158332e-06	-5.53246	-3.13397	-1.38713
136	ACYP1	High	Master Protein	P07311	Acylphosphatase-1 OS=Homo sapiens OX=9606 GN=ACYP1 PE=1 SV=2	0	23.381	66	7	35	7	99	11.3	9.31	97.35	7	FALSE	cellular homeostasis	NA	structural molecule activity	Pf00708	97	ENSG00000119640	ACYP1	A6NDV8; B2R590; hsa:97; P07311	NA	NA	0	0	1	NA	7	P07311	FALSE	0	0.0257601	2.3498	1.18778	0.242476	0.0453231	2.05546	-0.0654924	0.588434	0.261471	0.672844	0.114405	1.60809	-0.0511879	0.602739
137	ACYP2	High	Master Protein	P14621	Acylphosphatase-2 OS=Homo sapiens OX=9606 GN=ACYP2 PE=1 SV=2	0	21.018	69	8	137	8	99	11.1	9.5	326.94	8	FALSE	cellular homeostasis	NA	structural molecule activity	Pf00708	98	ENSG00000170634	ACYP2	hsa:98; P14621	NA	NA	0	0	1	NA	8	P14621	FALSE	0	-1.94225	0.635955	-0.653145	0.607897	0.313407	-1.01885	-0.572183	0.153257	-0.209463	0.831828	0.251313	-1.16124	-0.490368	0.235072
138	ADA	High	Master Protein	P00813	Adenosine deaminase OS=Homo sapiens OX=9606 GN=ADA PE=1 SV=3	0	33.864	30	10	23	10	363	40.7	5.95	68.1	10	FALSE	cell communication;cell differentiation;cellular homeostasis;coagulation;conjugation;defense response;development;metabolic process	cytoplasm;cytoskeleton;cytosol;mitochondrion;nucleus	structural molecule activity	Pf00962	100	ENSG00000196839	ADA	hsa:100; P00813; Q53F92; Q6LA59	NA	Ribavirin ADME; Purine salvage; Defective ADA disrupts (deoxy)adenosine deamination	3	0	1	NA	10	P00813	FALSE	0	2.043	5.56094	3.80197	0.00607588	7.20006911493616e-05	4.34647	0.476622	1.46648	0.971552	0.0304718	0.000258601	3.94738	0.23678	1.22664
139	ADAL	High	Master Protein	Q6DHV7	Adenosine deaminase-like protein OS=Homo sapiens OX=9606 GN=ADAL PE=1 SV=2	0	11.798	13	5	10	5	355	40.2	6.32	26.39	5	FALSE	cellular homeostasis	cytosol	structural molecule activity	Pf00962	161823	ENSG00000168803	ADAL	A6NHZ3; B4DQM8; hsa:161823; Q6DHV7	NA	Purine salvage; Abacavir metabolism	2	0	1	NA	5	Q6DHV7	FALSE	0	-0.776984	0.763055	-0.00696433	0.993889	0.985565	-0.0181872	-0.304689	0.128639	-0.0880249	0.915329	0.418002	-0.816969	-0.237237	0.196091
140	ADAM10	High	Master Protein	O14672	Disintegrin and metalloproteinase domain-containing protein 10 OS=Homo sapiens OX=9606 GN=ADAM10 PE=1 SV=1	0	97.269	34	19	80	19	748	84.1	7.77	318.26	19	FALSE	cell death;cell growth;cell organization and biogenesis;cellular homeostasis;conjugation;defense response;development;metabolic process	cytoplasm;cytoskeleton;extracellular;membrane;nucleus	antioxidant activity;structural molecule activity	Pf00200, Pf13574, Pf21299	102	ENSG00000137845	ADAM10	B4DU28; hsa:102; O14672; Q10742; Q92650	Alzheimer's disease and miRNA effects; Copper homeostasis; Canonical and non-canonical Notch signaling; VEGFA-VEGFR2 signaling; 3q29 copy number variation syndrome; Interactions of natural killer cells in pancreatic cancer; Alzheimer's disease; Hypertrophy model; TROP2 regulatory signaling; 5q35 copy number variation; 10q22q23 copy number variation	Amyloid fiber formation; Collagen degradation; Activated NOTCH1 Transmits Signal to the Nucleus; Constitutive Signaling by NOTCH1 PEST Domain Mutants; Constitutive Signaling by NOTCH1 HD Domain Mutants; Constitutive Signaling by NOTCH1 HD+PEST Domain Mutants; NOTCH2 Activation and Transmission of Signal to the Nucleus; NOTCH3 Activation and Transmission of Signal to the Nucleus; Neutrophil degran…	27	0	1	NA	19	O14672	FALSE	0	-0.277076	2.90638	1.31465	0.363446	0.103295	1.66084	-0.272624	0.62312	0.175248	0.920415	0.435262	0.786839	-0.127075	0.768669
141	ADAM11	High	Master Protein	O75078	Disintegrin and metalloproteinase domain-containing protein 11 OS=Homo sapiens OX=9606 GN=ADAM11 PE=2 SV=3	0	48.201	18	12	28	12	769	83.4	7.2	89.42	12	FALSE	cell organization and biogenesis;coagulation;development;metabolic process	cytoplasm;cytoskeleton;nucleus	antioxidant activity;structural molecule activity	Pf00200, Pf01421, Pf01562, Pf07974, Pf08516	4185	ENSG00000073670	ADAM11	hsa:4185; O75078; Q14808; Q14809; Q14810	NA	LGI-ADAM interactions	1	0	1	NA	12	O75078	FALSE	0	-2.76102	0.934226	-0.913397	0.619412	0.32518	-0.994107	-0.511431	0.528317	0.00844314	0.996887	0.974083	0.0326582	-0.570131	0.469618
142	ADAM15	High	Master Protein	Q13444	Disintegrin and metalloproteinase domain-containing protein 15 OS=Homo sapiens OX=9606 GN=ADAM15 PE=1 SV=4	0	28.748	13	9	19	9	863	92.9	6.73	50.04	9	FALSE	cell communication;cell growth;cell organization and biogenesis;cellular homeostasis;coagulation;defense response;development;metabolic process	cell surface;cytoplasm;cytoskeleton;endoplasmic reticulum;nucleus	antioxidant activity;structural molecule activity	Pf00200, Pf01421, Pf01562, Pf08516	8751	ENSG00000143537	ADAM15	B3KQU5; B4DLB5; B4DMH8; E9PN65; hsa:8751; Q13444; Q13493; Q53XQ0; Q5SR68; Q5SR69; Q6R267; Q71S61; Q71S62; Q71S63; Q71S64; Q71S65; Q71S66; Q71S67; Q71S68; Q71S69; Q96C78; U3KQL5	NA	Degradation of the extracellular matrix; Invadopodia formation	2	0	1	NA	9	Q13444	FALSE	0	-0.0611954	2.51299	1.2259	0.283421	0.0614545	1.91527	-0.147597	0.576713	0.214558	0.82252	0.239404	1.19134	-0.041523	0.682787
143	ADAM17	High	Master Protein	P78536	Disintegrin and metalloproteinase domain-containing protein 17 OS=Homo sapiens OX=9606 GN=ADAM17 PE=1 SV=1	0	26.462	10	8	17	8	824	93	5.76	48.69	8	FALSE	cell communication;cell differentiation;cell growth;cell organization and biogenesis;cellular homeostasis;coagulation;defense response;development;metabolic process	cytoplasm;cytoskeleton;cytosol;endoplasmic reticulum;extracellular;nucleus	antioxidant activity;structural molecule activity	Pf00200, Pf13574, Pf16698	6868	ENSG00000151694	ADAM17	hsa:6868; O60226; P78536	Alzheimer's disease and miRNA effects; Brain-derived neurotrophic factor (BDNF) signaling pathway; Notch signaling; Copper homeostasis; Ebola virus infection in host; Soluble ACE2-mediated cell entry of SARS-CoV-2; Interactions of natural killer cells in pancreatic cancer; Alzheimer's disease; TROP2 regulatory signaling; Notch signaling pathway	Collagen degradation; Release of Hh-Np from the secreting cell; Activated NOTCH1 Transmits Signal to the Nucleus; Constitutive Signaling by NOTCH1 PEST Domain Mutants; Constitutive Signaling by NOTCH1 HD Domain Mutants; Constitutive Signaling by NOTCH1 HD+PEST Domain Mutants; Constitutive Signaling by NOTCH1 t(7;9)(NOTCH1:M1580_K2555) Translocation Mutant; Growth hormone receptor signaling; Nucle…	23	0	1	NA	8	P78536	FALSE	0	-0.808937	1.94667	0.568868	0.68228	0.410526	0.830253	-0.38964	0.385718	-0.00196102	0.998849	0.991927	-0.0101718	-0.235974	0.539385
144	ADAM22	High	Master Protein	Q9P0K1	Disintegrin and metalloproteinase domain-containing protein 22 OS=Homo sapiens OX=9606 GN=ADAM22 PE=1 SV=1	0	114.14	34	24	113	24	906	100.4	7.2	363.31	24	FALSE	cell communication;cell organization and biogenesis;defense response;metabolic process	cytoplasm;cytoskeleton;nucleus	antioxidant activity;structural molecule activity	Pf00200, Pf01421, Pf01562, Pf07974, Pf08516	53616	ENSG00000008277	ADAM22	hsa:53616; O75075; O75076; Q9P0K1; Q9P0K2; Q9UIA1; Q9UKK2	NA	LGI-ADAM interactions	1	0	1	NA	24	Q9P0K1	FALSE	0	-1.98522	0.904437	-0.54039	0.711129	0.455678	-0.752105	-0.324915	0.48816	0.0816221	0.9765	0.688211	0.403733	-0.550099	0.262976
145	ADAM23	High	Master Protein	O75077	Disintegrin and metalloproteinase domain-containing protein 23 OS=Homo sapiens OX=9606 GN=ADAM23 PE=1 SV=1	0	85.57	29	18	67	18	832	91.9	7.64	238.99	18	FALSE	cell communication;cell organization and biogenesis;defense response;metabolic process	cell surface;cytoplasm;cytoskeleton;nucleus	antioxidant activity;structural molecule activity	Pf00200, Pf01421, Pf01562, Pf07974, Pf08516	8745	ENSG00000114948	ADAM23	A2RU59; hsa:8745; O75077	NA	LGI-ADAM interactions	1	0	1	NA	18	O75077	FALSE	0	-2.90404	0.829678	-1.03718	0.56863	0.269497	-1.1172	-0.533993	0.516582	-0.00870547	0.996887	0.973554	-0.0333259	-0.938161	0.112414
146	ADAM9	High	Master Protein	Q13443	Disintegrin and metalloproteinase domain-containing protein 9 OS=Homo sapiens OX=9606 GN=ADAM9 PE=1 SV=1	0	37.85	16	11	30	11	819	90.5	7.52	85.4	11	FALSE	cell communication;cell organization and biogenesis;cellular homeostasis;coagulation;development;metabolic process	cell surface;cytoplasm;cytoskeleton;nucleus	antioxidant activity;structural molecule activity	Pf00200, Pf01421, Pf01562, Pf08516	8754	ENSG00000168615	ADAM9	B7ZLN7; hsa:8754; Q10718; Q13443; Q8NFM6	Copper homeostasis; VEGFA-VEGFR2 signaling	Collagen degradation	3	0	1	NA	11	Q13443	FALSE	0	-1.75347	0.754964	-0.499253	0.693545	0.427412	-0.800451	-0.407232	0.298577	-0.0543278	0.98446	0.758238	-0.309565	-0.437117	0.268693
147	ADAMTS4	High	Master Protein	O75173	A disintegrin and metalloproteinase with thrombospondin motifs 4 OS=Homo sapiens OX=9606 GN=ADAMTS4 PE=1 SV=3	0	27.919	11	6	13	6	837	90.1	7.85	56.5	6	FALSE	cell growth;cell organization and biogenesis;defense response	cell surface;chromosome;membrane	structural molecule activity	Pf00090, Pf01421, Pf05986, Pf17771, Pf19236	9507	ENSG00000158859	ADAMTS4	hsa:9507; O75173; Q2HYD0; Q5VTW2; Q6P4Q8; Q6UWA8; Q9UN83	Endochondral ossification; Endochondral ossification with skeletal dysplasias	Defective B3GALTL causes PpS; O-glycosylation of TSR domain-containing proteins; Degradation of the extracellular matrix	5	0	1	NA	6	O75173	FALSE	0	-2.22596	0.179742	-1.02311	0.345554	0.0936804	-1.7104	-0.611908	0.0649954	-0.273456	0.667845	0.110803	-1.62472	-0.559739	0.117164
148	ADAMTSL3	High	Master Protein	P82987	ADAMTS-like protein 3 OS=Homo sapiens OX=9606 GN=ADAMTSL3 PE=1 SV=4	0	20.075	4	7	11	7	1691	188.6	7.83	32.26	7	FALSE	cell growth	cell surface;chromosome;nucleus	NA	Pf00090, Pf07679, Pf08686, Pf13927, Pf19030, Pf19236	57188	ENSG00000156218	ADAMTSL3	A1A566; A1A567; hsa:57188; P82987; Q9ULI7	15q25 copy number variation	Defective B3GALTL causes PpS; O-glycosylation of TSR domain-containing proteins	3	0	1	NA	7	P82987	TRUE	16	-4.62792	2.79743	-0.915244	0.816652	0.622365	-0.49572	-1.68243	0.406872	-0.637781	0.813449	0.225581	-1.22768	-1.33236	0.75695
149	ADAP1	High	Master Protein	O75689	Arf-GAP with dual PH domain-containing protein 1 OS=Homo sapiens OX=9606 GN=ADAP1 PE=1 SV=2	0	48.384	33	11	44	10	374	43.4	8.97	155.43	11	FALSE	development;metabolic process	cytoplasm;cytoskeleton;cytosol;membrane;nucleus	DNA binding;structural molecule activity	Pf00169, Pf01412	11033	ENSG00000105963	ADAP1	A4D2Q2; B3KRZ4; B4DVA6; F6XZ68; H7C2Q4; hsa:11033; O75689	NA	Nuclear signaling by ERBB4	1	1	1	NA	11	O75689	FALSE	0	-0.519744	1.95244	0.716348	0.549872	0.249659	1.16536	-0.110758	0.584852	0.237047	0.761096	0.17693	1.37052	-0.12433	0.57128
150	ADAR	High	Master Protein	P55265	Double-stranded RNA-specific adenosine deaminase OS=Homo sapiens OX=9606 GN=ADAR PE=1 SV=4	0	115.257	35	37	100	37	1226	136	8.65	303.57	37	FALSE	cell growth;cellular component movement;cellular homeostasis;coagulation;conjugation;defense response;metabolic process	membrane;nucleus	RNA binding;structural molecule activity	Pf00035, Pf02137, Pf02295	103	ENSG00000160710	ADAR	B1AQQ9; B1AQR0; D3DV76; hsa:103; O15223; O43859; O43860; P55265; Q9BYM3; Q9BYM4	Measles virus infection; Cytosolic DNA-sensing pathway	PKR-mediated signaling; Interferon alpha/beta signaling; C6 deamination of adenosine; Formation of editosomes by ADAR proteins	6	0	1	NA	37	P55265	FALSE	0	-0.973421	0.648272	-0.162575	0.856541	0.688613	-0.403182	-0.250883	0.20542	-0.0227315	0.987445	0.842057	-0.200351	-0.309517	0.146786
151	ADARB1	High	Master Protein	P78563	Double-stranded RNA-specific editase 1 OS=Homo sapiens OX=9606 GN=ADARB1 PE=1 SV=1	0	7.287	3	2	4	2	741	80.7	9.01	15.91	2	FALSE	cell death;cell differentiation;cell growth;cellular component movement;cellular homeostasis;coagulation;defense response;metabolic process	cytosol;membrane;nucleus	RNA binding;structural molecule activity	Pf00035, Pf02137	104	ENSG00000197381	ADARB1	A6NFK8; A6NJ84; C3TTQ1; C3TTQ2; C9JUP4; G5E9B4; hsa:104; O00395; O00465; O00691; O00692; P78555; P78563; Q4AE77; Q4AE79; Q6P0M9; Q8NFA1; Q8NFD1	NA	C6 deamination of adenosine; Formation of editosomes by ADAR proteins	2	0	1	NA	2	P78563	TRUE	15	-0.180265	2.04963	0.934684	0.35481	0.0983633	1.68576	-0.0819492	0.545488	0.231769	0.71232	0.143954	1.4856	-0.0632273	0.564209
152	ADCK1	High	Master Protein	Q86TW2	AarF domain-containing protein kinase 1 OS=Homo sapiens OX=9606 GN=ADCK1 PE=1 SV=2	0	26.753	20	8	13	8	530	60.5	8.6	39.4	8	FALSE	cell growth;cellular homeostasis;metabolic process	cell surface;cytoskeleton;endosome	signal transducer activity;structural molecule activity	Pf03109	57143	ENSG00000063761	ADCK1	B3KUD5; hsa:57143; Q6PD65; Q86TW2; Q9UIE6	NA	NA	0	0	1	NA	8	Q86TW2	FALSE	0	-2.20854	0.0670684	-1.07073	0.290788	0.0645128	-1.89235	-0.534327	0.10597	-0.214178	0.774219	0.184888	-1.34527	-0.525539	0.114759
153	ADCK5	High	Master Protein	Q3MIX3	Uncharacterized aarF domain-containing protein kinase 5 OS=Homo sapiens OX=9606 GN=ADCK5 PE=1 SV=3	0	24.869	17	9	16	9	580	65.8	8.87	34.45	9	FALSE	cellular homeostasis	cytoskeleton	signal transducer activity	Pf03109	203054	ENSG00000173137; ENSG00000285451	ADCK5	B3KS46; hsa:203054; Q3MIX3; Q5U4P1; Q6P2S4; Q8N5V3	NA	NA	0	0	1	NA	9	Q3MIX3	TRUE	15	-0.599948	1.88024	0.640148	0.59963	0.30448	1.03803	0.0113034	0.709166	0.360235	0.473955	0.043297	2.07602	-0.342577	0.355286
154	ADCY2	High	Master Protein	Q08462	Adenylate cyclase type 2 OS=Homo sapiens OX=9606 GN=ADCY2 PE=1 SV=5	0	72.686	20	20	63	19	1091	123.5	8.09	202.29	20	FALSE	cellular homeostasis;development;metabolic process	cytoplasm;cytoskeleton;nucleus	structural molecule activity	Pf00211, Pf06327, Pf16214	108	ENSG00000078295	ADCY2	B7Z2C1; hsa:108; Q08462; Q2NKL8; Q9UDB2; Q9UPU2	Nicotine effect on dopaminergic neurons; Thyroid stimulating hormone (TSH) signaling pathway; Myometrial relaxation and contraction pathways; G protein signaling pathways; Chemokine signaling pathway; Phosphodiesterases in neuronal function; Thermogenesis; Envelope proteins and their potential roles in EDMD physiopathology; GPR143 in melanocytes and retinal pigment epithelium cells; Calcium regul…	FCGR3A-mediated IL10 synthesis; G alpha (i) signalling events; G alpha (z) signalling events; Adenylate cyclase inhibitory pathway; G alpha (s) signalling events; GPER1 signaling; ADORA2B mediated anti-inflammatory cytokines production; Vasopressin regulates renal water homeostasis via Aquaporins; PKA activation; PKA activation in glucagon signalling; Adenylate cyclase activating pathway; Hedgeho…	23	1	1	NA	20	Q08462	FALSE	0	-3.41788	-0.451158	-1.93452	0.119886	0.0116778	-2.62248	-0.732878	0.101882	-0.315498	0.706746	0.135095	-1.52003	-0.852285	-0.0175257
155	ADCY3	High	Master Protein	O60266	Adenylate cyclase type 3 OS=Homo sapiens OX=9606 GN=ADCY3 PE=1 SV=3	0	17.871	6	8	14	8	1144	128.9	6.58	26.74	8	FALSE	cellular homeostasis;development;metabolic process	cytoplasm;cytoskeleton;extracellular;nucleus	structural molecule activity	Pf00211, Pf16214	109	ENSG00000138031	ADCY3	B3KT86; hsa:109; O60266; Q53T54; Q9UDB1	Thyroid stimulating hormone (TSH) signaling pathway; Myometrial relaxation and contraction pathways; G protein signaling pathways; Chemokine signaling pathway; Phosphodiesterases in neuronal function; Thermogenesis; Envelope proteins and their potential roles in EDMD physiopathology; Neuroinflammation and glutamatergic signaling; Vasopressin-regulated water reabsorption; Calcium regulation in car…	FCGR3A-mediated IL10 synthesis; Olfactory Signaling Pathway; G alpha (i) signalling events; G alpha (z) signalling events; Adenylate cyclase inhibitory pathway; GPER1 signaling; ADORA2B mediated anti-inflammatory cytokines production; Vasopressin regulates renal water homeostasis via Aquaporins; PKA activation; PKA activation in glucagon signalling; Adenylate cyclase activating pathway; Hedgehog …	24	0	1	NA	8	O60266	TRUE	15	-1.8107	0.197047	-0.806827	0.377064	0.112643	-1.61617	-0.50678	0.0581492	-0.224316	0.678436	0.116879	-1.59692	-0.418198	0.146732
156	ADCY5	High	Master Protein	O95622	Adenylate cyclase type 5 OS=Homo sapiens OX=9606 GN=ADCY5 PE=1 SV=3	0	50.921	14	17	44	9	1261	138.8	7.24	133.41	17	FALSE	cellular homeostasis;development;metabolic process	cytoplasm;cytoskeleton;nucleus	structural molecule activity	Pf00211, Pf06327, Pf16214	111	ENSG00000173175	ADCY5	B7Z8A6; hsa:111; O95622; Q7RTV7; Q8NFM3	Myometrial relaxation and contraction pathways; G protein signaling pathways; Chemokine signaling pathway; Phosphodiesterases in neuronal function; Thermogenesis; Envelope proteins and their potential roles in EDMD physiopathology; Calcium regulation in cardiac cells	FCGR3A-mediated IL10 synthesis; G alpha (i) signalling events; G alpha (z) signalling events; Adenylate cyclase inhibitory pathway; G alpha (s) signalling events; GPER1 signaling; ADORA2B mediated anti-inflammatory cytokines production; Glucagon-like Peptide-1 (GLP1) regulates insulin secretion; Adrenaline,noradrenaline inhibits insulin secretion; Vasopressin regulates renal water homeostasis via…	22	8	1	NA	17	O95622	FALSE	0	-0.519852	0.96097	0.220559	0.772733	0.551992	0.599017	-0.159668	0.256998	0.0486651	0.971116	0.640686	0.469729	-0.091676	0.32499
157	ADCY8	High	Master Protein	P40145	Adenylate cyclase type 8 OS=Homo sapiens OX=9606 GN=ADCY8 PE=1 SV=1	0	82.074	23	26	101	26	1251	140	6.99	252.21	26	FALSE	cell growth;cellular homeostasis;coagulation;development;metabolic process	cytoplasm;cytoskeleton;nucleus	motor activity;structural molecule activity	Pf00211, Pf06327, Pf16214	114	ENSG00000155897	ADCY8	hsa:114; P40145	Common pathways underlying drug addiction; Myometrial relaxation and contraction pathways; G protein signaling pathways; Chemokine signaling pathway; Phosphodiesterases in neuronal function; Thermogenesis; Envelope proteins and their potential roles in EDMD physiopathology; Neuroinflammation and glutamatergic signaling; Opioid receptor pathways; Calcium regulation in cardiac cells	FCGR3A-mediated IL10 synthesis; G alpha (i) signalling events; G alpha (z) signalling events; Adenylate cyclase inhibitory pathway; G alpha (s) signalling events; GPER1 signaling; ADORA2B mediated anti-inflammatory cytokines production; Glucagon-like Peptide-1 (GLP1) regulates insulin secretion; Vasopressin regulates renal water homeostasis via Aquaporins; PKA activation; PKA activation in glucag…	25	0	1	NA	26	P40145	FALSE	0	-2.96451	0.834285	-1.06511	0.564227	0.265109	-1.12763	-0.760181	0.308703	-0.225739	0.905305	0.399916	-0.849362	-0.528881	0.540002
158	ADCY9	High	Master Protein	O60503	Adenylate cyclase type 9 OS=Homo sapiens OX=9606 GN=ADCY9 PE=1 SV=4	0	64.992	19	22	45	22	1353	150.6	7.34	136.4	22	FALSE	cellular homeostasis;defense response;development	cytoplasm;cytoskeleton;cytosol;nucleus	structural molecule activity	Pf00211	115	ENSG00000162104	ADCY9	A7E2V5; A7E2X2; D3DUD1; hsa:115; O60273; O60503; Q4ZHT9; Q4ZIR5; Q9BWT4; Q9UGP2	Myometrial relaxation and contraction pathways; G protein signaling pathways; Chemokine signaling pathway; Phosphodiesterases in neuronal function; Thermogenesis; Envelope proteins and their potential roles in EDMD physiopathology; GPR143 in melanocytes and retinal pigment epithelium cells; Vasopressin-regulated water reabsorption; Calcium regulation in cardiac cells	FCGR3A-mediated IL10 synthesis; G alpha (i) signalling events; G alpha (z) signalling events; Adenylate cyclase inhibitory pathway; G alpha (s) signalling events; GPER1 signaling; ADORA2B mediated anti-inflammatory cytokines production; Vasopressin regulates renal water homeostasis via Aquaporins; PKA activation; PKA activation in glucagon signalling; Adenylate cyclase activating pathway; Hedgeho…	22	0	1	NA	22	O60503	FALSE	0	-1.04471	1.09662	0.0259536	0.98444	0.961326	0.048745	-0.115305	0.487211	0.185953	0.807787	0.220582	1.24123	-0.570224	0.032292
159	ADCYAP1R1	High	Master Protein	P41586	Pituitary adenylate cyclase-activating polypeptide type I receptor OS=Homo sapiens OX=9606 GN=ADCYAP1R1 PE=1 SV=1	0	10.076	5	3	15	3	468	53.3	5.78	42.39	3	FALSE	coagulation;defense response;development;metabolic process	cytoplasm;cytoskeleton;mitochondrion;nucleus	structural molecule activity	Pf00002, Pf02793	117	ENSG00000078549	ADCYAP1R1	A8K1Y1; B7ZLA7; B8ZZK3; hsa:117; P41586; Q17S10	GPCRs, class B secretin-like; Sudden infant death syndrome (SIDS) susceptibility pathways	G alpha (s) signalling events; Glucagon-type ligand receptors; NGF-independant TRKA activation	5	0	1	NA	3	P41586	FALSE	0	-3.67499	-0.410826	-2.04291	0.140155	0.0152445	-2.51706	-0.706232	0.212221	-0.247005	0.859345	0.28486	-1.0816	-0.978018	-0.0595653
160	ADD1	High	Master Protein	P35611	Alpha-adducin OS=Homo sapiens OX=9606 GN=ADD1 PE=1 SV=2	0	106.592	39	19	182	18	737	80.9	5.83	595.21	19	FALSE	cell growth;metabolic process	cytoplasm;cytoskeleton;cytosol;endoplasmic reticulum;membrane;nucleus	motor activity;structural molecule activity	Pf00596	118	ENSG00000087274	ADD1	A2A3N8; A2A3P0; B4DI79; D3DVR3; D3DVR4; D3DVR5; hsa:118; P35611; Q13734; Q14729; Q16156; Q86XM2; Q9UJB6	NA	XBP1(S) activates chaperone genes; Caspase-mediated cleavage of cytoskeletal proteins; Miscellaneous transport and binding events	3	0	1	NA	18	P35611	FALSE	0	-1.71696	0.363958	-0.6765	0.490055	0.197313	-1.30747	-0.453803	0.131713	-0.161045	0.853218	0.274188	-1.10618	-0.424839	0.160677
161	ADD2	High	Master Protein	P35612	Beta-adducin OS=Homo sapiens OX=9606 GN=ADD2 PE=1 SV=3	0	171.718	55	33	253	32	726	80.8	5.92	798.07	33	FALSE	cell communication;cell growth;defense response;metabolic process	cytoplasm;cytoskeleton;cytosol;endoplasmic reticulum;nucleus	motor activity;structural molecule activity	Pf00596	119	ENSG00000075340	ADD2	A8K4P2; B4DM17; D6W5G7; D6W5G8; hsa:119; P35612; Q13482; Q16412; Q59G82; Q5U5P4; Q6P0P2; Q6PGQ4; Q7Z688; Q7Z689; Q7Z690; Q7Z691	NA	Miscellaneous transport and binding events	1	2	1	NA	34	P35612	FALSE	0	-1.468	0.692444	-0.38778	0.724332	0.473894	-0.721869	-0.289772	0.318124	0.014176	0.994567	0.925671	0.0937866	-0.426301	0.181594
162	ADD3	High	Master Protein	Q9UEY8	Gamma-adducin OS=Homo sapiens OX=9606 GN=ADD3 PE=1 SV=1	0	100.194	34	19	177	19	706	79.1	6.32	534.27	19	FALSE	cell growth;metabolic process	cytoplasm;cytoskeleton;cytosol;endoplasmic reticulum;membrane;nucleus	motor activity;structural molecule activity	Pf00596	120	ENSG00000148700	ADD3	D3DRA8; hsa:120; O43243; Q5VU09; Q92773; Q9UEY7; Q9UEY8	NA	Miscellaneous transport and binding events; RHOD GTPase cycle; RHOF GTPase cycle	3	0	1	NA	19	Q9UEY8	FALSE	0	-1.64848	1.03061	-0.308933	0.830687	0.644925	-0.463761	-0.430489	0.323338	-0.0535755	0.984826	0.776242	-0.285832	-0.446449	0.307378
163	ADGRE5	High	Master Protein	P48960	Adhesion G protein-coupled receptor E5 OS=Homo sapiens OX=9606 GN=ADGRE5 PE=1 SV=4	0	23.208	11	6	16	6	835	91.8	6.87	47.17	6	FALSE	cell communication;cell death;coagulation;development;metabolic process	cytoplasm;cytoskeleton	structural molecule activity	Pf00002, Pf01825, Pf07645	976	ENSG00000123146	ADGRE5	A8K7Z4; B2RBJ9; hsa:976; O00718; O76101; P48960; Q8NG72; Q8TBQ7	Vitamin D receptor pathway; GPCRs, class B secretin-like	Neutrophil degranulation; Class B/2 (Secretin family receptors)	4	0	1	NA	6	P48960	FALSE	0	1.07119	5.74354	3.40736	0.0721504	0.00514339	2.93292	-0.00531056	1.30937	0.65203	0.516062	0.0518054	1.99464	0.274803	1.58948
164	ADGRG1	High	Master Protein	Q9Y653	Adhesion G-protein coupled receptor G1 OS=Homo sapiens OX=9606 GN=ADGRG1 PE=1 SV=2	0	28.684	17	9	30	9	693	77.7	8.48	87.31	9	FALSE	cell communication;cell death;cell differentiation;cellular homeostasis;defense response;development;metabolic process	cytoplasm;cytoskeleton;nucleus	structural molecule activity	Pf00002, Pf01825, Pf18587, Pf18619	9289	ENSG00000205336	ADGRG1	A6NIT7; A6NJV9; B0M0K4; B4DR54; hsa:9289; O95966; Q6ZMP1; Q8NGB3; Q96HB4; Q9Y653	GPCRs, other	NA	1	0	1	NA	9	Q9Y653	FALSE	0	-1.23203	2.22322	0.495598	0.78168	0.566746	0.576855	-0.250569	0.72165	0.235541	0.878656	0.334787	0.974358	-0.342987	0.629231
165	ADGRL1	High	Master Protein	O94910	Adhesion G protein-coupled receptor L1 OS=Homo sapiens OX=9606 GN=ADGRL1 PE=1 SV=1	0	108.878	24	27	74	26	1474	162.6	6.6	222.91	27	FALSE	cell communication;development;metabolic process	cytoplasm;cytoskeleton;nucleus	structural molecule activity	Pf00002, Pf01825, Pf02140, Pf02191, Pf02354, Pf02793, Pf16489	22859	ENSG00000072071; ENSG00000288324	ADGRL1	hsa:22859; O94910; Q96IE7; Q9BU07; Q9HAR3	GPCRs, class B secretin-like	NA	1	0	1	NA	26	O94910	FALSE	0	-2.95511	-0.229604	-1.59236	0.172673	0.0229706	-2.34969	-0.419323	0.347566	-0.0358784	0.987445	0.851551	-0.188156	-0.751347	0.0155412
166	ADGRL3	High	Master Protein	Q9HAR2	Adhesion G protein-coupled receptor L3 OS=Homo sapiens OX=9606 GN=ADGRL3 PE=1 SV=2	0	106.791	24	30	79	29	1447	161.7	6.44	244.94	30	FALSE	cell communication;cell growth;defense response;development	cytoplasm;cytoskeleton;nucleus	structural molecule activity	Pf00002, Pf01825, Pf02140, Pf02191, Pf02354, Pf02793, Pf16489	23284	ENSG00000150471	ADGRL3	E9PE04; hsa:23284; O94867; Q9HAR2; Q9NWK5	GPCRs, other; GPCRs, class B secretin-like	NA	2	1	1	NA	30	Q9HAR2	FALSE	0	-2.02723	0.223756	-0.901736	0.377912	0.113745	-1.6111	-0.312167	0.321203	0.00451793	0.996887	0.977233	0.0286879	-0.514176	0.119194
167	ADH1B	High	Master Protein	P00325	All-trans-retinol dehydrogenase [NAD(+)] ADH1B OS=Homo sapiens OX=9606 GN=ADH1B PE=1 SV=3	0	46.931	35	12	53	2	375	39.8	8.19	166.34	12	FALSE	cellular homeostasis	cytoplasm;cytoskeleton;cytosol;membrane	structural molecule activity	Pf00107, Pf08240	125	ENSG00000196616	ADH1B	A8MYN5; B4DRS9; B4DVC3; hsa:125; P00325; Q13711; Q4ZGI9; Q96KI7	Fatty acid omega-oxidation; Ethanol effects on histone modifications	Ethanol oxidation	3	10	1	NA	12	P00325	FALSE	0	-0.74365	13.422	6.33918	0.318602	0.0782165	1.79975	-1.11488	2.87098	0.878049	0.897511	0.380078	0.885959	-0.194173	3.79168
168	ADH1C	High	Master Protein	P00326	Alcohol dehydrogenase 1C OS=Homo sapiens OX=9606 GN=ADH1C PE=1 SV=2	0	33.335	29	11	42	2	375	39.8	8.29	118.6	11	FALSE	cellular homeostasis	cytoplasm;cytoskeleton;cytosol;membrane	structural molecule activity	Pf00107, Pf08240	126	ENSG00000248144	ADH1C	hsa:126; P00326; Q4PJ18; Q5WRV0; Q6LBW4; Q6NWV0; Q6NZA7	Fatty acid omega-oxidation; Amino acid metabolism; Ethanol effects on histone modifications	RA biosynthesis pathway; Ethanol oxidation	5	1	1	NA	3	P00326	TRUE	21	-4.83117	1.83134	-1.49992	0.652953	0.369791	-0.905412	-1.53293	0.341734	-0.595596	0.795854	0.207512	-1.27775	-1.14654	0.72812
169	ADH5	High	Master Protein	P11766	Alcohol dehydrogenase class-3 OS=Homo sapiens OX=9606 GN=ADH5 PE=1 SV=4	0	51.708	32	11	137	11	374	39.7	7.49	331.06	11	FALSE	cell organization and biogenesis;cellular homeostasis;coagulation;metabolic process	cytosol;endosome	structural molecule activity	Pf00107, Pf08240	128	ENSG00000197894	ADH5	hsa:128; P11766; Q6FHR2	Folate-alcohol and cancer pathway hypotheses; Amino acid metabolism	Ethanol oxidation	3	0	1	NA	11	P11766	FALSE	0	-0.985242	1.00673	0.0107423	0.992756	0.982787	0.0216886	-0.348442	0.212047	-0.0681971	0.968259	0.626837	-0.489345	-0.239989	0.3205
170	ADHFE1	High	Master Protein	Q8IWW8	Hydroxyacid-oxoacid transhydrogenase, mitochondrial OS=Homo sapiens OX=9606 GN=ADHFE1 PE=1 SV=1	0	25.511	18	7	20	7	467	50.3	7.77	61.64	7	FALSE	cellular homeostasis	endosome	structural molecule activity	Pf00465	137872	ENSG00000147576	ADHFE1	B4DTJ8; hsa:137872; Q49A19; Q68CI7; Q6P2B6; Q8IWW8; Q96MF9	NA	Interconversion of 2-oxoglutarate and 2-hydroxyglutarate	1	0	1	NA	7	Q8IWW8	FALSE	0	0.587515	3.63692	2.11222	0.0921231	0.00763566	2.78574	0.232342	1.09037	0.661355	0.136433	0.00324197	3.09993	0.0463826	0.904408
171	ADI1	High	Master Protein	Q9BV57	Acireductone dioxygenase OS=Homo sapiens OX=9606 GN=ADI1 PE=1 SV=1	0	28.835	35	6	22	6	179	21.5	5.68	63.93	6	FALSE	cellular homeostasis	cytoplasm;cytoskeleton;cytosol;membrane;nucleus	structural molecule activity	Pf03079	55256	ENSG00000182551	ADI1	D6W4Y3; hsa:55256; Q53HW3; Q53QD3; Q57YV7; Q68CK2; Q6ZSF7; Q7Z512; Q96P85; Q9BV57; Q9NV57	Methionine de novo and salvage pathway	Methionine salvage pathway	2	0	1	NA	6	Q9BV57	FALSE	0	-4.8061	-1.5823	-3.1942	0.0110143	0.00022982	-3.98485	-1.44653	-0.539438	-0.992985	0.0146123	5.99371157397058e-05	-4.40258	-1.15706	-0.249964
172	ADIPOQ	High	Master Protein	Q15848	Adiponectin OS=Homo sapiens OX=9606 GN=ADIPOQ PE=1 SV=1	0	15.827	25	4	6	4	244	26.4	5.74	26.24	4	FALSE	cellular homeostasis;coagulation;development;metabolic process	cell surface;extracellular;nucleus	antioxidant activity;DNA binding;structural molecule activity	Pf00386, Pf01391	9370	ENSG00000181092	ADIPOQ	hsa:9370; Q15848; Q58EX9	AMP-activated protein kinase signaling; Type II diabetes mellitus; Adipogenesis; Complement system; Differentiation of white and brown adipocyte; Transcription factor regulation in adipogenesis; Leptin and adiponectin; PPAR signaling pathway; Nonalcoholic fatty liver disease; IL-18 signaling pathway; Galanin receptor pathway; Orexin receptor pathway; 13q12.12 copy number variation	AMPK inhibits chREBP transcriptional activation activity; Transcriptional regulation of white adipocyte differentiation	15	0	1	NA	4	Q15848	TRUE	15	-3.62867	0.484418	-1.57213	0.406601	0.130837	-1.53722	-0.9688	0.18852	-0.39014	0.768133	0.181549	-1.35576	-0.930858	0.226462
173	ADIRF	High	Master Protein	Q15847	Adipogenesis regulatory factor OS=Homo sapiens OX=9606 GN=ADIRF PE=1 SV=1	0	6.233	38	3	7	3	76	7.9	5.31	17.12	3	FALSE	metabolic process	cytosol;membrane	NA	NA	10974	ENSG00000148671	ADIRF	hsa:10974; Q15847	10q22q23 copy number variation	Transcriptional regulation of white adipocyte differentiation	2	0	1	NA	3	Q15847	FALSE	0	-3.15516	4.39932	0.622076	0.881181	0.741962	0.331173	-1.08084	1.0448	-0.0180164	0.996887	0.972949	-0.0340875	-1.04712	1.07851
174	ADISSP	High	Master Protein	Q9GZN8	Adipose-secreted signaling protein OS=Homo sapiens OX=9606 GN=ADISSP PE=1 SV=3	0	10.843	21	3	8	3	174	19.3	6.84	23.74	3	FALSE	cellular homeostasis;metabolic process	cell surface	structural molecule activity	Pf15006	54976	ENSG00000101220	ADISSP	A8K4J0; D3DVX8; hsa:54976; Q5JX81; Q9GZN8; Q9NWX3	NA	NA	0	0	1	NA	3	Q9GZN8	FALSE	0	-0.879633	0.417123	-0.231255	0.725781	0.476733	-0.717216	-0.323079	0.0417953	-0.140642	0.689728	0.127693	-1.5502	-0.279302	0.0855716
175	ADK	High	Master Protein	P55263	Adenosine kinase OS=Homo sapiens OX=9606 GN=ADK PE=1 SV=2	0	66.829	54	14	68	14	362	40.5	6.7	255.41	14	FALSE	cellular homeostasis	cytoplasm;cytoskeleton;cytosol;membrane	signal transducer activity;structural molecule activity	Pf00294	132	ENSG00000156110	ADK	B7Z783; B7Z800; hsa:132; O00741; O00742; P55263; Q16710; Q5JQ10; Q5JQ11; Q9BTN2	Methionine metabolism leading to sulfur amino acids and related disorders	Ribavirin ADME; Purine salvage	3	0	1	NA	14	P55263	FALSE	0	0.0204683	1.71285	0.866661	0.241854	0.0449164	2.05952	-0.0549788	0.421215	0.183118	0.690405	0.128571	1.54655	-0.00111536	0.475079
176	ADNP	High	Master Protein	Q9H2P0	Activity-dependent neuroprotector homeobox protein OS=Homo sapiens OX=9606 GN=ADNP PE=1 SV=1	0	26.302	9	8	12	8	1102	123.5	7.34	36.01	8	FALSE	cell growth;defense response;development;metabolic process	cell surface;membrane;nucleus	motor activity;RNA binding;structural molecule activity	Pf00046, Pf19627	23394	ENSG00000101126	ADNP	E1P5Y2; hsa:23394; O94881; Q5BKU2; Q9H2P0; Q9UG34	NA	NA	0	0	1	NA	8	Q9H2P0	TRUE	15	-1.44083	0.929673	-0.25558	0.843373	0.666521	-0.433614	-0.509882	0.157119	-0.176382	0.866626	0.292894	-1.06352	-0.349035	0.317965
177	ADO	High	Master Protein	Q96SZ5	2-aminoethanethiol dioxygenase OS=Homo sapiens OX=9606 GN=ADO PE=1 SV=2	0	39.936	54	11	57	11	270	29.7	6.04	170.56	11	FALSE	coagulation	cytosol	structural molecule activity	Pf07847	84890	ENSG00000181915	ADO	B1AL29; hsa:84890; Q96SZ5	NA	Degradation of cysteine and homocysteine	1	0	1	NA	11	Q96SZ5	FALSE	0	-0.675469	1.87151	0.598021	0.636727	0.349771	0.944295	-0.295272	0.421383	0.0630555	0.982264	0.725002	0.353858	-0.2003	0.516356
178	ADORA1	High	Master Protein	P30542	Adenosine receptor A1 OS=Homo sapiens OX=9606 GN=ADORA1 PE=1 SV=1	0	10.679	11	3	9	3	326	36.5	8.62	31.92	3	FALSE	cell death;cellular homeostasis;coagulation;conjugation;defense response;development;metabolic process	cytoplasm;cytoskeleton;nucleus	antioxidant activity;structural molecule activity	Pf00001	134	ENSG00000163485	ADORA1	A6NFY5; A6NGP4; A8K1L3; B3KXQ4; D2CGD0; hsa:134; P30542; Q6FHK3; Q8TAM8	GPCRs, class A rhodopsin-like; Purinergic signaling; Nucleotide GPCRs	G alpha (i) signalling events; Adenosine P1 receptors	5	0	1	NA	3	P30542	FALSE	0	-1.73496	0.352482	-0.691238	0.47958	0.189254	-1.33177	-0.307369	0.279984	-0.0136928	0.994567	0.925693	-0.0937586	-0.330506	0.256847
179	ADPGK	High	Master Protein	Q9BRR6	ADP-dependent glucokinase OS=Homo sapiens OX=9606 GN=ADPGK PE=1 SV=1	0	29.039	15	6	20	6	497	54.1	6.2	89.85	6	FALSE	cellular homeostasis	cell surface;cytoskeleton;extracellular	signal transducer activity;structural molecule activity	Pf04587	83440	ENSG00000159322	ADPGK	hsa:83440; Q49AU7; Q8NBI1; Q8WZ90; Q96NF8; Q9BRR6; Q9H0A7	NA	Glycolysis	1	0	1	NA	6	Q9BRR6	FALSE	0	-2.56818	-0.314572	-1.44138	0.130476	0.0132691	-2.57227	-0.658518	-0.0244093	-0.341463	0.439312	0.0353576	-2.1657	-0.698337	-0.0642285
180	ADPRH	High	Master Protein	P54922	ADP-ribosylhydrolase ARH1 OS=Homo sapiens OX=9606 GN=ADPRH PE=1 SV=1	0	26.619	27	7	18	6	357	39.5	6.52	55.97	7	FALSE	cell organization and biogenesis;cellular homeostasis	cell surface	structural molecule activity	Pf03747	141	ENSG00000144843	ADPRH	B2R8H1; D3DN83; hsa:141; P54922	NA	NA	0	1	1	NA	7	P54922	FALSE	0	0.166571	2.50093	1.33375	0.183765	0.0259922	2.29786	-0.103504	0.553326	0.224911	0.756479	0.174891	1.37713	0.124799	0.781629
181	ADPRHL1	High	Master Protein	Q8NDY3	Inactive ADP-ribosyltransferase ARH2 OS=Homo sapiens OX=9606 GN=ADPRHL1 PE=2 SV=1	0	17.208	17	6	18	5	354	40.1	5.85	48.94	6	FALSE	cell growth;cell organization and biogenesis;cellular homeostasis;defense response	endoplasmic reticulum	structural molecule activity	Pf03747	113622	ENSG00000153531	ADPRHL1	hsa:113622; Q5JUG2; Q8NDY3; Q96GD1	NA	NA	0	0	1	NA	5	Q8NDY3	FALSE	0	-2.56937	0.29777	-1.1358	0.38511	0.117712	-1.5932	-0.800808	0.00593228	-0.397438	0.517041	0.0533282	-1.98131	-0.530698	0.276042
182	ADPRS	High	Master Protein	Q9NX46	ADP-ribosylhydrolase ARH3 OS=Homo sapiens OX=9606 GN=ADPRS PE=1 SV=1	0	59.273	36	10	51	10	363	38.9	5.07	182.38	10	FALSE	cell organization and biogenesis;cell proliferation;cellular homeostasis;coagulation;metabolic process	endosome;membrane;nucleus	structural molecule activity	Pf03747	54936	ENSG00000116863	ADPRS	hsa:54936; Q53G94; Q6IAB8; Q9BY47; Q9NX46	NA	POLB-Dependent Long Patch Base Excision Repair	1	0	1	NA	10	Q9NX46	FALSE	0	0.0393545	1.47875	0.759054	0.228614	0.039153	2.12084	-0.0417844	0.363226	0.160721	0.679074	0.117092	1.59596	0.0243811	0.429391
183	ADRM1	High	Master Protein	Q16186	Proteasomal ubiquitin receptor ADRM1 OS=Homo sapiens OX=9606 GN=ADRM1 PE=1 SV=2	0	23.634	17	6	45	6	407	42.1	5.07	135.74	6	FALSE	cell growth;cell organization and biogenesis;cellular component movement;cellular homeostasis	cytoplasm;cytoskeleton;cytosol;membrane;nucleus	DNA binding;structural molecule activity	Pf04683, Pf16550	11047	ENSG00000130706	ADRM1	A0PKB1; hsa:11047; Q16186; Q96FJ7; Q9H1P2	Alzheimer's disease and miRNA effects; Alzheimer's disease	Ub-specific processing proteases; UCH proteinases	4	0	1	NA	6	Q16186	FALSE	0	-0.391731	1.0111	0.309686	0.660679	0.379077	0.887836	-0.179488	0.215233	0.0178724	0.98803	0.856275	0.1821	-0.122323	0.272399
184	ADSL	High	Master Protein	P30566	Adenylosuccinate lyase OS=Homo sapiens OX=9606 GN=ADSL PE=1 SV=2	0	30.625	21	10	32	10	484	54.9	7.11	86.64	10	FALSE	cellular homeostasis;coagulation;metabolic process	cytosol;nucleus	structural molecule activity	Pf00206, Pf10397	158	ENSG00000239900	ADSL	B0QY76; hsa:158; O75495; P30566; Q5TI34	NA	Purine ribonucleoside monophosphate biosynthesis	1	0	1	NA	10	P30566	FALSE	0	-0.0464984	2.11526	1.03438	0.281284	0.060275	1.92438	-0.206522	0.401741	0.0976096	0.945565	0.521767	0.645383	-0.020289	0.587974
185	ADSS1	High	Master Protein	Q8N142	Adenylosuccinate synthetase isozyme 1 OS=Homo sapiens OX=9606 GN=ADSS1 PE=1 SV=1	0	47.958	34	13	58	11	457	50.2	8.59	147.35	13	FALSE	cellular homeostasis;coagulation;metabolic process	cytosol;nucleus	motor activity;structural molecule activity	Pf00709	122622	ENSG00000185100	ADSS1	hsa:122622; Q86TT6; Q8N142; Q8N714	NA	Purine ribonucleoside monophosphate biosynthesis	1	0	1	NA	11	Q8N142	FALSE	0	-1.99158	1.921	-0.0352891	0.988934	0.971215	-0.0362738	-0.565412	0.535491	-0.0149607	0.996842	0.956642	-0.0546536	-0.633894	0.467008
186	ADSS2	High	Master Protein	P30520	Adenylosuccinate synthetase isozyme 2 OS=Homo sapiens OX=9606 GN=ADSS2 PE=1 SV=3	0	75.299	44	16	92	14	456	50.1	6.55	300.06	16	FALSE	cellular homeostasis;metabolic process	cytosol;endosome;nucleus	structural molecule activity	Pf00709	159	ENSG00000035687	ADSS2	B1AQM5; hsa:159; P30520; Q96EG7	NA	Purine ribonucleoside monophosphate biosynthesis	1	2	1	NA	16	P30520	FALSE	0	-0.186582	1.84831	0.830866	0.369749	0.107132	1.64212	-0.156594	0.415974	0.12969	0.8901	0.366894	0.910952	-0.138529	0.434039
187	AEBP1	High	Master Protein	Q8IUX7	Adipocyte enhancer-binding protein 1 OS=Homo sapiens OX=9606 GN=AEBP1 PE=1 SV=1	0	91.368	23	22	71	21	1158	130.8	5.11	244.98	22	FALSE	cell organization and biogenesis;cellular homeostasis;metabolic process	membrane;nucleus	RNA binding;structural molecule activity	Pf00246, Pf00754, Pf13620	165	ENSG00000106624	AEBP1	hsa:165; Q14113; Q59ER7; Q6ZSC7; Q7KZ79; Q8IUX7	NA	NA	0	1	1	NA	22	Q8IUX7	FALSE	0	-5.05131	5.05066	-0.000325213	0.999897	0.999897	-0.000129473	-1.97	0.872438	-0.548782	0.920541	0.441299	-0.776471	-1.31815	1.52429
188	AFAP1L2	High	Master Protein	Q8N4X5	Actin filament-associated protein 1-like 2 OS=Homo sapiens OX=9606 GN=AFAP1L2 PE=1 SV=1	0	26.911	16	12	23	12	818	91.2	5.31	53.4	12	FALSE	coagulation;metabolic process	cytoplasm;cytoskeleton;cytosol;nucleus	DNA binding;structural molecule activity	Pf00169	84632	ENSG00000169129	AFAP1L2	A8K6P7; B3KVQ8; hsa:84632; Q2UZW3; Q8N4X5; Q8TB54; Q96PX4; Q96SY5	NA	NA	0	0	1	NA	12	Q8N4X5	FALSE	0	-1.11812	4.60257	1.74223	0.525896	0.226648	1.22482	-0.608425	1.00123	0.196404	0.968259	0.625871	0.49072	-0.488091	1.12157
189	AFDN	High	Master Protein	P55196	Afadin OS=Homo sapiens OX=9606 GN=AFDN PE=1 SV=3	0	164.305	32	46	111	46	1824	206.7	6.47	340.17	46	FALSE	cell communication;cell death;cell growth;development;metabolic process	cytoplasm;cytoskeleton;cytosol;membrane;nucleus	motor activity;structural molecule activity	Pf00498, Pf00595, Pf00788, Pf01843	NA	ENSG00000130396	AFDN	hsa:4301; O75087; O75088; O75089; P55196; Q59FP0; Q5TIG6; Q5TIG7; Q9NSN7; Q9NU92	1q21.1 copy number variation syndrome	NA	1	0	1	NA	46	P55196	FALSE	0	-0.737021	0.502156	-0.117433	0.863327	0.704797	-0.38113	-0.28431	0.064363	-0.109973	0.797772	0.21077	-1.26849	-0.188933	0.15974
190	AFG1L	High	Master Protein	Q8WV93	AFG1-like ATPase OS=Homo sapiens OX=9606 GN=AFG1L PE=1 SV=2	0	19.77	18	8	18	8	481	54.8	7.27	52.74	8	FALSE	cell growth;cell organization and biogenesis;cellular homeostasis	cytoskeleton;endosome;nucleus	structural molecule activity	Pf03969	246269	ENSG00000135537	AFG1L	hsa:246269; Q8N6A3; Q8WV93	NA	NA	0	0	1	NA	8	Q8WV93	FALSE	0	-2.36785	-0.732129	-1.54999	0.0152907	0.000395784	-3.81098	-0.572662	-0.112412	-0.342537	0.156887	0.00436137	-2.99317	-0.598305	-0.138056
191	AFG2A	High	Master Protein	Q8NB90	Ribosome biogenesis protein SPATA5 OS=Homo sapiens OX=9606 GN=SPATA5 PE=1 SV=3	0	17.713	8	8	15	7	893	97.8	5.66	41.11	8	FALSE	defense response;metabolic process	endoplasmic reticulum;endosome;nucleus	structural molecule activity	Pf00004, Pf17862	166378	ENSG00000145375	AFG2A	C9JT97; hsa:166378; Q86XW1; Q8NB90; Q8NI20; Q8TDL7	NA	NA	0	0	1	NA	7	Q8NB90	FALSE	0	-1.36682	0.270203	-0.54831	0.472657	0.184316	-1.34706	-0.378568	0.0820498	-0.148259	0.790487	0.20172	-1.29449	-0.344181	0.116437
192	AFG3L2	High	Master Protein	Q9Y4W6	AFG3-like protein 2 OS=Homo sapiens OX=9606 GN=AFG3L2 PE=1 SV=2	0	92.092	37	27	140	26	797	88.5	8.66	393.54	27	FALSE	cell differentiation;cell growth;cell organization and biogenesis;cellular homeostasis;conjugation;defense response;metabolic process	cytoskeleton;endosome	structural molecule activity	Pf00004, Pf01434, Pf06480, Pf17862	10939	ENSG00000141385	AFG3L2	hsa:10939; Q6P1L0; Q9Y4W6	Ciliary landscape; 10q22q23 copy number variation	Processing of SMDT1	3	0	1	NA	26	Q9Y4W6	FALSE	0	-2.33185	-0.257338	-1.2946	0.141685	0.0155244	-2.50977	-0.388706	0.19501	-0.0968483	0.942141	0.507805	-0.667279	-0.71646	-0.132744
193	AFM	High	Master Protein	P43652	Afamin OS=Homo sapiens OX=9606 GN=AFM PE=1 SV=1	0	27.374	21	12	31	12	599	69	5.9	83.11	12	FALSE	conjugation;metabolic process	cell surface;nucleus	structural molecule activity	Pf00273	173	ENSG00000079557	AFM	A8K3E1; hsa:173; P43652; Q32MR3; Q4W5C5	NA	NA	0	0	1	NA	12	P43652	FALSE	0	-2.7593	6.22786	1.73428	0.701522	0.44152	0.776093	-1.22586	1.3029	0.0385173	0.996842	0.951409	0.0612583	-0.863376	1.66538
194	AFTPH	High	Master Protein	Q6ULP2	Aftiphilin OS=Homo sapiens OX=9606 GN=AFTPH PE=1 SV=3	0	37.748	13	10	15	10	936	102.1	4.54	47.33	10	FALSE	conjugation	cytoskeleton;cytosol;extracellular;membrane;nucleus	structural molecule activity	Pf15045	54812	ENSG00000119844	AFTPH	D6W5E9; hsa:54812; Q6ULP2; Q6ZM66; Q86VW3; Q8TCF3; Q9H7E3; Q9HAB9; Q9NXS4	NA	NA	0	0	1	NA	10	Q6ULP2	TRUE	15	-0.553133	1.79596	0.621413	0.590632	0.292726	1.06389	-0.170719	0.490256	0.159769	0.878656	0.335884	0.972127	-0.232446	0.428529
195	AGA	High	Master Protein	P20933	N(4)-(beta-N-acetylglucosaminyl)-L-asparaginase OS=Homo sapiens OX=9606 GN=AGA PE=1 SV=2	0	21.158	19	7	22	7	346	37.2	6.28	57.19	7	FALSE	cell organization and biogenesis;cellular homeostasis	cell surface;extracellular;mitochondrion;nucleus	structural molecule activity	Pf01112	175	ENSG00000038002	AGA	B2R7H2; D3DP47; hsa:175; P20933; Q4W5Q2; Q6FHN6; Q9UCK6; Q9UCK7; Q9UCK8	NA	Neutrophil degranulation	1	0	1	NA	7	P20933	FALSE	0	-2.6945	0.657099	-1.0187	0.526964	0.227556	-1.22239	-0.771445	0.171609	-0.299918	0.795854	0.207063	-1.27904	-0.726068	0.216986
196	AGAP1	High	Master Protein	Q9UPQ3	Arf-GAP with GTPase, ANK repeat and PH domain-containing protein 1 OS=Homo sapiens OX=9606 GN=AGAP1 PE=1 SV=4	0	67.064	25	16	58	11	857	94.4	7.94	184.96	16	FALSE	conjugation;metabolic process	nucleus	DNA binding;structural molecule activity	Pf00071, Pf01412, Pf12796	116987	ENSG00000157985	AGAP1	B2RTX7; hsa:116987; Q541S5; Q6P9D7; Q9NV93; Q9UPQ3	2q37 copy number variation syndrome	NA	1	4	1	NA	15	Q9UPQ3	FALSE	0	-1.49669	0.836082	-0.330302	0.785093	0.571718	-0.569451	-0.295853	0.360528	0.0323373	0.987445	0.843779	0.198136	-0.447447	0.208934
197	AGAP2	High	Master Protein	Q99490	Arf-GAP with GTPase, ANK repeat and PH domain-containing protein 2 OS=Homo sapiens OX=9606 GN=AGAP2 PE=1 SV=2	0	89.856	23	24	32	22	1192	124.6	9.89	103.9	24	FALSE	cell growth;conjugation;metabolic process	cytosol;membrane;mitochondrion;nucleus	DNA binding;structural molecule activity	Pf00023, Pf00071, Pf01412	116986	ENSG00000135439	AGAP2	A8K9F7; hsa:116986; O00578; Q548E0; Q8IWU3; Q99490	Prolactin signaling pathway; Fragile X syndrome; Netrin-UNC5B signaling pathway; 15q25 copy number variation	Netrin-1 signaling	5	2	1	NA	24	Q99490	FALSE	0	-1.48437	0.932994	-0.275689	0.832277	0.648556	-0.458663	-0.231891	0.448294	0.108202	0.945565	0.525379	0.63977	-0.438066	0.242119
198	AGAP3	High	Master Protein	Q96P47	Arf-GAP with GTPase, ANK repeat and PH domain-containing protein 3 OS=Homo sapiens OX=9606 GN=AGAP3 PE=1 SV=2	0	68.472	22	14	46	10	875	95	7.97	167.81	14	FALSE	cell organization and biogenesis;cellular homeostasis;coagulation;metabolic process	membrane;nucleus	DNA binding;structural molecule activity	Pf00071, Pf01412, Pf12796	116988	ENSG00000133612	AGAP3	B3KNZ8; E9PAL8; hsa:116988; Q59EN0; Q96P47; Q96RK3	NA	NA	0	0	1	NA	10	Q96P47	FALSE	0	-0.757289	1.21437	0.228541	0.829682	0.643209	0.466176	-0.202812	0.351963	0.0745758	0.957867	0.591276	0.540627	-0.216558	0.338217
199	AGFG1	High	Master Protein	P52594	Arf-GAP domain and FG repeat-containing protein 1 OS=Homo sapiens OX=9606 GN=AGFG1 PE=1 SV=2	0	39.802	26	12	52	12	562	58.2	8.63	145.03	12	FALSE	cell growth;cellular homeostasis;conjugation	cytosol;membrane;nucleus	DNA binding;RNA binding;structural molecule activity	Pf01412	3267	ENSG00000173744	AGFG1	B3KUL1; E9PHX7; hsa:3267; P52594; Q15277; Q4VAS0; Q4VAS1; Q4VAS3; Q53QT8; Q53R11	NA	Cargo recognition for clathrin-mediated endocytosis	2	0	1	NA	12	P52594	FALSE	0	-0.547528	1.05415	0.253309	0.757559	0.527777	0.636054	-0.30878	0.14189	-0.0834451	0.926804	0.460125	-0.74466	-0.138006	0.312664
200	AGFG2	High	Master Protein	O95081	Arf-GAP domain and FG repeat-containing protein 2 OS=Homo sapiens OX=9606 GN=AGFG2 PE=1 SV=2	0	20.009	12	6	23	6	481	48.9	9.11	56.18	6	FALSE	NA	nucleus	DNA binding;structural molecule activity	Pf01412	3268	ENSG00000106351	AGFG2	hsa:3268; O75429; O95081; Q96AB9; Q96GL4	NA	NA	0	0	1	NA	6	O95081	FALSE	0	-1.57233	2.32391	0.375788	0.86122	0.699817	0.387894	-0.430801	0.665503	0.117351	0.973942	0.668769	0.430499	-0.424284	0.67202
201	AGK	High	Master Protein	Q53H12	Acylglycerol kinase, mitochondrial OS=Homo sapiens OX=9606 GN=AGK PE=1 SV=2	0	56.247	40	15	87	15	422	47.1	8.09	248.17	15	FALSE	cell growth;cellular homeostasis;conjugation	cytoskeleton;cytosol;endosome;nucleus	signal transducer activity;structural molecule activity	Pf00781, Pf19712	55750	ENSG00000006530; ENSG00000262327	AGK	hsa:55750; Q53H12; Q75KN1; Q96GC3; Q9NP48	NA	Signaling by BRAF and RAF1 fusions; Glycerophospholipid biosynthesis	2	0	1	NA	15	Q53H12	FALSE	0	-2.31212	-0.527562	-1.41984	0.0458381	0.00244427	-3.19982	-0.379011	0.123119	-0.127946	0.86783	0.310631	-1.02477	-0.648411	-0.146282
202	AGL	High	Master Protein	P35573	Glycogen debranching enzyme OS=Homo sapiens OX=9606 GN=AGL PE=1 SV=3	0	305.34	56	68	343	68	1532	174.7	6.76	1107.07	68	FALSE	cellular homeostasis;metabolic process	cell surface;cytosol;extracellular;membrane;nucleus	structural molecule activity	Pf06202, Pf14699, Pf14701, Pf14702	178	ENSG00000162688	AGL	A6NCX7; A6NEK2; D3DT51; hsa:178; P35573; P78354; P78544; Q59H92; Q6AZ90; Q9UF08	Glycogen synthesis and degradation	Neutrophil degranulation; Glycogen breakdown (glycogenolysis)	3	0	1	NA	68	P35573	FALSE	0	-5.70213	-1.99637	-3.84925	0.00771675	0.000124428	-4.17749	-1.4273	-0.384593	-0.905946	0.074742	0.00103603	-3.49428	-1.37857	-0.335866
203	AGO1	High	Master Protein	Q9UL18	Protein argonaute-1 OS=Homo sapiens OX=9606 GN=AGO1 PE=1 SV=3	0	71.514	26	19	64	11	857	97.2	9.16	209.08	19	FALSE	cell growth;cellular component movement;cellular homeostasis;metabolic process	cytosol;membrane;nucleus	RNA binding;structural molecule activity	Pf02170, Pf02171, Pf08699, Pf16486, Pf16487, Pf16488	26523	ENSG00000092847	AGO1	hsa:26523; Q5TA57; Q6P4S0; Q9UL18	Modulators of TCR signaling and T cell activation	TP53 Regulates Metabolic Genes; Estrogen-dependent gene expression; MAPK6/MAPK4 signaling; Transcriptional regulation by small RNAs; Oxidative Stress Induced Senescence; Pre-NOTCH Transcription and Translation; Oncogene Induced Senescence; Transcriptional Regulation by VENTX; Ca2+ pathway; RUNX1 regulates genes involved in megakaryocyte differentiation and platelet function; Regulation of MECP2 e…	22	1	1	NA	12	Q9UL18	FALSE	0	-0.555947	0.968522	0.206288	0.795222	0.588824	0.544216	-0.261933	0.167014	-0.0474599	0.972859	0.658344	-0.44498	-0.151647	0.277299
204	AGO2	High	Master Protein	Q9UKV8	Protein argonaute-2 OS=Homo sapiens OX=9606 GN=AGO2 PE=1 SV=3	0	66.305	22	17	48	12	859	97.1	9.19	155.19	17	FALSE	cell growth;cell organization and biogenesis;cellular component movement;cellular homeostasis;defense response;metabolic process	cell surface;cytosol;membrane;nucleus	RNA binding;structural molecule activity	Pf02170, Pf02171, Pf08699, Pf16486, Pf16487, Pf16488	NA	ENSG00000123908	AGO2	hsa:27161; Q8TCZ5; Q8WV58; Q96ID1; Q9UKV8	exRNA mechanism of action and biogenesis; Fragile X syndrome; Male infertility	MAPK6/MAPK4 signaling; M-decay: degradation of maternal mRNAs by maternally stored factors; Transcriptional regulation by small RNAs; Estrogen-dependent gene expression; TP53 Regulates Metabolic Genes; Pre-NOTCH Transcription and Translation; Ca2+ pathway; Regulation of MECP2 expression and activity; NR1H3 & NR1H2 regulate gene expression linked to cholesterol transport and efflux; MicroRNA (miRN…	21	0	1	NA	12	Q9UKV8	FALSE	0	-0.235732	3.24412	1.50419	0.335599	0.0885754	1.73844	-0.294101	0.68504	0.195469	0.917428	0.426021	0.802879	-0.108065	0.871076
205	AGO3	High	Master Protein	Q9H9G7	Protein argonaute-3 OS=Homo sapiens OX=9606 GN=AGO3 PE=1 SV=2	0	74.78	28	21	60	14	860	97.3	9.11	196.37	21	FALSE	cell growth;cellular component movement;cellular homeostasis;metabolic process	cytosol;membrane;nucleus	RNA binding;structural molecule activity	Pf02170, Pf02171, Pf08699, Pf16486, Pf16487, Pf16488	192669	ENSG00000126070	AGO3	B1ALI0; hsa:192669; Q5TA55; Q9H1U6; Q9H9G7	NA	Regulation of MECP2 expression and activity; Estrogen-dependent gene expression; MicroRNA (miRNA) biogenesis; MAPK6/MAPK4 signaling; Oxidative Stress Induced Senescence; TP53 Regulates Metabolic Genes; Pre-NOTCH Transcription and Translation; Oncogene Induced Senescence; Transcriptional Regulation by VENTX; Ca2+ pathway; RUNX1 regulates genes involved in megakaryocyte differentiation and platelet…	20	6	1	NA	20	Q9H9G7	FALSE	0	-0.537336	0.423591	-0.0568728	0.915861	0.812876	-0.23803	-0.219006	0.0513742	-0.083816	0.807029	0.218579	-1.24672	-0.14546	0.12492
206	AGPAT1	High	Master Protein	Q99943	1-acyl-sn-glycerol-3-phosphate acyltransferase alpha OS=Homo sapiens OX=9606 GN=AGPAT1 PE=1 SV=2	0	21.175	29	7	30	7	283	31.7	9.38	89.95	7	FALSE	cellular homeostasis;metabolic process	cytoskeleton;extracellular	structural molecule activity	Pf01553	10554	ENSG00000204310; ENSG00000206324; ENSG00000226467; ENSG00000227642; ENSG00000228892; ENSG00000235758; ENSG00000236873	AGPAT1	A2BFI5; hsa:10554; Q5BL03; Q99943	Triacylglyceride synthesis	ChREBP activates metabolic gene expression; Synthesis of PA	3	0	1	NA	7	Q99943	FALSE	0	-0.738899	0.602368	-0.0682655	0.928467	0.838682	-0.204693	-0.219589	0.157809	-0.0308901	0.982879	0.743457	-0.329182	-0.194832	0.182567
207	AGPAT3	High	Master Protein	Q9NRZ7	1-acyl-sn-glycerol-3-phosphate acyltransferase gamma OS=Homo sapiens OX=9606 GN=AGPAT3 PE=1 SV=1	0	37.256	28	13	63	13	376	43.4	8.72	159.59	13	FALSE	cellular homeostasis	cytoskeleton;extracellular;membrane;nucleus	structural molecule activity	Pf01553, Pf16076	56894	ENSG00000160216	AGPAT3	D3DSL2; hsa:56894; Q3ZCU2; Q6UWP6; Q6ZUC6; Q8N3Q7; Q9NRZ6; Q9NRZ7	Triacylglyceride synthesis	COPI-independent Golgi-to-ER retrograde traffic; Synthesis of PA	3	0	1	NA	13	Q9NRZ7	FALSE	0	-1.29388	0.986135	-0.153872	0.903829	0.787239	-0.271418	-0.333556	0.307981	-0.0127877	0.994567	0.936441	-0.0801652	-0.237873	0.403664
208	AGPAT4	High	Master Protein	Q9NRZ5	1-acyl-sn-glycerol-3-phosphate acyltransferase delta OS=Homo sapiens OX=9606 GN=AGPAT4 PE=1 SV=1	0	47.395	31	11	60	11	378	44	8.72	193.41	11	FALSE	cellular homeostasis	cytoskeleton;endosome;extracellular;nucleus	structural molecule activity	Pf01553, Pf16076	56895	ENSG00000026652	AGPAT4	B4DSF9; hsa:56895; Q5TEF0; Q9NRZ5	Triacylglyceride synthesis; Glycerolipids and glycerophospholipids	Synthesis of PA	3	0	1	NA	11	Q9NRZ5	FALSE	0	-0.368778	3.08303	1.35713	0.389135	0.120428	1.58121	-0.325711	0.645541	0.159915	0.942485	0.511041	0.662176	0.0313743	1.00263
209	AGPAT5	High	Master Protein	Q9NUQ2	1-acyl-sn-glycerol-3-phosphate acyltransferase epsilon OS=Homo sapiens OX=9606 GN=AGPAT5 PE=1 SV=3	0	48.011	29	11	60	11	364	42	9.1	200.85	11	FALSE	cellular homeostasis;metabolic process	cytoskeleton;endosome;extracellular;membrane;nucleus	structural molecule activity	Pf01553, Pf16076	55326	ENSG00000155189; ENSG00000284980	AGPAT5	hsa:55326; Q8IZ47; Q9BQG4; Q9NUQ2	Triacylglyceride synthesis	Synthesis of PA	2	0	1	NA	11	Q9NUQ2	FALSE	0	-1.5816	1.07098	-0.255306	0.86135	0.70041	-0.387088	-0.373829	0.372539	-0.00064486	0.999709	0.997242	-0.00347479	-0.440261	0.306107
210	AGPS	High	Master Protein	O00116	Alkyldihydroxyacetonephosphate synthase, peroxisomal OS=Homo sapiens OX=9606 GN=AGPS PE=1 SV=1	0	91.5	35	17	75	17	658	72.9	7.34	301.94	17	FALSE	cellular homeostasis	cytosol;mitochondrion	structural molecule activity	Pf01565, Pf02913	8540	ENSG00000018510	AGPS	A5D8U9; hsa:8540; O00116; Q2TU35	Triacylglyceride synthesis	Plasmalogen biosynthesis; TYSND1 cleaves peroxisomal proteins	4	0	1	NA	17	O00116	FALSE	0	-1.02784	1.6117	0.291931	0.838504	0.658469	0.444806	-0.376561	0.366137	-0.00521173	0.996887	0.977603	-0.0282219	-0.202148	0.54055
211	AGRN	High	Master Protein	O00468	Agrin OS=Homo sapiens OX=9606 GN=AGRN PE=1 SV=6	0	260.35	37	56	253	56	2068	217.2	6.39	833.51	56	FALSE	cell death;cell growth;defense response;development;metabolic process	cell surface;chromosome;cytoplasm;cytoskeleton;extracellular;mitochondrion;nucleus	motor activity;structural molecule activity	Pf00008, Pf00050, Pf00053, Pf00054, Pf01390, Pf03146, Pf07648	375790	ENSG00000188157	AGRN	hsa:375790; O00468; Q5SVA1; Q5SVA2; Q60FE1; Q7KYS8; Q8N4J5; Q96IC1; Q9BTD4	Primary focal segmental glomerulosclerosis (FSGS); Splicing factor NOVA regulated synaptic proteins; GDNF signaling; Neurogenesis regulation in the olfactory epithelium; 1p36 copy number variation syndrome	Integrin cell surface interactions; ECM proteoglycans; NCAM1 interactions; A tetrasaccharide linker sequence is required for GAG synthesis; HS-GAG biosynthesis; HS-GAG degradation; Non-integrin membrane-ECM interactions; Defective B4GALT7 causes EDS, progeroid type; Defective B3GAT3 causes JDSSDHD; Defective EXT2 causes exostoses 2; Defective EXT1 causes exostoses 1, TRPS2 and CHDS; Defective B3G…	19	0	1	NA	56	O00468	FALSE	0	-1.35797	3.17394	0.907986	0.691593	0.424365	0.805776	-0.510375	0.76479	0.127207	0.9765	0.690061	0.401202	-0.543741	0.731424
212	AGT	High	Master Protein	P01019	Angiotensinogen OS=Homo sapiens OX=9606 GN=AGT PE=1 SV=3	0	27.081	20	7	35	7	485	53.1	6.32	90.95	7	FALSE	cell death;cell growth;defense response;development;metabolic process	cell surface;cytosol	antioxidant activity;DNA binding;structural molecule activity	Pf00079	183	ENSG00000135744	AGT	P01019; Q16358; Q16359; Q96F91	Physiological and pathological hypertrophy of the heart; MicroRNAs in cardiomyocyte hypertrophy; Adipogenesis; IL6 signaling pathway; Renin-angiotensin-aldosterone system (RAAS); SARS-CoV-2 and ACE2 receptor: molecular mechanisms; COVID-19 adverse outcome pathway; RAS and bradykinin pathways in COVID-19; IL-24 Signaling pathway; ACE inhibitor pathway; Monoamine transport	PPARA activates gene expression; G alpha (q) signalling events; G alpha (i) signalling events; Peptide ligand-binding receptors; Metabolism of Angiotensinogen to Angiotensins	16	0	1	NA	7	P01019	FALSE	0	-1.25478	2.62449	0.684854	0.728342	0.481149	0.710011	-0.565057	0.526471	-0.0192934	0.996197	0.943625	-0.071087	-0.264545	0.826984
213	AGTPBP1	High	Master Protein	Q9UPW5	Cytosolic carboxypeptidase 1 OS=Homo sapiens OX=9606 GN=AGTPBP1 PE=1 SV=3	0	48.011	15	16	48	16	1226	138.4	6.15	134.28	16	FALSE	cell growth;cell organization and biogenesis;cellular homeostasis;conjugation;defense response;metabolic process	cytosol;endosome;membrane;nucleus	motor activity;structural molecule activity	Pf00246, Pf18027	23287	ENSG00000135049	AGTPBP1	B4DIT6; B4DRZ8; hsa:23287; Q5VV80; Q63HM7; Q658P5; Q6P9D6; Q9H8U6; Q9H9W8; Q9NVK1; Q9UPW5	NA	Carboxyterminal post-translational modifications of tubulin	1	0	1	NA	16	Q9UPW5	FALSE	0	-0.771826	1.11434	0.171258	0.867954	0.716601	0.365163	-0.298437	0.232283	-0.0330774	0.985339	0.803153	-0.250659	-0.185061	0.345659
214	AGTRAP	High	Master Protein	Q6RW13	Type-1 angiotensin II receptor-associated protein OS=Homo sapiens OX=9606 GN=AGTRAP PE=1 SV=1	0	11.489	30	3	8	3	159	17.4	6.14	25.7	3	FALSE	coagulation;development;metabolic process	cytoplasm;cytoskeleton;extracellular;nucleus	structural molecule activity	Pf06396	57085	ENSG00000177674	AGTRAP	A8MVQ5; hsa:57085; Q5SNV4; Q5SNV5; Q6RW13; Q96AC0; Q96PL4; Q9NRW9	IL-24 Signaling pathway	Signaling by BRAF and RAF1 fusions	2	0	1	NA	3	Q6RW13	FALSE	0	-0.683643	2.02354	0.669947	0.61895	0.324621	0.995268	-0.430347	0.331385	-0.0494812	0.985339	0.795024	-0.261249	-0.0403193	0.721412
215	AHCY	High	Master Protein	P23526	Adenosylhomocysteinase OS=Homo sapiens OX=9606 GN=AHCY PE=1 SV=4	0	96.369	51	20	166	19	432	47.7	6.34	478.64	20	FALSE	cellular homeostasis	cytosol;extracellular;membrane;nucleus	structural molecule activity	Pf00670, Pf05221	191	ENSG00000101444	AHCY	A8K307; B3KUN3; E1P5P2; F5H737; hsa:191; P23526; Q96A36	Folate metabolism; Trans-sulfuration pathway; One-carbon metabolism; Trans-sulfuration, one-carbon metabolism and related pathways; Methionine de novo and salvage pathway; Ethanol effects on histone modifications	Methylation; Sulfur amino acid metabolism; Metabolism of ingested SeMet, Sec, MeSec into H2Se; Defective AHCY causes HMAHCHD	10	0	1	NA	19	P23526	FALSE	0	0.778007	2.2435	1.51075	0.00824862	0.000137671	4.14598	0.0807794	0.493131	0.286955	0.214632	0.00737702	2.79874	0.199376	0.611728
216	AHCYL1	High	Master Protein	O43865	S-adenosylhomocysteine hydrolase-like protein 1 OS=Homo sapiens OX=9606 GN=AHCYL1 PE=1 SV=2	0	117.559	49	23	212	13	530	58.9	6.89	642.39	23	FALSE	cell growth;cellular component movement;cellular homeostasis;conjugation;development;metabolic process	cytoplasm;cytoskeleton;cytosol;extracellular;nucleus	RNA binding;structural molecule activity	Pf00670, Pf05221	10768	ENSG00000168710	AHCYL1	B4E168; hsa:10768; O43865; Q2TAJ6; Q502W8; Q5VSM0; Q6P171; Q96PK4; Q9UG84	Trans-sulfuration, one-carbon metabolism and related pathways; One-carbon metabolism and related pathways	Role of phospholipids in phagocytosis; FCERI mediated Ca+2 mobilization; FCGR3A-mediated IL10 synthesis; Antigen activates B Cell Receptor (BCR) leading to generation of second messengers; Ion homeostasis; Regulation of insulin secretion; VEGFR2 mediated cell proliferation; PLC beta mediated events; DAG and IP3 signaling; CLEC7A (Dectin-1) induces NFAT activation	12	11	1	NA	24	O43865	FALSE	0	-2.58354	-0.609203	-1.59637	0.0425092	0.00210614	-3.25184	-0.595635	-0.0401067	-0.317871	0.386915	0.0257851	-2.30124	-0.694768	-0.13924
217	AHCYL2	High	Master Protein	Q96HN2	Adenosylhomocysteinase 3 OS=Homo sapiens OX=9606 GN=AHCYL2 PE=1 SV=1	0	97.052	43	22	167	12	611	66.7	7.36	509.1	22	FALSE	cellular homeostasis	cytosol;extracellular;nucleus	structural molecule activity	Pf00670, Pf05221	23382	ENSG00000158467	AHCYL2	B4DIZ5; D9N155; hsa:23382; O94917; Q96HN2	One-carbon metabolism; Trans-sulfuration, one-carbon metabolism and related pathways	Bicarbonate transporters	3	0	1	NA	12	Q96HN2	FALSE	0	-1.42889	0.927981	-0.250456	0.846563	0.671024	-0.427378	-0.306397	0.356768	0.0251856	0.99278	0.879248	0.152738	-0.439485	0.223679
218	AHNAK	High	Master Protein	Q09666	Neuroblast differentiation-associated protein AHNAK OS=Homo sapiens OX=9606 GN=AHNAK PE=1 SV=2	0	801.167	61	192	1007	190	5890	628.7	6.15	2853.6	192	FALSE	metabolic process	cell surface;cytoplasm;cytoskeleton;cytosol;endoplasmic reticulum;membrane;nucleus	structural molecule activity	NA	79026	ENSG00000124942	AHNAK	A1A586; hsa:79026; Q09666	NA	NA	0	2	1	NA	192	Q09666	FALSE	0	-2.53892	6.32249	1.89178	0.673331	0.394856	0.858588	-1.28242	1.21096	-0.0357277	0.996842	0.954285	-0.0576282	-0.805285	1.68809
219	AHNAK2	High	Master Protein	Q8IVF2	Protein AHNAK2 OS=Homo sapiens OX=9606 GN=AHNAK2 PE=1 SV=2	0	436.675	41	119	425	117	5795	616.2	5.36	1321.9	119	FALSE	metabolic process	cytoplasm;cytoskeleton;cytosol;endoplasmic reticulum;membrane;nucleus	NA	NA	113146	ENSG00000185567	AHNAK2	hsa:113146; Q5BKX7; Q7Z343; Q7Z358; Q7Z394; Q7Z3G0; Q86WQ6; Q8IVF2; Q8IYY1; Q8N3G4; Q96EX9	NA	NA	0	0	1	NA	117	Q8IVF2	FALSE	0	-0.130576	4.79897	2.3342	0.286645	0.0628959	1.90435	-0.52867	0.858378	0.164854	0.968853	0.634832	0.477998	0.101212	1.48826
220	AHSA1	High	Master Protein	O95433	Activator of 90 kDa heat shock protein ATPase homolog 1 OS=Homo sapiens OX=9606 GN=AHSA1 PE=1 SV=1	0	85.368	74	19	100	19	338	38.3	5.53	294.01	19	FALSE	cell organization and biogenesis;cellular homeostasis;metabolic process	cytosol;extracellular	structural molecule activity	Pf08327, Pf09229	10598	ENSG00000100591	AHSA1	B2R9L2; B4DUR9; hsa:10598; O95433; Q96IL6; Q9P060	T-cell antigen receptor (TCR) pathway during Staphylococcus aureus infection	NA	1	0	1	NA	19	O95433	FALSE	0	-0.328015	1.5387	0.605344	0.491183	0.198418	1.30419	-0.105738	0.419509	0.156886	0.820878	0.235573	1.20126	-0.163782	0.361465
221	AHSG	High	Master Protein	P02765	Alpha-2-HS-glycoprotein OS=Homo sapiens OX=9606 GN=AHSG PE=1 SV=2	0	29.507	29	8	36	8	367	39.3	5.72	113.79	8	FALSE	coagulation;conjugation;defense response;metabolic process	chromosome;extracellular;nucleus	DNA binding	Pf00031	197	ENSG00000145192	AHSG	A8K9N6; B2R7G1; hsa:197; O14961; O14962; P02765; Q9P152	NA	Neutrophil degranulation; Platelet degranulation ; Regulation of Insulin-like Growth Factor (IGF) transport and uptake by Insulin-like Growth Factor Binding Proteins (IGFBPs); Post-translational protein phosphorylation	4	0	1	NA	8	P02765	FALSE	0	0.716117	10.867	5.79154	0.184016	0.0261931	2.29461	-0.514972	2.34122	0.913122	0.794657	0.204726	1.28576	0.0541251	2.91031
222	AIDA	High	Master Protein	Q96BJ3	Axin interactor, dorsalization-associated protein OS=Homo sapiens OX=9606 GN=AIDA PE=1 SV=1	0	30.266	37	9	36	9	306	35	6.55	94.56	9	FALSE	defense response;metabolic process	cytoskeleton;nucleus	structural molecule activity	Pf08910, Pf14186	64853	ENSG00000186063	AIDA	A8K1F0; hsa:64853; Q49A81; Q5JRA4; Q658P1; Q96BJ3; Q9H9E8	NA	NA	0	0	1	NA	9	Q96BJ3	FALSE	0	-0.695083	1.8814	0.593157	0.644558	0.359157	0.925891	-0.321166	0.40379	0.0413123	0.987445	0.819704	0.229184	-0.30005	0.424906
223	AIF1	High	Master Protein	P55008	Allograft inflammatory factor 1 OS=Homo sapiens OX=9606 GN=AIF1 PE=1 SV=1	0	16.561	31	4	19	4	147	16.7	6.24	52.89	4	FALSE	cell differentiation;cell growth;coagulation;conjugation;development;metabolic process	cytoplasm;cytoskeleton;cytosol;endoplasmic reticulum;membrane;nucleus	motor activity;structural molecule activity	Pf21008	199	ENSG00000204472; ENSG00000206428; ENSG00000234836; ENSG00000235588; ENSG00000235985; ENSG00000237727	AIF1	A8K406; hsa:199; O43904; P55008; Q9UIV4; Q9UKS9	Spinal cord injury; Acute viral myocarditis	NA	2	0	1	NA	4	P55008	FALSE	0	-0.0597303	3.40543	1.67285	0.277551	0.0581012	1.94156	-0.162545	0.812464	0.32496	0.774219	0.186452	1.34041	-0.0156331	0.959376
224	AIF1L	High	Master Protein	Q9BQI0	Allograft inflammatory factor 1-like OS=Homo sapiens OX=9606 GN=AIF1L PE=1 SV=1	0	25.395	45	6	36	6	150	17.1	7.2	97.01	6	FALSE	cell differentiation;cell growth	cytoplasm;cytoskeleton;endoplasmic reticulum;nucleus	motor activity;structural molecule activity	Pf21008	83543	ENSG00000126878	AIF1L	B2RBC4; hsa:83543; Q6ZR40; Q8NAX7; Q8WU47; Q9BQI0; Q9H9G0	NA	NA	0	0	1	NA	6	Q9BQI0	FALSE	0	-0.446245	3.51343	1.53359	0.399136	0.125919	1.55764	-0.399744	0.714409	0.157333	0.956757	0.572746	0.567924	-0.11218	1.00197
225	AIFM1	High	Master Protein	O95831	Apoptosis-inducing factor 1, mitochondrial OS=Homo sapiens OX=9606 GN=AIFM1 PE=1 SV=1	0	72.388	34	16	77	16	613	66.9	8.95	240	16	FALSE	cell growth;coagulation;conjugation;defense response;development;metabolic process	cytoskeleton;cytosol;endosome;membrane;nucleus	RNA binding;structural molecule activity	Pf00070, Pf14721	NA	ENSG00000156709	AIFM1	A4QPB4; B1ALN1; B2RB08; D3DTE9; E9PRR0; hsa:9131; O95831; Q1L6K4; Q1L6K6; Q2QKE4; Q5JUZ7; Q6I9X6; Q9Y3I3; Q9Y3I4	Nanomaterial induced apoptosis	NA	1	0	1	NA	16	O95831	FALSE	0	-0.346685	1.34385	0.498582	0.541211	0.24144	1.18612	0.0358686	0.511542	0.273705	0.383504	0.0250064	2.31415	-0.206054	0.269619
226	AIFM2	High	Master Protein	Q9BRQ8	Ferroptosis suppressor protein 1 OS=Homo sapiens OX=9606 GN=AIFM2 PE=1 SV=1	0	15.384	15	5	11	5	373	40.5	9.11	30.99	5	FALSE	cell growth;cellular homeostasis;metabolic process	cytoplasm;cytoskeleton;cytosol;endosome;membrane;nucleus	RNA binding;structural molecule activity	Pf07992	84883	ENSG00000042286	AIFM2	B3KXI0; hsa:84883; Q63Z39; Q9BRQ8	Apoptosis modulation and signaling; Ferroptosis; Urotensin-II-mediated signaling pathway	TP53 Regulates Transcription of Genes Involved in Cytochrome C Release	4	0	1	NA	5	Q9BRQ8	FALSE	0	-0.781521	1.4579	0.338191	0.768914	0.546491	0.607355	-0.331812	0.298306	-0.0167528	0.994567	0.915295	-0.106926	-0.18642	0.443698
227	AIFM3	High	Master Protein	Q96NN9	Apoptosis-inducing factor 3 OS=Homo sapiens OX=9606 GN=AIFM3 PE=1 SV=1	0	53.368	29	15	40	15	605	66.7	9.07	122.92	15	FALSE	metabolic process	cytoskeleton;cytosol;endosome;extracellular;nucleus	structural molecule activity	Pf00355, Pf07992, Pf14759	NA	ENSG00000183773	AIFM3	B7WP37; D3DX37; D3DX38; hsa:150209; Q6ZT44; Q8N1V3; Q8N5E0; Q96NN9	22q11.2 copy number variation syndrome	NA	1	0	1	NA	15	Q96NN9	FALSE	0	-1.47574	1.14435	-0.165691	0.910872	0.800331	-0.254332	-0.322956	0.41427	0.0456568	0.985339	0.804374	0.24907	-0.463615	0.273612
228	AIMP1	High	Master Protein	Q12904	Aminoacyl tRNA synthase complex-interacting multifunctional protein 1 OS=Homo sapiens OX=9606 GN=AIMP1 PE=1 SV=2	0	39.898	37	9	38	9	312	34.3	8.43	122.86	9	FALSE	cell death;cell organization and biogenesis;cellular homeostasis;coagulation;defense response;development;metabolic process	cell surface;cytosol;extracellular;membrane;nucleus	antioxidant activity;RNA binding;structural molecule activity	Pf01588	9255	ENSG00000164022	AIMP1	B3KTR2; B4E1S7; hsa:9255; Q12904; Q6FG28; Q96CQ9	Ciliary landscape	Selenoamino acid metabolism; Cytosolic tRNA aminoacylation	3	0	1	NA	9	Q12904	FALSE	0	-0.0677326	1.35846	0.645365	0.310459	0.0750458	1.81988	-0.0795028	0.321792	0.121145	0.816799	0.230674	1.21411	-0.0325636	0.368732
229	AIMP2	High	Master Protein	Q13155	Aminoacyl tRNA synthase complex-interacting multifunctional protein 2 OS=Homo sapiens OX=9606 GN=AIMP2 PE=1 SV=2	0	23.319	27	8	23	8	320	35.3	8.22	78.05	8	FALSE	cell growth;cell organization and biogenesis;cellular homeostasis;defense response;metabolic process	cytosol;membrane;nucleus	structural molecule activity	Pf00043, Pf16780, Pf18569	7965	ENSG00000106305	AIMP2	F8W950; hsa:7965; Q13155; Q75MR1; Q96CZ5; Q9P1L2	Osteoclast signaling; Transcriptional activation by NRF2 in response to phytochemicals; NRF2-ARE regulation	Selenoamino acid metabolism; Cytosolic tRNA aminoacylation	5	0	1	NA	8	Q13155	FALSE	0	-1.29919	1.44518	0.0729966	0.963032	0.915258	0.106974	-0.247296	0.524899	0.138801	0.933058	0.47326	0.72291	-0.554119	0.218075
230	AIP	High	Master Protein	O00170	AH receptor-interacting protein OS=Homo sapiens OX=9606 GN=AIP PE=1 SV=3	0	71.238	50	13	73	13	330	37.6	6.42	265.51	13	FALSE	cell growth;cell organization and biogenesis;cellular homeostasis;conjugation;metabolic process	cytoskeleton;cytosol;membrane;nucleus	antioxidant activity;structural molecule activity	Pf00254	9049	ENSG00000110711	AIP	A0SZW3; A0SZW4; A0SZW5; A0SZW6; G9I2H4; hsa:9049; O00170; Q2M3Q2; Q99606	Aryl hydrocarbon receptor pathway; Aryl hydrocarbon receptor pathway; Nuclear receptors meta-pathway	Aryl hydrocarbon receptor signalling; Gene and protein expression by JAK-STAT signaling after Interleukin-12 stimulation	5	0	1	NA	13	O00170	FALSE	0	-0.47519	1.28898	0.406893	0.644558	0.358281	0.927594	-0.178364	0.318027	0.0698317	0.956757	0.574194	0.565777	-0.238106	0.258285
231	AJM1	High	Master Protein	C9J069	Apical junction component 1 homolog OS=Homo sapiens OX=9606 GN=AJM1 PE=3 SV=1	0	58.797	24	17	34	17	976	106.6	9.03	97.55	17	FALSE	cell growth	cytoplasm;cytoskeleton;nucleus	NA	NA	NA	ENSG00000232434	AJM1	C9J069; hsa:389813	NA	NA	0	0	1	NA	17	C9J069	FALSE	0	-2.73027	0.0830899	-1.32359	0.290788	0.0645464	-1.8921	-0.556735	0.234874	-0.160931	0.915329	0.41764	-0.817608	-0.700334	0.0912744
232	AK1	High	Master Protein	P00568	Adenylate kinase isoenzyme 1 OS=Homo sapiens OX=9606 GN=AK1 PE=1 SV=3	0	64.322	74	12	166	11	194	21.6	8.63	530.7	12	FALSE	cellular homeostasis	cytosol;endoplasmic reticulum;nucleus	signal transducer activity;structural molecule activity	Pf00406	203	ENSG00000106992	AK1	hsa:203; P00568; Q9BVK9; Q9UQC7	IL-24 Signaling pathway	Interconversion of nucleotide di- and triphosphates	2	0	1	NA	11	P00568	FALSE	0	-0.962742	2.17622	0.60674	0.701064	0.440768	0.77738	-0.228517	0.654708	0.213095	0.878656	0.336769	0.97033	-0.422437	0.460788
233	AK2	High	Master Protein	P54819	Adenylate kinase 2, mitochondrial OS=Homo sapiens OX=9606 GN=AK2 PE=1 SV=2	0	53.862	51	10	73	10	239	26.5	7.81	204.21	10	FALSE	cellular homeostasis	endoplasmic reticulum;endosome;nucleus	signal transducer activity;structural molecule activity	Pf00406, Pf05191	204	ENSG00000004455	AK2	A8K6L1; B4DHH7; B4DL64; hsa:204; P54819; Q16856; Q5EB54; Q5TIF7; Q8TCY2; Q8TCY3	NA	Interconversion of nucleotide di- and triphosphates	1	0	1	NA	10	P54819	FALSE	0	0.364374	2.59202	1.4782	0.111068	0.0103692	2.66872	-0.00023166	0.62657	0.313169	0.507227	0.0501629	2.0094	0.0865813	0.713383
234	AK3	High	Master Protein	Q9UIJ7	GTP:AMP phosphotransferase AK3, mitochondrial OS=Homo sapiens OX=9606 GN=AK3 PE=1 SV=4	0	38.212	54	12	60	12	227	25.6	9.16	154.69	12	FALSE	cellular homeostasis;coagulation	endosome;nucleus	signal transducer activity;structural molecule activity	Pf00406, Pf05191	50808	ENSG00000147853	AK3	B4DP58; D3DRI1; E7ET30; hsa:50808; Q5VYW6; Q9H576; Q9HC01; Q9NPB4; Q9UIJ7	NA	Factors involved in megakaryocyte development and platelet production	1	0	1	NA	12	Q9UIJ7	FALSE	0	-0.739104	1.08876	0.174827	0.862642	0.702193	0.384665	-0.113576	0.400738	0.143581	0.846119	0.267151	1.12276	-0.275338	0.238976
235	AK4	High	Master Protein	P27144	Adenylate kinase 4, mitochondrial OS=Homo sapiens OX=9606 GN=AK4 PE=1 SV=1	0	32.128	34	8	58	8	223	25.3	8.4	150.85	8	FALSE	cellular homeostasis;coagulation;metabolic process	endosome;nucleus	signal transducer activity;structural molecule activity	Pf00406, Pf05191	205	ENSG00000162433	AK4	B2R927; D3DQ62; hsa:205; P27144; Q6IBH4; Q6NXQ5; Q8IUU9	CCL18 signaling pathway	Interconversion of nucleotide di- and triphosphates	2	0	1	NA	8	P27144	FALSE	0	-1.72057	-0.296042	-1.00831	0.0837887	0.00649217	-2.84668	-0.284841	0.115986	-0.0844278	0.905827	0.401152	-0.847121	-0.456036	-0.0552092
236	AK5	High	Master Protein	Q9Y6K8	Adenylate kinase isoenzyme 5 OS=Homo sapiens OX=9606 GN=AK5 PE=1 SV=2	0	88.856	43	20	85	19	562	63.3	5.07	251.68	20	FALSE	cellular homeostasis	cytosol;endoplasmic reticulum;nucleus	signal transducer activity;structural molecule activity	Pf00406	26289	ENSG00000154027	AK5	hsa:26289; Q5U622; Q6FH66; Q7Z4T5; Q86YS0; Q8N464; Q96EC9; Q9Y6K8	NA	Interconversion of nucleotide di- and triphosphates	1	1	1	NA	20	Q9Y6K8	FALSE	0	-2.50517	0.0563177	-1.22443	0.281631	0.0605219	-1.92246	-0.442089	0.278649	-0.0817204	0.972859	0.650452	-0.456006	-0.759336	-0.0385983
237	AK6	High	Master Protein	Q9Y3D8	Adenylate kinase isoenzyme 6 OS=Homo sapiens OX=9606 GN=AK6 PE=1 SV=1	0	17.085	32	4	9	4	172	20	4.58	30.72	4	FALSE	cellular homeostasis	endoplasmic reticulum;membrane;nucleus	signal transducer activity;structural molecule activity	Pf13238	102157402	ENSG00000085231; ENSG00000279247	AK6	A8MSZ6; hsa:102157402; Q5F2S9; Q9Y3D8	NA	Interconversion of nucleotide di- and triphosphates	1	0	1	NA	4	Q9Y3D8	TRUE	15	-1.15433	0.370291	-0.39202	0.601031	0.306296	-1.0341	-0.340847	0.0881429	-0.126352	0.822573	0.242057	-1.18455	-0.243803	0.185187
238	AKAP1	High	Master Protein	Q92667	A-kinase anchor protein 1, mitochondrial OS=Homo sapiens OX=9606 GN=AKAP1 PE=1 SV=1	0	51.059	19	13	21	13	903	97.3	4.94	69.91	13	FALSE	coagulation;metabolic process	cytoskeleton;cytosol;endosome	structural molecule activity	Pf00013, Pf00567	8165	ENSG00000121057	AKAP1	A8K8Q1; D3DTZ0; hsa:8165; Q13320; Q92667; Q9BW14	G protein signaling pathways	Factors involved in megakaryocyte development and platelet production; Mitochondrial calcium ion transport	3	0	1	NA	13	Q92667	FALSE	0	-1.57215	0.257474	-0.657339	0.436616	0.155008	-1.44492	-0.557072	-0.0422622	-0.299667	0.375229	0.0234517	-2.34104	-0.399524	0.115286
239	AKAP10	High	Master Protein	O43572	A-kinase anchor protein 10, mitochondrial OS=Homo sapiens OX=9606 GN=AKAP10 PE=1 SV=2	0	79.969	29	14	41	14	662	73.8	6.39	149.44	14	FALSE	development;metabolic process	cytoplasm;cytoskeleton;cytosol;endosome;nucleus	structural molecule activity	Pf00615	11216	ENSG00000108599	AKAP10	B2R650; hsa:11216; O43572; Q96AJ7	G protein signaling pathways; TAR syndrome	Factors involved in megakaryocyte development and platelet production	3	0	1	NA	14	O43572	FALSE	0	-1.34887	0.325778	-0.511544	0.523567	0.225275	-1.22851	-0.213997	0.257205	0.0216036	0.987568	0.854489	0.184389	-0.428438	0.0427643
240	AKAP11	High	Master Protein	Q9UKA4	A-kinase anchor protein 11 OS=Homo sapiens OX=9606 GN=AKAP11 PE=1 SV=1	0	28.25	5	9	14	9	1901	210.4	5.39	42.41	9	FALSE	cell growth;development;metabolic process	cytoplasm;cytoskeleton;cytosol;endoplasmic reticulum;membrane;nucleus	structural molecule activity	NA	11215	ENSG00000023516	AKAP11	hsa:11215; O75124; Q9NUK7; Q9UKA4	G protein signaling pathways	NA	1	0	1	NA	9	Q9UKA4	TRUE	15	-1.01764	0.848234	-0.0847033	0.934702	0.855906	-0.182572	-0.131748	0.393262	0.130757	0.872975	0.321562	1.00164	-0.220823	0.304186
241	AKAP12	High	Master Protein	Q02952	A-kinase anchor protein 12 OS=Homo sapiens OX=9606 GN=AKAP12 PE=1 SV=4	0	381.513	55	72	405	72	1782	191.4	4.41	1388.12	72	FALSE	development;metabolic process	cytoplasm;cytoskeleton;cytosol;endoplasmic reticulum;nucleus	structural molecule activity	Pf03832, Pf10522	9590	ENSG00000131016	AKAP12	hsa:9590; O00310; O00498; Q02952; Q4LE68; Q5SZ80; Q5TGN1; Q68D82; Q99970	G protein signaling pathways	RHOD GTPase cycle; RHOF GTPase cycle	3	0	1	NA	72	Q02952	FALSE	0	-0.968187	2.17283	0.602324	0.703425	0.444377	0.771216	-0.550602	0.333202	-0.1087	0.968259	0.623121	-0.494641	-0.398214	0.48559
242	AKAP13	High	Master Protein	Q12802	A-kinase anchor protein 13 OS=Homo sapiens OX=9606 GN=AKAP13 PE=1 SV=2	0	42.166	7	15	29	15	2813	307.4	5.24	76.14	15	FALSE	defense response;development;metabolic process	cytosol;membrane;nucleus	DNA binding;structural molecule activity	Pf00169, Pf00621, Pf10522	11214	ENSG00000170776	AKAP13	hsa:11214; Q12802; Q14572; Q59FP6; Q86W90; Q8WXQ6; Q96JP6; Q96P79; Q9Y5T0; Q9Y5T6	Glucocorticoid receptor pathway; Nuclear receptors meta-pathway; G protein signaling pathways	RHOC GTPase cycle; RHOA GTPase cycle; NRAGE signals death through JNK; G alpha (12/13) signalling events; RHOB GTPase cycle	8	0	1	NA	15	Q12802	FALSE	0	-0.355987	1.92478	0.784399	0.459077	0.173047	1.38316	-0.174752	0.466999	0.146123	0.889932	0.364406	0.915734	-0.11897	0.522781
243	AKAP2	High	Master Protein	Q9Y2D5	A-kinase anchor protein 2 OS=Homo sapiens OX=9606 GN=AKAP2 PE=1 SV=3	0	26.997	12	8	17	8	859	94.6	5.11	53.87	8	FALSE	NA	NA	NA	Pf15304	445815	NA	AKAP2	B1ALX9; B2RTU4; B3KQ00; B4DTZ2; B7ZW07; B9EJB5; Q9UG26; Q9Y2D5	NA	NA	0	0	1	NA	8	Q9Y2D5	FALSE	0	-1.40884	1.5562	0.0736798	0.964802	0.920811	0.0999386	-0.454719	0.37957	-0.0375744	0.988274	0.857031	-0.181131	-0.407541	0.426749
244	AKAP6	High	Master Protein	Q13023	A-kinase anchor protein 6 OS=Homo sapiens OX=9606 GN=AKAP6 PE=1 SV=3	0	49.381	8	17	29	17	2319	256.6	5.01	87.17	17	FALSE	conjugation;development;metabolic process	cytoplasm;cytoskeleton;cytosol;extracellular;membrane;nucleus	structural molecule activity	Pf00435	9472	ENSG00000151320	AKAP6	A7E242; A7E2D4; hsa:9472; O15028; Q13023	G protein signaling pathways	NA	1	0	1	NA	17	Q13023	FALSE	0	-1.15389	0.552046	-0.30092	0.728342	0.481509	-0.709425	-0.392396	0.0876098	-0.152393	0.795854	0.207831	-1.27684	-0.27168	0.208326
245	AKAP7	High	Master Protein	Q9P0M2	A-kinase anchor protein 7 isoform gamma OS=Homo sapiens OX=9606 GN=AKAP7 PE=1 SV=2	0	6.084	6	2	5	2	348	39.5	6.16	12.08	2	FALSE	metabolic process	cytosol;membrane;nucleus	structural molecule activity	Pf10469, Pf10470	9465	ENSG00000118507	AKAP7	B4DUC3; hsa:9465; Q9HCZ8; Q9P0M2	G protein signaling pathways	NA	1	0	1	NA	2	Q9P0M2	FALSE	0	-1.70985	-0.132353	-0.921103	0.172673	0.0230465	-2.34831	-0.436945	0.00692367	-0.21501	0.523841	0.0572853	-1.94815	-0.517063	-0.0731947
246	AKAP8	High	Master Protein	O43823	A-kinase anchor protein 8 OS=Homo sapiens OX=9606 GN=AKAP8 PE=1 SV=1	0	19.749	12	5	9	5	692	76.1	5.15	32.99	5	FALSE	cell differentiation;cell growth;coagulation;conjugation;development;metabolic process	membrane;nucleus	RNA binding;structural molecule activity	Pf04988	10270	ENSG00000105127	AKAP8	hsa:10270; O43823	G protein signaling pathways	NA	1	0	1	NA	5	O43823	FALSE	0	-0.601897	1.06725	0.232675	0.789021	0.577673	0.560626	-0.217649	0.252006	0.0171781	0.99278	0.883672	0.1471	-0.201512	0.268143
247	AKAP8L	High	Master Protein	Q9ULX6	A-kinase anchor protein 8-like OS=Homo sapiens OX=9606 GN=AKAP8L PE=1 SV=4	0	49.005	24	13	27	13	646	71.6	5.05	83.32	13	FALSE	cell differentiation;cell growth;cellular component movement;cellular homeostasis;metabolic process	membrane;nucleus	RNA binding;structural molecule activity	Pf04988	26993	ENSG00000011243	AKAP8L	B4DJ74; B5BU90; hsa:26993; O94792; Q96J58; Q9NRQ0; Q9UGM0; Q9ULX6	NA	Formation of WDR5-containing histone-modifying complexes	1	0	1	NA	13	Q9ULX6	FALSE	0	0.305835	1.91063	1.10823	0.0936999	0.00780722	2.77734	0.0428542	0.494403	0.268628	0.361576	0.0207126	2.39257	0.00252829	0.454077
248	AKAP9	High	Master Protein	Q99996	A-kinase anchor protein 9 OS=Homo sapiens OX=9606 GN=AKAP9 PE=1 SV=4	0	104.672	11	40	57	40	3907	452.7	4.98	139.66	40	FALSE	cell death;cell growth;development;metabolic process	cytoplasm;cytoskeleton;cytosol;endoplasmic reticulum;extracellular;nucleus	antioxidant activity;RNA binding;structural molecule activity	Pf10495	10142	ENSG00000127914	AKAP9	A4D1F0; A4D1F2; A4D1F4; hsa:10142; O14869; O43355; O94895; Q75N20; Q99996; Q9UQH3; Q9UQQ4; Q9Y6B8; Q9Y6Y2	G protein signaling pathways; NO/cGMP/PKG mediated neuroprotection	Recruitment of NuMA to mitotic centrosomes; Regulation of PLK1 Activity at G2/M Transition; Loss of Nlp from mitotic centrosomes; Recruitment of mitotic centrosome proteins and complexes; Anchoring of the basal body to the plasma membrane; AURKA Activation by TPX2; Signaling by BRAF and RAF1 fusions; Phase 3 - rapid repolarisation; Phase 2 - plateau phase	12	0	1	NA	40	Q99996	FALSE	0	-0.944923	0.96891	0.0119934	0.991785	0.979998	0.0252032	-0.289894	0.24861	-0.0206419	0.99278	0.878131	-0.154162	-0.292182	0.246323
249	AKR1A1	High	Master Protein	P14550	Aldo-keto reductase family 1 member A1 OS=Homo sapiens OX=9606 GN=AKR1A1 PE=1 SV=3	0	81.871	60	18	213	17	325	36.6	6.79	610.64	18	FALSE	cellular homeostasis;metabolic process	cytoplasm;cytoskeleton;cytosol;nucleus	structural molecule activity	Pf00248	10327	ENSG00000117448	AKR1A1	A8KAL8; D3DQ04; hsa:10327; P14550; Q6IAZ4	Benzo(a)pyrene metabolism; Metapathway biotransformation Phase I and II	Glutathione conjugation; Formation of xylulose-5-phosphate	4	2	1	NA	19	P14550	FALSE	0	0.366784	2.0478	1.20729	0.0777048	0.00580313	2.8884	-0.0840479	0.388947	0.152449	0.789931	0.201119	1.29624	0.0772323	0.550227
250	AKR1B1	High	Master Protein	P15121	Aldo-keto reductase family 1 member B1 OS=Homo sapiens OX=9606 GN=AKR1B1 PE=1 SV=3	0	53.462	43	14	177	13	316	35.8	6.98	412.19	14	FALSE	cellular homeostasis;coagulation;defense response;metabolic process	cell surface;cytosol;membrane	structural molecule activity	Pf00248	231	ENSG00000085662	AKR1B1	B2R8N3; hsa:231; P15121; Q5U031; Q6FGA4; Q6ICP2; Q9BS21; Q9UCI9	Eicosanoid metabolism via cyclooxygenases (COX); Disorders of galactose metabolism ; Polyol pathway; Metapathway biotransformation Phase I and II	Pregnenolone biosynthesis; Fructose biosynthesis	6	0	1	NA	13	P15121	FALSE	0	1.30657	4.94418	3.12537	0.0289441	0.00116268	3.45543	-0.120414	0.903117	0.391351	0.693786	0.130711	1.53774	0.155756	1.17929
251	AKR1B10	High	Master Protein	O60218	Aldo-keto reductase family 1 member B10 OS=Homo sapiens OX=9606 GN=AKR1B10 PE=1 SV=2	0	7.116	9	3	6	3	316	36	7.84	15.06	3	FALSE	cellular homeostasis;metabolic process	cell surface;cytosol;endosome;mitochondrion	structural molecule activity	Pf00248	57016	ENSG00000198074	AKR1B10	A4D1P1; hsa:57016; O60218; O75890; Q6FHF3; Q8IWZ1	Metapathway biotransformation Phase I and II	Retinoid metabolism and transport	2	0	1	NA	3	O60218	TRUE	15	-1.74165	1.51713	-0.112259	0.951063	0.890394	-0.138542	-0.474002	0.442936	-0.0155326	0.996424	0.945969	-0.0681272	-0.429098	0.48784
252	AKR1C1	High	Master Protein	Q04828	Aldo-keto reductase family 1 member C1 OS=Homo sapiens OX=9606 GN=AKR1C1 PE=1 SV=1	0	61.52	49	13	79	1	323	36.8	7.88	254.83	13	FALSE	cellular homeostasis;conjugation;metabolic process	cytosol	structural molecule activity	Pf00248	1645	ENSG00000187134	AKR1C1	hsa:1645; P52896; Q04828; Q5SR15; Q7M4N2; Q9UCX2	Ferroptosis; Benzo(a)pyrene metabolism; Metapathway biotransformation Phase I and II; Prostaglandin synthesis and regulation	Retinoid metabolism and transport; Synthesis of bile acids and bile salts via 7alpha-hydroxycholesterol; Synthesis of bile acids and bile salts via 24-hydroxycholesterol; Prednisone ADME; Synthesis of bile acids and bile salts via 27-hydroxycholesterol	9	14	1	NA	15	Q04828	FALSE	0	-4.70874	-0.385372	-2.54706	0.169464	0.0219081	-2.36937	-1.52121	-0.304722	-0.912965	0.149837	0.00406914	-3.01831	-1.23345	-0.01696
253	AKR1C2	High	Master Protein	P52895	Aldo-keto reductase family 1 member C2 OS=Homo sapiens OX=9606 GN=AKR1C2 PE=1 SV=3	0	54.293	38	11	63	1	323	36.7	7.49	214.05	11	FALSE	cellular homeostasis;development;metabolic process	cytosol	structural molecule activity	Pf00248	1646	ENSG00000151632	AKR1C2	A8K2N9; B4DKR9; hsa:1646; P52895; Q14133; Q5SR16; Q7M4N1; Q96A71	Ferroptosis; Alternative pathway of fetal androgen synthesis; Benzo(a)pyrene metabolism; Metapathway biotransformation Phase I and II; Prostaglandin synthesis and regulation	Synthesis of bile acids and bile salts via 7alpha-hydroxycholesterol; Synthesis of bile acids and bile salts via 24-hydroxycholesterol; Synthesis of bile acids and bile salts via 27-hydroxycholesterol	8	0	1	NA	1	P52895	TRUE	15	0.293188	4.83957	2.56638	0.190617	0.0277433	2.27024	-0.155836	1.1234	0.483782	0.706746	0.134864	1.52095	0.0852955	1.36453
254	AKR1C3	High	Master Protein	P42330	Aldo-keto reductase family 1 member C3 OS=Homo sapiens OX=9606 GN=AKR1C3 PE=1 SV=4	0	52.158	50	13	62	6	323	36.8	7.94	208.61	13	FALSE	cellular homeostasis;coagulation;defense response;development;metabolic process	cytosol;membrane;nucleus	structural molecule activity	Pf00248	8644	ENSG00000196139	AKR1C3	A8K2V0; B4DL37; hsa:8644; P42330; Q5T2L1; Q96DJ1; Q96KI8; Q99530; Q9UCX1; Q9UII3; Q9UKL9	Ferroptosis; Benzo(a)pyrene metabolism; Metapathway biotransformation Phase I and II; Prostaglandin synthesis and regulation	Synthesis of Prostaglandins (PG) and Thromboxanes (TX); Retinoid metabolism and transport; Synthesis of bile acids and bile salts via 7alpha-hydroxycholesterol; Synthesis of bile acids and bile salts via 24-hydroxycholesterol; RA biosynthesis pathway; Synthesis of bile acids and bile salts via 27-hydroxycholesterol	10	0	1	NA	6	P42330	FALSE	0	-5.1208	-1.6138	-3.3673	0.0140528	0.000338258	-3.86155	-1.41793	-0.43115	-0.924541	0.045637	0.000451852	-3.76809	-1.29284	-0.306059
255	AKR7A2	High	Master Protein	O43488	Aflatoxin B1 aldehyde reductase member 2 OS=Homo sapiens OX=9606 GN=AKR7A2 PE=1 SV=3	0	48.311	35	10	118	9	359	39.6	7.17	225.69	10	FALSE	cellular homeostasis	cytosol;endosome;extracellular;nucleus	structural molecule activity	Pf00248	8574	ENSG00000053371	AKR7A2	hsa:8574; O43488; O75749; Q5TG63	Aflatoxin B1 metabolism; Metapathway biotransformation Phase I and II	Aflatoxin activation and detoxification	3	1	1	NA	10	O43488	FALSE	0	-3.40249	0.206924	-1.59778	0.324378	0.081384	-1.78032	-0.90309	0.112508	-0.395291	0.68508	0.124102	-1.56535	-0.859701	0.155897
256	AKR7A3	High	Master Protein	O95154	Aflatoxin B1 aldehyde reductase member 3 OS=Homo sapiens OX=9606 GN=AKR7A3 PE=1 SV=2	0	52.553	43	10	58	9	331	37.2	7.15	158.23	10	FALSE	cellular homeostasis	cytosol;extracellular;nucleus	structural molecule activity	Pf00248	22977	ENSG00000162482	AKR7A3	hsa:22977; O95154; Q86SR4; Q8IVN6; Q8N5V6; Q8TAX1; Q9NUC3	Aflatoxin B1 metabolism; Metapathway biotransformation Phase I and II	Aflatoxin activation and detoxification	3	0	1	NA	9	O95154	FALSE	0	-1.8895	2.04034	0.0754201	0.973656	0.938799	0.0771842	-0.372504	0.733255	0.180375	0.943661	0.514943	0.656045	-0.487209	0.61855
257	AKT1	High	Master Protein	P31749	RAC-alpha serine/threonine-protein kinase OS=Homo sapiens OX=9606 GN=AKT1 PE=1 SV=2	0	50.923	33	14	55	10	480	55.7	6.07	166.19	14	FALSE	cell death;cell differentiation;cell growth;cell organization and biogenesis;cellular homeostasis;coagulation;conjugation;defense response;development;metabolic process	cytoplasm;cytoskeleton;cytosol;endoplasmic reticulum;endosome;membrane;nucleus	DNA binding;signal transducer activity;structural molecule activity	Pf00069, Pf00169, Pf00433	207	ENSG00000142208	AKT1	B2RAM5; B7Z5R1; hsa:207; P31749; Q9BWB6	IL-5 signaling pathway; Androgen receptor signaling pathway; AMP-activated protein kinase signaling; Target of rapamycin signaling; Angiogenesis; MicroRNAs in cardiomyocyte hypertrophy; Transcription factors regulate miRNAs related to cardiac hypertrophy; Integrin-mediated cell adhesion; IL-1 signaling pathway; Sterol regulatory element-binding proteins (SREBP) signaling; RANKL/RANK signaling pat…	Interleukin-4 and Interleukin-13 signaling; RAB GEFs exchange GTP for GDP on RABs; Regulation of PTEN stability and activity; KEAP1-NFE2L2 pathway; Translocation of SLC2A4 (GLUT4) to the plasma membrane; AKT phosphorylates targets in the nucleus; Constitutive Signaling by AKT1 E17K in Cancer; Regulation of localization of FOXO transcription factors; Regulation of TP53 Degradation; Negative regula…	179	0	1	NA	10	P31749	FALSE	0	-0.805038	0.487185	-0.158927	0.817245	0.623132	-0.494626	-0.22032	0.143279	-0.0385204	0.973942	0.671967	-0.426074	-0.215893	0.147706
258	AKT2	High	Master Protein	P31751	RAC-beta serine/threonine-protein kinase OS=Homo sapiens OX=9606 GN=AKT2 PE=1 SV=2	0	38.818	26	11	37	8	481	55.7	6.37	123.3	11	FALSE	cell growth;cell organization and biogenesis;cellular homeostasis;conjugation;defense response;development;metabolic process	cytoplasm;cytoskeleton;cytosol;membrane;mitochondrion;nucleus	signal transducer activity;structural molecule activity	Pf00069, Pf00169, Pf00433	208	ENSG00000105221	AKT2	B2RBD8; hsa:208; P31751; Q05BV0; Q0VAN0; Q0VAN1; Q68GC0	AMP-activated protein kinase signaling; MicroRNAs in cardiomyocyte hypertrophy; Transcription factors regulate miRNAs related to cardiac hypertrophy; Integrin-mediated cell adhesion; RANKL/RANK signaling pathway; TNF-related weak inducer of apoptosis (TWEAK) signaling pathway; Alzheimer's disease and miRNA effects; Glioblastoma signaling pathways; S1P receptor signal transduction; Cardiac hypertr…	Deactivation of the beta-catenin transactivating complex; Translocation of SLC2A4 (GLUT4) to the plasma membrane; RAB GEFs exchange GTP for GDP on RABs; Regulation of PTEN stability and activity; KEAP1-NFE2L2 pathway; AKT phosphorylates targets in the nucleus; Constitutive Signaling by AKT1 E17K in Cancer; Regulation of localization of FOXO transcription factors; Regulation of TP53 Degradation; C…	82	0	1	NA	8	P31751	FALSE	0	0.413146	2.11111	1.26213	0.0663465	0.00440615	2.98945	0.0163094	0.494073	0.255191	0.444518	0.0367999	2.14817	0.0977794	0.575543
259	AKT3	High	Master Protein	Q9Y243	RAC-gamma serine/threonine-protein kinase OS=Homo sapiens OX=9606 GN=AKT3 PE=1 SV=1	0	71.525	46	19	70	15	479	55.7	6.02	213.77	19	FALSE	cell growth;cell organization and biogenesis;cellular homeostasis;defense response;development;metabolic process	cytoskeleton;membrane;nucleus	signal transducer activity;structural molecule activity	Pf00069, Pf00169, Pf00433	10000	ENSG00000117020; ENSG00000275199	AKT3	hsa:10000; Q0VAA6; Q5VTI1; Q5VTI2; Q96QV3; Q9UFP5; Q9Y243	Integrin-mediated cell adhesion; Alzheimer's disease and miRNA effects; Glioblastoma signaling pathways; S1P receptor signal transduction; Focal adhesion; Overview of nanoparticle effects; MAPK signaling pathway; Chemokine signaling pathway; Embryonic stem cell pluripotency pathways; Focal adhesion: PI3K-Akt-mTOR-signaling pathway; Lipid metabolism pathway; miRNA regulation of prostate cancer sig…	Regulation of PTEN stability and activity; KEAP1-NFE2L2 pathway; TP53 Regulates Metabolic Genes; RAB GEFs exchange GTP for GDP on RABs; AKT phosphorylates targets in the nucleus; Constitutive Signaling by AKT1 E17K in Cancer; Regulation of localization of FOXO transcription factors; Regulation of TP53 Degradation; CD28 dependent PI3K/Akt signaling; Downregulation of ERBB2:ERBB3 signaling; G beta:…	69	5	1	NA	20	Q9Y243	FALSE	0	-0.506375	1.22705	0.360338	0.681063	0.407301	0.836029	-0.125399	0.362343	0.118472	0.878656	0.333549	0.976883	-0.201511	0.286232
260	AKTIP	High	Master Protein	Q9H8T0	AKT-interacting protein OS=Homo sapiens OX=9606 GN=AKTIP PE=1 SV=1	0	15.853	21	5	14	5	292	33.1	9.31	37.18	5	FALSE	cell growth;cell organization and biogenesis;cellular homeostasis;conjugation;metabolic process	cytoplasm;cytoskeleton;cytosol;membrane;nucleus	structural molecule activity	Pf00179	64400	ENSG00000166971	AKTIP	hsa:64400; Q503B1; Q53H38; Q9H8T0	NA	NA	0	0	1	NA	5	Q9H8T0	FALSE	0	-0.836414	0.430434	-0.20299	0.755272	0.522387	-0.644417	-0.214991	0.141468	-0.0367614	0.976132	0.680172	-0.414763	-0.232173	0.124285
261	ALAD	High	Master Protein	P13716	Delta-aminolevulinic acid dehydratase OS=Homo sapiens OX=9606 GN=ALAD PE=1 SV=1	0	78.806	50	15	169	15	330	36.3	6.79	453.2	15	FALSE	cell growth;cellular homeostasis;coagulation;metabolic process	cell surface;cytosol;nucleus	structural molecule activity	Pf00490	210	ENSG00000148218	ALAD	A8K375; B2R6F2; hsa:210; P13716; Q16870; Q16871; Q9BVQ9	Hemesynthesis defects and porphyrias; Heme biosynthesis	Neutrophil degranulation; Heme biosynthesis	4	0	1	NA	15	P13716	FALSE	0	-0.314497	1.90447	0.794986	0.438092	0.156143	1.44087	-0.234768	0.389592	0.077412	0.968259	0.620319	0.498643	-0.139898	0.484463
262	ALAS1	High	Master Protein	P13196	5-aminolevulinate synthase, non-specific, mitochondrial OS=Homo sapiens OX=9606 GN=ALAS1 PE=1 SV=2	0.002	3.348	3	2	6	2	640	70.5	8.46	9.94	2	FALSE	cell organization and biogenesis;cellular homeostasis;metabolic process	cytoskeleton;cytosol;endosome;membrane	structural molecule activity	Pf00155, Pf09029	211	ENSG00000023330	ALAS1	hsa:211; P13196	Constitutive androstane receptor pathway; Nuclear receptors meta-pathway; Hemesynthesis defects and porphyrias; Heme biosynthesis	Transcriptional activation of mitochondrial biogenesis; PPARA activates gene expression; Heme biosynthesis	7	0	1	NA	2	P13196	TRUE	15	-1.9869	0.643779	-0.671561	0.604605	0.309743	-1.02668	-0.561719	0.178487	-0.191616	0.866626	0.303066	-1.04111	-0.563478	0.176728
263	ALCAM	High	Master Protein	Q13740	CD166 antigen OS=Homo sapiens OX=9606 GN=ALCAM PE=1 SV=2	0	61.286	32	11	88	11	583	65.1	6.25	257.33	11	FALSE	cell communication;cell differentiation;cell growth;defense response;development;metabolic process	cytoplasm;cytoskeleton;nucleus	antioxidant activity;structural molecule activity	Pf08205, Pf13927	214	ENSG00000170017	ALCAM	B2RNS3; B4DTU0; hsa:214; O60892; Q13740; Q1HGM8; Q1HGM9; Q6PEY4; Q6ZS95	NA	L1CAM interactions	1	0	1	NA	11	Q13740	FALSE	0	-2.2257	0.152249	-1.03672	0.332214	0.0859501	-1.75339	-0.515291	0.153803	-0.180744	0.859101	0.282749	-1.08641	-0.501293	0.167801
264	ALDH16A1	High	Master Protein	Q8IZ83	Aldehyde dehydrogenase family 16 member A1 OS=Homo sapiens OX=9606 GN=ALDH16A1 PE=1 SV=2	0	57.785	23	14	47	14	802	85.1	6.79	130.64	14	FALSE	NA	NA	structural molecule activity	Pf00171	126133	ENSG00000161618	ALDH16A1	B4DLQ1; C9JBH6; hsa:126133; Q86YF0; Q8IYL4; Q8IZ83; Q8TEI8	NA	NA	0	0	1	NA	14	Q8IZ83	FALSE	0	-0.479228	2.88283	1.2018	0.439247	0.15706	1.43762	-0.314312	0.631686	0.158687	0.940297	0.503161	0.674632	-0.0928584	0.85314
265	ALDH18A1	High	Master Protein	P54886	Delta-1-pyrroline-5-carboxylate synthase OS=Homo sapiens OX=9606 GN=ALDH18A1 PE=1 SV=2	0	57.426	26	19	60	19	795	87.2	7.12	168.56	19	FALSE	cellular homeostasis;metabolic process	cytoskeleton;endosome	signal transducer activity;structural molecule activity	Pf00171, Pf00696	5832	ENSG00000059573	ALDH18A1	B2R5Q4; B7Z350; B7Z5X8; B7ZLP1; D3DR44; hsa:5832; O95952; P54886; Q3KQU2; Q5T566; Q5T567; Q9UM72	Amino acid metabolism	NA	1	0	1	NA	19	P54886	FALSE	0	-1.67816	0.453746	-0.612209	0.554178	0.253872	-1.15491	-0.365893	0.233972	-0.0659602	0.973409	0.660321	-0.442227	-0.465427	0.134439
266	ALDH1A1	High	Master Protein	P00352	Aldehyde dehydrogenase 1A1 OS=Homo sapiens OX=9606 GN=ALDH1A1 PE=1 SV=2	0	117.183	50	23	287	20	501	54.8	6.73	844.67	23	FALSE	cellular homeostasis;metabolic process	cytosol;nucleus	DNA binding;structural molecule activity	Pf00171	216	ENSG00000165092	ALDH1A1	hsa:216; O00768; P00352; Q5SYR1	Folate-alcohol and cancer pathway hypotheses; Fatty acid omega-oxidation; Dopaminergic neurogenesis; Amino acid metabolism; Ethanol effects on histone modifications; Disorders of fructose metabolism; Vitamin A and carotenoid metabolism	RA biosynthesis pathway; Ethanol oxidation; Fructose catabolism	10	3	1	NA	23	P00352	FALSE	0	-1.68431	1.1402	-0.272058	0.86135	0.700197	-0.387379	-0.627103	0.167643	-0.22973	0.831284	0.250793	-1.16254	-0.428796	0.365949
267	ALDH1A2	High	Master Protein	O94788	Retinal dehydrogenase 2 OS=Homo sapiens OX=9606 GN=ALDH1A2 PE=1 SV=3	0	31.341	19	9	43	4	518	56.7	6.05	123.04	9	FALSE	cell differentiation;cell growth;cellular homeostasis;defense response;development;metabolic process	cytosol;nucleus	structural molecule activity	Pf00171	8854	ENSG00000128918	ALDH1A2	B3KY52; B4DZR2; F5H2Y9; H0YM00; hsa:8854; O94788; Q2PJS6; Q8NHQ4; Q9UBR8; Q9UFY0	Ethanol effects on histone modifications; 22q11.2 copy number variation syndrome; Nephrogenesis; Markers of kidney cell lineage; Vitamin A and carotenoid metabolism	RA biosynthesis pathway	6	0	1	NA	4	O94788	FALSE	0	-1.21571	3.3854	1.08485	0.635342	0.347776	0.948248	-0.600679	0.693958	0.0466398	0.99278	0.885411	0.144886	-0.402961	0.891676
268	ALDH1A3	High	Master Protein	P47895	Aldehyde dehydrogenase family 1 member A3 OS=Homo sapiens OX=9606 GN=ALDH1A3 PE=1 SV=2	0	46.25	29	15	57	11	512	56.1	7.25	154.41	15	FALSE	cell growth;cellular homeostasis;defense response;metabolic process	cytosol;nucleus	structural molecule activity	Pf00171	220	ENSG00000184254	ALDH1A3	hsa:220; P47895; Q6NT64	Ethanol effects on histone modifications; Vitamin A and carotenoid metabolism	RA biosynthesis pathway	3	1	1	NA	12	P47895	FALSE	0	-0.356791	5.95258	2.79789	0.323488	0.0808658	1.78346	-0.653607	1.12169	0.234041	0.959171	0.59843	0.530198	-0.203083	1.57221
269	ALDH1B1	High	Master Protein	P30837	Aldehyde dehydrogenase X, mitochondrial OS=Homo sapiens OX=9606 GN=ALDH1B1 PE=1 SV=4	0	53.326	34	16	63	12	517	57.2	6.99	168.85	16	FALSE	cellular homeostasis	cytosol;endosome;membrane	structural molecule activity	Pf00171	219	ENSG00000137124	ALDH1B1	B2R8F0; hsa:219; P30837; Q8WX76; Q9BV45	NA	Ethanol oxidation	1	2	1	NA	14	P30837	FALSE	0	-1.21086	4.15776	1.47345	0.571691	0.275209	1.1038	-0.301686	1.2089	0.453609	0.818267	0.233116	1.20768	-0.527242	0.983349
270	ALDH1L1	High	Master Protein	O75891	Cytosolic 10-formyltetrahydrofolate dehydrogenase OS=Homo sapiens OX=9606 GN=ALDH1L1 PE=1 SV=2	0	221.491	62	45	262	40	902	98.8	5.94	878.59	45	FALSE	cellular homeostasis	cytosol	structural molecule activity	Pf00171, Pf00550, Pf00551, Pf02911	10840	ENSG00000144908	ALDH1L1	B4DG36; E9PBX3; hsa:10840; O75891; Q68CS1; Q8TBP8	Folate-alcohol and cancer pathway hypotheses; One-carbon metabolism; Cell lineage map for neuronal differentiation	Metabolism of folate and pterines	4	5	1	NA	45	O75891	FALSE	0	-1.79735	1.21845	-0.289449	0.861885	0.701211	-0.385999	-0.336373	0.512197	0.0879119	0.975976	0.678797	0.416655	-0.488015	0.360555
271	ALDH1L2	High	Master Protein	Q3SY69	Mitochondrial 10-formyltetrahydrofolate dehydrogenase OS=Homo sapiens OX=9606 GN=ALDH1L2 PE=1 SV=2	0	70.289	29	24	60	19	923	101.7	6.52	172.59	24	FALSE	cellular homeostasis	endosome;membrane	structural molecule activity	Pf00171, Pf00550, Pf00551, Pf02911	160428	ENSG00000136010	ALDH1L2	hsa:160428; Q3SY68; Q3SY69; Q68D62; Q6AI55; Q8N922	NA	Metabolism of folate and pterines	1	0	1	NA	19	Q3SY69	FALSE	0	-3.32144	1.45306	-0.934191	0.698839	0.435222	-0.786909	-1.19034	0.153087	-0.518624	0.689065	0.127122	-1.55259	-0.721819	0.621603
272	ALDH2	High	Master Protein	P05091	Aldehyde dehydrogenase, mitochondrial OS=Homo sapiens OX=9606 GN=ALDH2 PE=1 SV=2	0	102.554	48	21	302	17	517	56.3	7.05	878.39	21	FALSE	cellular homeostasis;metabolic process	endosome	structural molecule activity	Pf00171	217	ENSG00000111275	ALDH2	B4DW54; E7EUE5; hsa:217; P05091; Q03639; Q6IB13; Q6IV71	Fatty acid omega-oxidation; Ethanol effects on histone modifications; Tryptophan metabolism; Fluoroacetic acid toxicity	Smooth Muscle Contraction; Ethanol oxidation; Metabolism of serotonin	7	1	1	NA	18	P05091	FALSE	0	-2.70937	-0.510799	-1.61009	0.0706026	0.00497314	-2.94527	-0.5518	0.0668231	-0.242488	0.683692	0.121521	-1.57646	-0.803254	-0.184631
273	ALDH3A2	High	Master Protein	P51648	Aldehyde dehydrogenase family 3 member A2 OS=Homo sapiens OX=9606 GN=ALDH3A2 PE=1 SV=1	0	57.582	36	15	75	14	485	54.8	7.88	238.62	15	FALSE	cellular homeostasis;defense response;metabolic process	cytoskeleton;cytosol;extracellular;mitochondrion;nucleus	structural molecule activity	Pf00171	224	ENSG00000072210	ALDH3A2	hsa:224; P51648; Q6I9T3; Q93011; Q96J37	Fragile X syndrome; Fluoroacetic acid toxicity	RND2 GTPase cycle; RND1 GTPase cycle	4	1	1	NA	15	P51648	FALSE	0	-1.92751	0.588976	-0.669266	0.588	0.290174	-1.0696	-0.604507	0.103567	-0.25047	0.743832	0.16134	-1.42263	-0.43761	0.270464
274	ALDH3B1	High	Master Protein	P43353	Aldehyde dehydrogenase family 3 member B1 OS=Homo sapiens OX=9606 GN=ALDH3B1 PE=1 SV=1	0	26.666	21	8	24	7	468	51.8	7.62	66	8	FALSE	cellular homeostasis;coagulation	cytoplasm;cytoskeleton;cytosol;nucleus	structural molecule activity	Pf00171	221	ENSG00000006534	ALDH3B1	A3FMP9; hsa:221; P43353; Q53XL5; Q8N515; Q96CK8	NA	Neutrophil degranulation; Sphingolipid metabolism	2	0	1	NA	7	P43353	FALSE	0	0.279811	4.9968	2.63831	0.194656	0.0291295	2.24945	-0.367094	0.960147	0.296527	0.893711	0.373412	0.898526	-0.0797037	1.24754
275	ALDH4A1	High	Master Protein	P30038	Delta-1-pyrroline-5-carboxylate dehydrogenase, mitochondrial OS=Homo sapiens OX=9606 GN=ALDH4A1 PE=1 SV=3	0	94.354	49	21	166	21	563	61.7	8.07	548.63	21	FALSE	cellular homeostasis	cytosol;endosome	structural molecule activity	Pf00171	8659	ENSG00000159423	ALDH4A1	A8K1Q7; B4DGE4; D2D4A3; hsa:8659; P30038; Q16882; Q53HU4; Q5JNV6; Q8IZ38; Q96IF0; Q9UDI6	22q11.2 copy number variation syndrome; p53 transcriptional gene network	Glyoxylate metabolism and glycine degradation; Proline catabolism	4	0	1	NA	21	P30038	FALSE	0	-2.76185	1.00829	-0.87678	0.640604	0.35434	-0.935296	-0.44294	0.617884	0.087472	0.982879	0.741625	0.331622	-0.806721	0.254103
276	ALDH5A1	High	Master Protein	P51649	Succinate-semialdehyde dehydrogenase, mitochondrial OS=Homo sapiens OX=9606 GN=ALDH5A1 PE=1 SV=2	0	83.949	44	18	116	18	535	57.2	8.28	356.65	18	FALSE	cellular homeostasis;defense response	endosome	structural molecule activity	Pf00171	7915	ENSG00000112294	ALDH5A1	B2RD26; G5E949; hsa:7915; P51649; Q546H9; Q8N3W6	Fragile X syndrome	Degradation of GABA	2	0	1	NA	18	P51649	FALSE	0	-3.31664	-0.781346	-2.049	0.0425092	0.00211524	-3.25034	-0.608322	0.105046	-0.251638	0.745969	0.162488	-1.41866	-0.92121	-0.207842
277	ALDH6A1	High	Master Protein	Q02252	Methylmalonate-semialdehyde dehydrogenase [acylating], mitochondrial OS=Homo sapiens OX=9606 GN=ALDH6A1 PE=1 SV=2	0	114.275	47	22	271	22	535	57.8	8.5	865.27	22	FALSE	cellular homeostasis;metabolic process	endosome;membrane	structural molecule activity	Pf00171	4329	ENSG00000119711	ALDH6A1	B2R609; B4DFS8; hsa:4329; J3KNU8; Q02252; Q9UKM8	NA	Branched-chain amino acid catabolism	1	0	1	NA	22	Q02252	FALSE	0	-3.41038	-1.23929	-2.32483	0.00650162	8.19889489185751e-05	-4.30656	-0.766477	-0.155588	-0.461033	0.144311	0.00388334	-3.03519	-0.967698	-0.356809
278	ALDH7A1	High	Master Protein	P49419	Alpha-aminoadipic semialdehyde dehydrogenase OS=Homo sapiens OX=9606 GN=ALDH7A1 PE=1 SV=5	0	106.679	51	21	192	21	539	58.5	7.99	623.69	21	FALSE	cellular homeostasis;metabolic process	cytosol;endosome;membrane	structural molecule activity	Pf00171	501	ENSG00000164904	ALDH7A1	B2R669; B4DIC7; B4DMA0; E7EPT3; hsa:501; O14619; P49419; Q6IPU8; Q9BUL4	Amino acid metabolism; Vitamin B6-dependent and responsive disorders; Cerebral organic acidurias, including diseases; Diet-dependent trimethylamine/trimethylamine N-oxide metabolism ; Metabolic Epileptic Disorders	Lysine catabolism; Choline catabolism	7	0	1	NA	21	P49419	FALSE	0	-2.04809	0.482946	-0.78257	0.519075	0.219755	-1.24349	-0.59335	0.118818	-0.237266	0.774219	0.18662	-1.33989	-0.536328	0.17584
279	ALDH9A1	High	Master Protein	P49189	4-trimethylaminobutyraldehyde dehydrogenase OS=Homo sapiens OX=9606 GN=ALDH9A1 PE=1 SV=3	0	118.372	55	22	212	22	494	53.8	5.87	546.59	22	FALSE	cell growth;cellular homeostasis	cytosol;nucleus	structural molecule activity	Pf00171	223	ENSG00000143149	ALDH9A1	B2R6X1; B4DXY7; B9EKV4; hsa:223; P49189; Q5VV90; Q6LCL1; Q9NZT7	GABA receptor signaling; Fluoroacetic acid toxicity; Opioid receptor pathways	Carnitine synthesis	4	0	1	NA	22	P49189	FALSE	0	-2.10665	-0.00561626	-1.05614	0.252757	0.0488354	-2.02163	-0.595106	-0.00392749	-0.299517	0.489492	0.0471491	-2.0376	-0.499804	0.0913749
280	ALDOA	High	Master Protein	P04075	Fructose-bisphosphate aldolase A OS=Homo sapiens OX=9606 GN=ALDOA PE=1 SV=2	0	112.235	67	21	584	16	364	39.4	8.09	1871.67	21	FALSE	cell growth;cellular homeostasis;metabolic process	cell surface;cytosol;endoplasmic reticulum;nucleus	motor activity;structural molecule activity	Pf00274	226	ENSG00000149925	ALDOA	B4DXI7; hsa:226; P04075; Q6FH76; Q6FI10; Q96B15; Q9BWD9; Q9UCN2	VEGFA-VEGFR2 signaling; Clear cell renal cell carcinoma pathways; Aerobic glycolysis; 16p11.2 proximal deletion syndrome; Glycolysis and gluconeogenesis; Metabolic Epileptic Disorders; Sudden infant death syndrome (SIDS) susceptibility pathways	Neutrophil degranulation; Glycolysis; Gluconeogenesis; Platelet degranulation	11	0	1	NA	16	P04075	FALSE	0	-0.725779	0.816978	0.0455992	0.958047	0.905876	0.118871	-0.124331	0.309762	0.0927158	0.90391	0.394636	0.85899	-0.270402	0.163691
281	ALDOB	High	Master Protein	P05062	Fructose-bisphosphate aldolase B OS=Homo sapiens OX=9606 GN=ALDOB PE=1 SV=2	0	44.208	32	10	158	8	364	39.4	7.87	322.45	10	FALSE	cell growth;cellular homeostasis;metabolic process	cytosol;endoplasmic reticulum	motor activity;structural molecule activity	Pf00274	229	ENSG00000136872	ALDOB	hsa:229; P05062; Q13741; Q13742; Q5T7D6	Clear cell renal cell carcinoma pathways; Metabolic reprogramming in colon cancer; Disorders of fructose metabolism; Glycolysis and gluconeogenesis; Metabolic Epileptic Disorders; Polyol pathway	Glycolysis; Gluconeogenesis; Fructose catabolism; Hereditary fructose intolerance	10	0	1	NA	8	P05062	TRUE	15	-6.00838	4.97998	-0.514202	0.933803	0.851518	-0.188199	-2.0602	1.03165	-0.514275	0.941563	0.506747	-0.668951	-1.71628	1.37557
282	ALDOC	High	Master Protein	P09972	Fructose-bisphosphate aldolase C OS=Homo sapiens OX=9606 GN=ALDOC PE=1 SV=2	0	124.006	80	27	717	21	364	39.4	6.87	2102.83	27	FALSE	cellular homeostasis;metabolic process	cell surface;cytosol;endoplasmic reticulum;nucleus	motor activity;structural molecule activity	Pf00274	230	ENSG00000109107	ALDOC	B2R5R3; hsa:230; P09972; Q3SYL3; Q6FH94; Q6P0L5	Clear cell renal cell carcinoma pathways; Glycolysis and gluconeogenesis; Metabolic Epileptic Disorders	Neutrophil degranulation; Glycolysis; Gluconeogenesis	6	6	1	NA	27	P09972	FALSE	0	-2.14957	-0.0428489	-1.09621	0.23573	0.0417141	-2.09268	-0.452398	0.140379	-0.156009	0.866626	0.295167	-1.05846	-0.728999	-0.136221
283	ALG1	High	Master Protein	Q9BT22	Chitobiosyldiphosphodolichol beta-mannosyltransferase OS=Homo sapiens OX=9606 GN=ALG1 PE=1 SV=2	0	21.346	17	6	15	6	464	52.5	7.23	55.45	6	FALSE	cell organization and biogenesis;cellular homeostasis	cytoskeleton;extracellular	structural molecule activity	Pf00534	56052	ENSG00000033011	ALG1	B4DP08; hsa:56052; Q6UVZ9; Q8N5Y4; Q9BT22; Q9P2Y2	Nephrotic syndrome; N-glycan biosynthesis	Biosynthesis of the N-glycan precursor (dolichol lipid-linked oligosaccharide, LLO) and transfer to a nascent protein; Defective ALG1 causes CDG-1k	4	0	1	NA	6	Q9BT22	FALSE	0	-1.03305	0.64557	-0.193739	0.830687	0.64463	-0.464176	-0.35856	0.11376	-0.1224	0.866626	0.302553	-1.04222	-0.225062	0.247258
284	ALG11	High	Master Protein	Q2TAA5	GDP-Man:Man(3)GlcNAc(2)-PP-Dol alpha-1,2-mannosyltransferase OS=Homo sapiens OX=9606 GN=ALG11 PE=1 SV=2	0	11.808	6	3	12	3	492	55.6	8.48	33.61	3	FALSE	cell organization and biogenesis;cellular homeostasis	cytoskeleton;extracellular	structural molecule activity	Pf00534, Pf15924	440138	ENSG00000253710	ALG11	A5PLP3; B4DKW9; hsa:440138; Q2TAA5; Q5TAN9; Q6DKI6; Q96FI7	N-glycan biosynthesis	Biosynthesis of the N-glycan precursor (dolichol lipid-linked oligosaccharide, LLO) and transfer to a nascent protein; Defective ALG11 causes CDG-1p	3	0	1	NA	3	Q2TAA5	FALSE	0	-0.170591	1.20189	0.51565	0.414874	0.137375	1.511	-0.125018	0.261164	0.0680732	0.934835	0.481815	0.708927	-0.0388428	0.347339
285	ALG12	High	Master Protein	Q9BV10	Dol-P-Man:Man(7)GlcNAc(2)-PP-Dol alpha-1,6-mannosyltransferase OS=Homo sapiens OX=9606 GN=ALG12 PE=1 SV=1	0.009	2.344	2	1	7	1	488	54.6	9.58	20.8	1	FALSE	cell organization and biogenesis;cellular homeostasis	cytoskeleton;extracellular	structural molecule activity	Pf03901	79087	ENSG00000182858	ALG12	A6PWM1; hsa:79087; Q4KMH4; Q8NG10; Q96AA4; Q9BV10	N-glycan biosynthesis	Biosynthesis of the N-glycan precursor (dolichol lipid-linked oligosaccharide, LLO) and transfer to a nascent protein; Defective ALG12 causes CDG-1g	3	0	1	NA	1	Q9BV10	FALSE	0	0.176925	1.67839	0.927655	0.145951	0.0165196	2.48479	-0.041081	0.381392	0.170155	0.667845	0.111857	1.61981	0.0215683	0.444041
286	ALG14	High	Master Protein	Q96F25	UDP-N-acetylglucosamine transferase subunit ALG14 homolog OS=Homo sapiens OX=9606 GN=ALG14 PE=1 SV=1	0	8.217	14	3	10	3	216	24.1	8.94	27.63	3	FALSE	cell organization and biogenesis;cellular homeostasis	cytoskeleton;extracellular;membrane	NA	Pf08660	199857	ENSG00000172339	ALG14	A8K030; hsa:199857; Q96F25	Glycosylation and related congenital defects; N-glycan biosynthesis	Biosynthesis of the N-glycan precursor (dolichol lipid-linked oligosaccharide, LLO) and transfer to a nascent protein; Defective ALG14 causes ALG14-CMS	4	0	1	NA	3	Q96F25	FALSE	0	-0.298603	1.59367	0.647531	0.461404	0.175164	1.37624	-0.0999139	0.432522	0.166304	0.805706	0.215159	1.25618	-0.0554549	0.476981
287	ALG2	High	Master Protein	Q9H553	Alpha-1,3/1,6-mannosyltransferase ALG2 OS=Homo sapiens OX=9606 GN=ALG2 PE=1 SV=1	0	36.751	32	11	34	11	416	47.1	7.05	79.61	11	FALSE	cell organization and biogenesis;cellular homeostasis;metabolic process	cytoskeleton;extracellular;membrane;nucleus	structural molecule activity	Pf00534, Pf13439	85365	ENSG00000119523	ALG2	A2A2Y0; hsa:85365; Q8NBX2; Q8NC39; Q9H553	N-glycan biosynthesis	Biosynthesis of the N-glycan precursor (dolichol lipid-linked oligosaccharide, LLO) and transfer to a nascent protein; Defective ALG2 causes CDG-1i	3	0	1	NA	11	Q9H553	FALSE	0	-0.256837	1.10626	0.424711	0.514824	0.21627	1.2531	-0.0887104	0.29483	0.10306	0.859345	0.285267	1.08068	-0.0462528	0.337288
288	ALG3	High	Master Protein	Q92685	Dol-P-Man:Man(5)GlcNAc(2)-PP-Dol alpha-1,3-mannosyltransferase OS=Homo sapiens OX=9606 GN=ALG3 PE=1 SV=1	0	17.364	9	4	9	4	438	50.1	9.44	31.95	4	FALSE	cell organization and biogenesis;cellular homeostasis	cytoskeleton;extracellular	structural molecule activity	Pf05208	10195	ENSG00000214160	ALG3	A8JZZ6; hsa:10195; Q92685; Q9BT71	N-glycan biosynthesis	Biosynthesis of the N-glycan precursor (dolichol lipid-linked oligosaccharide, LLO) and transfer to a nascent protein; Defective ALG3 causes CDG-1d	3	0	1	NA	4	Q92685	TRUE	15	-1.21831	1.13313	-0.0425873	0.975205	0.942238	-0.072839	-0.349884	0.31175	-0.019067	0.993584	0.908218	-0.1159	-0.296776	0.364858
289	ALG5	High	Master Protein	Q9Y673	Dolichyl-phosphate beta-glucosyltransferase OS=Homo sapiens OX=9606 GN=ALG5 PE=1 SV=1	0	25.28	26	8	26	8	324	36.9	9.28	82.37	8	FALSE	cell organization and biogenesis;cellular homeostasis;defense response	cytoskeleton;extracellular	structural molecule activity	Pf00535	29880	ENSG00000120697	ALG5	B4DR37; hsa:29880; Q5TBA6; Q9Y673	N-glycan biosynthesis	Synthesis of dolichyl-phosphate-glucose	2	0	1	NA	8	Q9Y673	FALSE	0	0.206554	1.97138	1.08897	0.146423	0.0166512	2.48159	-0.0513595	0.445218	0.196929	0.679107	0.117325	1.59492	0.058119	0.554697
290	ALG6	High	Master Protein	Q9Y672	Dolichyl pyrophosphate Man9GlcNAc2 alpha-1,3-glucosyltransferase OS=Homo sapiens OX=9606 GN=ALG6 PE=1 SV=2	0	10.245	7	3	4	3	507	58.1	8.46	12.88	3	FALSE	cell organization and biogenesis;cellular homeostasis	cytoskeleton;extracellular	structural molecule activity	Pf03155	29929	ENSG00000088035	ALG6	B3KMU2; hsa:29929; Q5SXR9; Q9H3I0; Q9Y672	GPCRs, other; N-glycan biosynthesis	Biosynthesis of the N-glycan precursor (dolichol lipid-linked oligosaccharide, LLO) and transfer to a nascent protein; Defective ALG6 causes CDG-1c	4	0	1	NA	3	Q9Y672	FALSE	0	-1.14018	0.356135	-0.392021	0.593051	0.297335	-1.05367	-0.328285	0.0927395	-0.117773	0.844366	0.266208	-1.125	-0.173595	0.247429
291	ALG8	High	Master Protein	Q9BVK2	Probable dolichyl pyrophosphate Glc1Man9GlcNAc2 alpha-1,3-glucosyltransferase OS=Homo sapiens OX=9606 GN=ALG8 PE=1 SV=2	0.009	2.314	2	1	5	1	526	60	9.14	11.82	1	FALSE	cell organization and biogenesis;cellular homeostasis	cytoskeleton;extracellular	structural molecule activity	Pf03155	79053	ENSG00000159063	ALG8	A6NDW6; hsa:79053; O60860; Q9BVK2	N-glycan biosynthesis	Biosynthesis of the N-glycan precursor (dolichol lipid-linked oligosaccharide, LLO) and transfer to a nascent protein; Defective ALG8 causes CDG-1h	3	0	1	NA	1	Q9BVK2	TRUE	15	-0.886046	1.07707	0.095513	0.931186	0.845695	0.195674	-0.290103	0.262269	-0.0139168	0.994567	0.919715	-0.101327	-0.251659	0.300713
292	ALG9	High	Master Protein	Q9H6U8	Alpha-1,2-mannosyltransferase ALG9 OS=Homo sapiens OX=9606 GN=ALG9 PE=1 SV=2	0	20.913	10	5	11	5	611	69.8	8.68	38.2	5	FALSE	cell organization and biogenesis;cellular homeostasis	cytoskeleton;extracellular	structural molecule activity	Pf03901	79796	ENSG00000086848	ALG9	hsa:79796; Q6ZMD5; Q7Z4R4; Q96GS7; Q96PB9; Q9H068; Q9H6U8	N-glycan biosynthesis	Biosynthesis of the N-glycan precursor (dolichol lipid-linked oligosaccharide, LLO) and transfer to a nascent protein; Defective ALG9 causes CDG-1l	3	0	1	NA	5	Q9H6U8	FALSE	0	-0.15605	1.25433	0.54914	0.395529	0.123973	1.5659	-0.045715	0.35113	0.152708	0.690405	0.12832	1.54759	-0.0581073	0.338738
293	ALKBH4	High	Master Protein	Q9NXW9	Alpha-ketoglutarate-dependent dioxygenase alkB homolog 4 OS=Homo sapiens OX=9606 GN=ALKBH4 PE=1 SV=1	0	17.751	25	5	14	5	302	33.8	6.67	47.27	5	FALSE	cell differentiation;cell growth;cell organization and biogenesis;cell proliferation;cellular homeostasis;metabolic process	membrane;nucleus	motor activity;structural molecule activity	NA	54784	ENSG00000160993	ALKBH4	hsa:54784; Q53H92; Q9H6A4; Q9NXW9	NA	NA	0	0	1	NA	5	Q9NXW9	FALSE	0	-0.808906	0.666563	-0.071172	0.931838	0.847001	-0.193997	-0.168703	0.246456	0.0388764	0.980228	0.708134	0.376606	-0.249946	0.165214
294	ALKBH5	High	Master Protein	Q6P6C2	RNA demethylase ALKBH5 OS=Homo sapiens OX=9606 GN=ALKBH5 PE=1 SV=2	0	11.95	15	4	10	4	394	44.2	9.09	24.45	4	FALSE	cellular component movement;cellular homeostasis;coagulation;conjugation;metabolic process	cytosol;extracellular;membrane	structural molecule activity	Pf13532	54890	ENSG00000091542	ALKBH5	B4DVJ4; D3DXC6; hsa:54890; Q6P6C2; Q9NXD6	Smith-Magenis and Potocki-Lupski syndrome copy number variation	Reversal of alkylation damage by DNA dioxygenases	2	0	1	NA	4	Q6P6C2	TRUE	15	-2.29539	1.20521	-0.545089	0.761205	0.534138	-0.626241	-0.608441	0.37654	-0.11595	0.97096	0.638059	-0.473435	-0.701524	0.283457
295	ALOX5	High	Master Protein	P09917	Polyunsaturated fatty acid 5-lipoxygenase OS=Homo sapiens OX=9606 GN=ALOX5 PE=1 SV=2	0	47.998	22	13	38	13	674	77.9	5.77	116.56	13	FALSE	cellular homeostasis;coagulation;metabolic process	cell surface;cytoskeleton;cytosol;membrane;nucleus	structural molecule activity	Pf00305, Pf01477	240	ENSG00000012779; ENSG00000275565	ALOX5	B7ZLS0; E5FPY5; E5FPY7; E5FPY8; hsa:240; P09917; Q5JQ14	Selenium micronutrient network; Vitamin D receptor pathway; Eicosanoid metabolism via lipooxygenases (LOX); Prostaglandin and leukotriene metabolism in senescence ; ALA oxylipin metabolism; Linoleic acid oxylipin metabolism; Lipid metabolism in senescent cells; Urotensin-II-mediated signaling pathway; Leukotriene metabolic pathway; Prostaglandin and leukotriene metabolism in senescence	Neutrophil degranulation; Interleukin-4 and Interleukin-13 signaling; Interleukin-18 signaling; Synthesis of 5-eicosatetraenoic acids; Synthesis of Leukotrienes (LT) and Eoxins (EX); Synthesis of Lipoxins (LX); Biosynthesis of D-series resolvins; Biosynthesis of maresins; Biosynthesis of E-series 18(S)-resolvins; Biosynthesis of aspirin-triggered D-series resolvins; Biosynthesis of E-series 18(R)…	25	0	1	NA	13	P09917	FALSE	0	-0.551714	2.15645	0.802368	0.538854	0.23932	1.19156	-0.272944	0.489064	0.10806	0.956757	0.571132	0.570323	-0.0136122	0.748396
296	ALOX5AP	High	Master Protein	P20292	Arachidonate 5-lipoxygenase-activating protein OS=Homo sapiens OX=9606 GN=ALOX5AP PE=1 SV=2	0	9.417	25	4	14	4	161	18.1	8.44	34.66	4	FALSE	cell growth;cellular homeostasis;coagulation;metabolic process	cytoskeleton;extracellular;membrane	DNA binding;structural molecule activity	Pf01124	241	ENSG00000132965	ALOX5AP	hsa:241; P20292; Q5VV04	Selenium micronutrient network; Glucocorticoid receptor pathway; Nuclear receptors meta-pathway; Prostaglandin and leukotriene metabolism in senescence ; Leukotriene metabolic pathway; Prostaglandin and leukotriene metabolism in senescence	Synthesis of 5-eicosatetraenoic acids; Synthesis of Leukotrienes (LT) and Eoxins (EX); Synthesis of Lipoxins (LX)	9	0	1	NA	4	P20292	FALSE	0	-2.75247	0.993025	-0.879721	0.63672	0.349611	-0.944611	-0.81368	0.240206	-0.286737	0.857717	0.279343	-1.09422	-0.705221	0.348665
297	ALPL	High	Master Protein	P05186	Alkaline phosphatase, tissue-nonspecific isozyme OS=Homo sapiens OX=9606 GN=ALPL PE=1 SV=4	0	41.268	23	12	41	12	524	57.3	6.67	124.74	12	FALSE	cellular homeostasis;defense response;metabolic process	cell surface;chromosome;cytoplasm;cytoskeleton;endosome	structural molecule activity	Pf00245	249	ENSG00000162551	ALPL	A1A4E7; B2RMP8; B7Z387; B7Z4Y6; hsa:249; O75090; P05186; Q2TAI7; Q59EJ7; Q5BKZ5; Q5VTG5; Q6NZI8; Q8WU32; Q9UBK0	AGE/RAGE pathway; Brain-derived neurotrophic factor (BDNF) signaling pathway; Mammary gland development pathway - Embryonic development (Stage 1 of 4); NOTCH1 regulation of endothelial cell calcification; OSX and miRNAs in tooth development; Vitamin B6-dependent and responsive disorders; Endochondral ossification; Netrin-UNC5B signaling pathway; FGF23 signaling in hypophosphatemic rickets and rel…	Post-translational modification: synthesis of GPI-anchored proteins	11	0	1	NA	12	P05186	FALSE	0	0.249746	5.84655	3.04815	0.211047	0.0334129	2.19035	-0.132311	1.44249	0.655089	0.646282	0.100868	1.67298	0.0119054	1.5867
298	ALS2	High	Master Protein	Q96Q42	Alsin OS=Homo sapiens OX=9606 GN=ALS2 PE=1 SV=2	0	85.147	20	27	66	27	1657	183.5	6.27	189.15	27	FALSE	cell death;cell differentiation;cell growth;cellular homeostasis;coagulation;conjugation;defense response;metabolic process	cytosol;endoplasmic reticulum;membrane;mitochondrion;nucleus	DNA binding;structural molecule activity	Pf00415, Pf00621, Pf02204, Pf02493	57679	ENSG00000003393	ALS2	hsa:57679; Q53TT1; Q53TV2; Q8N1E0; Q96PC4; Q96Q41; Q96Q42; Q9H973; Q9HCK9	Amyotrophic lateral sclerosis (ALS); IL-18 signaling pathway	RAC1 GTPase cycle; RAB GEFs exchange GTP for GDP on RABs	4	0	1	NA	27	Q96Q42	FALSE	0	-1.10149	0.128123	-0.486683	0.385586	0.118021	-1.59182	-0.256808	0.0891735	-0.0838175	0.878656	0.33481	-0.974312	-0.298384	0.0475982
299	ALYREF	High	Master Protein	Q86V81	THO complex subunit 4 OS=Homo sapiens OX=9606 GN=ALYREF PE=1 SV=3	0	35.076	28	5	26	5	257	26.9	11.15	109.71	5	FALSE	cell proliferation;cellular component movement;cellular homeostasis;conjugation;metabolic process	cytosol;membrane;nucleus	RNA binding;structural molecule activity	Pf00076, Pf13865	10189	NA	ALYREF	hsa:10189; O43672; Q86V81	NA	Transport of the SLBP independent Mature mRNA; Transport of the SLBP Dependant Mature mRNA; Transport of Mature mRNA Derived from an Intronless Transcript; Transport of Mature mRNA derived from an Intron-Containing Transcript; mRNA 3'-end processing; RNA Polymerase II Transcription Termination; mRNA Splicing - Major Pathway	7	0	1	NA	5	Q86V81	FALSE	0	-0.920994	2.46578	0.772392	0.64821	0.36364	0.91721	-0.436502	0.51645	0.039974	0.990763	0.866742	0.168704	-0.306402	0.646549
300	AMACR	High	Master Protein	Q9UHK6	Alpha-methylacyl-CoA racemase OS=Homo sapiens OX=9606 GN=AMACR PE=1 SV=2	0	23.068	22	6	15	6	382	42.4	6.44	47.28	6	FALSE	cellular homeostasis	cytoplasm;cytoskeleton;cytosol;endosome;mitochondrion;nucleus	antioxidant activity;structural molecule activity	Pf02515	23600	ENSG00000242110	AMACR	A5YM47; B8Y916; B8Y918; F8W9N1; hsa:23600; O43673; Q3KT79; Q96GH1; Q9UHK6; Q9Y3Q1	NA	Peroxisomal protein import; Synthesis of bile acids and bile salts via 7alpha-hydroxycholesterol; Beta-oxidation of pristanoyl-CoA; Synthesis of bile acids and bile salts via 24-hydroxycholesterol	4	0	1	NA	6	Q9UHK6	TRUE	15	-3.13135	-0.242277	-1.68681	0.172673	0.0230557	-2.34815	-0.717785	0.0951269	-0.311329	0.692243	0.130096	-1.54026	-0.887141	-0.0742294
301	AMBP	High	Master Protein	P02760	Protein AMBP OS=Homo sapiens OX=9606 GN=AMBP PE=1 SV=1	0	22.773	24	7	21	7	352	39	6.25	54.55	7	FALSE	cell communication;cell organization and biogenesis;cellular homeostasis;coagulation;metabolic process	cell surface;cytoplasm;cytoskeleton;cytosol;endosome;extracellular;membrane;nucleus	DNA binding;structural molecule activity	Pf00014, Pf00061	259	ENSG00000106927	AMBP	hsa:259; P00977; P02759; P02760; P78491; Q2TU33; Q5TBD7; Q9UC58; Q9UDI8	NA	Scavenging of heme from plasma	1	0	1	NA	7	P02760	FALSE	0	1.99879	13.3984	7.69858	0.103169	0.00917004	2.71606	-0.50451	2.70304	1.09927	0.756479	0.17453	1.37831	0.409102	3.61665
302	AMDHD2	High	Master Protein	Q9Y303	N-acetylglucosamine-6-phosphate deacetylase OS=Homo sapiens OX=9606 GN=AMDHD2 PE=1 SV=2	0	17.013	13	4	18	4	409	43.7	6.7	47.92	4	FALSE	cellular homeostasis	cytosol	structural molecule activity	Pf01979	51005	ENSG00000162066	AMDHD2	B4DL77; hsa:51005; Q8WV54; Q9Y303	NA	Synthesis of UDP-N-acetyl-glucosamine	1	0	1	NA	4	Q9Y303	FALSE	0	-0.260902	1.05413	0.396614	0.531186	0.231107	1.21297	-0.149189	0.220827	0.0358191	0.979437	0.698767	0.389324	-0.0457218	0.324295
303	AMER2	High	Master Protein	Q8N7J2	APC membrane recruitment protein 2 OS=Homo sapiens OX=9606 GN=AMER2 PE=1 SV=3	0	59.994	31	13	49	13	671	69.5	6.99	145.15	13	FALSE	cell death;development;metabolic process	cytoplasm;cytoskeleton	structural molecule activity	Pf09422	219287	ENSG00000165566	AMER2	hsa:219287; Q5RL80; Q5VX56; Q8N593; Q8N7J2; Q96NN5	NA	NA	0	0	1	NA	13	Q8N7J2	FALSE	0	-2.49663	1.72256	-0.387038	0.866824	0.713812	-0.368928	-0.40489	0.782284	0.188697	0.945565	0.525717	0.639246	-0.985696	0.201478
304	AMFR	High	Master Protein	Q9UKV5	E3 ubiquitin-protein ligase AMFR OS=Homo sapiens OX=9606 GN=AMFR PE=1 SV=2	0	25.461	16	5	10	5	643	72.9	6.39	50.38	5	FALSE	cell death;cell organization and biogenesis;cellular homeostasis;coagulation;development;metabolic process	cytoskeleton;cytosol;extracellular;nucleus	structural molecule activity	Pf02845, Pf13639, Pf18442	267	ENSG00000159461	AMFR	hsa:267; P26442; Q8IZ70; Q9UKV5	Sterol regulatory element-binding proteins (SREBP) signaling	ER Quality Control Compartment (ERQC); N-glycan trimming in the ER and Calnexin/Calreticulin cycle	3	0	1	NA	5	Q9UKV5	FALSE	0	-1.31649	0.126462	-0.595014	0.363616	0.103787	-1.65841	-0.370125	0.0358843	-0.167121	0.654407	0.104393	-1.65543	-0.38789	0.0181195
305	AMIGO1	High	Master Protein	Q86WK6	Amphoterin-induced protein 1 OS=Homo sapiens OX=9606 GN=AMIGO1 PE=1 SV=1	0	11.866	12	5	19	5	493	55.2	6.7	41.75	5	FALSE	cell communication;cell differentiation;cell growth;defense response;metabolic process	cytoplasm;cytoskeleton;nucleus	structural molecule activity	Pf00560, Pf13855	57463	ENSG00000181754	AMIGO1	B4DIM3; hsa:57463; Q86WK6; Q8IW71; Q9ULQ7	NA	NA	0	0	1	NA	5	Q86WK6	FALSE	0	-1.56574	0.675422	-0.445159	0.693956	0.428338	-0.798838	-0.194217	0.436389	0.121086	0.921318	0.443775	0.772242	-0.526087	0.104519
306	AMN1	High	Master Protein	Q8IY45	Protein AMN1 homolog OS=Homo sapiens OX=9606 GN=AMN1 PE=2 SV=4	0	6.551	8	2	8	2	258	28.4	7.85	22.58	2	FALSE	cell organization and biogenesis;cellular homeostasis	cytoplasm;cytoskeleton;nucleus	NA	Pf13516	196394	ENSG00000151743	AMN1	B7Z7J3; hsa:196394; Q6NVU4; Q86X98; Q8IY45	NA	NA	0	0	1	NA	2	Q8IY45	FALSE	0	-0.838061	0.872269	0.0171038	0.987807	0.968086	0.0402188	-0.244623	0.23662	-0.00400178	0.996887	0.973461	-0.033443	-0.122873	0.35837
307	AMOT	High	Master Protein	Q4VCS5	Angiomotin OS=Homo sapiens OX=9606 GN=AMOT PE=1 SV=1	0	37.598	11	10	25	9	1084	118	7.64	83.26	10	FALSE	cell growth;defense response;development;metabolic process	cytoplasm;cytoskeleton;cytosol;endoplasmic reticulum;membrane;nucleus	structural molecule activity	Pf12240	154796	ENSG00000126016	AMOT	hsa:154796; Q4VCS5; Q504X5; Q9HD27; Q9UPT1	VEGFA-VEGFR2 signaling; Hippo-Merlin signaling dysregulation; Pleural mesothelioma	NA	3	1	1	NA	10	Q4VCS5	FALSE	0	-1.81565	1.78114	-0.0172591	0.993886	0.984684	-0.0192983	-0.355578	0.656467	0.150445	0.953227	0.552763	0.597851	-0.553868	0.458178
308	AMPD3	High	Master Protein	Q01432	AMP deaminase 3 OS=Homo sapiens OX=9606 GN=AMPD3 PE=1 SV=1	0	59.866	23	16	59	16	767	88.8	6.98	179.95	16	FALSE	cellular homeostasis	cell surface;cytosol;nucleus	structural molecule activity	Pf19326	272	ENSG00000133805	AMPD3	A0AUX0; B7Z2S2; B7Z763; B7Z877; hsa:272; Q01432	NA	Neutrophil degranulation; Purine salvage	2	0	1	NA	16	Q01432	FALSE	0	-0.379319	2.98191	1.30129	0.399323	0.126066	1.55702	-0.155486	0.790278	0.317396	0.772929	0.183475	1.3497	-0.0559845	0.889779
309	AMPH	High	Master Protein	P49418	Amphiphysin OS=Homo sapiens OX=9606 GN=AMPH PE=1 SV=1	0	92.392	44	23	143	22	695	76.2	4.64	418.24	23	FALSE	cell death;conjugation	cytoplasm;cytoskeleton;cytosol;endoplasmic reticulum;extracellular	structural molecule activity	Pf03114	273	ENSG00000078053	AMPH	A4D1X8; A4D1X9; hsa:273; O43538; P49418; Q75MJ8; Q75MK5; Q75MM3; Q8N4G0	DYRK1A involvement regarding cell proliferation in brain development; Monoamine transport	Clathrin-mediated endocytosis	3	0	1	NA	22	P49418	FALSE	0	-2.14801	1.47504	-0.336486	0.866268	0.710416	-0.373517	-0.404397	0.615034	0.105318	0.976104	0.679642	0.415492	-0.66535	0.354082
310	AMT	High	Master Protein	P48728	Aminomethyltransferase, mitochondrial OS=Homo sapiens OX=9606 GN=AMT PE=1 SV=1	0	18.798	16	7	17	7	403	43.9	8.57	54.37	7	FALSE	cellular homeostasis	endosome;membrane	structural molecule activity	Pf01571, Pf08669	275	ENSG00000145020	AMT	A8K3I5; B4DE61; B4DJQ0; E9PBG1; hsa:275; P48728; Q96IG6	One-carbon metabolism; Trans-sulfuration, one-carbon metabolism and related pathways; Metabolic Epileptic Disorders	Glycine degradation	4	0	1	NA	7	P48728	FALSE	0	-1.74832	0.420419	-0.663949	0.522923	0.224258	-1.23125	-0.414572	0.195655	-0.109458	0.93314	0.474181	-0.721398	-0.595302	0.0149252
311	AMZ2	High	Master Protein	Q86W34	Archaemetzincin-2 OS=Homo sapiens OX=9606 GN=AMZ2 PE=2 SV=2	0	19.186	20	7	16	7	360	41.2	8.15	42.58	7	FALSE	cell organization and biogenesis	NA	structural molecule activity	Pf07998	51321	ENSG00000196704	AMZ2	A6NLD9; B3KR44; hsa:51321; Q5XKF1; Q86W34; Q9NZE2	NA	NA	0	0	1	NA	7	Q86W34	FALSE	0	-1.8273	1.36504	-0.23113	0.895752	0.772173	-0.291182	-0.479179	0.419064	-0.0300574	0.99278	0.893511	-0.134578	-0.453103	0.44514
312	ANAPC1	High	Master Protein	Q9H1A4	Anaphase-promoting complex subunit 1 OS=Homo sapiens OX=9606 GN=ANAPC1 PE=1 SV=1	0	34.265	8	15	33	15	1944	216.4	6.3	81.11	15	FALSE	cell differentiation;cell organization and biogenesis;cellular homeostasis;metabolic process	cytosol;membrane	structural molecule activity	Pf12859, Pf18122, Pf20518, Pf21282	64682	ENSG00000153107	ANAPC1	hsa:64682; Q2M3H8; Q9BSE6; Q9H1A4; Q9H8D0	Cell cycle; 2q13 copy number variation syndrome	Antigen processing: Ubiquitination & Proteasome degradation; APC/C:Cdc20 mediated degradation of Securin; APC/C:Cdh1 mediated degradation of Cdc20 and other APC/C:Cdh1 targeted proteins in late mitosis/early G1; Cdc20:Phospho-APC/C mediated degradation of Cyclin A; Separation of Sister Chromatids; CDK-mediated phosphorylation and removal of Cdc6; Autodegradation of Cdh1 by Cdh1:APC/C; Assembly of…	20	0	1	NA	15	Q9H1A4	FALSE	0	-0.128053	1.34847	0.610206	0.363446	0.103044	1.66209	-0.1003	0.315155	0.107427	0.866626	0.303603	1.03994	0.00172356	0.417179
313	ANAPC10	High	Master Protein	Q9UM13	Anaphase-promoting complex subunit 10 OS=Homo sapiens OX=9606 GN=ANAPC10 PE=1 SV=1	0	10.909	24	3	6	3	185	21.2	9.06	14.32	3	FALSE	cell differentiation;cell organization and biogenesis;cellular homeostasis;metabolic process	cytosol;membrane	NA	Pf03256	10393	ENSG00000164162	ANAPC10	D3DNZ7; hsa:10393; Q2V500; Q9UG51; Q9UM13; Q9Y5R0	Cell cycle	Separation of Sister Chromatids; Antigen processing: Ubiquitination & Proteasome degradation; APC/C:Cdc20 mediated degradation of Securin; APC/C:Cdh1 mediated degradation of Cdc20 and other APC/C:Cdh1 targeted proteins in late mitosis/early G1; Cdc20:Phospho-APC/C mediated degradation of Cyclin A; CDK-mediated phosphorylation and removal of Cdc6; Autodegradation of Cdh1 by Cdh1:APC/C; Assembly of…	19	0	1	NA	3	Q9UM13	TRUE	15	-0.881688	0.521485	-0.180102	0.808882	0.608092	-0.516206	-0.296461	0.0983557	-0.0990528	0.871378	0.318062	-1.00899	-0.17439	0.220427
314	ANAPC2	High	Master Protein	Q9UJX6	Anaphase-promoting complex subunit 2 OS=Homo sapiens OX=9606 GN=ANAPC2 PE=1 SV=1	0	10.341	6	5	9	5	822	93.8	5.22	21.54	5	FALSE	cell differentiation;cell growth;cell organization and biogenesis;cellular homeostasis;defense response;metabolic process	cytosol;membrane	structural molecule activity	Pf00888, Pf08672	29882	ENSG00000176248	ANAPC2	hsa:29882; Q5VSG1; Q96DG5; Q96GG4; Q9P2E1; Q9UJX6	Cell cycle	Senescence-Associated Secretory Phenotype (SASP); Antigen processing: Ubiquitination & Proteasome degradation; APC/C:Cdc20 mediated degradation of Securin; APC/C:Cdh1 mediated degradation of Cdc20 and other APC/C:Cdh1 targeted proteins in late mitosis/early G1; Cdc20:Phospho-APC/C mediated degradation of Cyclin A; Separation of Sister Chromatids; CDK-mediated phosphorylation and removal of Cdc6; …	19	0	1	NA	5	Q9UJX6	TRUE	15	-0.809167	1.21337	0.2021	0.856541	0.68957	0.401872	-0.0805303	0.48856	0.204015	0.739317	0.15589	1.44177	-0.127665	0.441425
315	ANAPC4	High	Master Protein	Q9UJX5	Anaphase-promoting complex subunit 4 OS=Homo sapiens OX=9606 GN=ANAPC4 PE=1 SV=2	0	13.189	9	6	9	6	808	92.1	5.53	16.37	6	FALSE	cell differentiation;cell organization and biogenesis;cellular homeostasis;metabolic process	cytosol;membrane	structural molecule activity	Pf12894, Pf12896	29945	ENSG00000053900	ANAPC4	A8K8H1; E9PCR4; hsa:29945; Q6PCC6; Q9NSH6; Q9UJX5	Cell cycle	Antigen processing: Ubiquitination & Proteasome degradation; APC/C:Cdc20 mediated degradation of Securin; APC/C:Cdh1 mediated degradation of Cdc20 and other APC/C:Cdh1 targeted proteins in late mitosis/early G1; Cdc20:Phospho-APC/C mediated degradation of Cyclin A; Separation of Sister Chromatids; CDK-mediated phosphorylation and removal of Cdc6; Autodegradation of Cdh1 by Cdh1:APC/C; Assembly of…	19	0	1	NA	6	Q9UJX5	TRUE	15	-0.410058	1.53417	0.562055	0.551409	0.250747	1.16265	-0.143368	0.403688	0.13016	0.880992	0.34344	0.956892	-0.175692	0.371364
316	ANAPC5	High	Master Protein	Q9UJX4	Anaphase-promoting complex subunit 5 OS=Homo sapiens OX=9606 GN=ANAPC5 PE=1 SV=2	0	18.782	10	7	13	7	755	85	6.87	35.35	7	FALSE	cell differentiation;cell organization and biogenesis;cellular homeostasis;metabolic process	cytosol;endoplasmic reticulum;membrane	structural molecule activity	Pf12862, Pf21371	51433	ENSG00000089053	ANAPC5	E9PFB2; hsa:51433; Q8N4H7; Q9BQD4; Q9UJX4	Cell cycle	Antigen processing: Ubiquitination & Proteasome degradation; Senescence-Associated Secretory Phenotype (SASP); Cdc20:Phospho-APC/C mediated degradation of Cyclin A; Separation of Sister Chromatids; Inactivation of APC/C via direct inhibition of the APC/C complex; APC-Cdc20 mediated degradation of Nek2A; APC/C:Cdc20 mediated degradation of Securin; APC/C:Cdh1 mediated degradation of Cdc20 and othe…	19	0	1	NA	7	Q9UJX4	FALSE	0	-0.804974	0.55801	-0.123482	0.867954	0.717198	-0.364359	-0.179424	0.204085	0.0123305	0.99278	0.897657	0.129307	-0.235434	0.148075
317	ANAPC7	High	Master Protein	Q9UJX3	Anaphase-promoting complex subunit 7 OS=Homo sapiens OX=9606 GN=ANAPC7 PE=1 SV=5	0	31.315	24	12	24	12	565	63.1	5.72	66.14	12	FALSE	cell differentiation;cell organization and biogenesis;cellular homeostasis;defense response;metabolic process	cytosol;endoplasmic reticulum;membrane;nucleus	structural molecule activity	Pf13181	NA	ENSG00000196510	ANAPC7	hsa:51434; Q96AC4; Q96GF4; Q9BU24; Q9NT16; Q9UJX3	Cell cycle	Separation of Sister Chromatids; Antigen processing: Ubiquitination & Proteasome degradation; APC/C:Cdc20 mediated degradation of Securin; APC/C:Cdh1 mediated degradation of Cdc20 and other APC/C:Cdh1 targeted proteins in late mitosis/early G1; Cdc20:Phospho-APC/C mediated degradation of Cyclin A; CDK-mediated phosphorylation and removal of Cdc6; Autodegradation of Cdh1 by Cdh1:APC/C; Assembly of…	19	0	1	NA	12	Q9UJX3	FALSE	0	-0.37426	0.935401	0.280571	0.672442	0.393218	0.86159	-0.0705331	0.297972	0.11372	0.807787	0.220627	1.2411	-0.109382	0.259123
318	ANG	High	Master Protein	P03950	Angiogenin OS=Homo sapiens OX=9606 GN=ANG PE=1 SV=1	0.009	2.36	6	1	3	1	147	16.5	9.64	8.93	1	FALSE	cell growth;cellular component movement;cellular homeostasis;coagulation;defense response;metabolic process	cell surface;chromosome;cytosol;endoplasmic reticulum;membrane;nucleus	antioxidant activity;motor activity;RNA binding;structural molecule activity	Pf00074	283	ENSG00000214274	ANG	hsa:283; P03950; Q05CV1; Q53X86; Q6P5T2; Q8WXE7	NA	Adherens junctions interactions; tRNA-derived small RNA (tsRNA or tRNA-related fragment, tRF) biogenesis	2	0	1	NA	1	P03950	TRUE	15	-0.0966638	8.23818	4.07076	0.270229	0.0553347	1.96424	-0.732262	1.61295	0.440344	0.924399	0.453873	0.755139	-0.0283365	2.31688
319	ANK1	High	Master Protein	P16157	Ankyrin-1 OS=Homo sapiens OX=9606 GN=ANK1 PE=1 SV=3	0	195.231	32	48	193	44	1881	206.1	6.01	577.44	48	FALSE	cell growth;conjugation;development;metabolic process	cytoplasm;cytoskeleton;cytosol;endoplasmic reticulum;extracellular;nucleus	motor activity;structural molecule activity	Pf00023, Pf00531, Pf00791, Pf17809	286	ENSG00000029534	ANK1	A0PJN8; A6NJ23; E5RFL7; hsa:286; O43400; P16157; Q13768; Q53ER1; Q59FP2; Q8N604; Q99407	NA	COPI-mediated anterograde transport; CHL1 interactions; Neurofascin interactions; Interaction between L1 and Ankyrins; NrCAM interactions	5	0	1	NA	44	P16157	FALSE	0	0.00264972	7.77765	3.89015	0.255971	0.0498502	2.01225	-0.444315	1.74337	0.649528	0.821111	0.238346	1.19407	-0.242116	1.94557
320	ANK2	High	Master Protein	Q01484	Ankyrin-2 OS=Homo sapiens OX=9606 GN=ANK2 PE=1 SV=4	0	690.315	51	161	868	151	3957	433.4	5.14	2704.5	161	FALSE	cell death;cell growth;conjugation;defense response;development;metabolic process	cytoplasm;cytoskeleton;cytosol;endoplasmic reticulum;endosome;mitochondrion;nucleus	motor activity;structural molecule activity	Pf00023, Pf00531, Pf00791, Pf17809	287	ENSG00000145362	ANK2	hsa:287; Q01484; Q01485; Q08AC7; Q08AC8; Q7Z3L5	NA	COPI-mediated anterograde transport; Interaction between L1 and Ankyrins	2	12	1	NA	163	Q01484	FALSE	0	-2.47029	0.00480971	-1.23274	0.258912	0.0508616	-2.00307	-0.467702	0.228727	-0.119487	0.940297	0.49352	-0.69002	-0.660602	0.0358268
321	ANK3	High	Master Protein	Q12955	Ankyrin-3 OS=Homo sapiens OX=9606 GN=ANK3 PE=1 SV=3	0	421.953	32	115	390	105	4377	480.1	6.49	1129.94	115	FALSE	cell differentiation;cell growth;conjugation;defense response;development;metabolic process	cytoplasm;cytoskeleton;cytosol;endoplasmic reticulum;extracellular;mitochondrion;nucleus	motor activity;structural molecule activity	Pf00531, Pf00791, Pf12796, Pf17809	288	ENSG00000151150	ANK3	B1AQT2; B4DIL1; E9PE32; hsa:288; Q12955; Q13484; Q5CZH9; Q5VXD5; Q7Z3G4; Q9H0P5	Splicing factor NOVA regulated synaptic proteins	COPI-mediated anterograde transport; Interaction between L1 and Ankyrins	3	1	1	NA	106	Q12955	FALSE	0	-1.34923	1.3669	0.00883449	0.995221	0.989617	0.0130812	-0.27117	0.493078	0.110954	0.955563	0.562046	0.583883	-0.474154	0.290094
322	ANKFY1	High	Master Protein	Q9P2R3	Rabankyrin-5 OS=Homo sapiens OX=9606 GN=ANKFY1 PE=1 SV=2	0	174.839	43	38	154	37	1169	128.3	6.1	455.63	38	FALSE	cell growth;conjugation;metabolic process	cytoskeleton;cytosol;mitochondrion;nucleus	structural molecule activity	Pf00023, Pf00651, Pf01363, Pf12796	51479	ENSG00000185722	ANKFY1	A8KA65; hsa:51479; Q5RKV4; Q9P2R3; Q9ULG5	NA	RHOD GTPase cycle	1	1	1	NA	38	Q9P2R3	FALSE	0	-0.992155	0.572499	-0.209828	0.798199	0.592157	-0.53934	-0.275558	0.164696	-0.0554309	0.96642	0.614928	-0.506367	-0.200838	0.239416
323	ANKH	High	Master Protein	Q9HCJ1	Progressive ankylosis protein homolog OS=Homo sapiens OX=9606 GN=ANKH PE=1 SV=2	0	11.983	11	5	14	5	492	54.2	7.88	30.23	5	FALSE	cellular homeostasis;conjugation;defense response;metabolic process	cell surface;cytoplasm;cytoskeleton	catalytic activity	Pf07260	56172	ENSG00000154122	ANKH	B2RCA7; B3KMG4; D3DTD4; hsa:56172; Q9HCJ1; Q9NQW2	NA	Miscellaneous transport and binding events	1	0	1	NA	5	Q9HCJ1	TRUE	15	-1.38864	0.716308	-0.336167	0.756087	0.523756	-0.642289	-0.328795	0.263484	-0.0326556	0.987445	0.82546	-0.221742	-0.469931	0.122348
324	ANKHD1	High	Master Protein	Q8IWZ3	Ankyrin repeat and KH domain-containing protein 1 OS=Homo sapiens OX=9606 GN=ANKHD1 PE=1 SV=1	0	46.782	7	15	37	8	2542	269.3	5.73	100.85	15	FALSE	coagulation	nucleus	NA	Pf00013, Pf12796, Pf13637	404734; 54882	ENSG00000131503	ANKHD1	A6NH85; hsa:404734; hsa:54882; Q149P2; Q8IWZ2; Q8IWZ3; Q8WY90; Q96G77; Q96GK0; Q9H2U0; Q9HA95; Q9NWG4; Q9UPR7	NA	NA	0	0	1	NA	8	Q8IWZ3	TRUE	15	-0.828623	1.47168	0.321529	0.789001	0.576642	0.56215	-0.363476	0.283771	-0.0398522	0.985339	0.805484	-0.247628	-0.207334	0.439913
325	ANKIB1	High	Master Protein	Q9P2G1	Ankyrin repeat and IBR domain-containing protein 1 OS=Homo sapiens OX=9606 GN=ANKIB1 PE=1 SV=3	0	70.35	21	18	52	18	1089	121.9	5.11	174.65	18	FALSE	cell organization and biogenesis;cellular homeostasis;metabolic process	nucleus	structural molecule activity	Pf00023, Pf01485, Pf12796, Pf19422	54467	ENSG00000001629	ANKIB1	hsa:54467; Q6GMS4; Q6P3S9; Q9NTD7; Q9NW49; Q9P2G1	NA	NA	0	0	1	NA	18	Q9P2G1	FALSE	0	-1.38057	0.389351	-0.495611	0.564495	0.26572	-1.12617	-0.306328	0.191683	-0.0573224	0.972652	0.645527	-0.462916	-0.343063	0.154948
326	ANKLE2	High	Master Protein	Q86XL3	Ankyrin repeat and LEM domain-containing protein 2 OS=Homo sapiens OX=9606 GN=ANKLE2 PE=1 SV=4	0	32.495	14	12	24	12	938	104.1	7.09	66.2	12	FALSE	cell differentiation;cell growth;defense response;metabolic process	cytoskeleton;extracellular	DNA binding;structural molecule activity	Pf00023, Pf01693, Pf03020	23141	ENSG00000176915	ANKLE2	A8KAG3; B3KN97; B3KSF8; hsa:23141; O75176; Q6P6A5; Q86XL3; Q8TAZ9; Q96DH4	NA	RHOG GTPase cycle; RAC2 GTPase cycle; Initiation of Nuclear Envelope (NE) Reformation	3	0	1	NA	12	Q86XL3	FALSE	0	-0.929023	0.526016	-0.201503	0.789893	0.580154	-0.556961	-0.18925	0.220161	0.0154556	0.99278	0.879964	0.151825	-0.256432	0.152979
327	ANKMY2	High	Master Protein	Q8IV38	Ankyrin repeat and MYND domain-containing protein 2 OS=Homo sapiens OX=9606 GN=ANKMY2 PE=1 SV=1	0	62.321	40	15	44	15	441	49.3	6.25	130.37	15	FALSE	NA	nucleus	structural molecule activity	Pf01753, Pf12796	57037	ENSG00000106524	ANKMY2	A4D124; hsa:57037; Q659G1; Q8IV38; Q96BL3	NA	NA	0	0	1	NA	15	Q8IV38	FALSE	0	-0.894621	1.57255	0.338964	0.792224	0.583148	0.55255	-0.131943	0.562256	0.215156	0.807029	0.218664	1.24648	-0.315812	0.378387
328	ANKRD13A	High	Master Protein	Q8IZ07	Ankyrin repeat domain-containing protein 13A OS=Homo sapiens OX=9606 GN=ANKRD13A PE=1 SV=3	0	40.561	24	11	20	10	590	67.6	5.02	70.63	11	FALSE	metabolic process	cytoplasm;cytoskeleton;mitochondrion;nucleus	structural molecule activity	Pf11904, Pf12796	88455	ENSG00000076513	ANKRD13A	hsa:88455; O60736; Q8IZ07	NA	NA	0	1	1	NA	11	Q8IZ07	FALSE	0	-0.381836	1.00614	0.31215	0.653112	0.370279	0.904482	-0.206957	0.183583	-0.0116872	0.993073	0.904707	-0.120354	-0.0649928	0.325548
329	ANKRD13D	High	Master Protein	Q6ZTN6	Ankyrin repeat domain-containing protein 13D OS=Homo sapiens OX=9606 GN=ANKRD13D PE=1 SV=3	0	28.417	12	6	20	5	605	68.1	5.59	79.55	6	FALSE	metabolic process	cytoplasm;cytoskeleton;mitochondrion;nucleus	structural molecule activity	Pf11904, Pf12796	338692	ENSG00000172932	ANKRD13D	D6RCN6; hsa:338692; Q0VAK0; Q0VGC3; Q6ZTN6; Q6ZVD0; Q86SU1	NA	NA	0	0	1	NA	5	Q6ZTN6	FALSE	0	-0.637701	1.34324	0.35277	0.725781	0.477352	0.716204	-0.194074	0.363313	0.0846194	0.950552	0.544383	0.610563	-0.161171	0.396215
330	ANKRD16	High	Master Protein	Q6P6B7	Ankyrin repeat domain-containing protein 16 OS=Homo sapiens OX=9606 GN=ANKRD16 PE=1 SV=1	0	13.242	12	3	3	3	361	39.3	7.25	11.73	3	FALSE	cellular component movement;cellular homeostasis	membrane;nucleus	NA	Pf12796	54522	ENSG00000134461	ANKRD16	A6NEF0; F8WEI4; hsa:54522; Q6P6B7; Q9NT01	NA	NA	0	0	1	NA	3	Q6P6B7	TRUE	16	-1.72472	0.71456	-0.505082	0.6813	0.409128	-0.832753	-0.435061	0.251292	-0.0918845	0.957957	0.592795	-0.538409	-0.440345	0.246007
331	ANKRD17	High	Master Protein	O75179	Ankyrin repeat domain-containing protein 17 OS=Homo sapiens OX=9606 GN=ANKRD17 PE=1 SV=3	0	64.908	9	17	40	10	2603	274.1	6.52	116.35	17	FALSE	coagulation;defense response;metabolic process	cytoskeleton;membrane;nucleus	structural molecule activity	Pf00013, Pf12796, Pf13637	26057	ENSG00000132466	ANKRD17	E7EUV3; G5E964; hsa:26057; O75179; Q6PJ85; Q6PK85; Q6PKA2; Q86XI3; Q8NDR5; Q96I86; Q9H288; Q9H6J9	NA	NA	0	7	1	NA	17	O75179	FALSE	0	-0.996399	0.577701	-0.209349	0.800724	0.595215	-0.534879	-0.30783	0.135082	-0.0863737	0.920415	0.436737	-0.784298	-0.289456	0.153456
332	ANKRD27	High	Master Protein	Q96NW4	Ankyrin repeat domain-containing protein 27 OS=Homo sapiens OX=9606 GN=ANKRD27 PE=1 SV=2	0	43.552	17	14	28	14	1050	116.9	6.87	54.73	14	FALSE	cell differentiation;cell growth;conjugation;defense response;metabolic process	cytoplasm;cytoskeleton;cytosol;extracellular;mitochondrion;nucleus	DNA binding;structural molecule activity	Pf02204, Pf12796	84079	ENSG00000105186	ANKRD27	hsa:84079; Q71MF5; Q86UC3; Q8ND80; Q96NW4; Q9H0I4	NA	RAB GEFs exchange GTP for GDP on RABs	1	0	1	NA	14	Q96NW4	FALSE	0	-0.723456	0.780788	0.0286663	0.973657	0.939228	0.0766425	-0.0935213	0.329735	0.118107	0.846119	0.267367	1.12225	-0.0957774	0.327479
333	ANKRD28	High	Master Protein	O15084	Serine/threonine-protein phosphatase 6 regulatory ankyrin repeat subunit A OS=Homo sapiens OX=9606 GN=ANKRD28 PE=1 SV=5	0	45.981	15	12	24	11	1053	112.9	6.25	79.06	12	FALSE	NA	cytosol;membrane	NA	Pf00023, Pf12796	23243	ENSG00000206560	ANKRD28	B4DES5; hsa:23243; O15084; Q1WWL4; Q29RW6; Q3B857; Q6ULS0; Q6ZT57	NA	Telomere Extension By Telomerase; COPII-mediated vesicle transport	2	0	1	NA	11	O15084	FALSE	0	-0.861203	0.719178	-0.0710123	0.935275	0.857358	-0.180713	-0.184275	0.260404	0.038064	0.98261	0.732163	0.344259	-0.149975	0.294704
334	ANKRD29	High	Master Protein	Q8N6D5	Ankyrin repeat domain-containing protein 29 OS=Homo sapiens OX=9606 GN=ANKRD29 PE=1 SV=2	0	29.777	33	10	38	10	301	32.4	9.41	107.68	10	FALSE	NA	NA	NA	Pf12796	147463	ENSG00000154065	ANKRD29	B2R972; hsa:147463; Q6ZWE8; Q8N6D5; Q96LU9	NA	NA	0	0	1	NA	10	Q8N6D5	FALSE	0	-1.73463	1.68256	-0.0260367	0.990459	0.975682	-0.0306432	-0.368723	0.592786	0.112032	0.971116	0.641486	0.468602	-0.577699	0.38381
335	ANKRD39	High	Master Protein	Q53RE8	Ankyrin repeat domain-containing protein 39 OS=Homo sapiens OX=9606 GN=ANKRD39 PE=1 SV=1	0	22.565	38	5	11	5	183	19.6	6.89	43.19	5	FALSE	NA	NA	NA	Pf12796	51239	ENSG00000213337	ANKRD39	hsa:51239; Q53RE8; Q59FU2; Q8N5X5; Q9P0S5	2q11.2 copy number variation syndrome	NA	1	0	1	NA	5	Q53RE8	FALSE	0	-2.55294	-0.377253	-1.4651	0.104201	0.00935891	-2.70824	-0.644152	-0.031968	-0.33806	0.418654	0.031134	-2.2209	-0.675046	-0.0628622
336	ANKRD40	High	Master Protein	Q6AI12	Ankyrin repeat domain-containing protein 40 OS=Homo sapiens OX=9606 GN=ANKRD40 PE=1 SV=2	0	16.808	22	7	15	7	368	41.1	4.97	40.24	7	FALSE	NA	NA	NA	Pf13637	91369	ENSG00000154945	ANKRD40	hsa:91369; Q6AI12; Q96E32	NA	NA	0	0	1	NA	7	Q6AI12	TRUE	15	-1.24769	0.954658	-0.146516	0.905113	0.790192	-0.267557	-0.469465	0.15022	-0.159622	0.866626	0.305441	-1.03595	-0.448617	0.171068
337	ANKRD44	High	Master Protein	Q8N8A2	Serine/threonine-protein phosphatase 6 regulatory ankyrin repeat subunit B OS=Homo sapiens OX=9606 GN=ANKRD44 PE=1 SV=3	0	83.048	27	21	55	20	993	107.5	6.3	190.83	21	FALSE	NA	NA	NA	Pf12796	91526	ENSG00000065413	ANKRD44	hsa:91526; Q53SL9; Q6P480; Q86VL5; Q8IZ72; Q8N8A2; Q9UFA4	NA	NA	0	1	1	NA	21	Q8N8A2	FALSE	0	-1.30046	0.198611	-0.550922	0.426953	0.14596	-1.47804	-0.3807	0.041099	-0.169801	0.667845	0.112029	-1.61901	-0.196302	0.225497
338	ANKRD45	High	Master Protein	Q5TZF3	Ankyrin repeat domain-containing protein 45 OS=Homo sapiens OX=9606 GN=ANKRD45 PE=1 SV=2	0	6.838	10	3	7	3	266	30	4.68	17.23	3	FALSE	cell differentiation	cytoplasm;cytoskeleton;nucleus	NA	Pf12796	339416	ENSG00000183831	ANKRD45	A1A4G2; hsa:339416; Q5TZF3; Q6ZST1	NA	NA	0	0	1	NA	3	Q5TZF3	FALSE	0	-1.4804	1.01194	-0.234229	0.864635	0.707133	-0.377962	-0.393304	0.307979	-0.0426622	0.985339	0.807766	-0.244662	-0.459439	0.241844
339	ANKRD46	High	Master Protein	Q86W74	Ankyrin repeat domain-containing protein 46 OS=Homo sapiens OX=9606 GN=ANKRD46 PE=1 SV=2	0	7.384	14	3	6	3	228	25.3	5.73	17.14	3	FALSE	NA	cytoskeleton	NA	Pf12796	157567	ENSG00000186106	ANKRD46	hsa:157567; Q6P9B7; Q86W74	NA	NA	0	0	1	NA	3	Q86W74	TRUE	15	-0.867445	1.27024	0.201397	0.864527	0.70644	0.378902	-0.239952	0.361538	0.0607929	0.976407	0.686204	0.406482	-0.188529	0.412961
340	ANKRD50	High	Master Protein	Q9ULJ7	Ankyrin repeat domain-containing protein 50 OS=Homo sapiens OX=9606 GN=ANKRD50 PE=1 SV=4	0	20.561	7	10	19	10	1429	155.8	6.6	42.17	10	FALSE	conjugation	mitochondrion	NA	Pf12796, Pf13637	57182	ENSG00000151458	ANKRD50	A8K4V3; B4DHJ6; E9PDW0; hsa:57182; Q6N064; Q6ZSE6; Q9ULJ7	NA	NA	0	0	1	NA	10	Q9ULJ7	TRUE	15	-1.63891	0.845635	-0.396638	0.756087	0.523914	-0.642044	-0.45845	0.240638	-0.108906	0.94781	0.533953	-0.626525	-0.546577	0.152511
341	ANKRD52	High	Master Protein	Q8NB46	Serine/threonine-protein phosphatase 6 regulatory ankyrin repeat subunit C OS=Homo sapiens OX=9606 GN=ANKRD52 PE=1 SV=3	0	4.804	3	2	5	2	1076	115	6.48	11.24	2	FALSE	NA	NA	NA	Pf00023, Pf12796	283373	ENSG00000139645	ANKRD52	A6NE79; B1Q2K2; hsa:283373; Q8NB46	NA	NA	0	0	1	NA	2	Q8NB46	TRUE	15	-1.54835	0.523952	-0.5122	0.619412	0.325213	-0.994038	-0.379363	0.203731	-0.0878162	0.953227	0.547585	-0.605694	-0.563165	0.0199287
342	ANKRD54	High	Master Protein	Q6NXT1	Ankyrin repeat domain-containing protein 54 OS=Homo sapiens OX=9606 GN=ANKRD54 PE=1 SV=2	0	13.454	13	4	7	4	300	32.5	6.28	22.22	4	FALSE	conjugation;metabolic process	membrane;nucleus	DNA binding;structural molecule activity	Pf00023, Pf12796	129138	ENSG00000100124	ANKRD54	hsa:129138; Q6NXT1; Q6ZSB1; Q9UGV1	NA	NA	0	0	1	NA	4	Q6NXT1	FALSE	0	-0.948448	1.31778	0.184666	0.881745	0.744557	0.327718	-0.238917	0.398742	0.0799129	0.967834	0.616566	0.504017	-0.282824	0.354835
343	ANKS1A	High	Master Protein	Q92625	Ankyrin repeat and SAM domain-containing protein 1A OS=Homo sapiens OX=9606 GN=ANKS1A PE=1 SV=4	0	48.228	14	12	30	11	1134	123	6.38	105.63	12	FALSE	defense response;development;metabolic process	cytosol;membrane;nucleus	antioxidant activity	Pf00023, Pf00536, Pf00640	23294	ENSG00000064999	ANKS1A	A2RUC1; B4DQW8; hsa:23294; Q5JYI9; Q5SYR2; Q86WQ7; Q92625	NA	NA	0	0	1	NA	11	Q92625	FALSE	0	-0.705333	1.97103	0.632851	0.63414	0.3464	0.950983	-0.456156	0.296905	-0.0796256	0.974197	0.672568	-0.425245	-0.113242	0.63982
344	ANKS1B	High	Master Protein	Q7Z6G8	Ankyrin repeat and sterile alpha motif domain-containing protein 1B OS=Homo sapiens OX=9606 GN=ANKS1B PE=1 SV=2	0	55.072	17	21	39	20	1248	138	6.37	98.45	21	FALSE	development	cytoplasm;cytoskeleton;cytosol;endoplasmic reticulum;membrane;nucleus	antioxidant activity	Pf00536, Pf00640, Pf12796	56899	ENSG00000185046	ANKS1B	A5PKY5; A7E259; A8K153; A8MSN4; B4DFP6; B4DH98; F8VPM3; F8VZR9; F8WC27; hsa:56899; Q5XLJ0; Q6IVB5; Q6NUS4; Q7Z6G6; Q7Z6G7; Q7Z6G8; Q8TAP3; Q9NRX7; Q9Y5K9	Ectoderm differentiation	NA	1	1	1	NA	21	Q7Z6G8	TRUE	15	-3.28867	0.970893	-1.15889	0.576995	0.279357	-1.09419	-0.69234	0.506194	-0.0930728	0.98446	0.756162	-0.312313	-0.753407	0.445127
345	ANLN	High	Master Protein	Q9NQW6	Anillin OS=Homo sapiens OX=9606 GN=ANLN PE=1 SV=2	0	96.189	22	24	125	24	1124	124.1	8.07	368.76	24	FALSE	cell differentiation;cell growth;metabolic process	cytosol;endoplasmic reticulum;membrane;nucleus	motor activity	Pf00169, Pf08174, Pf16018	54443	ENSG00000011426	ANLN	hsa:54443; Q5CZ78; Q6NSK5; Q9H8Y4; Q9NQW6; Q9NVN9; Q9NVP0	Retinoblastoma gene in cancer; Nephrotic syndrome	RHOC GTPase cycle; RHOA GTPase cycle; RHOB GTPase cycle	5	0	1	NA	24	Q9NQW6	FALSE	0	-0.811526	3.95036	1.56942	0.481904	0.191313	1.32549	-0.128635	1.21124	0.541302	0.667845	0.110792	1.62477	-0.456896	0.882979
346	ANO10	High	Master Protein	Q9NW15	Anoctamin-10 OS=Homo sapiens OX=9606 GN=ANO10 PE=1 SV=2	0	39.871	22	14	62	13	660	76.3	7.4	155.78	14	FALSE	conjugation	cytoplasm;cytoskeleton;nucleus	catalytic activity	Pf04547	55129	ENSG00000160746	ANO10	A8K8K3; A8MV74; B3KTZ1; B3KY93; B4DJ83; B4DNK2; B7WP12; C9JHS1; hsa:55129; Q8IXX9; Q9NW15	NA	Stimuli-sensing channels; Induction of Cell-Cell Fusion	2	0	1	NA	13	Q9NW15	FALSE	0	-0.305521	1.92931	0.811895	0.43227	0.150542	1.46107	-0.161496	0.467329	0.152916	0.878656	0.332999	0.978005	-0.0249425	0.603883
347	ANO6	High	Master Protein	Q4KMQ2	Anoctamin-6 OS=Homo sapiens OX=9606 GN=ANO6 PE=1 SV=2	0	80.954	29	22	83	22	910	106.1	7.77	259.98	22	FALSE	cell differentiation;cell growth;coagulation;conjugation;development;metabolic process	cytoplasm;cytoskeleton;cytosol	catalytic activity;structural molecule activity	Pf04547, Pf16178	196527	ENSG00000177119	ANO6	A6NNM6; B9EGG0; E7ENK4; E9PB30; E9PCT2; hsa:196527; Q4KMQ2; Q8N3Q2	COVID-19 and endothelial cell senescence	Neutrophil degranulation; Stimuli-sensing channels; Induction of Cell-Cell Fusion	4	0	1	NA	22	Q4KMQ2	FALSE	0	-0.639746	3.69623	1.52824	0.448038	0.162827	1.4175	-0.353249	0.866784	0.256767	0.906191	0.401539	0.846419	0.0600056	1.28004
348	ANO8	High	Master Protein	Q9HCE9	Anoctamin-8 OS=Homo sapiens OX=9606 GN=ANO8 PE=1 SV=3	0	65.004	16	18	49	18	1232	135.9	5.82	154.6	18	FALSE	conjugation	cytoplasm;cytoskeleton;extracellular	catalytic activity	Pf04547	57719	ENSG00000074855	ANO8	A6NIJ0; hsa:57719; Q9HCE9	NA	Stimuli-sensing channels; Induction of Cell-Cell Fusion; Regulation of Insulin-like Growth Factor (IGF) transport and uptake by Insulin-like Growth Factor Binding Proteins (IGFBPs); Post-translational protein phosphorylation	4	0	1	NA	18	Q9HCE9	FALSE	0	-1.107	1.43557	0.164287	0.908673	0.796085	0.259865	-0.241737	0.473676	0.115969	0.945223	0.517569	0.651932	-0.368269	0.347144
349	ANOS1	High	Master Protein	P23352	Anosmin-1 OS=Homo sapiens OX=9606 GN=ANOS1 PE=1 SV=3	0	8.853	7	3	5	3	680	76.1	9.16	16.53	3	FALSE	cell communication;cell differentiation;cell growth;defense response;metabolic process	cell surface;chromosome;cytoplasm;cytoskeleton;nucleus	DNA binding;enzyme regulator activity;structural molecule activity	Pf00041, Pf00095, Pf17869	3730	ENSG00000011201	ANOS1	B2RPF8; hsa:3730; P23352	Development of ureteric collection system; Kallmann syndrome	FGFR1c ligand binding and activation; Negative regulation of FGFR1 signaling	4	0	1	NA	3	P23352	TRUE	15	-1.98772	0.596826	-0.695446	0.583241	0.284609	-1.08217	-0.505461	0.221764	-0.141849	0.920415	0.436639	-0.784466	-0.483403	0.243822
350	ANP32A	High	Master Protein	P39687	Acidic leucine-rich nuclear phosphoprotein 32 family member A OS=Homo sapiens OX=9606 GN=ANP32A PE=1 SV=1	0	29.629	32	8	43	5	249	28.6	4.09	133.16	8	FALSE	conjugation;development;metabolic process	extracellular;membrane;nucleus	structural molecule activity	Pf14580	8125	ENSG00000140350	ANP32A	B2R6T4; hsa:8125; P39687; Q53FK4; Q5J8L8; Q7M4N6	IL-18 signaling pathway	HuR (ELAVL1) binds and stabilizes mRNA	2	3	1	NA	8	P39687	FALSE	0	0.743068	2.18168	1.46238	0.00951861	0.0001656	4.08819	0.0331128	0.437903	0.235508	0.375229	0.0235174	2.33987	0.224631	0.629422
351	ANP32B	High	Master Protein	Q92688	Acidic leucine-rich nuclear phosphoprotein 32 family member B OS=Homo sapiens OX=9606 GN=ANP32B PE=1 SV=1	0	21.964	25	6	36	3	251	28.8	4.06	122.15	6	FALSE	cell growth;defense response;metabolic process	membrane;nucleus	structural molecule activity	Pf12799	10541	ENSG00000136938	ANP32B	B2R9C7; hsa:10541; O00655; P78458; P78459; Q92688	NA	NA	0	0	1	NA	3	Q92688	FALSE	0	-0.0431458	1.86952	0.913187	0.281926	0.060819	1.92016	-0.175841	0.362334	0.0932462	0.9391	0.489289	0.696826	0.00479455	0.54297
352	ANP32E	High	Master Protein	Q9BTT0	Acidic leucine-rich nuclear phosphoprotein 32 family member E OS=Homo sapiens OX=9606 GN=ANP32E PE=1 SV=1	0	19.1	22	5	15	5	268	30.7	3.85	53	5	FALSE	cell growth;cell organization and biogenesis;cellular homeostasis;metabolic process	membrane;nucleus	DNA binding;structural molecule activity	Pf14580	81611	ENSG00000143401	ANP32E	B4E0I6; E9PEA6; hsa:81611; Q5TB18; Q5TB20; Q8N1S4; Q8WWW9; Q9BTT0	NA	NA	0	0	1	NA	5	Q9BTT0	FALSE	0	-1.88202	0.329591	-0.776217	0.449277	0.164568	-1.41153	-0.584158	0.0381344	-0.273012	0.594096	0.0840532	-1.76443	-0.5149	0.107392
353	ANPEP	High	Master Protein	P15144	Aminopeptidase N OS=Homo sapiens OX=9606 GN=ANPEP PE=1 SV=4	0	85.775	28	23	67	23	967	109.5	5.48	195.23	23	FALSE	cell organization and biogenesis;cellular homeostasis;defense response;metabolic process	cell surface;cytoplasm;cytoskeleton;extracellular;nucleus	structural molecule activity	Pf01433, Pf11838, Pf17900	290	ENSG00000166825	ANPEP	hsa:290; P15144; Q16728; Q6GT90; Q8IUK3; Q8IVH3; Q9UCE0	Glutathione metabolism; Cardiac progenitor differentiation	Neutrophil degranulation; Metabolism of Angiotensinogen to Angiotensins	4	0	1	NA	23	P15144	FALSE	0	-3.72748	8.02892	2.15072	0.717301	0.465485	0.735743	-1.57874	1.72922	0.0752398	0.994567	0.927497	0.0914755	-1.15757	2.15038
354	ANTXR1	High	Master Protein	Q9H6X2	Anthrax toxin receptor 1 OS=Homo sapiens OX=9606 GN=ANTXR1 PE=1 SV=2	0	19.707	10	6	19	6	564	62.7	7.61	60.52	6	FALSE	cell communication;conjugation;defense response;metabolic process	cytoplasm;cytoskeleton;mitochondrion;nucleus	motor activity;structural molecule activity	Pf00092, Pf05586, Pf05587	84168	ENSG00000169604	ANTXR1	A8K7U8; hsa:84168; J7K7G4; J7KF88; Q4ZFV6; Q53QD8; Q96P02; Q9H6X2; Q9NVP3	Primary ovarian insufficiency	NA	1	0	1	NA	6	Q9H6X2	FALSE	0	-1.31576	0.85169	-0.232035	0.844729	0.668734	-0.430548	-0.471384	0.138481	-0.166452	0.856327	0.277852	-1.09767	-0.271934	0.337932
355	ANTXR2	High	Master Protein	P58335	Anthrax toxin receptor 2 OS=Homo sapiens OX=9606 GN=ANTXR2 PE=1 SV=5	0	7.596	5	2	5	2	489	53.6	7.46	15.26	2	FALSE	conjugation	cell surface;cytoplasm;cytoskeleton;extracellular;mitochondrion;nucleus	structural molecule activity	Pf00092, Pf05586, Pf05587	118429	ENSG00000163297	ANTXR2	hsa:118429; P58335; Q4W5H6; Q59E98; Q5JPE9; Q86UI1; Q8N4J8; Q8NB13; Q96NC7	NA	NA	0	0	1	NA	2	P58335	TRUE	15	0.0160592	2.13037	1.07321	0.246303	0.0467523	2.04143	-0.121695	0.473217	0.175761	0.822573	0.240632	1.18819	-0.0381414	0.556771
356	ANXA1	High	Master Protein	P04083	Annexin A1 OS=Homo sapiens OX=9606 GN=ANXA1 PE=1 SV=2	0	69.761	58	16	198	16	346	38.7	7.02	504.67	16	FALSE	cell death;cell growth;cell organization and biogenesis;cellular homeostasis;coagulation;conjugation;defense response;development;metabolic process	cell surface;cytoplasm;cytoskeleton;cytosol;endoplasmic reticulum;membrane;mitochondrion;nucleus	antioxidant activity;DNA binding;structural molecule activity	Pf00191	301	ENSG00000135046	ANXA1	B5BU38; hsa:301; P04083	Spinal cord injury; VEGFA-VEGFR2 signaling; Prostaglandin synthesis and regulation	G alpha (q) signalling events; G alpha (i) signalling events; Interleukin-4 and Interleukin-13 signaling; Smooth Muscle Contraction; Formyl peptide receptors bind formyl peptides and many other ligands	8	0	1	NA	16	P04083	FALSE	0	-0.675899	5.24736	2.28573	0.401826	0.127272	1.55196	-0.234467	1.43219	0.59886	0.73894	0.154959	1.4451	-0.16619	1.50046
357	ANXA11	High	Master Protein	P50995	Annexin A11 OS=Homo sapiens OX=9606 GN=ANXA11 PE=1 SV=1	0	72.39	38	17	119	17	505	54.4	7.65	344.1	17	FALSE	cell differentiation;conjugation;metabolic process	cytosol;endoplasmic reticulum;membrane;mitochondrion;nucleus	structural molecule activity	Pf00191	311	ENSG00000122359	ANXA11	B4DVE7; hsa:311; P50995	NA	NA	0	0	1	NA	17	P50995	FALSE	0	-2.08836	0.816794	-0.635785	0.664322	0.383183	-0.880152	-0.730834	0.0866032	-0.322116	0.680327	0.11961	-1.5848	-0.427947	0.389491
358	ANXA2	High	Master Protein	P07355	Annexin A2 OS=Homo sapiens OX=9606 GN=ANXA2 PE=1 SV=2	0	96.427	63	21	560	21	339	38.6	7.75	1523.02	21	FALSE	cell growth;cellular component movement;cellular homeostasis;conjugation;defense response;metabolic process	cell surface;chromosome;cytoplasm;cytoskeleton;cytosol;membrane;mitochondrion;nucleus	catalytic activity;DNA binding;motor activity;structural molecule activity	Pf00191	302	ENSG00000182718	ANXA2	hsa:302; P07355; Q567R4; Q6N0B3; Q8TBV2; Q96DD5; Q9UDH8	Gastrin signaling pathway; CCL18 signaling pathway; Prostaglandin synthesis and regulation	Neutrophil degranulation; Gene and protein expression by JAK-STAT signaling after Interleukin-12 stimulation; Smooth Muscle Contraction; Dissolution of Fibrin Clot	7	0	1	NA	21	P07355	FALSE	0	-1.64161	4.31017	1.33428	0.654521	0.37179	0.901605	-0.87877	0.795909	-0.0414305	0.994567	0.921161	-0.099496	-0.423162	1.25152
359	ANXA3	High	Master Protein	P12429	Annexin A3 OS=Homo sapiens OX=9606 GN=ANXA3 PE=1 SV=3	0	54.477	53	17	94	17	323	36.4	5.92	257.26	17	FALSE	coagulation;conjugation;defense response;metabolic process	cytoplasm;cytoskeleton;nucleus	DNA binding;structural molecule activity	Pf00191	306	ENSG00000138772	ANXA3	B2R9W6; hsa:306; P12429; Q6LET2	Prostaglandin synthesis and regulation	NA	1	0	1	NA	17	P12429	FALSE	0	-0.0295719	7.51871	3.74457	0.261012	0.0517501	1.99513	-0.642473	1.48142	0.419474	0.919387	0.430944	0.794308	-0.164308	1.95958
360	ANXA4	High	Master Protein	P09525	Annexin A4 OS=Homo sapiens OX=9606 GN=ANXA4 PE=1 SV=4	0	81.995	73	21	169	20	319	35.9	6.13	434.9	21	FALSE	development;metabolic process	cytoplasm;cytoskeleton;membrane;nucleus	DNA binding;structural molecule activity	Pf00191	307	ENSG00000196975	ANXA4	B4DDF9; hsa:307; P09525; Q6LES2; Q96F33; Q9BWK1	Prostaglandin synthesis and regulation	NA	1	1	1	NA	21	P09525	FALSE	0	-1.27786	2.51169	0.616913	0.750936	0.51579	0.654717	-0.66597	0.400312	-0.132829	0.968259	0.618673	-0.500998	-0.341671	0.724611
361	ANXA5	High	Master Protein	P08758	Annexin A5 OS=Homo sapiens OX=9606 GN=ANXA5 PE=1 SV=2	0	102.885	76	21	808	20	320	35.9	5.05	2193.47	21	FALSE	coagulation;development;metabolic process	cell surface;cytoplasm;cytoskeleton;cytosol;nucleus	DNA binding;structural molecule activity	Pf00191	308	ENSG00000164111	ANXA5	D3DNW7; hsa:308; P08758; Q6FHB3; Q6FI16; Q8WV69; Q9UDH9	Apoptosis-related network due to altered Notch3 in ovarian cancer; Interactions between LOXL4 and oxidative stress pathway; IL-24 Signaling pathway; Prostaglandin synthesis and regulation	Platelet degranulation	5	0	1	NA	20	P08758	FALSE	0	-2.39734	0.837737	-0.779801	0.628164	0.337214	-0.96943	-0.792592	0.117676	-0.337458	0.71081	0.142544	-1.49097	-0.687937	0.222331
362	ANXA6	High	Master Protein	P08133	Annexin A6 OS=Homo sapiens OX=9606 GN=ANXA6 PE=1 SV=3	0	190.69	65	39	844	39	673	75.8	5.6	2195.27	39	FALSE	cell growth;coagulation;conjugation;defense response;development;metabolic process	cytoplasm;cytoskeleton;endosome;mitochondrion;nucleus	catalytic activity;motor activity;structural molecule activity	Pf00191	309	ENSG00000197043	ANXA6	B7Z8A7; D3DQH4; E9PGK1; hsa:309; P08133; Q6ZT79	Calcium regulation in cardiac cells; Prostaglandin synthesis and regulation	Smooth Muscle Contraction	3	0	1	NA	39	P08133	FALSE	0	-0.0395696	1.48191	0.72117	0.286081	0.0626384	1.90629	-0.105103	0.323002	0.108949	0.86833	0.311223	1.02351	-0.0353842	0.392721
363	ANXA7	High	Master Protein	P20073	Annexin A7 OS=Homo sapiens OX=9606 GN=ANXA7 PE=1 SV=3	0	88.841	37	17	208	17	488	52.7	5.68	610.89	17	FALSE	cellular homeostasis;metabolic process	cytoskeleton;extracellular;membrane;nucleus	antioxidant activity;structural molecule activity	Pf00191	310	ENSG00000138279	ANXA7	hsa:310; P20073; Q5F2H3; Q5T0M6; Q5T0M7	NA	NA	0	0	1	NA	17	P20073	FALSE	0	-0.79331	0.622606	-0.085352	0.915131	0.809482	-0.242434	-0.288589	0.109814	-0.0893877	0.892805	0.371401	-0.902345	-0.191545	0.206858
364	AOC3	High	Master Protein	Q16853	Membrane primary amine oxidase OS=Homo sapiens OX=9606 GN=AOC3 PE=1 SV=3	0	27.369	11	8	28	8	763	84.6	6.52	91.89	8	FALSE	cell communication;cellular homeostasis;coagulation;metabolic process	cytoplasm;cytoskeleton;extracellular;mitochondrion;nucleus	structural molecule activity	Pf01179, Pf02727, Pf02728	8639	ENSG00000131471	AOC3	B2RCI5; hsa:8639; K7ESB3; L0L8N9; Q16853; Q45F94	Amino acid metabolism	Phase I - Functionalization of compounds	2	0	1	NA	8	Q16853	FALSE	0	-3.72229	8.01066	2.14419	0.717849	0.465947	0.734975	-1.68839	1.61297	-0.0377102	0.996842	0.96355	-0.0459393	-1.06799	2.23336
365	AOX1	High	Master Protein	Q06278	Aldehyde oxidase OS=Homo sapiens OX=9606 GN=AOX1 PE=1 SV=2	0	17.038	5	6	11	6	1338	147.8	7.17	27.82	6	FALSE	cellular homeostasis	cytosol	structural molecule activity	Pf00111, Pf00941, Pf01315, Pf01799, Pf02738, Pf03450, Pf20256	316	ENSG00000138356	AOX1	hsa:316; O14765; Q06278; Q53RR8; Q53TV3; Q9BYF0; Q9UPG6	Nicotine metabolism in liver cells; Effects of nitric oxide; Tryptophan metabolism	Vitamin B6 activation to pyridoxal phosphate	4	0	1	NA	6	Q06278	TRUE	16	-1.10034	3.66223	1.28094	0.583498	0.284817	1.0817	-0.270994	1.06907	0.399038	0.821111	0.236988	1.19758	-0.338157	1.00191
366	AP1B1	High	Master Protein	Q10567	AP-1 complex subunit beta-1 OS=Homo sapiens OX=9606 GN=AP1B1 PE=1 SV=3	0	166.061	48	38	261	21	949	104.5	5.06	745.72	38	FALSE	cell growth;conjugation;defense response	cytoskeleton;cytosol;extracellular;mitochondrion;nucleus	structural molecule activity	Pf01602, Pf02883, Pf09066	162	ENSG00000100280	AP1B1	C9JRD1; F8WDL0; hsa:162; P78436; Q10567; Q20WL3; Q86X54	NA	MHC class II antigen presentation; Lysosome Vesicle Biogenesis; Golgi Associated Vesicle Biogenesis; Nef mediated downregulation of MHC class I complex cell surface expression	4	0	1	NA	21	Q10567	FALSE	0	-0.656861	0.575365	-0.0407483	0.953402	0.894756	-0.132995	-0.157056	0.189661	0.0163025	0.987445	0.850814	0.189102	-0.226728	0.119989
367	AP1G1	High	Master Protein	O43747	AP-1 complex subunit gamma-1 OS=Homo sapiens OX=9606 GN=AP1G1 PE=1 SV=5	0	85.913	30	22	125	21	822	91.3	6.8	376.99	22	FALSE	cell growth;conjugation;metabolic process	cytoplasm;cytoskeleton;cytosol;extracellular;mitochondrion;nucleus	motor activity;structural molecule activity	Pf01602, Pf02883	164	ENSG00000166747	AP1G1	hsa:164; O43747; O75709; O75842; Q9UG09; Q9Y3U4	NA	MHC class II antigen presentation; Lysosome Vesicle Biogenesis; Golgi Associated Vesicle Biogenesis; Nef mediated downregulation of MHC class I complex cell surface expression	4	1	1	NA	22	O43747	FALSE	0	-0.758675	0.455161	-0.151757	0.814255	0.617407	-0.502812	-0.111144	0.230399	0.0596276	0.936763	0.486004	0.702133	-0.277959	0.0635838
368	AP1M1	High	Master Protein	Q9BXS5	AP-1 complex subunit mu-1 OS=Homo sapiens OX=9606 GN=AP1M1 PE=1 SV=3	0	79.199	53	18	85	18	423	48.6	7.3	268.16	18	FALSE	cell growth;conjugation	cytoplasm;cytoskeleton;cytosol;extracellular;mitochondrion;nucleus	structural molecule activity	Pf00928, Pf01217	8907	ENSG00000072958	AP1M1	hsa:8907; Q4TTY5; Q9BXS5	NA	Neutrophil degranulation; MHC class II antigen presentation; Golgi Associated Vesicle Biogenesis; Lysosome Vesicle Biogenesis; Nef mediated downregulation of MHC class I complex cell surface expression	5	0	1	NA	18	Q9BXS5	FALSE	0	-0.0676355	0.979031	0.455698	0.332937	0.0863657	1.751	-0.0210838	0.273421	0.126169	0.61179	0.0913635	1.72296	-0.00428796	0.290217
369	AP1S1	High	Master Protein	P61966	AP-1 complex subunit sigma-1A OS=Homo sapiens OX=9606 GN=AP1S1 PE=1 SV=1	0	27.949	48	7	32	5	158	18.7	5.73	75.52	7	FALSE	cell growth;conjugation;metabolic process	cytoplasm;cytoskeleton;cytosol;extracellular;mitochondrion;nucleus	structural molecule activity	Pf01217	1174	ENSG00000106367	AP1S1	B2R5D8; hsa:1174; P61966; P82267; Q00382; Q53YA7; Q9BTN4; Q9UDW9	NA	Lysosome Vesicle Biogenesis; MHC class II antigen presentation; Golgi Associated Vesicle Biogenesis; Nef mediated downregulation of MHC class I complex cell surface expression	4	2	1	NA	7	P61966	FALSE	0	-1.02427	0.373166	-0.325549	0.639944	0.353512	-0.936922	-0.232336	0.160865	-0.0357356	0.98111	0.716342	-0.365513	-0.247141	0.14606
370	AP1S2	High	Master Protein	P56377	AP-1 complex subunit sigma-2 OS=Homo sapiens OX=9606 GN=AP1S2 PE=1 SV=1	0	10.403	26	5	25	3	157	18.6	5.47	53.63	5	FALSE	cell growth;conjugation	cytoplasm;cytoskeleton;cytosol;extracellular;mitochondrion;nucleus	structural molecule activity	Pf01217	8905	ENSG00000182287	AP1S2	B4DSU4; hsa:8905; O95326; P56377; Q9H2N6	NA	MHC class II antigen presentation; Lysosome Vesicle Biogenesis; Golgi Associated Vesicle Biogenesis; Nef mediated downregulation of MHC class I complex cell surface expression	4	0	1	NA	3	P56377	FALSE	0	-1.39065	0.227465	-0.581591	0.436505	0.154839	-1.44553	-0.377128	0.0781674	-0.14948	0.780466	0.192991	-1.32041	-0.344727	0.110569
371	AP2A1	High	Master Protein	O95782	AP-2 complex subunit alpha-1 OS=Homo sapiens OX=9606 GN=AP2A1 PE=1 SV=3	0	192.92	50	44	347	30	977	107.5	7.03	924.44	44	FALSE	conjugation;metabolic process	cytoplasm;cytoskeleton;cytosol;extracellular;mitochondrion;nucleus	antioxidant activity;structural molecule activity	Pf01602, Pf02296, Pf02883	160	ENSG00000196961	AP2A1	hsa:160; O95782; Q96CI7; Q96PP6; Q96PP7; Q9H070	Synaptic vesicle pathway; VEGFA-VEGFR2 signaling; GABA receptor signaling; EGF/EGFR signaling pathway; Fragile X syndrome; mBDNF and proBDNF regulation of GABA neurotransmission; Cell lineage map for neuronal differentiation	Potential therapeutics for SARS; Recycling pathway of L1; MHC class II antigen presentation; Cargo recognition for clathrin-mediated endocytosis; WNT5A-dependent internalization of FZD4; EPH-ephrin mediated repulsion of cells; LDL clearance; Trafficking of GluR2-containing AMPA receptors; Nef Mediated CD4 Down-regulation; Retrograde neurotrophin signalling; Nef Mediated CD8 Down-regulation; WNT5A…	21	15	1	NA	45	O95782	FALSE	0	-1.28467	0.389415	-0.447629	0.58654	0.287612	-1.07537	-0.213768	0.257278	0.0217552	0.987445	0.853432	0.185745	-0.428103	0.042942
372	AP2A2	High	Master Protein	O94973	AP-2 complex subunit alpha-2 OS=Homo sapiens OX=9606 GN=AP2A2 PE=1 SV=2	0	193.838	58	42	303	28	939	103.9	6.96	857.76	42	FALSE	conjugation	cytoplasm;cytoskeleton;cytosol;mitochondrion;nucleus	structural molecule activity	Pf01602, Pf02296, Pf02883	161	ENSG00000183020	AP2A2	hsa:161; O75403; O94973; Q53ET1; Q96SI8	Synaptic vesicle pathway; GABA receptor signaling; mBDNF and proBDNF regulation of GABA neurotransmission; Cell lineage map for neuronal differentiation	Cargo recognition for clathrin-mediated endocytosis; Potential therapeutics for SARS; Recycling pathway of L1; MHC class II antigen presentation; Neutrophil degranulation; WNT5A-dependent internalization of FZD4; EPH-ephrin mediated repulsion of cells; LDL clearance; Nef Mediated CD4 Down-regulation; Retrograde neurotrophin signalling; Nef Mediated CD8 Down-regulation; WNT5A-dependent internaliza…	18	0	1	NA	28	O94973	FALSE	0	-0.74458	0.714021	-0.0152795	0.987539	0.966571	-0.0421298	-0.104967	0.305446	0.10024	0.878656	0.330911	0.98228	-0.216123	0.19429
373	AP2B1	High	Master Protein	P63010	AP-2 complex subunit beta OS=Homo sapiens OX=9606 GN=AP2B1 PE=1 SV=1	0	204.763	50	39	387	22	937	104.5	5.38	1137.33	39	FALSE	conjugation;defense response	cytoplasm;cytoskeleton;cytosol;mitochondrion;nucleus	structural molecule activity	Pf01602, Pf02883, Pf09066	163	ENSG00000006125	AP2B1	A6NJP3; hsa:163; P21851; P63010; Q7Z451; Q96J19	Synaptic vesicle pathway; GABA receptor signaling; EGF/EGFR signaling pathway; Fragile X syndrome; mBDNF and proBDNF regulation of GABA neurotransmission; Markers of kidney cell lineage; 17q12 copy number variation syndrome	Recycling pathway of L1; MHC class II antigen presentation; Potential therapeutics for SARS; Cargo recognition for clathrin-mediated endocytosis; WNT5A-dependent internalization of FZD4; EPH-ephrin mediated repulsion of cells; LDL clearance; Nef Mediated CD4 Down-regulation; Retrograde neurotrophin signalling; Nef Mediated CD8 Down-regulation; WNT5A-dependent internalization of FZD2, FZD5 and ROR…	20	20	1	NA	42	P63010	FALSE	0	-1.23168	0.394258	-0.418711	0.600428	0.305564	-1.03568	-0.167326	0.290171	0.0614223	0.957867	0.591739	0.539951	-0.380273	0.0772246
374	AP2M1	High	Master Protein	Q96CW1	AP-2 complex subunit mu OS=Homo sapiens OX=9606 GN=AP2M1 PE=1 SV=2	0	84.573	54	21	138	21	435	49.6	9.54	419.67	21	FALSE	cell growth;conjugation;metabolic process	cytoplasm;cytoskeleton;cytosol;mitochondrion;nucleus	antioxidant activity;structural molecule activity	Pf00928, Pf01217	1173	ENSG00000161203	AP2M1	A6NE12; D3DNT1; hsa:1173; P20172; P53679; Q96CW1	Synaptic vesicle pathway; GABA receptor signaling; EGF/EGFR signaling pathway; Fragile X syndrome; GDNF signaling	Potential therapeutics for SARS; Recycling pathway of L1; MHC class II antigen presentation; Cargo recognition for clathrin-mediated endocytosis; WNT5A-dependent internalization of FZD4; EPH-ephrin mediated repulsion of cells; LDL clearance; Nef Mediated CD4 Down-regulation; Retrograde neurotrophin signalling; Nef Mediated CD8 Down-regulation; WNT5A-dependent internalization of FZD2, FZD5 and ROR…	21	0	1	NA	21	Q96CW1	FALSE	0	-1.41148	0.407265	-0.502106	0.570852	0.272426	-1.1103	-0.270558	0.241189	-0.0146845	0.993584	0.908609	-0.115404	-0.522978	-0.0112312
375	AP2S1	High	Master Protein	P53680	AP-2 complex subunit sigma OS=Homo sapiens OX=9606 GN=AP2S1 PE=1 SV=2	0	35.57	43	6	84	6	142	17	6.18	240.64	6	FALSE	cell growth;conjugation;metabolic process	cytoplasm;cytoskeleton;cytosol;mitochondrion;nucleus	structural molecule activity	Pf01217	1175	ENSG00000042753	AP2S1	B2R4Z4; hsa:1175; O75977; P53680; Q6PK67	Synaptic vesicle pathway; VEGFA-VEGFR2 signaling; GABA receptor signaling; EGF/EGFR signaling pathway; Fragile X syndrome	Potential therapeutics for SARS; Cargo recognition for clathrin-mediated endocytosis; LDL clearance; Recycling pathway of L1; MHC class II antigen presentation; WNT5A-dependent internalization of FZD4; EPH-ephrin mediated repulsion of cells; Nef Mediated CD4 Down-regulation; Retrograde neurotrophin signalling; Nef Mediated CD8 Down-regulation; WNT5A-dependent internalization of FZD2, FZD5 and ROR…	18	0	1	NA	6	P53680	FALSE	0	-1.06114	0.491874	-0.284634	0.716663	0.464665	-0.737102	-0.201905	0.235075	0.016585	0.99278	0.879324	0.152641	-0.255657	0.181322
376	AP3B1	High	Master Protein	O00203	AP-3 complex subunit beta-1 OS=Homo sapiens OX=9606 GN=AP3B1 PE=1 SV=3	0	97.986	32	29	107	24	1094	121.2	6.04	299.1	29	FALSE	cell growth;cell organization and biogenesis;cellular component movement;cellular homeostasis;coagulation;conjugation;defense response;development;metabolic process	cytoskeleton;endosome;extracellular;mitochondrion;nucleus	structural molecule activity	Pf01602, Pf14796, Pf14797	8546	ENSG00000132842	AP3B1	E5RJ68; hsa:8546; O00203; O00580; Q7Z393; Q9HD66	NA	Golgi Associated Vesicle Biogenesis; Signaling by BRAF and RAF1 fusions	2	0	1	NA	24	O00203	FALSE	0	-0.8904	0.574454	-0.157973	0.843373	0.666448	-0.433715	-0.314447	0.0977253	-0.108361	0.866626	0.295678	-1.05733	-0.205099	0.207074
377	AP3B2	High	Master Protein	Q13367	AP-3 complex subunit beta-2 OS=Homo sapiens OX=9606 GN=AP3B2 PE=1 SV=2	0	132.581	41	40	136	35	1082	119	5.59	384.37	40	FALSE	cell growth;conjugation	cytoskeleton;extracellular;mitochondrion;nucleus	NA	Pf01602, Pf14796	NA	ENSG00000103723	AP3B2	A4Z4T7; B7ZKR7; B7ZKS0; hsa:8120; O14808; Q13367; Q52LY8	15q25 copy number variation	NA	1	5	1	NA	40	Q13367	FALSE	0	-1.90877	0.970559	-0.469104	0.750936	0.515461	-0.655232	-0.283381	0.526789	0.121704	0.953227	0.548601	0.604152	-0.603157	0.207012
378	AP3D1	High	Master Protein	O14617	AP-3 complex subunit delta-1 OS=Homo sapiens OX=9606 GN=AP3D1 PE=1 SV=1	0	147.551	36	38	186	38	1153	130.1	8.48	556	38	FALSE	cell growth;conjugation;metabolic process	cytoskeleton;extracellular;mitochondrion;nucleus	NA	Pf01602, Pf06375	NA	ENSG00000065000	AP3D1	hsa:8943; O00202; O14617; O75262; Q59HF5; Q96G11; Q9H3C6	NA	NA	0	0	1	NA	38	O14617	FALSE	0	-1.12175	0.573471	-0.27414	0.75221	0.518567	-0.650373	-0.171557	0.305435	0.0669388	0.956757	0.575125	0.564396	-0.377021	0.0999711
379	AP3M1	High	Master Protein	Q9Y2T2	AP-3 complex subunit mu-1 OS=Homo sapiens OX=9606 GN=AP3M1 PE=1 SV=1	0	43.558	40	12	48	10	418	46.9	6.93	165.47	12	FALSE	cell growth;conjugation	cytoskeleton;extracellular;mitochondrion;nucleus	structural molecule activity	Pf00928, Pf01217	26985	ENSG00000185009	AP3M1	hsa:26985; Q5JQ12; Q9H5L2; Q9Y2T2	NA	Association of TriC/CCT with target proteins during biosynthesis	1	2	1	NA	12	Q9Y2T2	FALSE	0	-0.740927	0.771224	0.0151482	0.987807	0.968031	0.0402886	-0.147964	0.277516	0.0647759	0.949918	0.543256	0.612281	-0.194792	0.230689
380	AP3M2	High	Master Protein	P53677	AP-3 complex subunit mu-2 OS=Homo sapiens OX=9606 GN=AP3M2 PE=1 SV=1	0	52.25	34	11	44	9	418	46.9	7.56	143.83	11	FALSE	cell growth;conjugation	cytoskeleton;extracellular;mitochondrion;nucleus	NA	Pf00928, Pf01217	10947	ENSG00000070718	AP3M2	B2RCR0; D3DSY2; hsa:10947; P53677; Q7Z472	NA	NA	0	0	1	NA	9	P53677	FALSE	0	-2.2289	0.0452379	-1.09183	0.279795	0.0594441	-1.93088	-0.390392	0.249494	-0.0704489	0.973359	0.659923	-0.442781	-0.650005	-0.0101191
381	AP3S1	High	Master Protein	Q92572	AP-3 complex subunit sigma-1 OS=Homo sapiens OX=9606 GN=AP3S1 PE=1 SV=1	0	34.532	41	7	27	7	193	21.7	5.39	114.04	7	FALSE	cell growth;conjugation;development	cytoskeleton;extracellular;mitochondrion;nucleus	NA	Pf01217	1176	ENSG00000177879	AP3S1	hsa:1176; O00647; O00676; O00721; O00727; Q53XL4; Q6ICQ2; Q92572	IL-24 Signaling pathway	Golgi Associated Vesicle Biogenesis	2	0	1	NA	7	Q92572	FALSE	0	-1.21434	0.68315	-0.265596	0.78875	0.576111	-0.562936	-0.198758	0.335148	0.0681952	0.963307	0.609833	0.513695	-0.31774	0.216167
382	AP3S2	High	Master Protein	P59780	AP-3 complex subunit sigma-2 OS=Homo sapiens OX=9606 GN=AP3S2 PE=2 SV=1	0	29.694	32	6	20	6	193	22	5.22	76.68	6	FALSE	cell growth;conjugation	cytoskeleton;extracellular;mitochondrion;nucleus	NA	Pf01217	10239	ENSG00000157823	AP3S2	B2R677; B4DGQ3; hsa:10239; O09077; O09149; P59780; Q53H83; Q99589	NA	NA	0	0	1	NA	6	P59780	FALSE	0	-2.12078	0.217712	-0.951533	0.370383	0.108316	-1.63646	-0.469621	0.18837	-0.140625	0.903869	0.394342	-0.859528	-0.617059	0.0409321
383	AP4B1	High	Master Protein	Q9Y6B7	AP-4 complex subunit beta-1 OS=Homo sapiens OX=9606 GN=AP4B1 PE=1 SV=2	0	10.8	7	4	9	4	739	83.2	5.86	22.17	4	FALSE	conjugation;metabolic process	cytoskeleton;cytosol;extracellular;mitochondrion	structural molecule activity	Pf01602, Pf09066	10717	ENSG00000134262	AP4B1	B7Z4X3; hsa:10717; Q59EJ4; Q96CL6; Q9Y6B7	NA	Lysosome Vesicle Biogenesis; Golgi Associated Vesicle Biogenesis	2	0	1	NA	4	Q9Y6B7	TRUE	15	-0.267682	1.4679	0.600108	0.456939	0.170792	1.3906	-0.0650942	0.423254	0.17908	0.719874	0.146826	1.4748	-0.0802507	0.408097
384	AP4E1	High	Master Protein	Q9UPM8	AP-4 complex subunit epsilon-1 OS=Homo sapiens OX=9606 GN=AP4E1 PE=1 SV=2	0	12.719	4	6	8	6	1137	127.2	5.99	18.35	6	FALSE	conjugation;metabolic process	cytoskeleton;extracellular;mitochondrion	structural molecule activity	Pf01602, Pf14807	23431	ENSG00000081014	AP4E1	A0AVD6; A1L4A9; A6NNX7; H0YKX4; hsa:23431; Q68D31; Q9UPM8; Q9Y588	NA	Lysosome Vesicle Biogenesis; Golgi Associated Vesicle Biogenesis	2	0	1	NA	6	Q9UPM8	TRUE	15	-1.11116	0.92513	-0.093017	0.934702	0.855017	-0.183712	-0.218584	0.354378	0.0678971	0.969652	0.635828	0.476588	-0.315402	0.25756
385	AP4M1	High	Master Protein	O00189	AP-4 complex subunit mu-1 OS=Homo sapiens OX=9606 GN=AP4M1 PE=1 SV=2	0.001	4.182	4	2	5	2	453	49.9	7.2	10.36	2	FALSE	cell growth;cellular homeostasis;conjugation;metabolic process	cytoskeleton;cytosol;extracellular;mitochondrion;nucleus	catalytic activity;structural molecule activity	Pf00928, Pf01217	9179	ENSG00000221838	AP4M1	D6W5U1; hsa:9179; O00189; Q8WV65; Q9UHK9	NA	Lysosome Vesicle Biogenesis	1	0	1	NA	2	O00189	FALSE	0	-0.722493	0.641129	-0.0406819	0.957752	0.904999	-0.119984	-0.228322	0.155366	-0.0364781	0.980141	0.703892	-0.382358	-0.211627	0.172062
386	AP4S1	High	Master Protein	Q9Y587	AP-4 complex subunit sigma-1 OS=Homo sapiens OX=9606 GN=AP4S1 PE=1 SV=1	0	7.161	19	3	12	3	144	17	5.19	24.77	3	FALSE	conjugation;metabolic process	cytoskeleton;extracellular;mitochondrion;nucleus	NA	Pf01217	11154	ENSG00000100478	AP4S1	G3V2N8; hsa:11154; Q6IAQ4; Q86U36; Q9BVE7; Q9Y587	NA	Lysosome Vesicle Biogenesis	1	0	1	NA	3	Q9Y587	FALSE	0	-0.646128	0.586193	-0.0299678	0.965088	0.922499	-0.0978021	-0.167364	0.179379	0.00600755	0.996197	0.94474	0.0696796	-0.170494	0.17625
387	AP5B1	High	Master Protein	Q2VPB7	AP-5 complex subunit beta-1 OS=Homo sapiens OX=9606 GN=AP5B1 PE=1 SV=4	0	15.658	6	4	9	4	878	93.9	5.92	36.83	4	FALSE	conjugation	cytoskeleton;mitochondrion	NA	Pf21587, Pf21588, Pf21589, Pf21590	91056	ENSG00000254470	AP5B1	A1L0S6; H6WUK2; hsa:91056; Q0D2Q2; Q2VPB7; Q8N3J7; Q8WYH6	NA	NA	0	0	1	NA	4	Q2VPB7	TRUE	15	-1.45332	0.25332	-0.599999	0.44905	0.163868	-1.41392	-0.343313	0.136892	-0.103211	0.903323	0.391687	-0.864401	-0.350437	0.129768
388	AP5M1	High	Master Protein	Q9H0R1	AP-5 complex subunit mu-1 OS=Homo sapiens OX=9606 GN=AP5M1 PE=1 SV=2	0	23.106	25	10	19	10	490	54.7	6.61	44.37	10	FALSE	conjugation	cytoskeleton;cytosol;mitochondrion	NA	Pf00928	55745	ENSG00000053770	AP5M1	hsa:55745; O95354; Q6ZMD7; Q96DX3; Q9H0R1; Q9NVC5	NA	NA	0	0	1	NA	10	Q9H0R1	FALSE	0	-1.21969	0.216018	-0.501834	0.450901	0.166265	-1.40576	-0.29803	0.105941	-0.0960446	0.880992	0.343795	-0.95618	-0.319281	0.0846899
389	AP5S1	High	Master Protein	Q9NUS5	AP-5 complex subunit sigma-1 OS=Homo sapiens OX=9606 GN=AP5S1 PE=1 SV=1	0	8.642	19	4	18	3	200	22.5	6.87	33.07	4	FALSE	cell proliferation;coagulation;conjugation	cytoskeleton;cytosol;membrane;mitochondrion	NA	Pf15001	55317	ENSG00000125843	AP5S1	B3KSD0; D3DVY7; hsa:55317; Q9NUS5	NA	NA	0	0	1	NA	3	Q9NUS5	FALSE	0	-0.72054	0.642309	-0.0391156	0.959243	0.908588	-0.11543	-0.187283	0.196188	0.00445268	0.996842	0.962948	0.0466988	-0.249135	0.134336
390	AP5Z1	High	Master Protein	O43299	AP-5 complex subunit zeta-1 OS=Homo sapiens OX=9606 GN=AP5Z1 PE=1 SV=2	0	19.095	10	7	17	7	807	88.5	7.01	36.69	7	FALSE	cell proliferation;coagulation;conjugation	cytoskeleton;membrane;mitochondrion;nucleus	NA	Pf14764	9907	ENSG00000242802	AP5Z1	hsa:9907; O43299; Q8N3X2; Q96H80	NA	NA	0	0	1	NA	7	O43299	FALSE	0	-0.59531	1.25125	0.327972	0.72668	0.478509	0.714314	-0.208549	0.311027	0.051239	0.97723	0.693418	0.396614	-0.163524	0.356052
391	APBA1	High	Master Protein	Q02410	Amyloid-beta A4 precursor protein-binding family A member 1 OS=Homo sapiens OX=9606 GN=APBA1 PE=1 SV=3	0	76.915	27	17	42	15	837	92.8	4.93	142.94	17	FALSE	cell communication;cell death;cell growth;conjugation;defense response;metabolic process	cytoplasm;cytoskeleton;cytosol;extracellular;membrane;nucleus	structural molecule activity	Pf00595, Pf00640	320	ENSG00000107282	APBA1	hsa:320; O14914; O60570; Q02410; Q5VYR8	NA	Assembly and cell surface presentation of NMDA receptors; Neurexins and neuroligins; Dopamine Neurotransmitter Release Cycle	3	2	1	NA	17	Q02410	FALSE	0	-1.51857	0.709552	-0.404507	0.720322	0.468871	-0.730138	-0.225885	0.401051	0.0875827	0.956757	0.576852	0.56184	-0.497993	0.128943
392	APBA2	High	Master Protein	Q99767	Amyloid-beta A4 precursor protein-binding family A member 2 OS=Homo sapiens OX=9606 GN=APBA2 PE=1 SV=3	0	65.681	26	13	31	11	749	82.5	4.86	119.18	13	FALSE	cell death;conjugation;defense response;metabolic process	cytoplasm;cytoskeleton;nucleus	structural molecule activity	Pf00595, Pf00640	321	ENSG00000034053; ENSG00000276495	APBA2	E9PGI4; hsa:321; O60571; Q5XKC0; Q99767	IL-18 signaling pathway; 15q11q13 copy number variation	Neurexins and neuroligins	3	0	1	NA	11	Q99767	FALSE	0	-1.15322	0.994907	-0.0791551	0.947689	0.882812	-0.148196	-0.228037	0.37639	0.0741766	0.968259	0.623879	0.49356	-0.202932	0.401496
393	APBB1	High	Master Protein	O00213	Amyloid beta precursor protein binding family B member 1 OS=Homo sapiens OX=9606 GN=APBB1 PE=1 SV=2	0	51.666	27	13	35	11	710	77.2	5.06	103.52	13	FALSE	cell differentiation;cell growth;coagulation;defense response;development;metabolic process	cytoplasm;cytoskeleton;extracellular;membrane;nucleus	antioxidant activity;structural molecule activity	Pf00397, Pf00640	322	ENSG00000166313	APBB1	A1E379; A6NH82; A6NL69; B7Z1J5; B7Z1J6; B7Z2Y0; D3DQT2; hsa:322; O00213; Q7Z324; Q96A93; V9GYK0; V9GYT4	Alzheimer's disease and miRNA effects; Alzheimer's disease	Recruitment and ATM-mediated phosphorylation of repair and signaling proteins at DNA double strand breaks	3	2	1	NA	13	O00213	FALSE	0	-1.04905	0.857761	-0.0956447	0.928619	0.840985	-0.20173	-0.216478	0.32005	0.0517861	0.979634	0.699605	0.388183	-0.225384	0.311144
394	APBB1IP	High	Master Protein	Q7Z5R6	Amyloid beta A4 precursor protein-binding family B member 1-interacting protein OS=Homo sapiens OX=9606 GN=APBB1IP PE=1 SV=1	0	38.318	21	11	33	10	666	73.1	5.59	91	11	FALSE	development;metabolic process	cytoplasm;cytoskeleton;cytosol;endoplasmic reticulum;nucleus	NA	Pf00169, Pf00788	54518	ENSG00000077420	APBB1IP	hsa:54518; Q7Z5R6; Q8IWS8; Q8IYL7; Q8IZZ7	TYROBP causal network in microglia	Signaling by BRAF and RAF1 fusions; Signaling by moderate kinase activity BRAF mutants; Paradoxical activation of RAF signaling by kinase inactive BRAF; Signaling downstream of RAS mutants; Signaling by RAF1 mutants; MAP2K and MAPK activation; Signaling by high-kinase activity BRAF mutants; GRB2:SOS provides linkage to MAPK signaling for Integrins ; p130Cas linkage to MAPK signaling for integrins	11	0	1	NA	10	Q7Z5R6	FALSE	0	0.307536	2.8302	1.56887	0.143545	0.0158606	2.50117	0.0629695	0.772782	0.417876	0.367679	0.0219984	2.36767	0.0613896	0.771202
395	APC	High	Master Protein	P25054	Adenomatous polyposis coli protein OS=Homo sapiens OX=9606 GN=APC PE=1 SV=2	0	143.337	18	41	76	40	2843	311.5	7.8	248.33	41	FALSE	cell communication;cell death;cell differentiation;cell growth;cell organization and biogenesis;cellular homeostasis;coagulation;defense response;development;metabolic process	cytoplasm;cytoskeleton;cytosol;endoplasmic reticulum;extracellular;membrane;nucleus	DNA binding;motor activity;structural molecule activity	Pf00514, Pf05923, Pf05924, Pf05937, Pf05956, Pf05972, Pf11414, Pf16629, Pf16630, Pf16633, Pf16634, Pf16635, Pf16636, Pf16689, Pf18797	324	ENSG00000134982	APC	B7Z2B6; D3DT03; hsa:324; P25054; Q15162; Q15163; Q93042	Microtubule cytoskeleton regulation; Alzheimer's disease and miRNA effects; Gastric cancer network 1; Brain-derived neurotrophic factor (BDNF) signaling pathway; Endoderm differentiation; Extracellular vesicle-mediated signaling in recipient cells; Copper homeostasis; Wnt signaling pathway; Wnt/beta-catenin signaling pathway in leukemia; Regulation of Wnt / B-catenin signaling by small molecule c…	Deactivation of the beta-catenin transactivating complex; Disassembly of the destruction complex and recruitment of AXIN to the membrane; Beta-catenin phosphorylation cascade; Signaling by GSK3beta mutants; CTNNB1 S33 mutants aren't phosphorylated; CTNNB1 S37 mutants aren't phosphorylated; CTNNB1 S45 mutants aren't phosphorylated; CTNNB1 T41 mutants aren't phosphorylated; APC truncation mutants h…	45	1	1	NA	41	P25054	FALSE	0	-1.76367	-0.169926	-0.966796	0.154571	0.0184635	-2.43969	-0.351145	0.0972931	-0.126926	0.838912	0.260663	-1.13832	-0.50171	-0.0532717
396	APC2	High	Master Protein	O95996	Adenomatous polyposis coli protein 2 OS=Homo sapiens OX=9606 GN=APC2 PE=1 SV=1	0	32.914	5	12	25	11	2303	243.8	8.82	63.91	12	FALSE	cell death;cell growth;cell organization and biogenesis;cellular homeostasis;defense response;development;metabolic process	cytoplasm;cytoskeleton;cytosol;endoplasmic reticulum;extracellular;nucleus	motor activity;structural molecule activity	Pf00514, Pf05923, Pf05924, Pf05956, Pf11414, Pf16629, Pf16689, Pf18797	10297	ENSG00000115266	APC2	hsa:10297; O95996; Q05BW4; Q9UBZ1; Q9UEM8; Q9UQJ8; Q9UQJ9; Q9Y632	Alzheimer's disease and miRNA effects; Endometrial cancer; Chromosomal and microsatellite instability in colorectal cancer ; lncRNA in canonical Wnt signaling and colorectal cancer; Breast cancer pathway; Regulation of actin cytoskeleton; Alzheimer's disease	NA	7	0	1	NA	11	O95996	FALSE	0	-1.61182	0.198786	-0.706517	0.394392	0.123171	-1.56933	-0.422597	0.0868616	-0.167868	0.777759	0.191415	-1.32518	-0.378739	0.130719
397	APCS	High	Master Protein	P02743	Serum amyloid P-component OS=Homo sapiens OX=9606 GN=APCS PE=1 SV=2	0	20.658	27	6	24	6	223	25.4	6.54	70.58	6	FALSE	cell growth;cell organization and biogenesis;cellular homeostasis;coagulation;metabolic process	cell surface	structural molecule activity	Pf00354	325	ENSG00000132703	APCS	hsa:325; P02743	Complement system	Amyloid fiber formation	2	0	1	NA	6	P02743	FALSE	0	8.60739	25.563	17.0852	0.0101673	0.000185513	4.0525	1.37306	6.14394	3.7585	0.129223	0.00267311	3.16834	1.85438	6.62527
398	APEH	High	Master Protein	P13798	Acylamino-acid-releasing enzyme OS=Homo sapiens OX=9606 GN=APEH PE=1 SV=4	0	112.976	40	22	125	22	732	81.2	5.48	416.39	22	FALSE	cell growth;cell organization and biogenesis;cellular homeostasis	cell surface;cytoskeleton;cytosol;membrane;nucleus	structural molecule activity	Pf00326, Pf19283	327	ENSG00000164062	APEH	hsa:327; P13798; Q9BQ33; Q9P0Y2	NA	Neutrophil degranulation; Eukaryotic Translation Termination	2	0	1	NA	22	P13798	FALSE	0	0.396733	1.84672	1.12173	0.0537572	0.00314027	3.11128	0.0400379	0.448028	0.244033	0.358159	0.0200693	2.40556	0.109797	0.517787
399	APEX1	High	Master Protein	P27695	DNA-(apurinic or apyrimidinic site) endonuclease OS=Homo sapiens OX=9606 GN=APEX1 PE=1 SV=2	0	39.942	42	9	41	9	318	35.5	8.12	151.14	9	FALSE	cell growth;cell proliferation;cellular homeostasis;coagulation;metabolic process	endoplasmic reticulum;endosome;extracellular;Golgi;membrane;nucleus	RNA binding;structural molecule activity	Pf03372	328	ENSG00000100823	APEX1	hsa:328; P27695; Q969L5; Q99775	Thyroid stimulating hormone (TSH) signaling pathway; Spinal cord injury; Base excision repair; DNA repair pathways, full network	Displacement of DNA glycosylase by APEX1; POLB-Dependent Long Patch Base Excision Repair; PCNA-Dependent Long Patch Base Excision Repair; Abasic sugar-phosphate removal via the single-nucleotide replacement pathway	10	0	1	NA	9	P27695	FALSE	0	0.260342	2.4629	1.36162	0.145951	0.0164597	2.48625	-0.0235859	0.596159	0.286286	0.568905	0.0693629	1.85783	0.00232656	0.622071
400	APH1B	High	Master Protein	Q8WW43	Gamma-secretase subunit APH-1B OS=Homo sapiens OX=9606 GN=APH1B PE=1 SV=3	0.002	3.473	5	1	4	1	257	28.4	9.06	12.27	1	FALSE	cell organization and biogenesis;cellular homeostasis;development;metabolic process	cytoplasm;cytoskeleton;extracellular;mitochondrion	DNA binding;structural molecule activity	Pf06105	83464	ENSG00000138613	APH1B	A8K589; hsa:83464; Q564N3; Q6UWQ1; Q8WW43; Q9H0S0	Alzheimer's disease and miRNA effects; Notch signaling; Alzheimer's disease; Notch signaling pathway	Amyloid fiber formation; Activated NOTCH1 Transmits Signal to the Nucleus; Constitutive Signaling by NOTCH1 PEST Domain Mutants; Constitutive Signaling by NOTCH1 HD+PEST Domain Mutants; NOTCH2 Activation and Transmission of Signal to the Nucleus; Nuclear signaling by ERBB4; EPH-ephrin mediated repulsion of cells; NOTCH4 Activation and Transmission of Signal to the Nucleus; NRIF signals cell death…	16	0	1	NA	1	Q8WW43	FALSE	0	-1.6857	-0.204855	-0.945276	0.131594	0.0134386	-2.56724	-0.446309	-0.0296378	-0.237973	0.386915	0.0260483	-2.29695	-0.403121	0.0135505
401	API5	High	Master Protein	Q9BZZ5	Apoptosis inhibitor 5 OS=Homo sapiens OX=9606 GN=API5 PE=1 SV=3	0	43.626	31	13	47	13	524	59	7.34	121.34	13	FALSE	metabolic process	membrane;nucleus	structural molecule activity	Pf05918	8539	ENSG00000166181	API5	B4DGR0; B4DRJ2; B4E283; D3DR21; G3V1C3; hsa:8539; O15441; Q9BZZ5; Q9Y4J7	NA	NA	0	0	1	NA	13	Q9BZZ5	FALSE	0	0.509302	2.26308	1.38619	0.0470396	0.00259483	3.17882	-0.0379554	0.455513	0.208779	0.62362	0.0953412	1.70155	0.108947	0.602415
402	APIP	High	Master Protein	Q96GX9	Methylthioribulose-1-phosphate dehydratase OS=Homo sapiens OX=9606 GN=APIP PE=1 SV=1	0	67.889	64	12	46	12	242	27.1	7.12	158	12	FALSE	cell growth;cellular homeostasis;metabolic process	cytosol;nucleus	structural molecule activity	Pf00596	51074	ENSG00000149089	APIP	A8K9D3; hsa:51074; Q6PJX6; Q8WVU2; Q96GX9; Q96HK2; Q9Y318	Methionine de novo and salvage pathway	Regulation of the apoptosome activity; Methionine salvage pathway	4	0	1	NA	12	Q96GX9	FALSE	0	-1.76197	4.26907	1.25355	0.681063	0.407361	0.835921	-0.571409	1.12557	0.277082	0.943215	0.514544	0.656671	-0.545789	1.15119
403	APLNR	High	Master Protein	P35414	Apelin receptor OS=Homo sapiens OX=9606 GN=APLNR PE=1 SV=1	0	29.674	19	6	40	6	380	42.6	7.49	120.53	6	FALSE	defense response;development;metabolic process	cytoplasm;cytoskeleton	structural molecule activity	Pf00001	187	ENSG00000134817	APLNR	hsa:187; P35414	GPCRs, class A rhodopsin-like	G alpha (i) signalling events; Peptide ligand-binding receptors	3	0	1	NA	6	P35414	FALSE	0	-4.34217	-0.132458	-2.23732	0.224229	0.0377098	-2.13743	-1.19923	-0.0147272	-0.606981	0.483872	0.0447807	-2.06089	-1.05769	0.126816
404	APLP1	High	Master Protein	P51693	Amyloid beta precursor like protein 1 OS=Homo sapiens OX=9606 GN=APLP1 PE=1 SV=3	0	52.843	31	15	48	15	650	72.1	5.8	152.56	15	FALSE	cell communication;cell differentiation;cell growth;cellular component movement;cellular homeostasis;conjugation;defense response;metabolic process	chromosome;cytoplasm;cytoskeleton;extracellular;membrane;nucleus	antioxidant activity;structural molecule activity	Pf02177, Pf10515, Pf12924, Pf12925	333	ENSG00000105290	APLP1	hsa:333; O00113; P51693; Q96A92	NA	NA	0	0	1	NA	15	P51693	FALSE	0	-1.1266	1.37854	0.125966	0.928599	0.840598	0.202226	-0.50456	0.200323	-0.152119	0.903323	0.389774	-0.867925	-0.303697	0.401185
405	APLP2	High	Master Protein	Q06481	Amyloid beta precursor like protein 2 OS=Homo sapiens OX=9606 GN=APLP2 PE=1 SV=2	0	88.372	38	23	64	22	763	86.9	4.79	203.29	23	FALSE	cell differentiation;cell growth;defense response;development;metabolic process	cytoplasm;cytoskeleton;extracellular;membrane	DNA binding;RNA binding;structural molecule activity	Pf00014, Pf02177, Pf10515, Pf12924, Pf12925	334	ENSG00000084234	APLP2	B3KXX9; H7BXI4; hsa:334; Q06481; Q13861; Q14594; Q14662; Q71U10; Q7M4L3; Q9BT36	Splicing factor NOVA regulated synaptic proteins	Platelet degranulation ; Regulation of Insulin-like Growth Factor (IGF) transport and uptake by Insulin-like Growth Factor Binding Proteins (IGFBPs); Post-translational protein phosphorylation	4	1	1	NA	23	Q06481	FALSE	0	-1.40661	0.251247	-0.577682	0.452536	0.167562	-1.40139	-0.468022	-0.00154228	-0.234782	0.498318	0.0485631	-2.02418	-0.319242	0.147237
406	APMAP	High	Master Protein	Q9HDC9	Adipocyte plasma membrane-associated protein OS=Homo sapiens OX=9606 GN=APMAP PE=1 SV=2	0	78.934	48	17	125	17	416	46.5	6.16	355.98	17	FALSE	cellular homeostasis	cytoskeleton;nucleus	structural molecule activity	Pf03088, Pf20067	57136	ENSG00000101474	APMAP	A8K514; B4DXG1; hsa:57136; Q6UVZ8; Q9GZS8; Q9HDC9; Q9NUB2	Ciliary landscape	NA	1	0	1	NA	17	Q9HDC9	FALSE	0	-0.821803	0.478028	-0.171888	0.802692	0.597307	-0.531832	-0.159909	0.205831	0.022961	0.985339	0.801749	0.252485	-0.245717	0.120023
407	APOA1	High	Master Protein	P02647	Apolipoprotein A-I OS=Homo sapiens OX=9606 GN=APOA1 PE=1 SV=1	0	61.747	58	16	188	16	267	30.8	5.76	533.52	16	FALSE	cell differentiation;cell growth;cell organization and biogenesis;cellular homeostasis;conjugation;defense response;development;metabolic process	cell surface;cytoplasm;cytoskeleton;cytosol;extracellular;mitochondrion;nucleus	antioxidant activity;catalytic activity;DNA binding;structural molecule activity	Pf01442	335	ENSG00000118137	APOA1	A8K866; hsa:335; P02647; Q6LDN9; Q6Q785; Q9UCS8; Q9UCT8	Selenium micronutrient network; Vitamin B12 metabolism; Folate metabolism; Complement system; PPAR-alpha pathway; Nuclear receptors meta-pathway; PPAR signaling pathway; Statin inhibition of cholesterol production; Familial hyperlipidemia type 1; Familial hyperlipidemia type 2; Familial hyperlipidemia type 3; Familial hyperlipidemia type 4; Familial hyperlipidemia type 5; Cholesterol metabolism; …	Platelet degranulation ; Scavenging of heme from plasma; PPARA activates gene expression; Amyloid fiber formation; Scavenging by Class B Receptors; Heme signaling; Regulation of Insulin-like Growth Factor (IGF) transport and uptake by Insulin-like Growth Factor Binding Proteins (IGFBPs); Post-translational protein phosphorylation; Retinoid metabolism and transport; HDL clearance; Defective ABCA1 …	32	0	1	NA	16	P02647	FALSE	0	-0.908815	13.1073	6.09924	0.33317	0.0865204	1.75011	-1.12084	2.82294	0.851046	0.903323	0.389802	0.867875	-0.387815	3.55596
408	APOA2	High	Master Protein	P02652	Apolipoprotein A-II OS=Homo sapiens OX=9606 GN=APOA2 PE=1 SV=1	0	14.697	51	3	42	3	100	11.2	6.62	118.28	3	FALSE	cell growth;cell organization and biogenesis;cellular homeostasis;conjugation;metabolic process	cell surface;cytosol;extracellular;mitochondrion	antioxidant activity;catalytic activity;DNA binding;structural molecule activity	Pf04711	336	ENSG00000158874	APOA2	B2R524; hsa:336; P02652	PPAR-alpha pathway; Nuclear receptors meta-pathway; PPAR signaling pathway; Statin inhibition of cholesterol production; Familial hyperlipidemia type 1; Familial hyperlipidemia type 2; Familial hyperlipidemia type 3; Familial hyperlipidemia type 4; Familial hyperlipidemia type 5; Cholesterol metabolism	PPARA activates gene expression; Regulation of Insulin-like Growth Factor (IGF) transport and uptake by Insulin-like Growth Factor Binding Proteins (IGFBPs); Post-translational protein phosphorylation; Retinoid metabolism and transport; Chylomicron assembly; Chylomicron remodeling	16	0	1	NA	3	P02652	FALSE	0	-2.14435	10.1886	4.02211	0.488591	0.19592	1.31161	-1.13858	2.33159	0.596508	0.940297	0.492707	0.691325	-0.963015	2.50715
409	APOA4	High	Master Protein	P06727	Apolipoprotein A-IV OS=Homo sapiens OX=9606 GN=APOA4 PE=1 SV=4	0	66.807	53	19	62	18	396	45.3	5.38	194.58	19	FALSE	cell communication;cell differentiation;cell growth;cell organization and biogenesis;cellular homeostasis;coagulation;conjugation;defense response;metabolic process	cell surface;cytosol;extracellular;mitochondrion;nucleus	catalytic activity;DNA binding;structural molecule activity	Pf01442	337	ENSG00000110244	APOA4	A8MSL6; hsa:337; P06727; Q14CW8; Q6Q787	Statin inhibition of cholesterol production; Familial hyperlipidemia type 1; Familial hyperlipidemia type 2; Familial hyperlipidemia type 3; Familial hyperlipidemia type 4; Familial hyperlipidemia type 5; Cholesterol metabolism; Enterocyte cholesterol metabolism	Amyloid fiber formation; Retinoid metabolism and transport; Assembly of active LPL and LIPC lipase complexes; Chylomicron assembly; Chylomicron remodeling	13	1	1	NA	19	P06727	FALSE	0	-8.75733	5.20837	-1.77448	0.810481	0.611701	-0.511006	-3.10391	0.825685	-1.13911	0.829223	0.249471	-1.16583	-2.2401	1.6895
410	APOB	High	Master Protein	P04114	Apolipoprotein B-100 OS=Homo sapiens OX=9606 GN=APOB PE=1 SV=2	0	454.59	34	135	433	134	4563	515.3	7.05	1266.41	135	FALSE	cell growth;cell organization and biogenesis;cellular homeostasis;conjugation;defense response;metabolic process	cell surface;cytoplasm;cytoskeleton;cytosol;extracellular;mitochondrion;nucleus	antioxidant activity;catalytic activity;structural molecule activity	Pf01347, Pf06448, Pf09172, Pf12491	338	ENSG00000084674	APOB	hsa:338; O00502; P04114; P78479; P78480; P78481; Q13779; Q13785; Q13786; Q13787; Q13788; Q4ZG63; Q53QC8; Q7Z600; Q9UMN0	Selenium micronutrient network; Vitamin B12 metabolism; Folate metabolism; Statin inhibition of cholesterol production; Male infertility; Perturbations to host-cell autophagy, induced by SARS-CoV-2 proteins; Familial hyperlipidemia type 2; Cholesterol metabolism; Female steroid hormones in cardiomyocyte energy metabolism; Fatty Acids and Lipoproteins Transport in Hepatocytes; Enterocyte cholester…	Cell surface interactions at the vascular wall; Scavenging by Class B Receptors; Regulation of TLR by endogenous ligand; Heme signaling; Regulation of Insulin-like Growth Factor (IGF) transport and uptake by Insulin-like Growth Factor Binding Proteins (IGFBPs); Post-translational protein phosphorylation; Retinoid metabolism and transport; Cargo recognition for clathrin-mediated endocytosis; LDL c…	31	1	1	NA	135	P04114	FALSE	0	1.29527	10.153	5.72414	0.124344	0.0123992	2.59899	0.0278711	2.52021	1.27404	0.485753	0.0452833	2.05586	0.085117	2.57746
411	APOBEC3C	High	Master Protein	Q9NRW3	DNA dC->dU-editing enzyme APOBEC-3C OS=Homo sapiens OX=9606 GN=APOBEC3C PE=1 SV=2	0	13.76	27	4	9	4	190	22.8	7.59	26.97	4	FALSE	cell proliferation;cellular component movement;cellular homeostasis;coagulation;metabolic process	membrane;nucleus	structural molecule activity	Pf18782	27350	ENSG00000244509	APOBEC3C	B2R884; hsa:27350; Q5JZ92; Q7Z2N7; Q96F12; Q9NRW3	NA	Formation of the Editosome	2	0	1	NA	4	Q9NRW3	FALSE	0	-0.467512	1.49662	0.514554	0.593051	0.297364	1.0536	-0.211383	0.341273	0.0649451	0.971114	0.63864	0.472615	-0.100362	0.452295
412	APOBEC3G	High	Master Protein	Q9HC16	DNA dC->dU-editing enzyme APOBEC-3G OS=Homo sapiens OX=9606 GN=APOBEC3G PE=1 SV=1	0	21.765	21	8	19	8	384	46.4	8	52.27	8	FALSE	cell proliferation;cellular component movement;cellular homeostasis;coagulation;metabolic process	cytosol;membrane;nucleus	RNA binding;structural molecule activity	Pf05240, Pf18782	60489	ENSG00000239713	APOBEC3G	B2RDR9; hsa:60489; Q45F02; Q5TF77; Q7Z2N1; Q7Z2N4; Q9H9H8; Q9HC16	Dual hijack model of Vif in HIV infection	NA	1	0	1	NA	8	Q9HC16	FALSE	0	-0.628867	2.01882	0.694977	0.59235	0.296437	1.05565	-0.37495	0.370042	-0.00245385	0.998733	0.989486	-0.0132469	-0.171524	0.573468
413	APOBR	High	Master Protein	Q0VD83	Apolipoprotein B receptor OS=Homo sapiens OX=9606 GN=APOBR PE=1 SV=3	0	30.836	11	11	20	11	1097	115.6	4.4	53.6	11	FALSE	cellular homeostasis;conjugation	cell surface;cytoplasm;cytoskeleton	structural molecule activity	NA	55911	ENSG00000184730	APOBR	H3BU97; hsa:55911; Q0VD81; Q0VD83; Q8NC15; Q9NPJ9	NA	VLDL clearance	1	0	1	NA	11	Q0VD83	FALSE	0	1.53124	5.71566	3.62345	0.0273778	0.00107265	3.4826	0.214738	1.39213	0.803433	0.235152	0.00851471	2.74439	0.350312	1.5277
414	APOC1	High	Master Protein	P02654	Apolipoprotein C-I OS=Homo sapiens OX=9606 GN=APOC1 PE=1 SV=1	0	9.049	30	3	15	3	83	9.3	8.47	43.89	3	FALSE	cell growth;cell organization and biogenesis;cellular homeostasis;conjugation;metabolic process	cell surface;extracellular	DNA binding;structural molecule activity	Pf04691	341	ENSG00000130208	APOC1	B2R526; hsa:341; P02654; Q6IB97	Statin inhibition of cholesterol production; Cholesterol metabolism	NR1H3 & NR1H2 regulate gene expression linked to cholesterol transport and efflux; VLDL assembly; VLDL clearance	5	0	1	NA	3	P02654	FALSE	0	-0.60194	9.33249	4.36528	0.328132	0.0835825	1.7672	-0.679632	2.11566	0.718016	0.866626	0.30678	1.03305	-0.182793	2.6125
415	APOC3	High	Master Protein	P02656	Apolipoprotein C-III OS=Homo sapiens OX=9606 GN=APOC3 PE=1 SV=1	0	16.162	54	4	24	4	99	10.8	5.41	77.76	4	FALSE	cell growth;cell organization and biogenesis;cellular homeostasis;conjugation;development;metabolic process	cell surface;mitochondrion	antioxidant activity;DNA binding;structural molecule activity	Pf05778	345	ENSG00000110245	APOC3	hsa:345; P02656; Q08E83; Q6Q786	PPAR-alpha pathway; Nuclear receptors meta-pathway; PPAR signaling pathway; Statin inhibition of cholesterol production; Cholesterol metabolism	Retinoid metabolism and transport; Chylomicron assembly; Chylomicron remodeling; HDL remodeling	9	0	1	NA	4	P02656	FALSE	0	-2.84167	11.3118	4.23506	0.534613	0.234747	1.20341	-1.68648	2.29594	0.304729	0.98446	0.759618	0.30774	-0.857659	3.12476
416	APOD	High	Master Protein	P05090	Apolipoprotein D OS=Homo sapiens OX=9606 GN=APOD PE=1 SV=1	0	32.491	46	7	90	7	189	21.3	5.15	277.45	7	FALSE	cell differentiation;cell growth;cellular homeostasis;coagulation;conjugation;defense response;metabolic process	cell surface;cytosol;extracellular;Golgi;nucleus	catalytic activity;structural molecule activity	Pf00061	347	ENSG00000189058	APOD	B2R579; D3DNW6; hsa:347; P05090; Q6IBG6	NA	NR1H3 & NR1H2 regulate gene expression linked to cholesterol transport and efflux; Transport of fatty acids	2	0	1	NA	7	P05090	FALSE	0	-3.60341	1.08679	-1.25831	0.584821	0.286016	-1.07898	-1.38242	-0.06272	-0.722572	0.422708	0.0325252	-2.20202	-0.80554	0.514163
417	APOE	High	Master Protein	P02649	Apolipoprotein E OS=Homo sapiens OX=9606 GN=APOE PE=1 SV=1	0	91.968	72	21	149	21	317	36.1	5.73	453.39	21	FALSE	cell death;cell differentiation;cell growth;cell organization and biogenesis;cellular homeostasis;coagulation;conjugation;defense response;development;metabolic process	cell surface;chromosome;cytoplasm;cytoskeleton;extracellular;mitochondrion;nucleus	antioxidant activity;catalytic activity;DNA binding;motor activity;structural molecule activity	Pf01442	348	ENSG00000130203	APOE	B2RC15; C0JYY5; hsa:348; P02649; Q9P2S4	Vitamin B12 metabolism; Alzheimer's disease and miRNA effects; Apoptosis-related network due to altered Notch3 in ovarian cancer; ApoE and miR-146 in inflammation and atherosclerosis; Statin inhibition of cholesterol production; Familial hyperlipidemia type 3; Alzheimer's disease; Cholesterol metabolism; Fatty Acids and Lipoproteins Transport in Hepatocytes	Amyloid fiber formation; Regulation of Insulin-like Growth Factor (IGF) transport and uptake by Insulin-like Growth Factor Binding Proteins (IGFBPs); Post-translational protein phosphorylation; Retinoid metabolism and transport; Nuclear signaling by ERBB4; NR1H3 & NR1H2 regulate gene expression linked to cholesterol transport and efflux; Chylomicron clearance; Scavenging by Class A Receptors; Chy…	21	0	1	NA	21	P02649	FALSE	0	1.94732	7.73955	4.84344	0.0340372	0.00152614	3.36298	0.202306	1.83209	1.0172	0.311629	0.0155115	2.51011	0.665444	2.29523
418	APOH	High	Master Protein	P02749	Beta-2-glycoprotein 1 OS=Homo sapiens OX=9606 GN=APOH PE=1 SV=3	0	35.63	33	8	46	8	345	38.3	7.97	152.64	8	FALSE	cell organization and biogenesis;cellular homeostasis;coagulation;conjugation;metabolic process	cell surface;nucleus	DNA binding;structural molecule activity	Pf00084, Pf09014	350	ENSG00000091583	APOH	B2R9M3; hsa:350; P02749; Q9UCN7	Cholesterol metabolism	Platelet degranulation	2	0	1	NA	8	P02749	FALSE	0	4.52056	14.8358	9.67819	0.0161758	0.000444542	3.77338	0.389945	3.2924	1.84117	0.296133	0.0139933	2.55121	0.967377	3.86983
419	APOL1	High	Master Protein	O14791	Apolipoprotein L1 OS=Homo sapiens OX=9606 GN=APOL1 PE=1 SV=5	0	24.258	20	8	20	7	398	43.9	5.81	53.04	8	FALSE	cell organization and biogenesis;cellular homeostasis;coagulation;conjugation	cell surface;cytoskeleton;extracellular	catalytic activity;structural molecule activity	Pf05461	NA	ENSG00000100342	APOL1	A5PLQ4; B4DU12; E9PF24; hsa:8542; O14791; O60804; Q5R3P7; Q5R3P8; Q96AB8; Q96PM4; Q9BQ03	NA	Scavenging of heme from plasma; Regulation of Insulin-like Growth Factor (IGF) transport and uptake by Insulin-like Growth Factor Binding Proteins (IGFBPs); Post-translational protein phosphorylation	3	1	1	NA	8	O14791	FALSE	0	-0.653932	7.3269	3.33648	0.356274	0.0992227	1.68135	-0.689035	1.55657	0.433766	0.920424	0.441075	0.776854	-0.250915	1.99469
420	APOL2	High	Master Protein	Q9BQE5	Apolipoprotein L2 OS=Homo sapiens OX=9606 GN=APOL2 PE=1 SV=2	0	40	35	12	47	12	337	37.1	6.74	117.29	12	FALSE	cell organization and biogenesis;cellular homeostasis;coagulation;conjugation;metabolic process	cell surface;cytoskeleton;extracellular	antioxidant activity;structural molecule activity	Pf05461	23780	ENSG00000128335	APOL2	B0QYK7; hsa:23780; O95915; Q59GW9; Q5TH96; Q969T6; Q9BQE5; Q9BT28; Q9UGT1; Q9UH10	NA	NA	0	0	1	NA	12	Q9BQE5	FALSE	0	-1.69762	0.750363	-0.473628	0.700974	0.440336	-0.778119	-0.424775	0.264025	-0.0803747	0.971116	0.640996	-0.469292	-0.520637	0.168163
421	APOM	High	Master Protein	O95445	Apolipoprotein M OS=Homo sapiens OX=9606 GN=APOM PE=1 SV=2	0	11.925	24	5	11	5	188	21.2	6.01	26.38	5	FALSE	cell growth;cell organization and biogenesis;cellular homeostasis;conjugation;metabolic process	cell surface	catalytic activity;structural molecule activity	Pf11032	55937	ENSG00000204444; ENSG00000206409; ENSG00000224290; ENSG00000226215; ENSG00000227567; ENSG00000231974; ENSG00000235754	APOM	B0UX98; hsa:55937; O95445; Q5SRP4; Q9P046; Q9UMP6	NA	Retinoid metabolism and transport	1	0	1	NA	5	O95445	FALSE	0	-0.0802324	6.61959	3.26968	0.270229	0.0555164	1.96272	-0.366254	1.5189	0.576325	0.81248	0.224897	1.22952	-0.197736	1.68742
422	APOO	High	Master Protein	Q9BUR5	MICOS complex subunit MIC26 OS=Homo sapiens OX=9606 GN=APOO PE=1 SV=1	0	15.36	34	5	25	5	198	22.3	9.13	65.42	5	FALSE	cell growth;conjugation	cell surface;cytoskeleton;cytosol;endosome;extracellular	NA	Pf09769	79135	ENSG00000184831	APOO	B2R4K9; hsa:79135; Q9BUR5; Q9H3J9	NA	Cristae formation	1	0	1	NA	5	Q9BUR5	FALSE	0	-2.25262	0.538687	-0.856968	0.521637	0.222968	-1.23473	-0.367173	0.418231	0.0255291	0.99278	0.896541	0.130725	-0.6971	0.0883039
423	APOOL	High	Master Protein	Q6UXV4	MICOS complex subunit MIC27 OS=Homo sapiens OX=9606 GN=APOOL PE=1 SV=1	0	50.368	62	12	44	12	268	29.1	9.52	140.69	12	FALSE	cell growth	cell surface;cytoskeleton;endosome;nucleus	NA	Pf09769	139322	ENSG00000155008	APOOL	hsa:139322; Q3KNU7; Q5H9D1; Q6UXV4	NA	Platelet degranulation ; Cristae formation	2	0	1	NA	12	Q6UXV4	FALSE	0	-1.12234	0.81122	-0.15556	0.883374	0.747682	-0.323562	-0.21802	0.326036	0.054008	0.97688	0.691497	0.399238	-0.410193	0.133862
424	APP	High	Master Protein	P05067	Amyloid-beta precursor protein OS=Homo sapiens OX=9606 GN=APP PE=1 SV=3	0	89.056	29	19	87	18	770	86.9	4.82	279.9	19	FALSE	cell communication;cell differentiation;cell growth;cell organization and biogenesis;cellular component movement;cellular homeostasis;coagulation;conjugation;defense response;development;metabolic process	cell surface;cytoplasm;cytoskeleton;cytosol;endoplasmic reticulum;endosome;extracellular;membrane;mitochondrion;nucleus	antioxidant activity;DNA binding;RNA binding;structural molecule activity	Pf00014, Pf02177, Pf03494, Pf10515, Pf12924, Pf12925	351	ENSG00000142192	APP	B2R5V1; B4DII8; D3DSD1; D3DSD2; D3DSD3; hsa:351; P05067; P09000; P78438; Q13764; Q13778; Q13793; Q16011; Q16014; Q16019; Q16020; Q6GSC0; Q8WZ99; Q9BT38; Q9UC33; Q9UCA9; Q9UCB6; Q9UCC8; Q9UCD1; Q9UQ58	Alzheimer's disease and miRNA effects; Endoderm differentiation; Apoptosis-related network due to altered Notch3 in ovarian cancer; Copper homeostasis; TGF-beta signaling pathway; Fragile X syndrome; Inclusion body myositis; Alzheimer's disease; GDNF signaling; DYRK1A involvement regarding cell proliferation in brain development; Neurogenesis regulation in the olfactory epithelium; 15q11q13 copy …	Regulation of Insulin-like Growth Factor (IGF) transport and uptake by Insulin-like Growth Factor Binding Proteins (IGFBPs); Post-translational protein phosphorylation; Amyloid fiber formation; G alpha (q) signalling events; G alpha (i) signalling events; ECM proteoglycans; Lysosome Vesicle Biogenesis; Platelet degranulation ; Insertion of tail-anchored proteins into the endoplasmic reticulum mem…	28	0	1	NA	18	P05067	FALSE	0	-2.51737	0.937064	-0.790151	0.647077	0.362236	-0.919921	-0.667415	0.304574	-0.181421	0.925121	0.45654	-0.750658	-0.666055	0.305934
425	APPL1	High	Master Protein	Q9UKG1	DCC-interacting protein 13-alpha OS=Homo sapiens OX=9606 GN=APPL1 PE=1 SV=1	0	116.492	39	23	100	23	709	79.6	5.41	354.36	23	FALSE	cell differentiation;cell growth;conjugation;development;metabolic process	cytoplasm;cytoskeleton;cytosol;membrane;mitochondrion;nucleus	motor activity;structural molecule activity	Pf00169, Pf00640, Pf16746	26060	ENSG00000157500	APPL1	hsa:26060; Q9P2B9; Q9UKG1	Follicle stimulating hormone (FSH) signaling pathway; Chromosomal and microsatellite instability in colorectal cancer	Caspase activation via Dependence Receptors in the absence of ligand	3	0	1	NA	23	Q9UKG1	FALSE	0	-0.220506	0.985073	0.382284	0.505912	0.208376	1.27528	-0.0630374	0.276182	0.106572	0.800121	0.212536	1.26352	-0.0225188	0.3167
426	APPL2	High	Master Protein	Q8NEU8	DCC-interacting protein 13-beta OS=Homo sapiens OX=9606 GN=APPL2 PE=1 SV=3	0	112.634	60	30	93	30	664	74.4	4.94	319.06	30	FALSE	cell differentiation;cell growth;cellular homeostasis;coagulation;conjugation;development;metabolic process	cytoplasm;cytoskeleton;membrane;mitochondrion;nucleus	structural molecule activity	Pf00169, Pf00640, Pf16746	55198	ENSG00000136044	APPL2	B7Z411; B7Z4B0; F5GZG0; F8W1P5; hsa:55198; Q8N4R7; Q8NEU8; Q9NVL2	NA	NA	0	0	1	NA	30	Q8NEU8	FALSE	0	-2.32661	-0.800816	-1.56371	0.00867479	0.000148788	-4.12172	-0.634174	-0.204855	-0.419514	0.0311511	0.000273178	-3.92992	-0.535013	-0.105694
427	APRT	High	Master Protein	P07741	Adenine phosphoribosyltransferase OS=Homo sapiens OX=9606 GN=APRT PE=1 SV=2	0	25.373	52	8	46	8	180	19.6	6.02	112.33	8	FALSE	cellular homeostasis;metabolic process	cell surface;cytosol;membrane;nucleus	structural molecule activity	Pf00156	353	ENSG00000198931	APRT	G5E9J2; hsa:353; P07741; Q3KP55; Q68DF9	NA	Neutrophil degranulation; Purine salvage; Defective APRT disrupts adenine salvage	3	0	1	NA	8	P07741	FALSE	0	0.997563	3.59037	2.29397	0.0240075	0.000855714	3.55823	-0.0122382	0.717313	0.352537	0.523841	0.05787	1.94342	0.234211	0.963762
428	AQP1	High	Master Protein	P29972	Aquaporin-1 OS=Homo sapiens OX=9606 GN=AQP1 PE=1 SV=3	0	18.177	16	3	80	3	269	28.5	7.42	281.74	3	FALSE	cell death;cell growth;coagulation;conjugation;defense response;development;metabolic process	cell surface;cytoplasm;cytoskeleton;membrane;nucleus	antioxidant activity;catalytic activity;structural molecule activity	Pf00230	358	ENSG00000240583	AQP1	B5BU39; E7EM69; E9PC21; F5GY19; hsa:358; P29972; Q8TBI5; Q8TDC1	Spinal cord injury; Proximal tubule transport	Passive transport by Aquaporins; Vasopressin regulates renal water homeostasis via Aquaporins; Erythrocytes take up carbon dioxide and release oxygen; Erythrocytes take up oxygen and release carbon dioxide	6	0	1	NA	3	P29972	FALSE	0	-2.74468	2.73918	-0.00274974	0.999451	0.998399	-0.00201661	-0.869764	0.673256	-0.0982544	0.985339	0.798979	-0.256093	-0.94798	0.59504
429	AQP4	High	Master Protein	P55087	Aquaporin-4 OS=Homo sapiens OX=9606 GN=AQP4 PE=1 SV=2	0	19.747	14	6	185	6	323	34.8	7.66	415.98	6	FALSE	cell growth;coagulation;conjugation;metabolic process	cell surface;cytoplasm;cytoskeleton;mitochondrion;nucleus	catalytic activity;structural molecule activity	Pf00230	361	ENSG00000171885	AQP4	hsa:361; P55087; P78564	Spinal cord injury; Vasopressin-regulated water reabsorption; Cell lineage map for neuronal differentiation; Sudden infant death syndrome (SIDS) susceptibility pathways	Passive transport by Aquaporins; Vasopressin regulates renal water homeostasis via Aquaporins	6	0	1	NA	6	P55087	FALSE	0	-3.622	-0.576939	-2.09947	0.093911	0.00789969	-2.77288	-1.03394	-0.177143	-0.605544	0.201191	0.00656724	-2.84238	-0.873481	-0.0166794
430	AQR	High	Master Protein	O60306	RNA helicase aquarius OS=Homo sapiens OX=9606 GN=AQR PE=1 SV=4	0	25.446	7	10	20	10	1485	171.2	6.37	54.95	10	FALSE	cellular component movement;cellular homeostasis	membrane	RNA binding;structural molecule activity	Pf13086, Pf13087, Pf16399, Pf21143, Pf21144	9716	ENSG00000021776	AQR	A0JP17; A5YKK3; hsa:9716; O60306; Q2YDX9; Q6IRU8; Q6PIC8	NA	mRNA Splicing - Major Pathway; Formation of TC-NER Pre-Incision Complex; Dual incision in TC-NER; Gap-filling DNA repair synthesis and ligation in TC-NER	5	0	1	NA	10	O60306	FALSE	0	-0.487414	0.74729	0.129938	0.848904	0.674017	0.423244	-0.213964	0.13345	-0.0402573	0.97184	0.643311	-0.466031	-0.209553	0.137861
431	ARAF	High	Master Protein	P10398	Serine/threonine-protein kinase A-Raf OS=Homo sapiens OX=9606 GN=ARAF PE=1 SV=2	0	34.615	18	10	29	6	606	67.5	9.01	80.29	10	FALSE	cell organization and biogenesis;cellular homeostasis;development;metabolic process	cytosol;endosome	signal transducer activity;structural molecule activity	Pf00130, Pf02196, Pf07714	369	ENSG00000078061	ARAF	hsa:369; P07557; P10398; Q5H9B2; Q5H9B3	Integrin-mediated cell adhesion; Alzheimer's disease and miRNA effects; Glioblastoma signaling pathways; Common pathways underlying drug addiction; Bladder cancer; MAPK signaling pathway; Embryonic stem cell pluripotency pathways; Endometrial cancer; MET in type 1 papillary renal cell carcinoma; Chromosomal and microsatellite instability in colorectal cancer ; MAPK cascade; Non-small cell lung ca…	Signaling by BRAF and RAF1 fusions; RAF activation; SHOC2 M1731 mutant abolishes MRAS complex function; Gain-of-function MRAS complexes activate RAF signaling; Signaling by moderate kinase activity BRAF mutants; Paradoxical activation of RAF signaling by kinase inactive BRAF; Signaling downstream of RAS mutants; Signaling by RAF1 mutants; MAP2K and MAPK activation; Negative regulation of MAPK pat…	32	0	1	NA	6	P10398	TRUE	15	-0.980731	0.887833	-0.0464489	0.964802	0.920784	-0.0999735	-0.350563	0.175203	-0.0876798	0.940827	0.505646	-0.670693	-0.282689	0.243077
432	ARAP1	High	Master Protein	Q96P48	Arf-GAP with Rho-GAP domain, ANK repeat and PH domain-containing protein 1 OS=Homo sapiens OX=9606 GN=ARAP1 PE=1 SV=3	0	83.556	20	22	55	22	1450	162.1	6.23	163.87	22	FALSE	development;metabolic process	cytoplasm;cytoskeleton;cytosol;extracellular;membrane;nucleus	antioxidant activity;DNA binding;structural molecule activity	Pf00169, Pf00536, Pf00620, Pf00788, Pf01412	116985	ENSG00000186635	ARAP1	A3KLL7; B2RTS2; hsa:116985; O94879; Q4LDD5; Q59FI7; Q6PHS3; Q8WU51; Q96HP6; Q96L71; Q96P48	NA	PTK6 Regulates RTKs and Their Effectors AKT1 and DOK1; RHOA GTPase cycle; CDC42 GTPase cycle; RAC1 GTPase cycle	4	0	1	NA	22	Q96P48	FALSE	0	-0.0980249	1.44338	0.672679	0.332214	0.08565	1.75512	-0.0895231	0.34419	0.127333	0.823014	0.243549	1.18075	-0.0172983	0.416415
433	ARAP2	High	Master Protein	Q8WZ64	Arf-GAP with Rho-GAP domain, ANK repeat and PH domain-containing protein 2 OS=Homo sapiens OX=9606 GN=ARAP2 PE=1 SV=3	0	57.849	12	17	34	17	1704	193.3	7.39	89.23	17	FALSE	development;metabolic process	nucleus	DNA binding;structural molecule activity	Pf00169, Pf00536, Pf00620, Pf00788, Pf01412	116984	ENSG00000047365	ARAP2	hsa:116984; Q4W5D2; Q7Z2L5; Q8WZ64; Q96L70; Q96P49; Q9Y4E4	NA	RHOA GTPase cycle; CDC42 GTPase cycle; RAC1 GTPase cycle; RAC3 GTPase cycle	4	0	1	NA	17	Q8WZ64	FALSE	0	-2.67315	-0.160888	-1.41702	0.190829	0.0278608	-2.26844	-0.619341	0.0875442	-0.265898	0.707775	0.136917	-1.51281	-0.727658	-0.0207726
434	ARCN1	High	Master Protein	P48444	Coatomer subunit delta OS=Homo sapiens OX=9606 GN=ARCN1 PE=1 SV=1	0	70.232	36	18	99	18	511	57.2	6.21	279.79	18	FALSE	conjugation;defense response;metabolic process	cytoskeleton;cytosol;extracellular	NA	Pf00928, Pf01217	372	ENSG00000095139	ARCN1	B4E1X2; E9PEU4; hsa:372; P48444; Q52M80	miR-517 relationship with ARCN1 and USP1	COPI-dependent Golgi-to-ER retrograde traffic; COPI-mediated anterograde transport	3	0	1	NA	18	P48444	FALSE	0	-0.00344703	1.21249	0.604523	0.259797	0.0512612	1.99948	-0.0885284	0.253606	0.0825388	0.878656	0.336815	0.970238	-0.0436593	0.298475
435	ARF3	High	Master Protein	P61204	ADP-ribosylation factor 3 OS=Homo sapiens OX=9606 GN=ARF3 PE=1 SV=2	0	54.083	59	9	234	4	181	20.6	7.43	613.44	9	FALSE	conjugation	cytoplasm;cytoskeleton;extracellular;nucleus	structural molecule activity	Pf00025	377	ENSG00000134287	ARF3	A8K6G8; B7ZB63; hsa:377; P16587; P61204	NA	COPI-dependent Golgi-to-ER retrograde traffic; COPI-mediated anterograde transport; Synthesis of PIPs at the Golgi membrane	3	0	1	NA	4	P61204	FALSE	0	-0.135558	1.26869	0.566565	0.374353	0.111247	1.62265	-0.0179898	0.377129	0.17957	0.582145	0.0738329	1.82777	-0.111407	0.283712
436	ARF4	High	Master Protein	P18085	ADP-ribosylation factor 4 OS=Homo sapiens OX=9606 GN=ARF4 PE=1 SV=3	0	56.094	64	10	165	6	180	20.5	7.14	476.41	10	FALSE	cell differentiation;cell growth;conjugation;defense response;metabolic process	cytoplasm;cytoskeleton;cytosol;extracellular;nucleus	antioxidant activity;DNA binding;structural molecule activity	Pf00025	378	ENSG00000168374	ARF4	B2R7J7; hsa:378; P18085; P21371	VEGFA-VEGFR2 signaling	COPI-dependent Golgi-to-ER retrograde traffic; COPI-mediated anterograde transport; VxPx cargo-targeting to cilium	4	5	1	NA	11	P18085	FALSE	0	-0.362911	0.863344	0.250216	0.685778	0.415929	0.820638	-0.144982	0.200055	0.0275364	0.982879	0.749637	0.320966	-0.122907	0.22213
437	ARF5	High	Master Protein	P84085	ADP-ribosylation factor 5 OS=Homo sapiens OX=9606 GN=ARF5 PE=1 SV=2	0	51.9	64	10	181	5	180	20.5	6.79	471.63	10	FALSE	conjugation	cytoplasm;cytoskeleton;extracellular;nucleus	structural molecule activity	Pf00025	381	ENSG00000004059	ARF5	hsa:381; P26437; P84085	2q37 copy number variation syndrome	COPI-mediated anterograde transport; COPI-dependent Golgi-to-ER retrograde traffic	3	1	1	NA	6	P84085	FALSE	0	-1.07037	0.797446	-0.136463	0.89565	0.77016	-0.29383	-0.358858	0.166698	-0.09608	0.927364	0.465787	-0.735242	-0.480765	0.0447915
438	ARF6	High	Master Protein	P62330	ADP-ribosylation factor 6 OS=Homo sapiens OX=9606 GN=ARF6 PE=1 SV=2	0	36	57	7	65	7	175	20.1	8.95	197.83	7	FALSE	cell communication;cell differentiation;cell growth;conjugation;defense response;metabolic process	cytoplasm;cytoskeleton;cytosol;extracellular;mitochondrion;nucleus	structural molecule activity	Pf00025	382	ENSG00000165527	ARF6	hsa:382; P26438; P62330; Q6FGZ2	VEGFA-VEGFR2 signaling; Ras signaling; EGF/EGFR signaling pathway; IL-18 signaling pathway; Insulin signaling; CCL18 signaling pathway; 2q13 copy number variation syndrome	Clathrin-mediated endocytosis; TBC/RABGAPs; MET receptor recycling	10	0	1	NA	7	P62330	FALSE	0	-0.198891	1.51708	0.659094	0.404477	0.129009	1.54474	-0.126312	0.356518	0.115103	0.880871	0.342507	0.958759	-0.208319	0.274512
439	ARFGAP1	High	Master Protein	Q8N6T3	ADP-ribosylation factor GTPase-activating protein 1 OS=Homo sapiens OX=9606 GN=ARFGAP1 PE=1 SV=2	0	64.625	50	14	61	14	406	44.6	5.66	245.81	14	FALSE	conjugation;metabolic process	cytoskeleton;cytosol;extracellular;nucleus	DNA binding;structural molecule activity	Pf01412	55738	ENSG00000101199	ARFGAP1	B7Z3U0; B7Z8H8; B7ZBI3; E1P5I9; E7EV62; hsa:55738; Q6PK71; Q8N6T3; Q96KC4; Q96T02; Q9NSU3; Q9NVF6; Q9UIL0	IL-18 signaling pathway	COPI-dependent Golgi-to-ER retrograde traffic; COPI-mediated anterograde transport; XBP1(S) activates chaperone genes; Clathrin-mediated endocytosis	5	0	1	NA	14	Q8N6T3	FALSE	0	-2.31288	0.542338	-0.885271	0.517669	0.21849	-1.24696	-0.419248	0.384138	-0.0175553	0.994567	0.930337	-0.0878824	-0.669528	0.133857
440	ARFGAP2	High	Master Protein	Q8N6H7	ADP-ribosylation factor GTPase-activating protein 2 OS=Homo sapiens OX=9606 GN=ARFGAP2 PE=1 SV=1	0	57.525	32	16	66	16	521	56.7	7.99	196.79	16	FALSE	cell growth;conjugation	cytoplasm;cytoskeleton;cytosol;extracellular	DNA binding;structural molecule activity	Pf01412	84364	ENSG00000149182	ARFGAP2	B4DX29; B7Z9M7; D3DQQ9; hsa:84364; Q3LIF2; Q8N3I1; Q8N6H7; Q96SX7	IL-18 signaling pathway; 5q35 copy number variation	COPI-dependent Golgi-to-ER retrograde traffic; CDC42 GTPase cycle; COPI-mediated anterograde transport	5	0	1	NA	16	Q8N6H7	FALSE	0	-1.91965	0.0431597	-0.938248	0.281631	0.0605231	-1.92245	-0.520832	0.0314544	-0.244689	0.589079	0.0811338	-1.78183	-0.544101	0.00818524
441	ARFGAP3	High	Master Protein	Q9NP61	ADP-ribosylation factor GTPase-activating protein 3 OS=Homo sapiens OX=9606 GN=ARFGAP3 PE=1 SV=1	0	29.113	19	10	31	10	516	56.9	7.36	77.22	10	FALSE	cell growth;conjugation	cytoskeleton;cytosol;extracellular	DNA binding;structural molecule activity	Pf01412	26286	ENSG00000242247	ARFGAP3	E9PB03; hsa:26286; Q9BSC6; Q9H9J0; Q9NP61; Q9NT10; Q9NUP5; Q9Y4V3; Q9Y4V4	Ciliary landscape	COPI-mediated anterograde transport; CDC42 GTPase cycle; RHOG GTPase cycle; COPI-dependent Golgi-to-ER retrograde traffic	5	0	1	NA	10	Q9NP61	FALSE	0	-0.230617	1.94279	0.856086	0.388406	0.11976	1.58414	-0.195287	0.416255	0.110484	0.932001	0.471021	0.726593	-0.0411829	0.570358
442	ARFGEF1	High	Master Protein	Q9Y6D6	Brefeldin A-inhibited guanine nucleotide-exchange protein 1 OS=Homo sapiens OX=9606 GN=ARFGEF1 PE=1 SV=2	0	139.515	25	41	133	29	1849	208.6	5.85	388.52	41	FALSE	cell growth;cell organization and biogenesis;cellular homeostasis;conjugation;metabolic process	cytoskeleton;cytosol;extracellular;membrane;nucleus	DNA binding;motor activity;structural molecule activity	Pf01369, Pf09324, Pf12783, Pf16213, Pf20252	10565	ENSG00000066777	ARFGEF1	hsa:10565; Q9NV46; Q9UFV2; Q9UNL0; Q9Y6D6	NA	NA	0	0	1	NA	29	Q9Y6D6	FALSE	0	-0.58813	0.705596	0.0587332	0.934702	0.855898	0.182582	-0.10121	0.262811	0.0808005	0.896595	0.376494	0.892697	-0.190549	0.173472
443	ARFGEF2	High	Master Protein	Q9Y6D5	Brefeldin A-inhibited guanine nucleotide-exchange protein 2 OS=Homo sapiens OX=9606 GN=ARFGEF2 PE=1 SV=3	0	159.032	29	45	121	33	1785	201.9	6.33	377.65	45	FALSE	cell growth;cellular homeostasis;conjugation;development;metabolic process	cytoskeleton;cytosol;endoplasmic reticulum;extracellular;mitochondrion;nucleus	antioxidant activity;DNA binding;motor activity;structural molecule activity	Pf01369, Pf09324, Pf12783, Pf16213, Pf20252	10564	ENSG00000124198	ARFGEF2	hsa:10564; Q5TFT9; Q9NTS1; Q9Y6D5	NA	Association of TriC/CCT with target proteins during biosynthesis	1	12	1	NA	45	Q9Y6D5	FALSE	0	-1.08161	0.411219	-0.335198	0.653845	0.371036	-0.903039	-0.206894	0.213151	0.0031289	0.996887	0.976225	0.029958	-0.413054	0.00699117
444	ARFGEF3	High	Master Protein	Q5TH69	Brefeldin A-inhibited guanine nucleotide-exchange protein 3 OS=Homo sapiens OX=9606 GN=ARFGEF3 PE=1 SV=3	0	191.69	29	52	142	52	2177	240.5	5.82	448.82	52	FALSE	metabolic process	cytoskeleton;extracellular	DNA binding	Pf09324, Pf16213, Pf20252	57221	ENSG00000112379	ARFGEF3	C5NM88; hsa:57221; Q5TH69; Q76MU8; Q8N4Y4; Q96CH9; Q96P46; Q9ULH6	NA	NA	0	0	1	NA	52	Q5TH69	FALSE	0	-1.13861	0.948781	-0.0949135	0.934702	0.855674	-0.18287	-0.128995	0.458344	0.164675	0.842429	0.265121	1.1276	-0.351828	0.23551
445	ARFIP1	High	Master Protein	P53367	Arfaptin-1 OS=Homo sapiens OX=9606 GN=ARFIP1 PE=1 SV=2	0	50.461	44	13	47	12	373	41.7	6.7	144.56	13	FALSE	conjugation;metabolic process	cytoskeleton;cytosol;extracellular	structural molecule activity	Pf06456	27236	ENSG00000164144	ARFIP1	B4DS69; hsa:27236; P53367; Q2M2X4; Q3SYL4; Q9Y2X6	NA	NA	0	1	1	NA	13	P53367	FALSE	0	-0.0675531	1.64985	0.791151	0.300472	0.0701101	1.85269	-0.168528	0.314706	0.073089	0.951739	0.545876	0.60829	-0.0364902	0.446745
446	ARFIP2	High	Master Protein	P53365	Arfaptin-2 OS=Homo sapiens OX=9606 GN=ARFIP2 PE=1 SV=1	0	33.5	34	10	29	9	341	37.8	6.04	80.21	10	FALSE	cell differentiation;cell growth;cellular homeostasis;conjugation;development;metabolic process	cytoplasm;cytoskeleton;cytosol;extracellular;membrane;nucleus	structural molecule activity	Pf06456	23647	ENSG00000132254	ARFIP2	B4DX86; B4E306; D3DQT5; hsa:23647; P53365	NA	Retrograde transport at the Trans-Golgi-Network	1	0	1	NA	9	P53365	FALSE	0	-1.50964	0.428	-0.540822	0.566551	0.267248	-1.12253	-0.229517	0.315687	0.0430848	0.983593	0.752006	0.317821	-0.520431	0.0247725
447	ARG1	High	Master Protein	P05089	Arginase-1 OS=Homo sapiens OX=9606 GN=ARG1 PE=1 SV=2	0	22.13	24	7	20	7	322	34.7	7.21	56.48	7	FALSE	cellular homeostasis;coagulation;metabolic process	cell surface;cytosol;mitochondrion;nucleus	structural molecule activity	Pf00491	383	ENSG00000118520	ARG1	A6NEA0; hsa:383; P05089; Q5JWT5; Q5JWT6; Q8TE72; Q9BS50	Spinal cord injury; Amino acid metabolism; IL-18 signaling pathway	Neutrophil degranulation; Urea cycle	5	0	1	NA	7	P05089	FALSE	0	0.42423	7.37085	3.89754	0.193022	0.0286534	2.25649	-0.598412	1.35619	0.378889	0.920415	0.439473	0.779599	0.00514017	1.95974
448	ARGLU1	High	Master Protein	Q9NWB6	Arginine and glutamate-rich protein 1 OS=Homo sapiens OX=9606 GN=ARGLU1 PE=1 SV=1	0	16.422	25	9	21	9	273	33.2	10.35	47.37	9	FALSE	NA	cytosol;endosome;membrane	NA	Pf15346	55082	ENSG00000134884	ARGLU1	B4E0Y3; hsa:55082; Q5T257; Q6IQ34; Q9NWB6	NA	NA	0	0	1	NA	9	Q9NWB6	FALSE	0	-0.414806	1.71247	0.648832	0.524473	0.225961	1.22666	-0.1505	0.448061	0.14878	0.872975	0.32251	0.999665	-0.161553	0.437008
449	ARHGAP1	High	Master Protein	Q07960	Rho GTPase-activating protein 1 OS=Homo sapiens OX=9606 GN=ARHGAP1 PE=1 SV=1	0	61.806	42	16	91	16	439	50.4	6.29	275	16	FALSE	conjugation;development;metabolic process	cytoskeleton;cytosol;mitochondrion;nucleus	DNA binding;structural molecule activity	Pf00620, Pf13716	392	ENSG00000175220	ARHGAP1	D3DQQ6; hsa:392; Q07960	NA	RHOA GTPase cycle; RHOB GTPase cycle; RHOC GTPase cycle; RND2 GTPase cycle; CDC42 GTPase cycle; RAC1 GTPase cycle; RHOQ GTPase cycle; RHOG GTPase cycle; RAC2 GTPase cycle; RAC3 GTPase cycle; RHOD GTPase cycle; RHOJ GTPase cycle; RHOF GTPase cycle	13	0	1	NA	16	Q07960	FALSE	0	0.0469175	1.61297	0.829942	0.225742	0.0382313	2.13137	0.0315583	0.472205	0.251882	0.386915	0.0259274	2.29891	-0.0493591	0.391287
450	ARHGAP10	High	Master Protein	A1A4S6	Rho GTPase-activating protein 10 OS=Homo sapiens OX=9606 GN=ARHGAP10 PE=1 SV=1	0	13.435	6	4	4	4	786	89.3	7.18	12.8	4	FALSE	cell growth;development;metabolic process	cytoplasm;cytoskeleton;cytosol;nucleus	DNA binding	Pf00169, Pf00620, Pf14604, Pf16746	79658	ENSG00000071205	ARHGAP10	A1A4S6; A1L0S5; hsa:79658; Q2VPC4; Q2VPC5; Q96EV3; Q96S75	Ectoderm differentiation; Ectoderm differentiation	Regulation of PAK-2p34 activity by PS-GAP/RHG10; RHOA GTPase cycle; CDC42 GTPase cycle; RAC1 GTPase cycle	6	0	1	NA	4	A1A4S6	TRUE	15	-1.42428	1.38145	-0.0214156	0.990459	0.975639	-0.0306974	-0.585796	0.203663	-0.191066	0.878656	0.33528	-0.973355	-0.333223	0.456237
451	ARHGAP12	High	Master Protein	Q8IWW6	Rho GTPase-activating protein 12 OS=Homo sapiens OX=9606 GN=ARHGAP12 PE=1 SV=1	0	75.295	28	22	62	22	846	96.2	7.61	191.25	22	FALSE	cell growth;conjugation;development;metabolic process	cytoplasm;nucleus	DNA binding	Pf00018, Pf00169, Pf00397, Pf00620, Pf16618	94134	ENSG00000165322	ARHGAP12	B1ANY0; B1ANY1; B1ANY2; hsa:94134; Q504X1; Q86UB3; Q8IWW6; Q8IWW7; Q8N3L1; Q9NT76	NA	RAC1 GTPase cycle; RHOD GTPase cycle; RHOF GTPase cycle; RHOV GTPase cycle	4	0	1	NA	22	Q8IWW6	FALSE	0	-0.983398	1.12247	0.0695349	0.953402	0.894911	0.132797	-0.4152	0.177337	-0.118932	0.917428	0.423533	-0.807234	-0.194715	0.397822
452	ARHGAP17	High	Master Protein	Q68EM7	Rho GTPase-activating protein 17 OS=Homo sapiens OX=9606 GN=ARHGAP17 PE=1 SV=1	0	43.183	16	11	35	10	881	95.4	7.62	117.5	11	FALSE	cell growth;conjugation;development;metabolic process	cytoplasm;cytoskeleton;cytosol;nucleus	DNA binding;structural molecule activity	Pf00620, Pf03114	55114	ENSG00000140750; ENSG00000288353	ARHGAP17	A8K6M6; hsa:55114; Q68EM7; Q6ZUS4; Q7Z2F2; Q8NDG2; Q96KS2; Q96KS3; Q96SS8; Q9BVF6; Q9H8U5; Q9NW54	NA	CDC42 GTPase cycle; RAC1 GTPase cycle; RHOQ GTPase cycle; RAC2 GTPase cycle; RAC3 GTPase cycle; RHOD GTPase cycle	6	0	1	NA	10	Q68EM7	FALSE	0	-0.225993	1.74948	0.761745	0.402403	0.127551	1.5508	-0.294094	0.261755	-0.0161698	0.993584	0.907355	-0.116994	-0.00760902	0.54824
453	ARHGAP18	High	Master Protein	Q8N392	Rho GTPase-activating protein 18 OS=Homo sapiens OX=9606 GN=ARHGAP18 PE=1 SV=3	0	27.777	22	13	35	13	663	74.9	6.44	86.46	13	FALSE	cell growth;development;metabolic process	cytoplasm;cytoskeleton;cytosol;endoplasmic reticulum;membrane;nucleus	DNA binding	Pf00620	93663	ENSG00000146376	ARHGAP18	E1P575; hsa:93663; Q58EZ3; Q6P679; Q6PJD7; Q8N392; Q96S64	NA	RHOC GTPase cycle; RHOA GTPase cycle	2	0	1	NA	13	Q8N392	FALSE	0	-0.261707	2.84978	1.29403	0.358982	0.100941	1.67261	-0.27425	0.601242	0.163496	0.925121	0.456303	0.751056	-0.170634	0.704858
454	ARHGAP21	High	Master Protein	Q5T5U3	Rho GTPase-activating protein 21 OS=Homo sapiens OX=9606 GN=ARHGAP21 PE=1 SV=2	0	130.111	24	39	109	37	1958	217.3	7.8	294.18	39	FALSE	cell growth;conjugation;development;metabolic process	cytoplasm;cytoskeleton;cytosol;endoplasmic reticulum;extracellular;nucleus	DNA binding	Pf00169, Pf00620, Pf17820	57584	ENSG00000107863	ARHGAP21	hsa:57584; Q0VF98; Q5T5U3; Q7Z3P7; Q8N3A2; Q8NI19; Q8TBV5; Q9P2C3	NA	RAC2 GTPase cycle; RAC3 GTPase cycle; RHOD GTPase cycle; RHOF GTPase cycle; RHOC GTPase cycle; RHOA GTPase cycle; CDC42 GTPase cycle; RAC1 GTPase cycle; RHOQ GTPase cycle; RHOG GTPase cycle; RHOB GTPase cycle; RHOJ GTPase cycle; RND3 GTPase cycle	13	2	1	NA	39	Q5T5U3	FALSE	0	-1.31717	0.503853	-0.406658	0.656289	0.37363	-0.898112	-0.233333	0.279056	0.0228612	0.988274	0.858352	0.179439	-0.312635	0.199754
455	ARHGAP23	High	Master Protein	Q9P227	Rho GTPase-activating protein 23 OS=Homo sapiens OX=9606 GN=ARHGAP23 PE=1 SV=2	0	115.765	28	37	89	35	1491	162.1	9.19	244.84	37	FALSE	development;metabolic process	cytosol	DNA binding	Pf00620, Pf15410, Pf17820	57636	ENSG00000273780; ENSG00000275832	ARHGAP23	hsa:57636; Q9P227	17q12 copy number variation syndrome	RHOA GTPase cycle; RAC1 GTPase cycle	3	0	1	NA	35	Q9P227	FALSE	0	-1.85657	0.352493	-0.752041	0.464178	0.177357	-1.36914	-0.427612	0.193963	-0.116825	0.924272	0.453427	-0.755889	-0.542405	0.0791702
456	ARHGAP25	High	Master Protein	P42331	Rho GTPase-activating protein 25 OS=Homo sapiens OX=9606 GN=ARHGAP25 PE=1 SV=2	0	31.404	21	14	28	14	645	73.4	6.37	62.38	14	FALSE	cell growth;conjugation;development;metabolic process	cytoplasm	DNA binding	Pf00169, Pf00620	9938	ENSG00000163219	ARHGAP25	A8K2Y1; B7Z498; E9PFQ7; G5E9G2; hsa:9938; P42331; Q8IXQ2	NA	RAC1 GTPase cycle	1	0	1	NA	14	P42331	FALSE	0	0.751331	4.21811	2.48472	0.0785071	0.00589636	2.88249	0.0625726	1.03804	0.550304	0.397535	0.0278331	2.26887	0.237277	1.21274
457	ARHGAP26	High	Master Protein	Q9UNA1	Rho GTPase-activating protein 26 OS=Homo sapiens OX=9606 GN=ARHGAP26 PE=1 SV=1	0	77.223	31	24	79	23	814	92.2	6.64	229.9	24	FALSE	cell growth;defense response;development;metabolic process	cytosol;endoplasmic reticulum;nucleus	DNA binding;structural molecule activity	Pf00169, Pf00620, Pf14604, Pf16746	23092	ENSG00000145819	ARHGAP26	hsa:23092; O75117; Q5D035; Q9BYS6; Q9BYS7; Q9UJ00; Q9UNA1	NA	RHOC GTPase cycle; RHOA GTPase cycle; CDC42 GTPase cycle; RAC1 GTPase cycle; RHOB GTPase cycle; RHOQ GTPase cycle; RAC2 GTPase cycle; RAC3 GTPase cycle; RHOJ GTPase cycle; RHOD GTPase cycle	10	1	1	NA	24	Q9UNA1	FALSE	0	-2.02991	-0.0318702	-1.03089	0.238719	0.0433928	-2.07503	-0.390906	0.171291	-0.109807	0.920415	0.436024	-0.785525	-0.598969	-0.0367718
458	ARHGAP27	High	Master Protein	Q6ZUM4	Rho GTPase-activating protein 27 OS=Homo sapiens OX=9606 GN=ARHGAP27 PE=1 SV=3	0	15.048	6	5	7	5	889	98.3	5.59	18.68	5	FALSE	conjugation;development;metabolic process	cytoskeleton;cytosol;nucleus	DNA binding;structural molecule activity	Pf00169, Pf00397, Pf00620	201176	ENSG00000159314; ENSG00000276836; ENSG00000276907	ARHGAP27	A4FU35; A8K3N5; C9JTF3; hsa:201176; Q494U0; Q6NWZ8; Q6ZUM4; Q8WY58	NA	CDC42 GTPase cycle; RAC1 GTPase cycle	2	0	1	NA	5	Q6ZUM4	FALSE	0	-0.567163	0.714425	0.073631	0.917427	0.818253	0.231062	-0.230635	0.129971	-0.0503317	0.956757	0.577191	-0.561339	-0.152327	0.208279
459	ARHGAP31	High	Master Protein	Q2M1Z3	Rho GTPase-activating protein 31 OS=Homo sapiens OX=9606 GN=ARHGAP31 PE=1 SV=2	0	26.874	6	6	14	6	1444	156.9	5.76	49.35	6	FALSE	development;metabolic process	cytosol;nucleus	DNA binding;structural molecule activity	Pf00620	57514	ENSG00000031081	ARHGAP31	hsa:57514; Q2M1Z3; Q9ULL6	Genetic causes of porto-sinusoidal vascular disease	RAC1 GTPase cycle; RHOA GTPase cycle; CDC42 GTPase cycle; RHOU GTPase cycle	5	0	1	NA	6	Q2M1Z3	FALSE	0	-1.11016	1.48721	0.188526	0.895752	0.771617	0.291913	-0.506782	0.224053	-0.141364	0.920415	0.44045	-0.777924	-0.355827	0.375008
460	ARHGAP32	High	Master Protein	A7KAX9	Rho GTPase-activating protein 32 OS=Homo sapiens OX=9606 GN=ARHGAP32 PE=1 SV=1	0	106.714	18	29	40	28	2087	230.4	6.74	130.76	29	FALSE	development;metabolic process	cytoskeleton;cytosol;endoplasmic reticulum;extracellular;membrane;mitochondrion;nucleus	DNA binding;structural molecule activity	Pf00620, Pf14604	9743	ENSG00000134909	ARHGAP32	A7KAX9; hsa:9743; I7H0B0; O94820; Q86YL6; Q8IUG4; Q9BWG3	Fragile X syndrome	RHOC GTPase cycle; RHOA GTPase cycle; CDC42 GTPase cycle; RAC1 GTPase cycle; RHOQ GTPase cycle; RHOG GTPase cycle; RAC2 GTPase cycle; RAC3 GTPase cycle; RHOB GTPase cycle; RHOD GTPase cycle; RHOJ GTPase cycle; RHOF GTPase cycle	13	0	1	NA	28	A7KAX9	TRUE	15	-2.04151	1.55954	-0.240985	0.904834	0.788981	-0.26914	-0.458097	0.555146	0.0485246	0.987445	0.848086	0.192604	-0.79823	0.215013
461	ARHGAP35	High	Master Protein	Q9NRY4	Rho GTPase-activating protein 35 OS=Homo sapiens OX=9606 GN=ARHGAP35 PE=1 SV=3	0	159.632	32	41	135	40	1499	170.4	6.64	413.71	41	FALSE	cell differentiation;cell growth;coagulation;defense response;development;metabolic process	cytoplasm;cytoskeleton;cytosol;endoplasmic reticulum;membrane	DNA binding;RNA binding;structural molecule activity	Pf00071, Pf00620, Pf16512, Pf19518	2909	ENSG00000160007	ARHGAP35	A7E2A4; hsa:2909; Q14452; Q9C0E1; Q9NRY4	Focal adhesion; Regulation of actin cytoskeleton	CDC42 GTPase cycle; RAC1 GTPase cycle; RHOC GTPase cycle; RHOA GTPase cycle; RHOB GTPase cycle; RND2 GTPase cycle; RHOQ GTPase cycle; RHOG GTPase cycle; RAC2 GTPase cycle; RAC3 GTPase cycle; RHOD GTPase cycle; RHOJ GTPase cycle; RND3 GTPase cycle; RND1 GTPase cycle; Sema4D mediated inhibition of cell attachment and migration; PTK6 Regulates RHO GTPases, RAS GTPase and MAP kinases	18	1	1	NA	41	Q9NRY4	FALSE	0	-0.431164	0.984962	0.276899	0.698966	0.435524	0.786388	-0.122509	0.275953	0.0767217	0.920541	0.442528	0.774369	-0.0781356	0.320326
462	ARHGAP39	High	Master Protein	Q9C0H5	Rho GTPase-activating protein 39 OS=Homo sapiens OX=9606 GN=ARHGAP39 PE=1 SV=2	0	71.314	25	21	54	21	1083	121.2	7.5	171.1	21	FALSE	cell growth;development;metabolic process	cytosol;endoplasmic reticulum;membrane;nucleus	DNA binding	Pf00620, Pf00784	80728	ENSG00000147799	ARHGAP39	B4E1I1; hsa:80728; Q9C0H5	NA	RHOA GTPase cycle; CDC42 GTPase cycle; RAC1 GTPase cycle; RHOG GTPase cycle; RHOC GTPase cycle; RAC2 GTPase cycle; RAC3 GTPase cycle; RHOB GTPase cycle; RHOD GTPase cycle; RHOF GTPase cycle; Inactivation of CDC42 and RAC1	11	0	1	NA	21	Q9C0H5	FALSE	0	-0.440792	0.713263	0.136236	0.826953	0.637116	0.474767	-0.135714	0.189008	0.0266474	0.982879	0.742816	0.330035	-0.126167	0.198554
463	ARHGAP44	High	Master Protein	Q17R89	Rho GTPase-activating protein 44 OS=Homo sapiens OX=9606 GN=ARHGAP44 PE=1 SV=1	0	60.605	24	17	43	16	818	89.2	6.55	130.42	17	FALSE	cell growth;conjugation;development;metabolic process	cytoplasm;cytoskeleton;cytosol;mitochondrion;nucleus	DNA binding;structural molecule activity	Pf00620, Pf03114	9912	ENSG00000006740	ARHGAP44	A6NCP5; A8MQB2; hsa:9912; O75160; Q17R89; Q7Z5Z7; Q9Y4Q4	NA	CDC42 GTPase cycle; RAC1 GTPase cycle; RHOA GTPase cycle	3	1	1	NA	17	Q17R89	FALSE	0	-2.00568	0.859428	-0.573125	0.691684	0.425095	-0.804498	-0.36183	0.444338	0.0412543	0.987445	0.837816	0.205807	-0.723989	0.0821793
464	ARHGAP45	High	Master Protein	Q92619	Rho GTPase-activating protein 45 OS=Homo sapiens OX=9606 GN=ARHGAP45 PE=1 SV=2	0	29.41	10	10	20	10	1136	124.5	6.1	58.95	10	FALSE	development;metabolic process	cell surface;cytoplasm;cytoskeleton;cytosol;mitochondrion;nucleus	DNA binding;structural molecule activity	Pf00620	23526	ENSG00000180448	ARHGAP45	B4DTS4; F6QP70; hsa:23526; Q6P189; Q7LE26; Q86WS1; Q8HX84; Q92619; Q9GJN9; Q9GJP0; Q9GJP1; Q9MY24	NA	Neutrophil degranulation; RAC1 GTPase cycle; RHOA GTPase cycle; CDC42 GTPase cycle	4	0	1	NA	10	Q92619	TRUE	4	-0.510429	3.55572	1.52264	0.416005	0.138645	1.50603	-0.410688	0.733422	0.161367	0.956757	0.573209	0.567237	-0.307794	0.836316
465	ARHGAP5	High	Master Protein	Q13017	Rho GTPase-activating protein 5 OS=Homo sapiens OX=9606 GN=ARHGAP5 PE=1 SV=2	0	102.94	22	28	75	28	1502	172.4	6.62	257.92	28	FALSE	cell communication;cell growth;development;metabolic process	cytoplasm;cytoskeleton;cytosol;extracellular;nucleus	DNA binding;structural molecule activity	Pf00620, Pf01846, Pf16512, Pf19518	394	ENSG00000100852	ARHGAP5	A1L375; A1L376; A8KAA1; D3DS89; D3DS90; hsa:394; Q05BE8; Q05BU8; Q13017; Q59ER0; Q6DHZ3	Focal adhesion	CDC42 GTPase cycle; RAC1 GTPase cycle; RHOQ GTPase cycle; RHOJ GTPase cycle; RHOC GTPase cycle; RND2 GTPase cycle; RHOA GTPase cycle; RHOG GTPase cycle; RAC3 GTPase cycle; RHOB GTPase cycle; RHOD GTPase cycle; RHOF GTPase cycle; RND3 GTPase cycle; RND1 GTPase cycle	15	0	1	NA	28	Q13017	FALSE	0	-1.25243	0.210069	-0.52118	0.441173	0.158311	-1.43321	-0.313724	0.0977853	-0.107969	0.866626	0.296638	-1.05521	-0.335382	0.0761275
466	ARHGAP6	High	Master Protein	O43182	Rho GTPase-activating protein 6 OS=Homo sapiens OX=9606 GN=ARHGAP6 PE=1 SV=3	0	10.322	4	4	11	4	974	105.9	7.36	25.15	4	FALSE	cell communication;cell growth;development;metabolic process	cytosol;endoplasmic reticulum;nucleus	DNA binding;structural molecule activity	Pf00620	395	ENSG00000047648	ARHGAP6	B2RWQ0; hsa:395; O43182; O43437; Q9P1B3; Q9UK81; Q9UK82	NA	RHOA GTPase cycle; RAC3 GTPase cycle	2	0	1	NA	4	O43182	TRUE	15	-1.40422	1.20755	-0.0983346	0.946595	0.88028	-0.151422	-0.390124	0.344761	-0.0226814	0.993073	0.901735	-0.124127	-0.410554	0.32433
467	ARHGAP9	High	Master Protein	Q9BRR9	Rho GTPase-activating protein 9 OS=Homo sapiens OX=9606 GN=ARHGAP9 PE=1 SV=2	0	5.577	5	4	9	3	750	83.2	8.34	18.36	4	FALSE	development;metabolic process	cell surface;cytosol;nucleus	DNA binding;structural molecule activity	Pf00018, Pf00169, Pf00620	64333	ENSG00000123329	ARHGAP9	B4DVI3; E9PDX9; hsa:64333; Q8NAF3; Q8TCJ3; Q8WYR0; Q96EZ2; Q96S74; Q9BRR9	NA	RHOA GTPase cycle; Neutrophil degranulation; CDC42 GTPase cycle; RAC1 GTPase cycle	4	1	1	NA	4	Q9BRR9	TRUE	15	0.716036	2.94284	1.82944	0.0382278	0.00181136	3.3041	0.0197889	0.646355	0.333072	0.449108	0.0376692	2.1379	0.271486	0.898051
468	ARHGDIA	High	Master Protein	P52565	Rho GDP-dissociation inhibitor 1 OS=Homo sapiens OX=9606 GN=ARHGDIA PE=1 SV=3	0	28.725	34	7	94	7	204	23.2	5.11	232.55	7	FALSE	development;metabolic process	cytoplasm;cytoskeleton;cytosol;endoplasmic reticulum;membrane;nucleus	DNA binding	Pf02115	396	ENSG00000141522	ARHGDIA	A8MXW0; B2R5X1; B4DDD3; B4DUV9; hsa:396; P52565; Q6IBM5	Ciliary landscape; Nephrotic syndrome; Vasopressin-regulated water reabsorption	RAC1 GTPase cycle; RAC2 GTPase cycle; RHOC GTPase cycle; RHOA GTPase cycle; CDC42 GTPase cycle; RHOG GTPase cycle; RHOH GTPase cycle; Axonal growth stimulation; Axonal growth inhibition (RHOA activation)	12	0	1	NA	7	P52565	FALSE	0	-0.111271	1.40788	0.648302	0.343609	0.0925849	1.71631	-0.0866373	0.340812	0.127087	0.821111	0.237702	1.19573	0.0011412	0.42859
469	ARHGDIB	High	Master Protein	P52566	Rho GDP-dissociation inhibitor 2 OS=Homo sapiens OX=9606 GN=ARHGDIB PE=1 SV=3	0	34.733	62	10	51	10	201	23	5.21	157.81	10	FALSE	development;metabolic process	cytoskeleton;cytosol;endoplasmic reticulum;nucleus	DNA binding;structural molecule activity	Pf02115	397	ENSG00000111348	ARHGDIB	B5BU79; hsa:397; P52566	Fas ligand pathway and stress induction of heat shock proteins; Vasopressin-regulated water reabsorption; G13 signaling pathway	RHOA GTPase cycle; CDC42 GTPase cycle; RAC1 GTPase cycle; RHOG GTPase cycle; RAC3 GTPase cycle; RHOH GTPase cycle	9	0	1	NA	10	P52566	FALSE	0	-0.017467	3.44854	1.71554	0.262605	0.0522609	1.99062	-0.172691	0.802555	0.314932	0.78777	0.20027	1.29873	0.0970288	1.07227
470	ARHGEF1	High	Master Protein	Q92888	Rho guanine nucleotide exchange factor 1 OS=Homo sapiens OX=9606 GN=ARHGEF1 PE=1 SV=2	0	53.704	23	18	46	18	912	102.4	5.66	129.69	18	FALSE	development;metabolic process	cytoplasm;cytoskeleton;cytosol;nucleus	antioxidant activity;DNA binding	Pf00621, Pf09128, Pf17838	9138	ENSG00000076928	ARHGEF1	hsa:9138; O00513; Q6NX52; Q8N4J4; Q92888; Q96BF4; Q96F17; Q9BSB1	G protein signaling pathways; EGF/EGFR signaling pathway; Regulation of actin cytoskeleton; G13 signaling pathway	RHOC GTPase cycle; RHOA GTPase cycle; RHOB GTPase cycle; NRAGE signals death through JNK; G alpha (12/13) signalling events	9	0	1	NA	18	Q92888	FALSE	0	0.593287	2.37312	1.4832	0.0346517	0.00157819	3.35149	0.0165141	0.517314	0.266914	0.445687	0.0371931	2.1435	0.168321	0.669121
471	ARHGEF10	High	Master Protein	O15013	Rho guanine nucleotide exchange factor 10 OS=Homo sapiens OX=9606 GN=ARHGEF10 PE=1 SV=4	0	62.406	15	13	38	13	1369	151.5	5.68	158.62	13	FALSE	cell differentiation;cell growth;defense response;metabolic process	cytosol;endoplasmic reticulum	DNA binding;motor activity	Pf00621, Pf19056, Pf19057	9639	ENSG00000104728; ENSG00000274726	ARHGEF10	hsa:9639; O14665; O15013; Q2KHR8; Q68D55; Q8IWD9; Q8IY77	NA	RHOC GTPase cycle; RHOA GTPase cycle; CDC42 GTPase cycle; RAC1 GTPase cycle; NRAGE signals death through JNK; G alpha (12/13) signalling events; RHOB GTPase cycle	7	0	1	NA	13	O15013	FALSE	0	0.644851	3.32087	1.98286	0.0675887	0.00452185	2.98002	-0.0705982	0.682366	0.305884	0.664719	0.108875	1.6338	0.183584	0.936548
472	ARHGEF10L	High	Master Protein	Q9HCE6	Rho guanine nucleotide exchange factor 10-like protein OS=Homo sapiens OX=9606 GN=ARHGEF10L PE=1 SV=4	0	52.601	14	15	47	15	1279	140.3	5.94	150.41	15	FALSE	cell growth;coagulation;development;metabolic process	cytosol	DNA binding	Pf00621, Pf19056, Pf19057	55160	ENSG00000074964	ARHGEF10L	B7ZKS1; hsa:55160; Q17RW1; Q3YFJ4; Q5VXI5; Q5VXI6; Q66K51; Q6P0L7; Q8NAV5; Q9HCE6; Q9NVT3	NA	RHOA GTPase cycle; RHOC GTPase cycle; NRAGE signals death through JNK; G alpha (12/13) signalling events; RHOB GTPase cycle	5	0	1	NA	15	Q9HCE6	FALSE	0	-0.944571	0.855249	-0.0446611	0.964802	0.920923	-0.0997969	-0.230025	0.276399	0.0231868	0.987568	0.854685	0.184138	-0.198216	0.308208
473	ARHGEF11	High	Master Protein	O15085	Rho guanine nucleotide exchange factor 11 OS=Homo sapiens OX=9606 GN=ARHGEF11 PE=1 SV=1	0	114.267	25	28	74	28	1522	167.6	5.5	223.35	28	FALSE	cell growth;development;metabolic process	cytoplasm;cytoskeleton;cytosol;membrane;nucleus	antioxidant activity;DNA binding	Pf00595, Pf00621, Pf09128, Pf17838	9826	ENSG00000132694	ARHGEF11	D3DVD0; hsa:9826; O15085; Q5VY40; Q6PFW2	NA	RHOC GTPase cycle; RHOA GTPase cycle; CDC42 GTPase cycle; RAC1 GTPase cycle; NRAGE signals death through JNK; G alpha (12/13) signalling events; RHOB GTPase cycle; Sema4D induced cell migration and growth-cone collapse	8	0	1	NA	28	O15085	FALSE	0	-0.343206	1.2574	0.457098	0.556379	0.25647	1.14853	0.0178651	0.468235	0.24305	0.438328	0.0349776	2.17042	-0.152627	0.297743
474	ARHGEF12	High	Master Protein	Q9NZN5	Rho guanine nucleotide exchange factor 12 OS=Homo sapiens OX=9606 GN=ARHGEF12 PE=1 SV=1	0	144.076	28	39	102	39	1544	173.1	5.74	316.14	39	FALSE	development;metabolic process	cytoskeleton;cytosol;nucleus	antioxidant activity;DNA binding	Pf00595, Pf00621, Pf09128, Pf17838	23365	ENSG00000196914	ARHGEF12	hsa:23365; O15086; Q6P526; Q9NZN5	Netrin-UNC5B signaling pathway	NRAGE signals death through JNK; G alpha (12/13) signalling events; RHOA GTPase cycle; CDC42 GTPase cycle; RHOC GTPase cycle; RHOB GTPase cycle; Sema4D induced cell migration and growth-cone collapse	8	0	1	NA	39	Q9NZN5	FALSE	0	-1.44819	0.879584	-0.284301	0.81867	0.625536	-0.491197	-0.376503	0.278473	-0.0490148	0.98446	0.764746	-0.300967	-0.411318	0.243657
475	ARHGEF17	High	Master Protein	Q96PE2	Rho guanine nucleotide exchange factor 17 OS=Homo sapiens OX=9606 GN=ARHGEF17 PE=1 SV=1	0	34.894	5	10	26	10	2063	221.5	6.29	76.39	10	FALSE	cell growth;metabolic process	cytosol	DNA binding	Pf00621, Pf19056, Pf19057	9828	ENSG00000110237	ARHGEF17	B2RP20; hsa:9828; Q86XU2; Q8N2S0; Q96PE2; Q9Y4G3	NA	RHOC GTPase cycle; RHOA GTPase cycle; NRAGE signals death through JNK; G alpha (12/13) signalling events; RHOB GTPase cycle	5	0	1	NA	10	Q96PE2	TRUE	15	0.173121	3.01021	1.59166	0.193022	0.0286667	2.25629	-0.0821387	0.716145	0.317003	0.678436	0.116845	1.59707	-0.100942	0.697342
476	ARHGEF18	High	Master Protein	Q6ZSZ5	Rho guanine nucleotide exchange factor 18 OS=Homo sapiens OX=9606 GN=ARHGEF18 PE=1 SV=4	0	55.038	15	15	24	15	1361	151.5	6.33	75.96	15	FALSE	cell growth;development;metabolic process	cytoplasm;cytoskeleton;cytosol;endoplasmic reticulum;nucleus	DNA binding;structural molecule activity	Pf00621, Pf17838	23370	ENSG00000104880	ARHGEF18	A8MV62; B5ME81; hsa:23370; I3L1I5; O60274; Q6DD92; Q6ZSZ5	NA	RAC1 GTPase cycle; RHOA GTPase cycle; NRAGE signals death through JNK; G alpha (12/13) signalling events; TGF-beta receptor signaling in EMT (epithelial to mesenchymal transition)	5	0	1	NA	15	Q6ZSZ5	FALSE	0	-0.27692	1.19026	0.456669	0.515416	0.216737	1.2518	-0.102415	0.310412	0.103998	0.870983	0.31609	1.01316	-0.0928167	0.32001
477	ARHGEF2	High	Master Protein	Q92974	Rho guanine nucleotide exchange factor 2 OS=Homo sapiens OX=9606 GN=ARHGEF2 PE=1 SV=4	0	133.485	44	34	97	34	986	111.5	7.27	309.6	34	FALSE	cell differentiation;cell growth;coagulation;conjugation;defense response;metabolic process	cytoplasm;cytoskeleton;cytosol;endoplasmic reticulum;extracellular;nucleus	DNA binding;motor activity;structural molecule activity	Pf00621, Pf17838	9181	ENSG00000116584	ARHGEF2	D3DVA6; hsa:9181; O75142; Q15079; Q5VY92; Q8TDA3; Q8WUG4; Q92974; Q9H023	Pathogenic Escherichia coli infection	RHOA GTPase cycle; RHOB GTPase cycle; NRAGE signals death through JNK; G alpha (12/13) signalling events	5	0	1	NA	34	Q92974	FALSE	0	-0.429912	2.27178	0.920935	0.463324	0.176809	1.37091	-0.130636	0.629552	0.249458	0.780466	0.193207	1.31975	-0.0968724	0.663316
478	ARHGEF25	High	Master Protein	Q86VW2	Rho guanine nucleotide exchange factor 25 OS=Homo sapiens OX=9606 GN=ARHGEF25 PE=1 SV=2	0	30.842	16	6	15	5	580	63.8	6.61	59.54	6	FALSE	cell differentiation;cell growth;defense response;metabolic process	cytoplasm;cytoskeleton;cytosol;endoplasmic reticulum;nucleus	DNA binding	Pf00621	115557	ENSG00000240771	ARHGEF25	A6NJH5; A9CQZ6; F8W7Z4; hsa:115557; Q86VW2; Q8WV84; Q96E63	NA	RHOA GTPase cycle; CDC42 GTPase cycle; RAC1 GTPase cycle; RHOC GTPase cycle; G alpha (q) signalling events; RHOB GTPase cycle	6	0	1	NA	5	Q86VW2	FALSE	0	-0.315784	1.31892	0.501567	0.522117	0.223248	1.23398	-0.182801	0.277162	0.0471807	0.976132	0.681795	0.412532	-0.144008	0.315956
479	ARHGEF26	High	Master Protein	Q96DR7	Rho guanine nucleotide exchange factor 26 OS=Homo sapiens OX=9606 GN=ARHGEF26 PE=1 SV=4	0	27.526	11	9	16	9	871	97.3	8.95	43.94	9	FALSE	cell differentiation;cell growth;metabolic process	cytosol;nucleus	DNA binding	Pf00018, Pf00169, Pf00621	26084	ENSG00000114790; ENSG00000277101	ARHGEF26	B3KVP8; E9PBD0; hsa:26084; Q68CL1; Q6AZ96; Q6Q8Q8; Q96AW8; Q96DR6; Q96DR7; Q9H9D7; Q9H9R2; Q9UFW5	MECP2 and associated Rett syndrome	NRAGE signals death through JNK; G alpha (12/13) signalling events; CDC42 GTPase cycle; RHOG GTPase cycle	5	0	1	NA	9	Q96DR7	FALSE	0	-1.9304	0.331313	-0.799545	0.445414	0.161597	-1.42174	-0.460969	0.17542	-0.142774	0.892805	0.371433	-0.902285	-0.601085	0.0353045
480	ARHGEF37	High	Master Protein	A1IGU5	Rho guanine nucleotide exchange factor 37 OS=Homo sapiens OX=9606 GN=ARHGEF37 PE=2 SV=2	0	45.693	25	14	33	14	675	76.2	6.93	105.36	14	FALSE	NA	nucleus	DNA binding	Pf00018, Pf00621, Pf07653	389337	ENSG00000183111	ARHGEF37	A1IGU5; hsa:389337; Q6ZW51	NA	NRAGE signals death through JNK; G alpha (12/13) signalling events	2	0	1	NA	14	A1IGU5	FALSE	0	-0.700043	1.71532	0.507637	0.67761	0.402182	0.845256	-0.3872	0.29242	-0.0473899	0.985339	0.780353	-0.280438	-0.16252	0.5171
481	ARHGEF4	High	Master Protein	Q9NR80	Rho guanine nucleotide exchange factor 4 OS=Homo sapiens OX=9606 GN=ARHGEF4 PE=1 SV=3	0	65.087	32	17	50	16	690	79	7.01	153.85	17	FALSE	cell differentiation;cell growth;development;metabolic process	cytoplasm;cytoskeleton;cytosol	DNA binding;structural molecule activity	Pf00018, Pf00169, Pf00621	50649	ENSG00000136002	ARHGEF4	hsa:50649; Q9HDC6; Q9NR80; Q9UPP0	Regulation of actin cytoskeleton; 2q21.1 copy number variation syndrome	RHOA GTPase cycle; RAC1 GTPase cycle; NRAGE signals death through JNK; G alpha (12/13) signalling events; CDC42 GTPase cycle	7	1	1	NA	17	Q9NR80	FALSE	0	-2.66063	-0.498946	-1.57979	0.0715008	0.00505663	-2.93916	-0.576544	0.0316982	-0.272423	0.58631	0.0779704	-1.80129	-0.665371	-0.0571286
482	ARHGEF40	High	Master Protein	Q8TER5	Rho guanine nucleotide exchange factor 40 OS=Homo sapiens OX=9606 GN=ARHGEF40 PE=1 SV=3	0	62.019	15	19	49	19	1519	164.6	6.15	140.57	19	FALSE	cell differentiation;cell growth;defense response;metabolic process	cytoplasm;cytoskeleton;cytosol;nucleus	DNA binding	Pf00621	55701	ENSG00000165801	ARHGEF40	A5PL07; hsa:55701; Q8TER5; Q9BWP5; Q9H7L6; Q9NTF9; Q9NW24	NA	RHOA GTPase cycle; RHOC GTPase cycle; NRAGE signals death through JNK; G alpha (12/13) signalling events	4	0	1	NA	19	Q8TER5	FALSE	0	0.147358	1.71175	0.929552	0.165124	0.0208565	2.38972	-0.03228	0.407899	0.18781	0.615837	0.0926502	1.71595	-0.0218018	0.418377
483	ARHGEF6	High	Master Protein	Q15052	Rho guanine nucleotide exchange factor 6 OS=Homo sapiens OX=9606 GN=ARHGEF6 PE=1 SV=2	0	89.924	46	29	82	25	776	87.4	6.05	239.67	29	FALSE	cell differentiation;cell growth;coagulation;development;metabolic process	cytosol;nucleus	DNA binding	Pf00169, Pf00307, Pf00621, Pf07653, Pf16523, Pf16614, Pf16615	9459	ENSG00000129675	ARHGEF6	A6NMW9; A8K6S7; B1AL37; hsa:9459; Q15052; Q15396; Q5JQ66; Q7Z3W1; Q86XH0	Pancreatic adenocarcinoma pathway; Regulation of actin cytoskeleton	CDC42 GTPase cycle; RAC1 GTPase cycle; NRAGE signals death through JNK; G alpha (12/13) signalling events; RHOU GTPase cycle; G beta:gamma signalling through CDC42; Regulation of cytoskeletal remodeling and cell spreading by IPP complex components	9	4	1	NA	29	Q15052	FALSE	0	0.148281	2.20381	1.17604	0.183293	0.0257993	2.301	0.0519101	0.630283	0.341096	0.366632	0.0217777	2.37184	0.0451002	0.623473
484	ARHGEF7	High	Master Protein	Q14155	Rho guanine nucleotide exchange factor 7 OS=Homo sapiens OX=9606 GN=ARHGEF7 PE=1 SV=2	0	72.718	31	20	63	16	803	90	7.09	227.24	20	FALSE	cell differentiation;cell growth;defense response;development;metabolic process	cytosol;endoplasmic reticulum;nucleus	DNA binding;motor activity;structural molecule activity	Pf00169, Pf00307, Pf00621, Pf07653, Pf16614, Pf16615	8874	ENSG00000102606	ARHGEF7	B1ALK6; B1ALK8; hsa:8874; Q14155; Q3LIA4; Q5W9H0; Q6P9G3; Q6PII2; Q86W63; Q8N3M1	Integrin-mediated cell adhesion; CAMKK2 pathway; Regulation of actin cytoskeleton	RHOV GTPase cycle; RHOU GTPase cycle; RHOA GTPase cycle; CDC42 GTPase cycle; RAC1 GTPase cycle; NRAGE signals death through JNK; G alpha (12/13) signalling events; RHOJ GTPase cycle; RHOQ GTPase cycle; Ephrin signaling; EGFR downregulation	14	0	1	NA	16	Q14155	FALSE	0	-1.0895	1.10933	0.00991151	0.993889	0.985612	0.0181286	-0.223974	0.394722	0.0853741	0.956909	0.581507	0.554966	-0.366721	0.251975
485	ARHGEF9	High	Master Protein	O43307	Rho guanine nucleotide exchange factor 9 OS=Homo sapiens OX=9606 GN=ARHGEF9 PE=1 SV=3	0	38.858	24	12	33	11	516	60.9	5.72	90.46	12	FALSE	metabolic process	cytosol;nucleus	DNA binding	Pf00169, Pf00621, Pf07653	23229	ENSG00000131089	ARHGEF9	A8K1S8; B4DHC7; F8W7P8; hsa:23229; O43307; Q5JSL6	Ectoderm differentiation; Ectoderm differentiation	CDC42 GTPase cycle; NRAGE signals death through JNK; G alpha (12/13) signalling events; RHOQ GTPase cycle; GABA receptor activation	7	0	1	NA	11	O43307	TRUE	15	-3.25175	0.181988	-1.53488	0.318682	0.0785414	-1.79773	-0.953413	0.0127543	-0.470329	0.523841	0.0561095	-1.95779	-0.836036	0.130132
486	ARID1A	High	Master Protein	O14497	AT-rich interactive domain-containing protein 1A OS=Homo sapiens OX=9606 GN=ARID1A PE=1 SV=3	0	53.886	8	15	28	15	2285	241.9	6.7	88.28	15	FALSE	cell growth;defense response;development;metabolic process	membrane;nucleus	RNA binding;structural molecule activity	Pf01388, Pf12031	8289	ENSG00000117713	ARID1A	D3DPL1; hsa:8289; O14497; Q53FK9; Q5T0W1; Q5T0W2; Q5T0W3; Q8NFD6; Q96T89; Q9BY33; Q9HBJ5; Q9UPZ1	Androgen receptor network in prostate cancer; Pathways affected in adenoid cystic carcinoma; Tumor suppressor activity of SMARCB1; Thermogenesis; Kleefstra syndrome	RUNX1 interacts with co-factors whose precise effect on RUNX1 targets is not known; RMTs methylate histone arginines	7	0	1	NA	15	O14497	TRUE	15	-1.81726	0.733825	-0.54172	0.674346	0.397359	-0.854015	-0.465379	0.252433	-0.106473	0.95327	0.553625	-0.59655	-0.570922	0.14689
487	ARID1B	High	Master Protein	Q8NFD5	AT-rich interactive domain-containing protein 1B OS=Homo sapiens OX=9606 GN=ARID1B PE=1 SV=3	0	10.244	2	4	5	4	2319	243.8	6.9	13.81	4	FALSE	cell growth;coagulation;defense response;metabolic process	cytoplasm;cytoskeleton;cytosol;membrane;nucleus	RNA binding;structural molecule activity	Pf01388, Pf12031	57492	ENSG00000049618	ARID1B	hsa:57492; Q5JRD1; Q5VYC4; Q8IZY8; Q8NFD5; Q8TEV0; Q8TF02; Q99491; Q9ULI5	Androgen receptor network in prostate cancer; Tumor suppressor activity of SMARCB1; Thermogenesis; Kleefstra syndrome	RUNX1 interacts with co-factors whose precise effect on RUNX1 targets is not known; RMTs methylate histone arginines	6	0	1	NA	4	Q8NFD5	TRUE	15	-0.0402479	1.61496	0.787358	0.283814	0.0617405	1.91309	-0.0500496	0.415685	0.182818	0.683323	0.121007	1.57869	-0.068346	0.397389
488	ARIH1	High	Master Protein	Q9Y4X5	E3 ubiquitin-protein ligase ARIH1 OS=Homo sapiens OX=9606 GN=ARIH1 PE=1 SV=2	0	66.61	38	17	59	17	557	64.1	5.08	200.9	17	FALSE	cell organization and biogenesis;cellular homeostasis;metabolic process	cytosol;membrane;nucleus	structural molecule activity	Pf00097, Pf01485, Pf19422, Pf21235	25820	ENSG00000166233	ARIH1	B2R6U3; hsa:25820; O76026; Q9H3T6; Q9UEN0; Q9UP39; Q9Y4X5	NA	PKR-mediated signaling; ISG15 antiviral mechanism	2	0	1	NA	17	Q9Y4X5	FALSE	0	-0.341247	0.919438	0.289096	0.646688	0.361029	0.922257	-0.0887465	0.265978	0.0886158	0.872372	0.320103	1.0047	-0.0825834	0.272141
489	ARIH2	High	Master Protein	O95376	E3 ubiquitin-protein ligase ARIH2 OS=Homo sapiens OX=9606 GN=ARIH2 PE=1 SV=1	0	19.123	13	5	20	5	493	57.8	5.63	74.74	5	FALSE	cell differentiation;cell organization and biogenesis;cellular homeostasis;metabolic process	membrane;nucleus	structural molecule activity	Pf01485, Pf19422	10425	ENSG00000177479	ARIH2	hsa:10425; O95376; Q9HBZ6; Q9UEM9	Modulators of TCR signaling and T cell activation	Antigen processing: Ubiquitination & Proteasome degradation	2	0	1	NA	5	O95376	FALSE	0	-0.111063	1.27626	0.5826	0.353967	0.0977529	1.68892	-0.129396	0.260963	0.0657837	0.940297	0.501198	0.677753	-0.0245774	0.365781
490	ARK2N	High	Master Protein	Q96B23	Protein C18orf25 OS=Homo sapiens OX=9606 GN=C18orf25 PE=1 SV=3	0	19.343	15	5	12	5	404	43.4	4.88	37.19	5	FALSE	cell organization and biogenesis;cellular homeostasis;metabolic process	membrane;nucleus	structural molecule activity	Pf15303	147339	ENSG00000152242	ARK2N	A8K123; A8KAB6; hsa:147339; Q5BIX2; Q5XG78; Q6N058; Q86TB5; Q8TCQ5; Q96B23	NA	NA	0	0	1	NA	5	Q96B23	TRUE	15	-1.34866	0.934815	-0.206922	0.867954	0.717137	-0.364441	-0.401269	0.241243	-0.0800129	0.968259	0.618786	-0.500837	-0.509597	0.132914
491	ARL1	High	Master Protein	P40616	ADP-ribosylation factor-like protein 1 OS=Homo sapiens OX=9606 GN=ARL1 PE=1 SV=1	0	39.344	64	9	42	9	181	20.4	5.72	127.08	9	FALSE	cell growth;cellular homeostasis;conjugation;metabolic process	cytoskeleton;cytosol;extracellular;nucleus	DNA binding;structural molecule activity	Pf00025	400	ENSG00000120805	ARL1	B4DWW1; hsa:400; P40616; P80417; Q53XB1	NA	Retrograde transport at the Trans-Golgi-Network	1	0	1	NA	9	P40616	FALSE	0	0.139357	1.87061	1.00498	0.176414	0.0238152	2.33462	-0.0894348	0.397696	0.154131	0.796724	0.209352	1.27251	-0.128639	0.358492
492	ARL14EP	High	Master Protein	Q8N8R7	ARL14 effector protein OS=Homo sapiens OX=9606 GN=ARL14EP PE=1 SV=1	0.002	3.47	6	2	4	2	260	29.3	8.07	9.26	2	FALSE	NA	cytoplasm;cytoskeleton;cytosol;membrane;nucleus	NA	Pf14949	120534	ENSG00000152219	ARL14EP	hsa:120534; Q5HYH9; Q8N8R7	NA	NA	0	0	1	NA	2	Q8N8R7	TRUE	15	-1.42289	0.284915	-0.568985	0.474576	0.186608	-1.33993	-0.343396	0.137136	-0.10313	0.903323	0.392375	-0.863138	-0.316667	0.163864
493	ARL15	High	Master Protein	Q9NXU5	ADP-ribosylation factor-like protein 15 OS=Homo sapiens OX=9606 GN=ARL15 PE=1 SV=1	0	10.322	17	3	16	3	204	22.9	5.63	37.2	3	FALSE	NA	NA	structural molecule activity	Pf00025	54622	ENSG00000185305	ARL15	hsa:54622; Q6IAD0; Q9NXU5	NA	NA	0	0	1	NA	3	Q9NXU5	FALSE	0	-1.00198	0.818725	-0.0916286	0.928596	0.840465	-0.202399	-0.263303	0.248998	-0.00715261	0.996842	0.955456	-0.0561509	-0.218357	0.293944
494	ARL2	High	Master Protein	P36404	ADP-ribosylation factor-like protein 2 OS=Homo sapiens OX=9606 GN=ARL2 PE=1 SV=4	0	30.206	45	7	44	7	184	20.9	6.34	126.81	7	FALSE	cell differentiation;cell growth;cell organization and biogenesis;cellular homeostasis;metabolic process	cytoplasm;cytoskeleton;cytosol;endoplasmic reticulum;endosome;extracellular;membrane;nucleus	structural molecule activity	Pf00025	402	ENSG00000213465	ARL2	G3V184; hsa:402; P36404; Q9BUK8	Joubert syndrome	Post-chaperonin tubulin folding pathway; Transport of nucleosides and free purine and pyrimidine bases across the plasma membrane; RAS processing	4	0	1	NA	7	P36404	FALSE	0	-1.04621	0.690872	-0.177669	0.853774	0.682657	-0.411348	-0.284967	0.203804	-0.0405814	0.982879	0.739904	-0.333917	-0.377008	0.111763
495	ARL2BP	High	Master Protein	Q9Y2Y0	ADP-ribosylation factor-like protein 2-binding protein OS=Homo sapiens OX=9606 GN=ARL2BP PE=1 SV=1	0	16.308	25	4	16	4	163	18.8	4.35	50.33	4	FALSE	development;metabolic process	cytosol;endoplasmic reticulum;endosome;membrane;nucleus	DNA binding;structural molecule activity	Pf11527	23568	ENSG00000102931	ARL2BP	B3KQJ5; hsa:23568; Q504R0; Q9Y2Y0	Ciliopathies	Transport of nucleosides and free purine and pyrimidine bases across the plasma membrane	2	0	1	NA	4	Q9Y2Y0	FALSE	0	-2.09697	-0.0763764	-1.08667	0.216506	0.0355842	-2.1629	-0.609665	-0.0411228	-0.325394	0.386915	0.025752	-2.30178	-0.55413	0.0144131
496	ARL3	High	Master Protein	P36405	ADP-ribosylation factor-like protein 3 OS=Homo sapiens OX=9606 GN=ARL3 PE=1 SV=2	0	52.636	69	11	86	11	182	20.4	7.24	243.71	11	FALSE	cell differentiation;cell growth;conjugation;defense response;development;metabolic process	cytoskeleton;endoplasmic reticulum;extracellular;membrane;nucleus	motor activity;structural molecule activity	Pf00025	403	ENSG00000138175	ARL3	B2R6C7; hsa:403; P36405; Q53X83; Q5JSM2	Genes related to primary cilium development (based on CRISPR); Joubert syndrome; Ciliopathies; Bardet-Biedl syndrome	Trafficking of myristoylated proteins to the cilium	5	0	1	NA	11	P36405	FALSE	0	-0.734297	1.08557	0.175636	0.861146	0.699636	0.388142	-0.261157	0.250906	-0.0051254	0.996887	0.968058	-0.0402551	-0.179637	0.332427
497	ARL5A	High	Master Protein	Q9Y689	ADP-ribosylation factor-like protein 5A OS=Homo sapiens OX=9606 GN=ARL5A PE=1 SV=1	0	14.81	28	5	17	5	179	20.7	6.79	46.97	5	FALSE	conjugation;metabolic process	extracellular	structural molecule activity	Pf00025	26225	ENSG00000162980	ARL5A	hsa:26225; Q580I5; Q9Y689	NA	NA	0	0	1	NA	5	Q9Y689	FALSE	0	-0.706476	0.993935	0.14373	0.87839	0.735387	0.339946	-0.259903	0.218549	-0.0206772	0.9894	0.862751	-0.173808	-0.187295	0.291157
498	ARL6	High	Master Protein	Q9H0F7	ADP-ribosylation factor-like protein 6 OS=Homo sapiens OX=9606 GN=ARL6 PE=1 SV=1	0	26.003	43	7	14	7	186	21.1	8.54	39.28	7	FALSE	cell death;cell differentiation;cell growth;conjugation;defense response;development;metabolic process	cytoplasm;cytoskeleton;endoplasmic reticulum;nucleus	structural molecule activity	Pf00025	84100	ENSG00000113966	ARL6	A8KA93; D3DN31; hsa:84100; Q9H0F7	Ciliopathies; Bardet-Biedl syndrome	BBSome-mediated cargo-targeting to cilium	3	0	1	NA	7	Q9H0F7	FALSE	0	-1.09067	0.258309	-0.416179	0.519629	0.220748	-1.24077	-0.297496	0.0820714	-0.107712	0.838321	0.259441	-1.14128	-0.246423	0.133144
499	ARL6IP1	High	Master Protein	Q15041	ADP-ribosylation factor-like protein 6-interacting protein 1 OS=Homo sapiens OX=9606 GN=ARL6IP1 PE=1 SV=2	0	5.066	9	2	7	2	203	23.3	9.32	14.23	2	FALSE	cell growth;conjugation;metabolic process	cytoskeleton;cytosol;extracellular	structural molecule activity	NA	23204	ENSG00000170540	ARL6IP1	B7Z6S5; B7Z791; F5GXP4; hsa:23204; Q15041	NA	NA	0	0	1	NA	2	Q15041	FALSE	0	-0.982614	0.765726	-0.108444	0.912491	0.804077	-0.249457	-0.312195	0.179743	-0.0662258	0.957692	0.590735	-0.541419	-0.360087	0.131851
500	ARL6IP4	High	Master Protein	Q66PJ3	ADP-ribosylation factor-like protein 6-interacting protein 4 OS=Homo sapiens OX=9606 GN=ARL6IP4 PE=1 SV=3	0	11.591	15	2	3	2	237	26.4	10.86	13.86	2	FALSE	cellular component movement;cellular homeostasis	membrane	NA	Pf10500	51329	ENSG00000182196	ARL6IP4	A4UCR8; B3V0L0; B3V0L1; hsa:51329; Q4F966; Q504R8; Q66PJ3; Q96BI2; Q9NR05; Q9P2R9	NA	NA	0	0	1	NA	2	Q66PJ3	TRUE	15	-0.347468	1.25743	0.454981	0.559544	0.259907	1.14015	-0.240205	0.211373	-0.014416	0.99278	0.89838	-0.128389	-0.0822365	0.369341
501	ARL6IP5	High	Master Protein	O75915	PRA1 family protein 3 OS=Homo sapiens OX=9606 GN=ARL6IP5 PE=1 SV=1	0	26.05	24	5	60	5	188	21.6	9.77	228.79	5	FALSE	cellular homeostasis;coagulation;conjugation;development;metabolic process	cytoplasm;cytoskeleton;cytosol;endoplasmic reticulum;extracellular	NA	Pf03208	10550	ENSG00000144746	ARL6IP5	B2R6V5; hsa:10550; O75915; Q53ES3; Q5KU08	NA	Glutamate Neurotransmitter Release Cycle	1	0	1	NA	5	O75915	FALSE	0	-0.608017	1.29615	0.344068	0.722268	0.470956	0.7267	-0.199464	0.336321	0.0684286	0.963307	0.609867	0.513646	-0.215641	0.320144
502	ARL8A	High	Master Protein	Q96BM9	ADP-ribosylation factor-like protein 8A OS=Homo sapiens OX=9606 GN=ARL8A PE=1 SV=1	0	32.881	40	7	45	3	186	21.4	7.77	123.6	7	FALSE	cell differentiation;conjugation;metabolic process	cytoplasm;cytoskeleton;endoplasmic reticulum;mitochondrion;nucleus	motor activity;structural molecule activity	Pf00025	127829	ENSG00000143862	ARL8A	B3KXD0; hsa:127829; Q96BM9	NA	Neutrophil degranulation	1	4	1	NA	7	Q96BM9	FALSE	0	-1.17039	0.479718	-0.345337	0.678882	0.404161	-0.841681	-0.355784	0.108515	-0.123635	0.862132	0.289585	-1.07092	-0.281198	0.183101
503	ARL8B	High	Master Protein	Q9NVJ2	ADP-ribosylation factor-like protein 8B OS=Homo sapiens OX=9606 GN=ARL8B PE=1 SV=1	0	29.618	49	7	39	3	186	21.5	8.43	126.06	7	FALSE	cell differentiation;cell growth;cellular homeostasis;coagulation;conjugation;metabolic process	cytoskeleton;cytosol;endoplasmic reticulum;mitochondrion;nucleus	motor activity;structural molecule activity	Pf00025	55207	ENSG00000134108	ARL8B	B4DI85; hsa:55207; Q9NVJ2	Ciliary landscape	NA	1	0	1	NA	3	Q9NVJ2	FALSE	0	-1.11484	0.0829827	-0.515927	0.338332	0.0896796	-1.73226	-0.305945	0.0310908	-0.137427	0.662599	0.107599	-1.63988	-0.376856	-0.0398203
504	ARMC1	High	Master Protein	Q9NVT9	Armadillo repeat-containing protein 1 OS=Homo sapiens OX=9606 GN=ARMC1 PE=1 SV=1	0	37.423	39	8	43	8	282	31.3	5.74	121.7	8	FALSE	cell growth	cytoskeleton;cytosol;endosome	structural molecule activity	Pf00514	55156	ENSG00000104442	ARMC1	B4E2W7; hsa:55156; Q9H018; Q9H820; Q9NVT9	NA	NA	0	0	1	NA	8	Q9NVT9	FALSE	0	-2.16946	0.110615	-1.02942	0.311858	0.0756844	-1.81577	-0.41249	0.229066	-0.0917121	0.956757	0.568042	-0.574922	-0.647992	-0.00643686
505	ARMC10	High	Master Protein	Q8N2F6	Armadillo repeat-containing protein 10 OS=Homo sapiens OX=9606 GN=ARMC10 PE=1 SV=1	0	45.251	40	10	42	10	343	37.5	6.61	124.04	10	FALSE	metabolic process	cytoskeleton;endosome;extracellular	structural molecule activity	Pf04826	83787	ENSG00000170632	ARMC10	A8K703; B4DWJ8; F5GX65; hsa:83787; Q75K91; Q75MG6; Q75ML8; Q8IZC1; Q8IZC2; Q8IZC3; Q8N2F6; Q9BTM6	NA	NA	0	0	1	NA	10	Q8N2F6	FALSE	0	-1.33726	0.291754	-0.522752	0.496925	0.203057	-1.29059	-0.29223	0.166132	-0.0630491	0.957045	0.582703	-0.553205	-0.38598	0.0723831
506	ARMC6	High	Master Protein	Q6NXE6	Armadillo repeat-containing protein 6 OS=Homo sapiens OX=9606 GN=ARMC6 PE=1 SV=2	0	31.445	21	11	38	11	501	54.1	6.24	94.24	11	FALSE	metabolic process	cytosol	NA	Pf00514	93436	ENSG00000105676	ARMC6	B4DI98; hsa:93436; O94999; Q6NXE6; Q9BTH5	NA	NA	0	0	1	NA	11	Q6NXE6	FALSE	0	-1.97944	-0.266773	-1.12311	0.116711	0.0112419	-2.63733	-0.538978	-0.0570774	-0.298028	0.318923	0.0164198	-2.48723	-0.488351	-0.00645094
507	ARMC8	High	Master Protein	Q8IUR7	Armadillo repeat-containing protein 8 OS=Homo sapiens OX=9606 GN=ARMC8 PE=1 SV=2	0	31.224	16	9	22	9	673	75.5	6.73	68.09	9	FALSE	cell organization and biogenesis;cellular homeostasis	cell surface;cytosol;membrane;nucleus	NA	Pf00514	25852	ENSG00000114098	ARMC8	A8K0L2; B7Z441; B7Z453; D3DNE6; F5GWK4; hsa:25852; Q6PIL2; Q8IUR7; Q96D19; Q96HZ5; Q9NV02; Q9NV94; Q9Y4R9	Ciliary landscape	Neutrophil degranulation	2	0	1	NA	9	Q8IUR7	TRUE	15	-1.02555	0.863387	-0.0810805	0.939388	0.863672	-0.17263	-0.235198	0.2963	0.0305509	0.987445	0.818167	0.231174	-0.328797	0.202701
508	ARMC9	High	Master Protein	Q7Z3E5	LisH domain-containing protein ARMC9 OS=Homo sapiens OX=9606 GN=ARMC9 PE=1 SV=3	0	17.519	8	6	13	6	818	91.8	6.2	30.56	6	FALSE	cell differentiation;cell growth;metabolic process	endoplasmic reticulum;nucleus	NA	Pf21050, Pf21051	80210	ENSG00000135931	ARMC9	A0A087X1I8; hsa:80210; Q53TI3; Q6P162; Q7L594; Q7Z3E5; Q86WG2; Q96JF9; Q9H9R8	Genes related to primary cilium development (based on CRISPR); Joubert syndrome	NA	2	0	1	NA	6	Q7Z3E5	TRUE	15	-1.00327	1.71686	0.356794	0.804073	0.600269	0.527528	-0.174864	0.590509	0.207823	0.858988	0.280295	1.09203	-0.206133	0.559241
509	ARMCX1	High	Master Protein	Q9P291	Armadillo repeat-containing X-linked protein 1 OS=Homo sapiens OX=9606 GN=ARMCX1 PE=1 SV=1	0	28.317	23	9	26	9	453	49.2	9.22	67.46	9	FALSE	metabolic process	cytoskeleton;endosome	NA	Pf04826	51309	ENSG00000126947	ARMCX1	hsa:51309; Q53HK2; Q9H2Q0; Q9P291	VEGFA-VEGFR2 signaling	NA	1	0	1	NA	9	Q9P291	FALSE	0	-1.3792	0.700037	-0.339582	0.750377	0.514438	-0.656836	-0.481499	0.103546	-0.188977	0.78777	0.200151	-1.29908	-0.384964	0.200081
510	ARMCX2	High	Master Protein	Q7L311	Armadillo repeat-containing X-linked protein 2 OS=Homo sapiens OX=9606 GN=ARMCX2 PE=2 SV=1	0	24.514	13	6	17	6	632	65.6	8.53	61.27	6	FALSE	NA	cytoskeleton;endosome	NA	Pf04826	9823	ENSG00000184867	ARMCX2	hsa:9823; O60267; Q5H9D9; Q7L311	NA	NA	0	0	1	NA	6	Q7L311	FALSE	0	-0.877797	0.622968	-0.127415	0.878143	0.734265	-0.341447	-0.235016	0.187261	-0.0238774	0.987445	0.821076	-0.227409	-0.188939	0.233338
511	ARMCX3	High	Master Protein	Q9UH62	Armadillo repeat-containing X-linked protein 3 OS=Homo sapiens OX=9606 GN=ARMCX3 PE=1 SV=1	0	39.659	36	11	32	11	379	42.5	8.37	107.06	11	FALSE	cell growth;conjugation;metabolic process	cytoskeleton;cytosol;endosome;membrane;nucleus	NA	Pf04826	51566	ENSG00000102401	ARMCX3	hsa:51566; Q53HC6; Q7LCF5; Q9NPE4; Q9UH62	NA	RAC2 GTPase cycle	1	0	1	NA	11	Q9UH62	FALSE	0	-0.383316	0.942563	0.279623	0.677487	0.400569	0.848177	-0.0948759	0.278193	0.0916584	0.877032	0.328083	0.988099	-0.103238	0.26983
512	ARMH3	High	Master Protein	Q5T2E6	Armadillo-like helical domain-containing protein 3 OS=Homo sapiens OX=9606 GN=ARMH3 PE=1 SV=1	0	52.433	23	13	53	13	689	78.7	6.6	163.44	13	FALSE	metabolic process	cytoskeleton;cytosol;extracellular	NA	Pf08427	79591	ENSG00000120029	ARMH3	hsa:79591; Q2TB87; Q5T2E6; Q9H8Z9	NA	NA	0	0	1	NA	13	Q5T2E6	FALSE	0	-0.294961	1.56342	0.634229	0.46285	0.176302	1.37255	-0.162015	0.360886	0.0994356	0.921542	0.448161	0.764786	-0.0189026	0.503998
513	ARMT1	High	Master Protein	Q9H993	Damage-control phosphatase ARMT1 OS=Homo sapiens OX=9606 GN=ARMT1 PE=1 SV=1	0	33.872	24	9	42	9	441	51.1	5.76	134.57	9	FALSE	cellular homeostasis;coagulation	NA	structural molecule activity	Pf01937	79624	ENSG00000146476	ARMT1	hsa:79624; Q96FC6; Q9H993; Q9UFY5	NA	NA	0	0	1	NA	9	Q9H993	FALSE	0	-0.798894	0.913541	0.0573236	0.952676	0.893471	0.134628	-0.175266	0.306569	0.0656513	0.957508	0.58626	0.547976	-0.28615	0.195685
514	ARNT2	High	Master Protein	Q9HBZ2	Aryl hydrocarbon receptor nuclear translocator 2 OS=Homo sapiens OX=9606 GN=ARNT2 PE=1 SV=2	0	24.186	9	6	14	5	717	78.6	6.71	38.35	6	FALSE	coagulation;defense response;metabolic process	membrane;nucleus	antioxidant activity;RNA binding;structural molecule activity	Pf00010, Pf00989, Pf14598	9915	ENSG00000172379	ARNT2	B4DIS7; hsa:9915; O15024; Q8IYC2; Q9HBZ2	Type 2 papillary renal cell carcinoma	PPARA activates gene expression; NPAS4 regulates expression of target genes; Endogenous sterols; Xenobiotics; Aryl hydrocarbon receptor signalling	7	1	1	NA	6	Q9HBZ2	TRUE	15	-1.81299	0.66218	-0.575404	0.640611	0.35452	-0.934943	-0.463058	0.233392	-0.114833	0.942141	0.510439	-0.663124	-0.497673	0.198777
515	ARPC1A	High	Master Protein	Q92747	Actin-related protein 2/3 complex subunit 1A OS=Homo sapiens OX=9606 GN=ARPC1A PE=1 SV=2	0	62.824	54	17	103	16	370	41.5	8.18	282.14	17	FALSE	cell growth	cytoplasm;cytoskeleton;cytosol;endoplasmic reticulum;membrane;nucleus	motor activity	Pf00400	10552	ENSG00000241685	ARPC1A	A4D276; B4DLQ7; D6W5S1; hsa:10552; Q7Z5U8; Q86WU5; Q8IXQ0; Q92747	Pathogenic Escherichia coli infection	Clathrin-mediated endocytosis; Regulation of actin dynamics for phagocytic cup formation; FCGR3A-mediated phagocytosis; RHO GTPases Activate WASPs and WAVEs; EPHB-mediated forward signaling	6	1	1	NA	17	Q92747	FALSE	0	-0.980145	0.878714	-0.0507152	0.962099	0.913087	-0.109726	-0.208602	0.314434	0.0529161	0.976407	0.685909	0.406887	-0.141201	0.381835
516	ARPC1B	High	Master Protein	O15143	Actin-related protein 2/3 complex subunit 1B OS=Homo sapiens OX=9606 GN=ARPC1B PE=1 SV=3	0	48.339	43	12	40	11	372	40.9	8.35	129.21	12	FALSE	cell growth;metabolic process	cytosol;endoplasmic reticulum;membrane;nucleus	motor activity;structural molecule activity	Pf00400	10095	ENSG00000130429	ARPC1B	hsa:10095; O15143; Q9BU00	Pathogenic Escherichia coli infection; Microglia pathogen phagocytosis pathway	Regulation of actin dynamics for phagocytic cup formation; FCGR3A-mediated phagocytosis; RHO GTPases Activate WASPs and WAVEs; EPHB-mediated forward signaling	6	0	1	NA	11	O15143	FALSE	0	1.13397	4.75252	2.94325	0.0408207	0.00199196	3.27121	0.0993214	1.11749	0.608406	0.358159	0.0201846	2.4032	0.392163	1.41033
517	ARPC2	High	Master Protein	O15144	Actin-related protein 2/3 complex subunit 2 OS=Homo sapiens OX=9606 GN=ARPC2 PE=1 SV=1	0	64.368	48	14	130	14	300	34.3	7.36	401.96	14	FALSE	cell growth;metabolic process	cytoplasm;cytoskeleton;cytosol;endoplasmic reticulum;membrane;mitochondrion;nucleus	motor activity	Pf04045	10109	ENSG00000163466	ARPC2	hsa:10109; O15144; Q92801; Q9P1D4	Pathogenic Escherichia coli infection	Regulation of actin dynamics for phagocytic cup formation; FCGR3A-mediated phagocytosis; RHO GTPases Activate WASPs and WAVEs; Clathrin-mediated endocytosis; EPHB-mediated forward signaling	6	0	1	NA	14	O15144	FALSE	0	0.0281456	1.41589	0.72202	0.23573	0.0417358	2.09245	-0.0795576	0.310919	0.115681	0.82252	0.239355	1.19147	0.0926648	0.483142
518	ARPC3	High	Master Protein	O15145	Actin-related protein 2/3 complex subunit 3 OS=Homo sapiens OX=9606 GN=ARPC3 PE=1 SV=3	0	15.405	25	5	59	5	178	20.5	8.59	154.82	5	FALSE	cell growth;metabolic process	cytosol;endoplasmic reticulum;membrane;nucleus	motor activity	Pf04062	10094	ENSG00000111229	ARPC3	hsa:10094; O00554; O15145	Pathogenic Escherichia coli infection	Regulation of actin dynamics for phagocytic cup formation; FCGR3A-mediated phagocytosis; RHO GTPases Activate WASPs and WAVEs; Clathrin-mediated endocytosis; EPHB-mediated forward signaling	6	0	1	NA	5	O15145	FALSE	0	-0.261915	1.44391	0.590999	0.455664	0.169956	1.39338	-0.105205	0.374772	0.134784	0.84128	0.264383	1.12936	-0.0515728	0.428404
519	ARPC4	High	Master Protein	P59998	Actin-related protein 2/3 complex subunit 4 OS=Homo sapiens OX=9606 GN=ARPC4 PE=1 SV=3	0	30.155	45	7	76	7	168	19.7	8.43	177.69	7	FALSE	cell growth	cytosol;endoplasmic reticulum;membrane;nucleus	motor activity;structural molecule activity	Pf05856	10093	ENSG00000241553	ARPC4	C9JWM7; E7ETI0; F6TTL5; hsa:10093; O15509; P59998; Q6P0W5; Q96QJ3	Pathogenic Escherichia coli infection	Regulation of actin dynamics for phagocytic cup formation; FCGR3A-mediated phagocytosis; RHO GTPases Activate WASPs and WAVEs; Clathrin-mediated endocytosis; EPHB-mediated forward signaling	6	0	1	NA	7	P59998	FALSE	0	-0.303406	1.21772	0.457159	0.532606	0.232728	1.2087	-0.138076	0.289932	0.0759282	0.933507	0.479033	0.713459	-0.00864691	0.419361
520	ARPC5	High	Master Protein	O15511	Actin-related protein 2/3 complex subunit 5 OS=Homo sapiens OX=9606 GN=ARPC5 PE=1 SV=3	0	34.646	51	8	46	7	151	16.3	5.67	164.52	8	FALSE	cell growth;metabolic process	cell surface;cytosol;endoplasmic reticulum;membrane;nucleus	motor activity	Pf04699	10092	ENSG00000162704	ARPC5	A6NEC4; hsa:10092; O15511; Q6PG42	Pathogenic Escherichia coli infection; Regulation of actin cytoskeleton	Regulation of actin dynamics for phagocytic cup formation; FCGR3A-mediated phagocytosis; RHO GTPases Activate WASPs and WAVEs; Neutrophil degranulation; Clathrin-mediated endocytosis; EPHB-mediated forward signaling	8	1	1	NA	8	O15511	FALSE	0	0.266852	2.31607	1.29146	0.138454	0.0145896	2.5346	-0.0829926	0.493605	0.205306	0.740765	0.158652	1.43201	0.217327	0.793925
521	ARPC5L	High	Master Protein	Q9BPX5	Actin-related protein 2/3 complex subunit 5-like protein OS=Homo sapiens OX=9606 GN=ARPC5L PE=1 SV=1	0	29.997	56	8	51	7	153	16.9	6.6	173.92	8	FALSE	cell growth;metabolic process	endoplasmic reticulum;nucleus	motor activity	Pf04699	81873	ENSG00000136950	ARPC5L	hsa:81873; Q7Z523; Q9BPX5	Pathogenic Escherichia coli infection; VEGFA-VEGFR2 signaling	NA	2	0	1	NA	7	Q9BPX5	FALSE	0	-0.652904	0.610267	-0.0213182	0.977314	0.946169	-0.0678744	-0.147166	0.208258	0.0305458	0.98261	0.731132	0.345638	-0.110291	0.245133
522	ARPIN	High	Master Protein	Q7Z6K5	Arpin OS=Homo sapiens OX=9606 GN=ARPIN PE=1 SV=1	0	28.077	42	8	28	8	226	24.9	5.83	80.44	8	FALSE	metabolic process	nucleus	NA	Pf10574	348110	ENSG00000242498	ARPIN	E2QRD5; hsa:348110; Q7Z6K5	NA	NA	0	0	1	NA	8	Q7Z6K5	FALSE	0	-0.927099	1.3459	0.209402	0.866553	0.712642	0.370508	-0.359749	0.279816	-0.0399664	0.985339	0.802644	-0.25132	-0.250741	0.388824
523	ARRB1	High	Master Protein	P49407	Beta-arrestin-1 OS=Homo sapiens OX=9606 GN=ARRB1 PE=1 SV=2	0	63.509	54	15	94	14	418	47	6.2	318.29	15	FALSE	cell growth;cell organization and biogenesis;cellular homeostasis;conjugation;development;metabolic process	cytoplasm;cytoskeleton;cytosol;extracellular;membrane;mitochondrion;nucleus	antioxidant activity;DNA binding;structural molecule activity	Pf00339, Pf02752	408	ENSG00000137486	ARRB1	B6V9G8; hsa:408; O75625; O75630; P49407; Q2PP20; Q9BTK8	Corticotropin-releasing hormone signaling pathway; Myometrial relaxation and contraction pathways; MAPK signaling pathway; Chemokine signaling pathway; Hedgehog signaling pathway; Gastrin signaling pathway; Kisspeptin/kisspeptin receptor system in the ovary; GPR143 in melanocytes and retinal pigment epithelium cells; Calcium regulation in cardiac cells	Cargo recognition for clathrin-mediated endocytosis; Ub-specific processing proteases; Activation of SMO; Activated NOTCH1 Transmits Signal to the Nucleus; G alpha (s) signalling events; Lysosome Vesicle Biogenesis; Golgi Associated Vesicle Biogenesis; Signaling by BRAF and RAF1 fusions; Thrombin signalling through proteinase activated receptors (PARs); Signaling by moderate kinase activity BRAF …	25	1	1	NA	15	P49407	FALSE	0	-2.30444	1.04825	-0.628096	0.711035	0.454881	-0.753443	-0.543673	0.399686	-0.0719937	0.98446	0.760233	-0.306927	-0.700772	0.242587
524	ARRB2	High	Master Protein	P32121	Beta-arrestin-2 OS=Homo sapiens OX=9606 GN=ARRB2 PE=1 SV=2	0	26.225	21	8	26	7	409	46.1	7.69	63.23	8	FALSE	cell death;cell organization and biogenesis;cellular component movement;cellular homeostasis;conjugation;development;metabolic process	cytoplasm;cytoskeleton;cytosol;membrane;nucleus	antioxidant activity;structural molecule activity	Pf00339, Pf02752	409	ENSG00000141480	ARRB2	B4DLW0; B5B0C0; B7WPL3; D3DTK2; H0Y688; hsa:409; P32121; Q0Z8D3; Q2PP19; Q6ICT3; Q8N7Y2; Q9UEQ6	Corticotropin-releasing hormone signaling pathway; Complement system; Myometrial relaxation and contraction pathways; Wnt signaling pathway; MAPK signaling pathway; VEGFA-VEGFR2 signaling; Chemokine signaling pathway; Hedgehog signaling pathway; Gastrin signaling pathway; Kisspeptin/kisspeptin receptor system in the ovary; GPR143 in melanocytes and retinal pigment epithelium cells; Calcium regula…	G alpha (s) signalling events; Ub-specific processing proteases; Signaling by BRAF and RAF1 fusions; Signaling by moderate kinase activity BRAF mutants; Paradoxical activation of RAF signaling by kinase inactive BRAF; Signaling downstream of RAS mutants; Signaling by RAF1 mutants; Activation of SMO; Activated NOTCH1 Transmits Signal to the Nucleus; Thrombin signalling through proteinase activated…	27	0	1	NA	7	P32121	FALSE	0	0.0665735	1.73354	0.900056	0.215564	0.034891	2.1715	-0.057391	0.411651	0.17713	0.706746	0.135407	1.51879	0.105309	0.574351
525	ARRDC1	High	Master Protein	Q8N5I2	Arrestin domain-containing protein 1 OS=Homo sapiens OX=9606 GN=ARRDC1 PE=1 SV=1	0	8.961	6	2	7	2	433	46	7.02	19.8	2	FALSE	cell organization and biogenesis;cellular homeostasis;conjugation;metabolic process	cell surface;cytoplasm;cytoskeleton;nucleus	structural molecule activity	Pf00339, Pf02752	92714	ENSG00000197070	ARRDC1	hsa:92714; Q8N5I2	NA	NA	0	0	1	NA	2	Q8N5I2	FALSE	0	-0.956946	0.853109	-0.0519181	0.959243	0.908646	-0.115357	-0.302503	0.2068	-0.0478517	0.980228	0.707204	-0.377866	-0.207407	0.301897
526	ARSA	High	Master Protein	P15289	Arylsulfatase A OS=Homo sapiens OX=9606 GN=ARSA PE=1 SV=3	0	38.709	21	7	33	7	507	53.6	6.07	118.29	7	FALSE	cellular homeostasis	cell surface;extracellular;mitochondrion	structural molecule activity	Pf00884, Pf14707	410	ENSG00000100299	ARSA	B2RCA6; B7XD04; F8WCC8; hsa:410; P15289; Q6ICI5; Q96CJ0	Degradation pathway of sphingolipids, including diseases	Neutrophil degranulation; Glycosphingolipid catabolism; The activation of arylsulfatases	4	0	1	NA	7	P15289	FALSE	0	-1.4656	2.65716	0.59578	0.77983	0.563847	0.581187	-0.578548	0.581489	0.00147032	0.999313	0.995954	0.0050975	-0.328513	0.831524
527	ARSB	High	Master Protein	P15848	Arylsulfatase B OS=Homo sapiens OX=9606 GN=ARSB PE=1 SV=1	0	33.337	23	11	36	11	533	59.6	8.21	90.02	11	FALSE	cell growth;cellular homeostasis;conjugation;metabolic process	cell surface;extracellular;mitochondrion;nucleus	structural molecule activity	Pf00884	411	ENSG00000113273	ARSB	B2RC20; hsa:411; P15848; Q8N322; Q9UDI9	Glycosaminoglycan degradation	Neutrophil degranulation; CS/DS degradation; Glycosphingolipid catabolism; The activation of arylsulfatases; MPS VI - Maroteaux-Lamy syndrome	6	0	1	NA	11	P15848	FALSE	0	-2.45617	-0.180251	-1.31821	0.177772	0.0241136	-2.3294	-0.578434	0.0619502	-0.258242	0.667845	0.111424	-1.62182	-0.552809	0.0875753
528	ARSD	High	Master Protein	P51689	Arylsulfatase D OS=Homo sapiens OX=9606 GN=ARSD PE=1 SV=2	0	14.665	12	5	7	4	593	64.8	7.23	19	5	FALSE	NA	extracellular;mitochondrion	structural molecule activity	Pf00884, Pf14707	414	ENSG00000006756	ARSD	hsa:414; P51689; Q9UHJ8	Estrogen metabolism	Glycosphingolipid catabolism; The activation of arylsulfatases	3	0	1	NA	4	P51689	TRUE	15	-1.97698	0.889805	-0.543586	0.707603	0.449458	-0.762589	-0.501241	0.305399	-0.097921	0.968259	0.627629	-0.488217	-0.507596	0.299043
529	ARSF	High	Master Protein	P54793	Arylsulfatase F OS=Homo sapiens OX=9606 GN=ARSF PE=1 SV=4	0	21.83	15	7	12	6	590	65.9	7.21	34.94	7	FALSE	NA	extracellular	structural molecule activity	Pf00884, Pf14707	416	ENSG00000062096	ARSF	hsa:416; P54793; Q8TCC5	NA	Glycosphingolipid catabolism; The activation of arylsulfatases	2	1	1	NA	7	P54793	FALSE	0	-2.38465	0.393706	-0.99547	0.438092	0.156113	-1.44098	-0.542351	0.239407	-0.151472	0.920415	0.439677	-0.779248	-0.589027	0.192731
530	ART3	High	Master Protein	Q13508	Ecto-ADP-ribosyltransferase 3 OS=Homo sapiens OX=9606 GN=ART3 PE=1 SV=2	0	20.696	18	6	26	6	389	43.9	6.06	87.54	6	FALSE	NA	cell surface;cytoplasm;cytoskeleton	structural molecule activity	Pf01129	419	ENSG00000156219	ART3	hsa:419; Q13508; Q53XW3; Q6FHT7; Q8WVJ7; Q93069; Q96HL1	NA	Post-translational modification: synthesis of GPI-anchored proteins	1	0	1	NA	6	Q13508	FALSE	0	-2.45811	1.77797	-0.340073	0.883578	0.748204	-0.322868	-0.870372	0.321552	-0.27441	0.886274	0.359148	-0.925908	-0.601087	0.590838
531	ARVCF	High	Master Protein	O00192	Splicing regulator ARVCF OS=Homo sapiens OX=9606 GN=ARVCF PE=1 SV=1	0	73.613	26	20	48	20	962	104.6	6.81	158.18	20	FALSE	cell communication;cell growth;cellular component movement;cellular homeostasis	cytoplasm;cytoskeleton;membrane;nucleus	structural molecule activity	Pf00514	421	ENSG00000099889	ARVCF	B7WNV2; hsa:421; O00192	22q11.2 copy number variation syndrome	NA	1	0	1	NA	20	O00192	FALSE	0	-3.34968	0.0653531	-1.64216	0.279297	0.0590593	-1.93392	-1.0542	-0.0932996	-0.573752	0.358159	0.0202742	-2.40138	-0.846734	0.11417
532	AS3MT	High	Master Protein	Q9HBK9	Arsenite methyltransferase OS=Homo sapiens OX=9606 GN=AS3MT PE=1 SV=3	0	31.139	27	9	18	9	375	41.7	6.2	45.24	9	FALSE	cellular homeostasis	cytosol	structural molecule activity	Pf13847	57412	ENSG00000214435	AS3MT	A6NP79; hsa:57412; Q0VDK3; Q0VDK4; Q5PZ02; Q9HBK9	Arsenic metabolism and reactive oxygen species generation	Methylation	2	0	1	NA	9	Q9HBK9	FALSE	0	0.0397905	2.54357	1.29168	0.238719	0.0434156	2.0748	-0.0721708	0.63233	0.28008	0.677558	0.11644	1.59888	-0.016935	0.687566
533	ASAH1	High	Master Protein	Q13510	Acid ceramidase OS=Homo sapiens OX=9606 GN=ASAH1 PE=1 SV=5	0	65.66	39	15	198	15	395	44.6	7.62	544.26	15	FALSE	cellular homeostasis;metabolic process	cell surface;membrane;mitochondrion;nucleus	structural molecule activity	Pf02275, Pf15508	427	ENSG00000104763	ASAH1	E9PDS0; hsa:427; Q13510; Q6W898; Q96AS2	Sphingolipid pathway; S1P receptor signal transduction; Sphingolipid metabolism: integrated pathway; Sphingolipid metabolism in senescence; Biosynthesis and turnover of 1-deoxy-sphingoid bases; Synthesis of ceramides and 1-deoxyceramides	Neutrophil degranulation; Glycosphingolipid catabolism	8	0	1	NA	15	Q13510	FALSE	0	1.77284	5.43842	3.60563	0.0117073	0.000251698	3.95598	0.398907	1.43031	0.914609	0.0654905	0.000835081	3.56635	0.476112	1.50752
534	ASAP1	High	Master Protein	Q9ULH1	Arf-GAP with SH3 domain, ANK repeat and PH domain-containing protein 1 OS=Homo sapiens OX=9606 GN=ASAP1 PE=1 SV=4	0	92.298	31	29	88	28	1129	125.4	7.31	232.3	29	FALSE	cell differentiation;cell growth;metabolic process	cytoskeleton;cytosol;endoplasmic reticulum;nucleus	DNA binding;structural molecule activity	Pf00169, Pf01412, Pf12796, Pf14604, Pf16746	50807	ENSG00000153317	ASAP1	B2RNV3; hsa:50807; Q9ULH1	EGF/EGFR signaling pathway; CCL18 signaling pathway	VxPx cargo-targeting to cilium	3	1	1	NA	29	Q9ULH1	FALSE	0	-0.947898	0.373594	-0.287152	0.667528	0.386543	-0.873904	-0.182797	0.189037	0.0031201	0.996887	0.973219	0.0337471	-0.178581	0.193253
535	ASAP2	High	Master Protein	O43150	Arf-GAP with SH3 domain, ANK repeat and PH domain-containing protein 2 OS=Homo sapiens OX=9606 GN=ASAP2 PE=1 SV=3	0	47.674	16	14	43	13	1006	111.6	6.68	114.85	14	FALSE	metabolic process	cytoplasm;cytoskeleton;cytosol;extracellular	DNA binding;structural molecule activity	Pf00023, Pf00169, Pf01412, Pf14604, Pf16746	8853	ENSG00000151693	ASAP2	D6W4Y8; hsa:8853; O43150	Vitamin D receptor pathway	NA	1	0	1	NA	13	O43150	FALSE	0	-2.00198	-0.697114	-1.34955	0.00803531	0.000131838	-4.15948	-0.512738	-0.145582	-0.32916	0.0614769	0.000741986	-3.60557	-0.5357	-0.168545
536	ASAP3	High	Master Protein	Q8TDY4	Arf-GAP with SH3 domain, ANK repeat and PH domain-containing protein 3 OS=Homo sapiens OX=9606 GN=ASAP3 PE=1 SV=1	0	32.436	13	10	23	10	903	99.1	6.4	69.5	10	FALSE	metabolic process	cytosol;membrane;nucleus	DNA binding;structural molecule activity	Pf00169, Pf01412, Pf12796, Pf16746	55616	ENSG00000088280; ENSG00000282854	ASAP3	B3KRW0; B4DHH4; hsa:55616; Q6P9F4; Q86UY1; Q8TDY4; Q9NXK2	CCL18 signaling pathway	NA	1	0	1	NA	10	Q8TDY4	FALSE	0	-0.586568	1.2041	0.308764	0.735341	0.491371	0.693473	-0.149752	0.354095	0.102171	0.915578	0.418809	0.815543	-0.176175	0.327672
537	ASB1	High	Master Protein	Q9Y576	Ankyrin repeat and SOCS box protein 1 OS=Homo sapiens OX=9606 GN=ASB1 PE=1 SV=1	0	30.615	43	11	21	11	335	37	8.21	56.83	11	FALSE	cell organization and biogenesis;cellular homeostasis;defense response;development;metabolic process	cytosol;nucleus	NA	Pf00023, Pf07525, Pf12796	51665	ENSG00000065802	ASB1	A6NL50; hsa:51665; Q4ZG29; Q9ULS4; Q9Y576	2q37 copy number variation syndrome	Antigen processing: Ubiquitination & Proteasome degradation; Neddylation	3	0	1	NA	11	Q9Y576	FALSE	0	-1.03432	0.980523	-0.0268991	0.982466	0.957404	-0.0536925	-0.30673	0.260196	-0.0232669	0.991552	0.869597	-0.165055	-0.163375	0.403551
538	ASB13	High	Master Protein	Q8WXK3	Ankyrin repeat and SOCS box protein 13 OS=Homo sapiens OX=9606 GN=ASB13 PE=1 SV=2	0	4.787	5	2	6	2	278	30	6.81	6.63	2	FALSE	cell organization and biogenesis;cellular homeostasis;development	cytosol	NA	Pf07525, Pf12796	79754	ENSG00000196372	ASB13	A8K7Q6; D3DRR2; hsa:79754; Q8WXK3; Q96EP7; Q9H8Z1	NA	Neddylation; Antigen processing: Ubiquitination & Proteasome degradation	2	0	1	NA	2	Q8WXK3	TRUE	15	-1.82459	0.0522368	-0.886178	0.288403	0.0636198	-1.89895	-0.422492	0.1056	-0.158446	0.81847	0.233501	-1.20667	-0.631514	-0.103421
539	ASB6	High	Master Protein	Q9NWX5	Ankyrin repeat and SOCS box protein 6 OS=Homo sapiens OX=9606 GN=ASB6 PE=1 SV=1	0	5.499	8	3	5	3	421	47.1	6.01	11.6	3	FALSE	cell organization and biogenesis;cellular homeostasis;development	cytosol	NA	Pf07525, Pf12796, Pf13637	140459	ENSG00000148331	ASB6	hsa:140459; Q5SZB7; Q9BV15; Q9NWX5	NA	Neddylation; Antigen processing: Ubiquitination & Proteasome degradation	2	0	1	NA	3	Q9NWX5	TRUE	15	-1.05211	0.770397	-0.140857	0.889122	0.757281	-0.310832	-0.240457	0.27235	0.0159462	0.992997	0.901	0.12506	-0.400879	0.111928
540	ASCC1	High	Master Protein	Q8N9N2	Activating signal cointegrator 1 complex subunit 1 OS=Homo sapiens OX=9606 GN=ASCC1 PE=1 SV=1	0	8.9	8	4	17	4	400	45.5	5.54	37.36	4	FALSE	cell growth;cell proliferation;cellular homeostasis;coagulation;metabolic process	membrane;nucleus	RNA binding	Pf00013, Pf10469	51008	ENSG00000138303	ASCC1	hsa:51008; Q5SW06; Q5SW07; Q8N9N2; Q96EI8; Q9Y307	Neuroinflammation	ALKBH3 mediated reversal of alkylation damage	2	0	1	NA	4	Q8N9N2	FALSE	0	-0.541013	1.31927	0.389127	0.679113	0.404394	0.84126	-0.223099	0.300336	0.0386186	0.98473	0.767965	0.296722	-0.154935	0.368501
541	ASCC2	High	Master Protein	Q9H1I8	Activating signal cointegrator 1 complex subunit 2 OS=Homo sapiens OX=9606 GN=ASCC2 PE=1 SV=3	0	10.571	6	4	7	4	757	86.3	5.16	16.28	4	FALSE	cell growth;cell organization and biogenesis;cell proliferation;cellular homeostasis;coagulation;metabolic process	cytosol;Golgi;membrane;nucleus	structural molecule activity	Pf02845	84164	ENSG00000100325	ASCC2	B7Z8E0; F5H6J9; hsa:84164; Q4TT54; Q8TAZ0; Q9H1I8; Q9H711; Q9H9D6	NA	ALKBH3 mediated reversal of alkylation damage	1	0	1	NA	4	Q9H1I8	FALSE	0	-0.524043	0.620009	0.0479833	0.940815	0.866761	0.168679	-0.213816	0.108091	-0.0528627	0.942485	0.512142	-0.660443	-0.0910005	0.230907
542	ASCC3	High	Master Protein	Q8N3C0	Activating signal cointegrator 1 complex subunit 3 OS=Homo sapiens OX=9606 GN=ASCC3 PE=1 SV=3	0	96.141	17	34	63	34	2202	251.3	7.09	175.83	34	FALSE	cell differentiation;cell growth;cell organization and biogenesis;cell proliferation;cellular homeostasis;coagulation	cytosol;Golgi;membrane;nucleus	structural molecule activity	Pf00270, Pf00271, Pf02889	10973	ENSG00000112249	ASCC3	E7EW23; hsa:10973; O43738; Q4G1A0; Q5VTN2; Q8N3C0; Q9H1I9; Q9H5A2; Q9NTR0	Mesodermal commitment pathway; VEGFA-VEGFR2 signaling	ALKBH3 mediated reversal of alkylation damage	3	0	1	NA	34	Q8N3C0	FALSE	0	0.103292	1.79265	0.94797	0.193022	0.0286337	2.25678	0.036525	0.511867	0.274196	0.381465	0.0246656	2.31991	0.0709134	0.546255
543	ASDURF	High	Master Protein	L0R819	ASNSD1 upstream open reading frame protein OS=Homo sapiens OX=9606 GN=ASDURF PE=1 SV=1	0.001	3.817	18	2	5	1	96	11.2	8.88	12.49	2	FALSE	metabolic process	nucleus	NA	NA	NA	ENSG00000286053	ASDURF	L0R819	NA	NA	0	0	1	NA	1	L0R819	TRUE	15	-1.21652	0.718179	-0.249168	0.807702	0.606876	-0.517961	-0.305181	0.239193	-0.0329938	0.985861	0.808465	-0.243754	-0.355538	0.188836
544	ASH2L	High	Master Protein	Q9UBL3	Set1/Ash2 histone methyltransferase complex subunit ASH2 OS=Homo sapiens OX=9606 GN=ASH2L PE=1 SV=1	0	33.239	18	11	26	11	628	68.7	5.69	79.33	11	FALSE	cell growth;cell organization and biogenesis;cellular homeostasis;coagulation;metabolic process	membrane;nucleus	RNA binding;structural molecule activity	Pf00622, Pf21198, Pf21257	9070	ENSG00000129691	ASH2L	A8K7C3; D3DSW9; hsa:9070; O60659; O60660; Q96B62; Q9UBL3	Kleefstra syndrome	Formation of the beta-catenin:TCF transactivating complex; Deactivation of the beta-catenin transactivating complex; Formation of WDR5-containing histone-modifying complexes; Activation of anterior HOX genes in hindbrain development during early embryogenesis; PKMTs methylate histone lysines; RUNX1 regulates genes involved in megakaryocyte differentiation and platelet function	7	0	1	NA	11	Q9UBL3	FALSE	0	-0.44293	1.67754	0.617304	0.548798	0.247485	1.1708	-0.327859	0.268787	-0.0295359	0.987445	0.843037	-0.19909	-0.129076	0.467569
545	ASIC1	High	Master Protein	P78348	Acid-sensing ion channel 1 OS=Homo sapiens OX=9606 GN=ASIC1 PE=1 SV=3	0	35.507	20	10	22	9	528	59.9	5.73	68.13	10	FALSE	cell death;cell growth;coagulation;conjugation;development;metabolic process	cytoplasm;cytoskeleton;extracellular;nucleus	catalytic activity	Pf00858	41	ENSG00000110881	ASIC1	A3KN86; E5KBL7; hsa:41; P78348; P78349; Q96CV2	NA	Stimuli-sensing channels	1	1	1	NA	10	P78348	FALSE	0	-1.82386	1.43702	-0.193418	0.915848	0.812475	-0.23855	-0.349406	0.568123	0.109358	0.96855	0.633879	0.479346	-0.522771	0.394758
546	ASL	High	Master Protein	P04424	Argininosuccinate lyase OS=Homo sapiens OX=9606 GN=ASL PE=1 SV=4	0	47.284	28	13	55	13	464	51.6	6.48	153.37	13	FALSE	cellular homeostasis;defense response;metabolic process	cytosol;nucleus	structural molecule activity	Pf00206, Pf14698	435	ENSG00000126522	ASL	E7EMI0; E9PE48; hsa:435; P04424; Q6LDS5; Q96HS2	Alanine and aspartate metabolism	Urea cycle	2	0	1	NA	13	P04424	FALSE	0	-2.304	-0.04425	-1.17412	0.23573	0.0419997	-2.08964	-0.727565	-0.0917305	-0.409648	0.282537	0.0126506	-2.5911	-0.565166	0.0706687
547	ASMTL	High	Master Protein	O95671	Probable bifunctional dTTP/UTP pyrophosphatase/methyltransferase protein OS=Homo sapiens OX=9606 GN=ASMTL PE=1 SV=3	0	83.201	31	17	57	17	621	68.8	6.07	182.69	17	FALSE	cellular homeostasis	cytosol	structural molecule activity	Pf00891, Pf02545, Pf16864	8623	ENSG00000169093	ASMTL	B4DX75; F5GXH4; hsa:8623; J3JS33; O95671; Q5JQ53; Q8NBH5; Q96G02; Q9BUL6	NA	NA	0	0	1	NA	17	O95671	FALSE	0	-3.39614	-0.52225	-1.95919	0.099542	0.00857441	-2.74173	-0.879246	-0.0706079	-0.474927	0.370848	0.0222979	-2.36205	-0.875633	-0.0669942
548	ASNS	High	Master Protein	P08243	Asparagine synthetase [glutamine-hydrolyzing] OS=Homo sapiens OX=9606 GN=ASNS PE=1 SV=4	0	47.063	29	13	42	13	561	64.3	6.86	131.51	13	FALSE	cellular homeostasis;coagulation;metabolic process	cytosol	structural molecule activity	Pf00733, Pf13537	440	ENSG00000070669	ASNS	A4D1I8; B4DXZ1; B7ZAA9; D6W5R3; E9PCI3; E9PCX6; hsa:440; P08184; P08243; Q15666; Q549T9; Q96HD0	Photodynamic therapy-induced unfolded protein response; Amino acid metabolism	Aspartate and asparagine metabolism; Response of EIF2AK1 (HRI) to heme deficiency; ATF4 activates genes in response to endoplasmic reticulum stress; Response of EIF2AK4 (GCN2) to amino acid deficiency	6	0	1	NA	13	P08243	FALSE	0	-1.96442	1.47239	-0.246013	0.896359	0.77468	-0.287886	-0.343064	0.623966	0.140451	0.955563	0.561888	0.58412	-0.643415	0.323614
549	ASPA	High	Master Protein	P45381	Aspartoacylase OS=Homo sapiens OX=9606 GN=ASPA PE=1 SV=1	0	34.311	35	9	51	9	313	35.7	6.52	151.46	9	FALSE	cellular homeostasis;defense response;metabolic process	cytosol;membrane	structural molecule activity	Pf04952	443	ENSG00000108381	ASPA	hsa:443; P45381	Alanine and aspartate metabolism	Aspartate and asparagine metabolism	2	0	1	NA	9	P45381	FALSE	0	1.91637	6.13808	4.02723	0.0147094	0.000365669	3.8365	0.312176	1.50006	0.906116	0.139537	0.00354662	3.06781	0.275008	1.46289
550	ASPH	High	Master Protein	Q12797	Aspartyl/asparaginyl beta-hydroxylase OS=Homo sapiens OX=9606 GN=ASPH PE=1 SV=3	0	83.763	34	24	90	24	758	85.8	5.01	280.13	24	FALSE	cell differentiation;cell organization and biogenesis;cellular homeostasis;conjugation;defense response;development;metabolic process	cytoplasm;cytoskeleton;cytosol;extracellular	structural molecule activity	Pf05118, Pf05279, Pf13174	444	ENSG00000198363	ASPH	A0A0A0MSK8; A6NDF4; A6NHI2; B4DIC9; B4E2K4; B7ZM95; E5RGP5; F5H667; hsa:444; Q12797; Q6NXR7; Q8TB28; Q9H291; Q9H2C4; Q9NRI0; Q9NRI1; Q9Y4J0	NA	Stimuli-sensing channels; Protein hydroxylation; Ion homeostasis	3	0	1	NA	24	Q12797	FALSE	0	-1.08832	1.83276	0.372218	0.810193	0.610682	0.512473	-0.536771	0.285146	-0.125812	0.949689	0.541067	-0.61562	-0.26476	0.557157
551	ASPHD2	High	Master Protein	Q6ICH7	Aspartate beta-hydroxylase domain-containing protein 2 OS=Homo sapiens OX=9606 GN=ASPHD2 PE=2 SV=1	0	14.667	14	5	10	5	369	41.7	7.5	29.81	5	FALSE	cell organization and biogenesis;cellular homeostasis	NA	structural molecule activity	Pf05118	57168	ENSG00000128203	ASPHD2	B2RCH3; hsa:57168; Q6ICH7; Q7L0W3; Q9NSN3	NA	NA	0	0	1	NA	5	Q6ICH7	FALSE	0	-2.34166	0.0597303	-1.14096	0.284408	0.0620352	-1.91085	-0.46171	0.21398	-0.123865	0.927244	0.464572	-0.737257	-0.730638	-0.0549479
552	ASPN	High	Master Protein	Q9BXN1	Asporin OS=Homo sapiens OX=9606 GN=ASPN PE=1 SV=2	0	43.545	34	12	45	12	380	43.4	7.08	131.35	12	FALSE	metabolic process	cell surface;chromosome;nucleus	structural molecule activity	Pf01462, Pf13855	54829	ENSG00000106819	ASPN	hsa:54829; Q5TBF3; Q96K79; Q96LD0; Q9BXN1; Q9NXP3	NA	ECM proteoglycans	1	0	1	NA	12	Q9BXN1	FALSE	0	-2.45305	18.2232	7.88509	0.408716	0.131691	1.53374	-2.05044	3.76734	0.858448	0.954732	0.555689	0.593436	-0.882128	4.93565
553	ASPSCR1	High	Master Protein	Q9BZE9	Tether containing UBX domain for GLUT4 OS=Homo sapiens OX=9606 GN=ASPSCR1 PE=1 SV=1	0	28.871	23	10	30	10	553	60.1	6.64	83.93	10	FALSE	conjugation;metabolic process	cytoplasm;cytoskeleton;cytosol;extracellular;membrane;nucleus	NA	Pf00789, Pf11470	79058	ENSG00000169696	ASPSCR1	A8K3K9; hsa:79058; Q7Z6N7; Q8WV59; Q96LS5; Q96M40; Q9BZE9	NA	Translocation of SLC2A4 (GLUT4) to the plasma membrane	1	0	1	NA	10	Q9BZE9	FALSE	0	-0.787134	0.731117	-0.0280082	0.974711	0.941167	-0.0741921	-0.358741	0.0684566	-0.145142	0.761096	0.178207	-1.36641	-0.210717	0.21648
554	ASRGL1	High	Master Protein	Q7L266	Isoaspartyl peptidase/L-asparaginase OS=Homo sapiens OX=9606 GN=ASRGL1 PE=1 SV=2	0	37.222	41	9	50	9	308	32	6.24	123.24	9	FALSE	cell organization and biogenesis;cellular homeostasis	cytosol;nucleus	structural molecule activity	Pf01112	80150	ENSG00000162174	ASRGL1	B2R7Q0; hsa:80150; Q567Q4; Q6P1P0; Q7L266; Q8NI34; Q9H6F7	NA	Phenylalanine metabolism	1	0	1	NA	9	Q7L266	FALSE	0	-1.70351	2.22673	0.261607	0.905113	0.790083	0.267699	-0.306929	0.798941	0.246006	0.896172	0.375454	0.89466	-0.615939	0.489931
555	ASS1	High	Master Protein	P00966	Argininosuccinate synthase OS=Homo sapiens OX=9606 GN=ASS1 PE=1 SV=2	0	56.862	45	14	97	14	412	46.5	8.02	295.38	14	FALSE	cellular homeostasis;coagulation;defense response;metabolic process	cytoskeleton;cytosol;endosome;membrane;nucleus	structural molecule activity	Pf00764, Pf20979	445	ENSG00000130707	ASS1	hsa:445; P00966; Q6LDL2; Q86UZ0; Q96GT4	Alanine and aspartate metabolism; Amino acid metabolism	Urea cycle	3	0	1	NA	14	P00966	FALSE	0	-1.37909	3.8676	1.24425	0.633507	0.345005	0.953763	-0.476841	0.999445	0.261302	0.93397	0.48002	0.71185	-0.245554	1.23073
556	ASTN1	High	Master Protein	O14525	Astrotactin-1 OS=Homo sapiens OX=9606 GN=ASTN1 PE=1 SV=3	0	104.595	27	23	58	23	1302	144.8	5.24	196.86	23	FALSE	cell communication;defense response;metabolic process	cytoplasm;cytoskeleton;mitochondrion;nucleus	NA	Pf18411, Pf19441, Pf19743	460	ENSG00000152092	ASTN1	A5PL12; B4DHI9; E9PFR8; hsa:460; O14525; O60799; Q5W0V7; Q5W0V8	Ectoderm differentiation	NA	1	0	1	NA	23	O14525	FALSE	0	-4.98207	-1.61817	-3.30012	0.011942	0.000260122	-3.94551	-1.09997	-0.153455	-0.626713	0.257013	0.0105257	-2.66292	-1.21074	-0.264226
557	ASTN2	High	Master Protein	O75129	Astrotactin-2 OS=Homo sapiens OX=9606 GN=ASTN2 PE=1 SV=2	0	87.274	25	26	56	26	1339	148.1	5.97	168.72	26	FALSE	cell communication;conjugation;defense response;metabolic process	cytoskeleton;mitochondrion;nucleus	structural molecule activity	Pf01823, Pf18411, Pf18577, Pf19441, Pf19743	23245	ENSG00000148219	ASTN2	A2A2T7; A2A2T9; hsa:23245; O75129; Q52LQ2; Q5JVX8; Q5JVX9; Q5JVY1; Q5VXG8; Q5VZX6; Q8N6P8; Q8WV47; Q96FL4; Q9UHW6	NA	NA	0	0	1	NA	26	O75129	FALSE	0	-2.48499	-0.280446	-1.38272	0.139948	0.0150385	-2.5225	-0.53052	0.0897816	-0.220369	0.741211	0.159574	-1.42878	-0.618429	0.00187338
558	ATAD1	High	Master Protein	Q8NBU5	Outer mitochondrial transmembrane helix translocase OS=Homo sapiens OX=9606 GN=ATAD1 PE=1 SV=1	0	55.042	43	13	64	13	361	40.7	6.9	189.59	13	FALSE	metabolic process	cytoplasm;cytoskeleton;cytosol;endosome;mitochondrion;nucleus	catalytic activity;structural molecule activity	Pf00004, Pf17862	84896	ENSG00000138138; ENSG00000283024	ATAD1	D3DR26; hsa:84896; Q6DKG1; Q6P4B9; Q8N3G1; Q8NBU5; Q8WYR9; Q969Y3	NA	Class I peroxisomal membrane protein import	1	0	1	NA	13	Q8NBU5	FALSE	0	-1.99607	-0.0146836	-1.00538	0.246524	0.0468291	-2.04069	-0.345571	0.211942	-0.0668147	0.96855	0.632017	-0.481985	-0.622062	-0.0645496
559	ATAD3A	High	Master Protein	Q9NVI7	ATPase family AAA domain-containing protein 3A OS=Homo sapiens OX=9606 GN=ATAD3A PE=1 SV=2	0	79.085	39	23	95	8	634	71.3	8.98	285.28	23	FALSE	cell growth;coagulation;metabolic process	cytoskeleton;endosome	structural molecule activity	Pf00004, Pf12037	NA	ENSG00000197785	ATAD3A	B3KPB3; D2K8Q1; G3V1I6; hsa:55210; Q5SV23; Q8N275; Q96A50; Q9NVI7	1p36 copy number variation syndrome	NA	1	14	1	NA	22	Q9NVI7	FALSE	0	-1.18378	0.0282069	-0.577786	0.282398	0.0611926	-1.91728	-0.208876	0.132146	-0.0383646	0.972859	0.652997	-0.452445	-0.321404	0.0196176
560	ATAD3B	High	Master Protein	Q5T9A4	ATPase family AAA domain-containing protein 3B OS=Homo sapiens OX=9606 GN=ATAD3B PE=1 SV=1	0	37.066	22	16	59	1	648	72.5	9.2	143.15	16	FALSE	cell growth	cytoplasm;cytoskeleton;endosome	structural molecule activity	Pf00004, Pf12037	83858	ENSG00000160072	ATAD3B	A8K3H1; hsa:83858; Q5T9A4; Q6ZRB5; Q9BUK4; Q9ULE7	1p36 copy number variation syndrome	Neutrophil degranulation	2	0	1	NA	1	Q5T9A4	FALSE	0	-1.28768	0.0553554	-0.616163	0.301168	0.0712239	-1.84512	-0.262917	0.11498	-0.0739686	0.920415	0.435047	-0.787211	-0.368306	0.00959036
561	ATAT1	High	Master Protein	Q5SQI0	Alpha-tubulin N-acetyltransferase 1 OS=Homo sapiens OX=9606 GN=ATAT1 PE=1 SV=1	0	28.658	26	10	47	10	421	46.8	9.95	130.94	10	FALSE	cell differentiation;cell growth;cell organization and biogenesis;cellular homeostasis;coagulation;defense response;development;metabolic process	cytoplasm;cytoskeleton;cytosol;endoplasmic reticulum;extracellular;nucleus	structural molecule activity	Pf05301	79969	ENSG00000137343; ENSG00000206488; ENSG00000223752; ENSG00000229061; ENSG00000231257; ENSG00000234549; ENSG00000235658	ATAT1	A2AB28; hsa:79969; Q3LIB0; Q5JP39; Q5JP40; Q5JP42; Q5SQI0; Q5SQI1; Q5SU03; Q86X42; Q8NDK9; Q9BRS1; Q9H8X5	NA	Cilium Assembly	1	0	1	NA	10	Q5SQI0	FALSE	0	-0.289815	1.8814	0.79579	0.428297	0.147027	1.47405	-0.127312	0.483611	0.178149	0.826336	0.246702	1.17277	-0.116427	0.494497
562	ATCAY	High	Master Protein	Q86WG3	Caytaxin OS=Homo sapiens OX=9606 GN=ATCAY PE=1 SV=2	0	21.407	17	6	18	6	371	42.1	4.65	52.96	6	FALSE	cell differentiation;cell growth;defense response;metabolic process	cytoskeleton;endosome;nucleus	motor activity	Pf12496, Pf13716	85300	ENSG00000167654	ATCAY	hsa:85300; Q86WG3; Q8NAQ2; Q8TAQ3; Q96HC6; Q96JF5	NA	NA	0	0	1	NA	6	Q86WG3	FALSE	0	-5.32734	-0.336751	-2.83204	0.18638	0.0269687	-2.28226	-0.868743	0.53548	-0.166631	0.969157	0.635367	-0.477241	-1.46413	-0.0599068
563	ATE1	High	Master Protein	O95260	Arginyl-tRNA--protein transferase 1 OS=Homo sapiens OX=9606 GN=ATE1 PE=1 SV=2	0	10.723	12	6	13	6	518	59.1	7.93	27.25	6	FALSE	cell organization and biogenesis;cellular homeostasis	membrane;nucleus	structural molecule activity	Pf04376, Pf04377	11101	ENSG00000107669	ATE1	hsa:11101; O95260; O95261; Q5SQQ3; Q8WW04	NA	NA	0	0	1	NA	6	O95260	FALSE	0	-0.397268	1.06393	0.333329	0.64821	0.363516	0.917449	-0.150611	0.260532	0.0549601	0.958142	0.593338	0.537615	-0.116455	0.294688
564	ATG101	High	Master Protein	Q9BSB4	Autophagy-related protein 101 OS=Homo sapiens OX=9606 GN=ATG101 PE=1 SV=1	0	19.512	27	4	16	4	218	25	6.15	53.73	4	FALSE	cell growth;cell organization and biogenesis;cellular homeostasis;metabolic process	cytoskeleton;cytosol;extracellular;nucleus	structural molecule activity	Pf07855	60673	ENSG00000123395	ATG101	hsa:60673; Q9BSB4; Q9HAE2; Q9HBN1	Alzheimer's disease and miRNA effects; Neurodegeneration with brain iron accumulation (NBIA) subtypes pathway; Autophagy; Alzheimer's disease; Clock-controlled autophagy in bone metabolism; 8q11.23 (RB1CC1) copy number variation	Macroautophagy	7	0	1	NA	4	Q9BSB4	FALSE	0	-0.89143	0.553735	-0.168847	0.828853	0.640573	-0.469888	-0.244323	0.162309	-0.0410071	0.976407	0.686864	-0.405577	-0.228346	0.178287
565	ATG12	High	Master Protein	O94817	Ubiquitin-like protein ATG12 OS=Homo sapiens OX=9606 GN=ATG12 PE=1 SV=1	0.001	4.419	11	2	5	2	140	15.1	5.1	14.09	2	FALSE	cell growth;cell organization and biogenesis;cellular homeostasis;metabolic process	cytoskeleton;cytosol;membrane;mitochondrion;nucleus	NA	Pf04110	9140	ENSG00000145782	ATG12	hsa:9140; O94817; Q6PJV2	Nanoparticle triggered autophagic cell death; Novel intracellular components of RIG-I-like receptor pathway; Neurodegeneration with brain iron accumulation (NBIA) subtypes pathway; Cytosolic DNA-sensing pathway; Autophagy; Clock-controlled autophagy in bone metabolism	Negative regulators of DDX58/IFIH1 signaling; Macroautophagy; PINK1-PRKN Mediated Mitophagy; Receptor Mediated Mitophagy	10	0	1	NA	2	O94817	TRUE	15	-0.747567	1.89388	0.573158	0.667708	0.387209	0.872668	-0.149983	0.593254	0.221635	0.821111	0.236325	1.1993	-0.175207	0.56803
[truncated: 6,505 more rows]
[truncated: 22 more columns]

## Sheet: Mouse limma results
	name	Protein.FDR.Confidence..Combined	Master	Accession	Description	Exp..q.value..Combined	Sum.PEP.Score	Coverage....	X..Peptides	X..PSMs	X..Unique.Peptides	X..AAs	MW..kDa.	calc..pI	Score.MS.Amanda.3.0..MS.Amanda.3.0	Score.Sequest.HT..Sequest.HT	X..Peptides..by.Search.Engine...MS.Amanda.3.0	X..Peptides..by.Search.Engine...Sequest.HT	Contaminant	Biological.Process	Cellular.Component	Molecular.Function	Pfam.IDs	Entrez.Gene.ID	Ensembl.Gene.ID	Gene.Symbol	Gene.ID	Reactome.Pathways	WikiPathways	X..Protein.Pathway.Groups	X..Razor.Peptides	X..Protein.Groups	Modifications	razor_plus_unique_peptides	ID	imputed	num_NAs	Het.all_vs_WT.all_CI.L	Het.all_vs_WT.all_CI.R	Het.all_vs_WT.all_diff	Het.all_vs_WT.all_p.adj	Het.all_vs_WT.all_p.val	Het.all_vs_WT.all_t.stastic	Het.Brain_vs_WT.Brain_CI.L	Het.Brain_vs_WT.Brain_CI.R	Het.Brain_vs_WT.Brain_diff	Het.Brain_vs_WT.Brain_p.adj	Het.Brain_vs_WT.Brain_p.val	Het.Brain_vs_WT.Brain_t.stastic
[truncated: 7,946 more rows]
[truncated: 10 more columns]
