# Supplementary material for: Proteomic analysis of brain and spinal cord tissue reveals distinct immune and mitochondrial processes between human and mouse ALS models
Source: Sci Rep. 2025 Sep 30;15:33959. doi: 10.1038/s41598-025-11466-0 (PMC12484661; doi:10.1038/s41598-025-11466-0)
Supplement: Supplementary file 2 — Supplementary Information 2. [file 41598_2025_11466_MOESM2_ESM.xlsx]

## Sheet: Downregulated_GSEA_intersection
	HetvsWT_combined	HetvsWT_Brain	HetvsWT_Spine	CtrlvsMND_combined	CtrlvsMND_cervical	CtrlvsMND_lumbar	CtrlvsMND_Motorcortex	CtrlvsMND_thoracic
transcription regulator activity	1	1	1	0	0	0	0	0
double-stranded DNA binding	1	1	0	0	0	0	0	0
cis-regulatory region sequence-specific DNA binding	1	1	0	0	0	0	0	0
chromatin binding	1	1	0	0	0	0	0	0
RNA polymerase II cis-regulatory region sequence-specific DNA binding	1	1	0	0	0	0	0	0
positive regulation of transcription by RNA polymerase II	1	1	0	0	0	0	0	0
myofilament	1	1	1	0	0	0	0	0
sequence-specific DNA binding	1	1	0	0	0	0	0	0
sequence-specific double-stranded DNA binding	1	1	0	0	0	0	0	0
striated muscle thin filament	1	1	1	0	0	0	0	0
DNA-binding transcription factor activity	1	1	0	0	0	0	0	0
DNA-binding transcription factor activity, RNA polymerase II-specific	1	1	0	0	0	0	0	0
transcription cis-regulatory region binding	1	1	0	0	0	0	0	0
RNA polymerase II transcription regulatory region sequence-specific DNA binding	1	1	0	0	0	0	0	0
transcription regulatory region nucleic acid binding	1	1	0	0	0	0	0	0
protein-DNA complex	1	1	0	0	0	0	0	0
protein deneddylation	1	1	1	0	0	0	0	0
chromatin	1	1	0	0	0	0	0	0
transcription coregulator activity	1	1	0	0	0	0	0	0
mRNA processing	1	1	0	0	0	0	0	0
clathrin vesicle coat	1	1	1	0	0	0	0	0
myofibril	1	1	1	0	0	0	0	0
DNA-binding transcription activator activity, RNA polymerase II-specific	1	1	0	0	0	0	0	0
contractile fiber	1	1	1	0	0	0	0	0
DNA-binding transcription activator activity	1	1	0	0	0	0	0	0
ncRNA transcription	1	1	0	0	0	0	0	0
mRNA metabolic process	1	1	0	0	0	0	0	0
negative regulation of RNA metabolic process	1	1	0	0	0	0	0	0
muscle contraction	1	0	1	0	0	0	0	0
vesicle coat	1	1	1	0	0	0	0	0
protein-DNA complex organization	1	1	0	0	0	0	0	0
sarcomere	1	1	1	0	0	0	0	0
clathrin coat	1	0	1	0	0	0	0	0
RNA splicing	1	1	0	0	0	0	0	0
skeletal muscle contraction	1	1	0	0	0	0	0	0
membrane coat	1	0	1	0	0	0	0	0
coated membrane	1	0	1	0	0	0	0	0
small nuclear ribonucleoprotein complex	1	1	0	0	0	0	0	0
multicellular organismal movement	1	1	0	0	0	0	0	0
musculoskeletal movement	1	1	0	0	0	0	0	0
clathrin-coated vesicle membrane	1	0	1	0	0	0	0	0
striated muscle cell differentiation	1	0	0	0	0	0	0	0
DNA metabolic process	1	1	0	0	0	0	0	0
clathrin adaptor complex	1	1	1	0	0	0	0	0
AP-type membrane coat adaptor complex	1	0	1	0	0	0	0	0
transcription regulator complex	1	1	0	0	0	0	0	0
muscle system process	1	0	1	0	0	0	0	0
protein modification by small protein conjugation or removal	1	0	1	0	0	0	0	0
regulation of synapse organization	1	0	0	0	0	0	0	0
ubiquitin-like protein transferase activity	1	0	1	0	0	0	0	0
negative regulation of RNA biosynthetic process	1	1	0	0	0	0	0	0
regulation of ncRNA transcription	1	1	0	0	0	0	0	0
spliceosomal complex	1	1	0	0	0	0	0	0
clathrin adaptor activity	1	0	0	0	0	0	0	0
maternal behavior	1	0	0	0	0	0	0	0
parental behavior	1	0	0	0	0	0	0	0
negative regulation of DNA-templated transcription	1	1	0	0	0	0	0	0
signaling receptor activator activity	1	1	0	0	0	0	0	0
cargo adaptor activity	1	0	1	0	0	0	0	0
receptor ligand activity	1	1	0	0	0	0	0	0
protein-DNA complex assembly	1	1	0	0	0	0	0	0
DNA repair	1	1	0	0	0	0	0	0
regulation of synapse assembly	1	0	0	0	0	0	0	0
negative regulation of transcription by RNA polymerase II	1	1	0	0	0	0	0	0
muscle structure development	1	0	0	0	0	0	0	0
ubiquitin-protein transferase activity	1	0	0	0	0	0	0	0
ubiquitin-like protein ligase activity	1	0	0	0	0	0	0	0
regulation of synapse structure or activity	1	0	0	0	0	0	1	0
DNA damage response	1	1	0	0	0	0	0	0
histone binding	1	1	0	0	0	0	0	0
coated vesicle membrane	1	0	0	0	0	0	0	0
L-aspartate transmembrane transport	1	0	0	0	0	0	1	0
L-aspartate import across plasma membrane	1	0	0	0	0	0	0	0
striated muscle cell development	1	0	0	0	0	0	0	0
myofibril assembly	1	0	0	0	0	0	0	0
Sm-like protein family complex	1	0	0	0	0	0	0	0
clathrin coat of coated pit	1	1	0	0	0	0	0	0
miRNA metabolic process	1	1	0	0	0	0	0	0
AP-2 adaptor complex	1	1	0	0	0	0	0	0
chromatin remodeling	1	1	0	0	0	0	0	0
muscle tissue development	1	0	1	0	0	0	0	0
chromatin DNA binding	1	1	0	0	0	0	0	0
nucleosome organization	1	1	0	0	0	0	0	0
mRNA 3'-end processing	1	0	0	0	0	0	0	0
RNA polymerase II transcription regulator complex	1	1	0	0	0	0	0	0
chromatin organization	1	1	0	0	0	0	0	0
ubiquitin protein ligase activity	1	0	0	0	0	0	0	0
signaling receptor regulator activity	1	1	0	0	0	0	0	0
spliceosomal snRNP complex	1	0	0	0	0	0	0	0
positive regulation of striated muscle cell differentiation	1	0	0	0	0	0	0	0
calcium ion binding	1	1	0	0	0	0	0	0
clathrin-coated endocytic vesicle	1	0	0	0	0	0	0	0
negative regulation of DNA recombination	1	0	0	0	0	0	0	0
DNA recombination	1	1	0	0	0	0	0	0
clathrin coat of endocytic vesicle	1	1	0	0	0	0	0	0
clathrin-coated endocytic vesicle membrane	1	1	0	0	0	0	0	0
regulation of striated muscle contraction	1	0	0	0	0	0	0	0
muscle organ development	1	0	0	0	0	0	0	0
neuron to neuron synapse	1	1	0	1	0	1	1	1
protein modification by small protein conjugation	1	0	0	0	0	0	0	0
regulation of muscle contraction	1	0	0	0	0	0	0	0
COP9 signalosome	1	1	0	0	0	0	0	0
regulation of skeletal muscle contraction	1	1	0	0	0	0	0	0
aminoacyltransferase activity	1	0	0	0	0	0	0	0
RNA export from nucleus	1	1	0	0	0	0	0	0
excitatory synapse	1	1	0	1	0	1	1	1
positive regulation of steroid biosynthetic process	1	1	0	0	0	0	0	0
positive regulation of miRNA transcription	1	0	0	0	0	0	0	0
heart trabecula formation	1	0	0	0	0	0	0	0
mRNA cleavage factor complex	1	0	0	0	0	0	0	0
positive regulation of receptor signaling pathway via STAT	1	1	0	0	0	0	0	0
skeletal muscle organ development	1	0	0	0	0	0	0	0
actin cytoskeleton	1	0	0	0	0	0	0	0
Motor proteins	1	1	1	0	0	0	0	0
Cytoskeleton in muscle cells	1	1	0	0	0	0	0	0
Synaptic vesicle cycle	1	0	1	1	0	1	1	1
Cytokine-cytokine receptor interaction	1	1	0	0	0	0	0	0
Spliceosome	1	1	0	0	0	0	0	0
Osteoclast differentiation	1	1	0	0	0	0	0	0
Endocrine and other factor-regulated calcium reabsorption	1	0	0	1	0	1	1	1
Signaling pathways regulating pluripotency of stem cells	1	0	0	0	0	0	0	0
WNT5A-dependent internalization of FZD4	1	1	0	0	0	0	0	0
Striated Muscle Contraction	1	1	1	0	0	0	0	0
Muscle contraction	1	1	1	0	0	0	0	0
Retrograde neurotrophin signalling	1	1	1	0	0	0	0	0
Processing of Capped Intron-Containing Pre-mRNA	1	1	0	0	0	0	0	0
WNT5A-dependent internalization of FZD2, FZD5 and ROR2	1	1	1	0	0	0	0	0
Cargo recognition for clathrin-mediated endocytosis	1	1	1	0	0	0	0	0
VLDLR internalisation and degradation	1	1	1	0	0	0	0	0
DNA Repair	1	1	0	0	0	0	0	0
Trafficking of GluR2-containing AMPA receptors	1	0	0	0	0	0	1	0
Formation of TC-NER Pre-Incision Complex	1	1	0	0	0	0	0	0
DNA Damage Recognition in GG-NER	1	0	0	0	0	0	0	0
Transcription-Coupled Nucleotide Excision Repair (TC-NER)	1	1	0	0	0	0	0	0
Signaling by NTRKs	1	1	0	0	0	0	0	0
Signaling by NTRK1 (TRKA)	1	1	0	0	0	0	0	0
Clathrin-mediated endocytosis	1	1	1	0	0	0	0	0
Global Genome Nucleotide Excision Repair (GG-NER)	1	0	0	0	0	0	0	0
Nucleotide Excision Repair	1	1	0	0	0	0	0	0
mRNA Splicing	1	1	0	0	0	0	0	0
mRNA Splicing - Major Pathway	1	1	0	0	0	0	0	0
SUMO E3 ligases SUMOylate target proteins	1	1	0	0	0	0	0	0
PCP/CE pathway	1	0	1	0	0	0	0	0
RNA Polymerase II Transcription	1	0	0	0	0	0	0	0
Protein-protein interactions at synapses	1	1	0	0	0	0	1	1
RNA Polymerase II Transcription Termination	1	1	0	0	0	0	0	0
SUMOylation	1	1	0	0	0	0	0	0
LDL clearance	1	0	0	0	0	0	0	0
Antigen processing: Ubiquitination & Proteasome degradation	1	0	1	0	0	0	0	0
extracellular space	0	1	0	0	0	0	0	0
positive regulation of receptor signaling pathway via JAK-STAT	0	1	0	0	0	0	0	0
postsynaptic density	0	1	0	1	0	1	1	1
transcription factor binding	0	1	0	0	0	0	0	0
asymmetric synapse	0	1	0	1	0	1	1	1
positive regulation of hormone metabolic process	0	1	0	0	0	0	0	0
secretory granule	0	1	0	0	0	0	0	0
positive regulation of heterotypic cell-cell adhesion	0	1	0	0	0	0	0	0
ossification	0	1	0	0	0	0	0	0
receptor signaling pathway via STAT	0	1	0	0	0	0	0	0
hormone activity	0	1	0	0	0	0	0	0
positive regulation of steroid metabolic process	0	1	0	0	0	0	0	0
postsynaptic specialization	0	1	0	1	0	1	1	1
hormone receptor binding	0	1	0	0	0	0	0	0
regulation of DNA metabolic process	0	1	0	0	0	0	0	0
receptor signaling pathway via JAK-STAT	0	1	0	0	0	0	0	0
plasminogen activation	0	1	0	0	0	0	0	0
nuclear body	0	1	0	0	0	0	0	0
rRNA metabolic process	0	1	0	0	0	0	0	0
receptor complex	0	1	0	0	0	0	1	0
response to radiation	0	1	0	0	0	0	0	0
cell-cell adhesion	0	1	0	0	0	0	0	0
ncRNA metabolic process	0	1	0	0	0	0	0	0
regulation of system process	0	1	0	0	0	0	0	0
synaptic membrane	0	1	0	1	0	1	1	1
regulation of trans-synaptic signaling	0	1	0	1	0	1	1	1
fibrinogen complex	0	1	0	0	0	0	0	0
positive regulation of protein phosphorylation	0	1	0	0	0	0	0	0
regulation of receptor signaling pathway via JAK-STAT	0	1	0	0	0	0	0	0
DNA-binding transcription factor binding	0	1	0	0	0	0	0	0
modulation of chemical synaptic transmission	0	1	0	1	0	1	1	1
positive regulation of phosphorylation	0	1	0	0	0	0	0	0
RNA polymerase II, holoenzyme	0	1	0	0	0	0	0	0
ionotropic glutamate receptor complex	0	1	0	1	0	1	1	1
neurotransmitter receptor complex	0	1	0	1	0	1	1	1
regulation of ossification	0	1	0	0	0	0	0	0
JAK-STAT signaling pathway	0	1	0	0	0	0	0	0
Platelet activation	0	1	0	0	0	0	0	0
Neuroactive ligand-receptor interaction	0	1	0	0	0	0	1	1
Growth hormone synthesis, secretion and action	0	1	0	0	0	0	0	0
Basal transcription factors	0	1	0	0	0	0	0	0
PI3K-Akt signaling pathway	0	1	0	0	0	0	0	0
MicroRNAs in cancer	0	1	0	0	0	0	0	0
Neutrophil extracellular trap formation	0	1	0	0	0	0	0	0
HIF-1 signaling pathway	0	1	0	0	0	0	0	0
Calcium signaling pathway	0	1	0	1	0	1	1	1
Prolactin signaling pathway	0	1	0	0	0	0	0	0
Gene expression (Transcription)	0	1	0	0	0	0	0	0
Apoptosis induced DNA fragmentation	0	1	0	0	0	0	0	0
Integrin cell surface interactions	0	1	0	0	0	0	0	0
SUMOylation of DNA damage response and repair proteins	0	1	0	0	0	0	0	0
ECM proteoglycans	0	1	0	0	0	0	0	0
Transport of Mature Transcript to Cytoplasm	0	1	0	0	0	0	0	0
Developmental Biology	0	1	0	0	0	0	0	0
Metabolism of RNA	0	1	0	0	0	0	0	0
RNA polymerase II transcribes snRNA genes	0	1	0	0	0	0	0	0
RNA Polymerase II Pre-transcription Events	0	1	0	0	0	0	0	0
Cell surface interactions at the vascular wall	0	1	0	0	0	0	0	0
RNA Polymerase II Promoter Escape	0	1	0	0	0	0	0	0
RNA Polymerase II Transcription Pre-Initiation And Promoter Opening	0	1	0	0	0	0	0	0
RNA Polymerase II Transcription Initiation	0	1	0	0	0	0	0	0
RNA Polymerase II Transcription Initiation And Promoter Clearance	0	1	0	0	0	0	0	0
DNA Damage/Telomere Stress Induced Senescence	0	1	0	0	0	0	0	0
Recycling pathway of L1	0	1	0	0	0	0	0	0
Trafficking of AMPA receptors	0	1	0	1	0	1	1	1
Glutamate binding, activation of AMPA receptors and synaptic plasticity	0	1	0	1	0	1	1	1
Platelet Aggregation (Plug Formation)	0	1	0	0	0	0	0	0
Collagen chain trimerization	0	1	0	0	0	0	0	0
Platelet Adhesion to exposed collagen	0	1	0	0	0	0	0	0
proton channel activity	0	0	1	0	0	0	0	1
proton-transporting ATP synthase activity, rotational mechanism	0	0	1	1	0	1	0	1
cardiac cell development	0	0	1	0	0	0	0	0
proline-rich region binding	0	0	1	0	0	0	0	0
Ubiquitin mediated proteolysis	0	0	1	0	0	0	0	0
Beta-catenin independent WNT signaling	0	0	1	0	0	0	0	0
Class I MHC mediated antigen processing & presentation	0	0	1	0	0	0	0	0
Insulin receptor signalling cascade	0	0	1	0	0	0	0	0
mitochondrial protein-containing complex	0	0	0	1	1	1	1	1
mitochondrial respiratory chain complex I	0	0	0	1	1	1	1	1
NADH dehydrogenase complex	0	0	0	1	1	1	1	1
respiratory chain complex I	0	0	0	1	1	1	1	1
respirasome	0	0	0	1	1	1	1	1
respiratory chain complex	0	0	0	1	1	1	1	1
mitochondrial respirasome	0	0	0	1	1	1	1	1
ATP synthesis coupled electron transport	0	0	0	1	1	1	1	1
mitochondrial ATP synthesis coupled electron transport	0	0	0	1	1	1	1	1
aerobic electron transport chain	0	0	0	1	1	1	1	1
NADH dehydrogenase (ubiquinone) activity	0	0	0	1	1	1	1	1
oxidoreduction-driven active transmembrane transporter activity	0	0	0	1	1	1	1	1
inner mitochondrial membrane protein complex	0	0	0	1	1	1	1	1
mitochondrial electron transport, NADH to ubiquinone	0	0	0	1	1	1	1	1
NADH dehydrogenase complex assembly	0	0	0	1	1	1	1	1
mitochondrial respiratory chain complex I assembly	0	0	0	1	1	1	1	1
oxidative phosphorylation	0	0	0	1	1	1	1	1
ATP biosynthetic process	0	0	0	1	1	1	1	1
respiratory electron transport chain	0	0	0	1	1	1	1	1
aerobic respiration	0	0	0	1	1	1	1	1
mitochondrial respiratory chain complex assembly	0	0	0	1	1	1	1	1
transmembrane transporter complex	0	0	0	1	1	1	1	1
proton motive force-driven ATP synthesis	0	0	0	1	1	1	1	1
proton motive force-driven mitochondrial ATP synthesis	0	0	0	1	1	1	1	1
mitochondrial gene expression	0	0	0	1	1	1	1	1
mitochondrial inner membrane	0	0	0	1	1	1	0	1
mitochondrial translation	0	0	0	1	1	1	1	1
organellar large ribosomal subunit	0	0	0	1	1	1	1	1
mitochondrial large ribosomal subunit	0	0	0	1	1	1	1	1
organelle inner membrane	0	0	0	1	1	1	0	1
purine nucleoside triphosphate biosynthetic process	0	0	0	1	1	1	1	1
ribonucleoside triphosphate biosynthetic process	0	0	0	1	1	1	1	1
purine ribonucleoside triphosphate biosynthetic process	0	0	0	1	1	1	1	1
cellular respiration	0	0	0	1	1	1	1	1
organellar ribosome	0	0	0	1	1	1	1	1
mitochondrial ribosome	0	0	0	1	1	1	1	1
mitochondrial matrix	0	0	0	1	1	1	0	1
transporter complex	0	0	0	1	1	1	1	1
nucleoside triphosphate biosynthetic process	0	0	0	1	1	1	1	1
synaptic vesicle membrane	0	0	0	1	0	1	1	1
exocytic vesicle membrane	0	0	0	1	0	1	1	1
energy derivation by oxidation of organic compounds	0	0	0	1	1	1	1	1
active transmembrane transporter activity	0	0	0	1	1	1	1	1
monoatomic cation transmembrane transporter activity	0	0	0	1	0	1	1	1
monoatomic ion transmembrane transporter activity	0	0	0	1	0	1	1	1
inorganic cation transmembrane transporter activity	0	0	0	1	0	1	1	1
inorganic molecular entity transmembrane transporter activity	0	0	0	1	0	1	1	1
presynapse	0	0	0	1	0	1	0	1
transmembrane transporter activity	0	0	0	1	1	1	0	1
generation of precursor metabolites and energy	0	0	0	1	1	1	1	1
mitochondrion organization	0	0	0	1	0	1	0	1
primary active transmembrane transporter activity	0	0	0	1	1	1	1	1
monoatomic ion transmembrane transport	0	0	0	1	0	1	0	1
synaptic vesicle	0	0	0	1	0	1	1	1
electron transfer activity	0	0	0	1	1	1	1	1
purine ribonucleotide biosynthetic process	0	0	0	1	1	1	1	1
chemical synaptic transmission	0	0	0	1	0	1	0	1
anterograde trans-synaptic signaling	0	0	0	1	0	1	0	1
trans-synaptic signaling	0	0	0	1	0	1	0	1
electron transport chain	0	0	0	1	1	1	1	1
neurotransmitter transport	0	0	0	1	0	1	1	1
purine ribonucleotide metabolic process	0	0	0	1	1	1	1	1
purine-containing compound biosynthetic process	0	0	0	1	1	1	1	1
salt transmembrane transporter activity	0	0	0	1	0	1	1	1
NADH dehydrogenase activity	0	0	0	1	1	1	1	1
ribose phosphate biosynthetic process	0	0	0	1	1	1	1	1
oxidoreductase complex	0	0	0	1	1	1	1	1
NADH dehydrogenase (quinone) activity	0	0	0	1	1	1	1	1
inorganic ion transmembrane transport	0	0	0	1	0	1	0	1
purine nucleotide biosynthetic process	0	0	0	1	1	1	1	1
exocytic vesicle	0	0	0	1	0	1	1	1
NAD(P)H dehydrogenase (quinone) activity	0	0	0	1	1	1	1	1
ATP metabolic process	0	0	0	1	1	1	1	1
ribose phosphate metabolic process	0	0	0	1	1	1	1	1
synaptic signaling	0	0	0	1	0	1	0	1
oxidoreductase activity, acting on NAD(P)H, quinone or similar compound as acceptor	0	0	0	1	1	1	1	1
purine ribonucleoside triphosphate metabolic process	0	0	0	1	1	1	1	1
ribonucleotide biosynthetic process	0	0	0	1	1	1	1	1
inorganic cation transmembrane transport	0	0	0	1	0	1	0	1
ribonucleotide metabolic process	0	0	0	1	1	1	1	1
regulation of neurotransmitter levels	0	0	0	1	0	1	1	1
ribonucleoside triphosphate metabolic process	0	0	0	1	1	1	1	1
purine nucleotide metabolic process	0	0	0	1	1	1	1	1
monoatomic cation transmembrane transport	0	0	0	1	0	1	1	1
purine-containing compound metabolic process	0	0	0	1	1	1	1	1
purine nucleoside triphosphate metabolic process	0	0	0	1	1	1	1	1
large ribosomal subunit	0	0	0	1	1	1	1	1
metal ion transmembrane transporter activity	0	0	0	1	0	1	1	1
proton transmembrane transport	0	0	0	1	0	1	1	1
nucleoside triphosphate metabolic process	0	0	0	1	1	1	1	1
nucleotide biosynthetic process	0	0	0	1	1	1	1	1
nucleoside phosphate biosynthetic process	0	0	0	1	1	1	1	1
GABA-ergic synapse	0	0	0	1	0	1	1	1
amino acid transport	0	0	0	1	1	1	1	1
presynaptic membrane	0	0	0	1	0	1	1	1
neurotransmitter secretion	0	0	0	1	0	1	1	1
signal release from synapse	0	0	0	1	0	1	1	1
monoatomic ion channel complex	0	0	0	1	0	1	1	1
postsynaptic membrane	0	0	0	1	0	1	1	1
proton transmembrane transporter activity	0	0	0	1	0	1	1	1
synaptic transmission, glutamatergic	0	0	0	1	0	1	1	1
synaptic vesicle cycle	0	0	0	1	0	1	1	1
nucleotide metabolic process	0	0	0	1	1	1	1	1
active monoatomic ion transmembrane transporter activity	0	0	0	1	0	1	1	1
organophosphate biosynthetic process	0	0	0	1	1	1	0	1
secondary active transmembrane transporter activity	0	0	0	1	0	1	1	1
nucleoside phosphate metabolic process	0	0	0	1	1	1	1	1
vesicle-mediated transport in synapse	0	0	0	1	0	1	1	1
carbohydrate derivative biosynthetic process	0	0	0	1	1	1	1	1
postsynaptic specialization membrane	0	0	0	1	0	1	1	1
oxidoreductase activity, acting on NAD(P)H	0	0	0	1	1	1	1	1
acidic amino acid transport	0	0	0	1	0	1	1	1
sodium ion transmembrane transporter activity	0	0	0	1	0	1	1	1
symporter activity	0	0	0	1	0	1	1	1
postsynapse	0	0	0	1	0	1	0	1
ribosomal subunit	0	0	0	1	1	1	1	1
regulation of postsynaptic membrane potential	0	0	0	1	0	1	1	1
monoatomic ion channel activity	0	0	0	1	0	1	1	1
inner mitochondrial membrane organization	0	0	0	1	0	1	1	1
neurotransmitter receptor activity	0	0	0	1	0	1	1	1
mitochondrial membrane organization	0	0	0	1	0	1	1	1
solute:monoatomic cation symporter activity	0	0	0	1	0	1	1	1
dendrite	0	0	0	1	0	1	0	1
nucleobase-containing small molecule metabolic process	0	0	0	1	1	1	0	1
neurotransmitter receptor activity involved in regulation of postsynaptic membrane potential	0	0	0	1	1	1	1	1
postsynaptic neurotransmitter receptor activity	0	0	0	1	0	1	1	1
regulation of synaptic transmission, glutamatergic	0	0	0	1	0	1	1	1
dendritic tree	0	0	0	1	0	1	0	1
mitochondrial transmembrane transport	0	0	0	1	0	1	1	1
postsynaptic density membrane	0	0	0	1	0	1	1	1
amino acid transmembrane transport	0	0	0	1	0	1	1	1
channel activity	0	0	0	1	0	1	1	1
passive transmembrane transporter activity	0	0	0	1	0	1	1	1
structural constituent of ribosome	0	0	0	1	1	1	1	0
synaptic vesicle exocytosis	0	0	0	1	0	1	1	1
transmitter-gated monoatomic ion channel activity involved in regulation of postsynaptic membrane potential	0	0	0	1	0	1	1	1
L-amino acid transport	0	0	0	1	0	1	1	1
mitochondrial electron transport, cytochrome c to oxygen	0	0	0	1	0	1	1	1
transmitter-gated monoatomic ion channel activity	0	0	0	1	0	1	1	1
transmitter-gated channel activity	0	0	0	1	0	1	1	1
respiratory chain complex IV	0	0	0	1	0	1	1	1
organic anion transmembrane transporter activity	0	0	0	1	0	1	1	1
sodium ion transport	0	0	0	1	0	1	1	1
gamma-aminobutyric acid transport	0	0	0	1	0	1	1	1
mitochondrial respiratory chain complex IV	0	0	0	1	0	1	1	1
amino acid transmembrane transporter activity	0	0	0	1	1	1	1	1
axon terminus	0	0	0	1	0	1	1	1
sodium ion transmembrane transport	0	0	0	1	0	1	1	1
organic acid transmembrane transporter activity	0	0	0	1	1	1	1	1
carboxylic acid transmembrane transporter activity	0	0	0	1	1	1	1	1
oxidoreductase activity	0	0	0	1	1	1	0	1
regulation of membrane potential	0	0	0	1	0	1	1	1
extracellular ligand-gated monoatomic ion channel activity	0	0	0	1	0	1	1	1
neuropeptide signaling pathway	0	0	0	1	0	1	1	1
presynaptic active zone	0	0	0	1	0	1	1	1
ribosome	0	0	0	1	1	1	1	0
regulation of gamma-aminobutyric acid secretion	0	0	0	1	1	1	1	1
gamma-aminobutyric acid metabolic process	0	0	0	1	0	1	1	1
learning	0	0	0	1	0	1	1	1
L-amino acid transmembrane transporter activity	0	0	0	1	1	1	1	1
mitochondrial outer membrane	0	0	0	1	0	1	1	1
solute:sodium symporter activity	0	0	0	1	0	1	1	1
neutral amino acid transport	0	0	0	1	1	1	1	1
amino acid:monoatomic cation symporter activity	0	0	0	1	0	1	1	1
transport vesicle membrane	0	0	0	1	0	1	1	1
behavior	0	0	0	1	0	1	1	1
mitochondrial intermembrane space	0	0	0	1	0	1	1	1
inhibitory extracellular ligand-gated monoatomic ion channel activity	0	0	0	1	0	1	1	1
transport vesicle	0	0	0	1	0	1	1	1
inhibitory synapse assembly	0	0	0	1	0	1	1	1
clathrin-sculpted vesicle	0	0	0	1	0	1	1	1
neuron projection terminus	0	0	0	1	0	1	1	1
monoatomic anion transmembrane transporter activity	0	0	0	1	0	1	1	1
cell body	0	0	0	1	0	1	1	1
tricarboxylic acid cycle	0	0	0	1	0	1	1	1
axon	0	0	0	1	0	1	0	1
adult behavior	0	0	0	1	0	1	1	1
mitochondrial transport	0	0	0	1	0	1	1	1
neutral L-amino acid transmembrane transporter activity	0	0	0	1	1	1	1	1
dendrite membrane	0	0	0	1	0	1	1	1
voltage-gated monoatomic cation channel activity	0	0	0	1	0	1	1	1
glutamatergic synapse	0	0	0	1	0	1	1	1
L-alpha-amino acid transmembrane transport	0	0	0	1	0	1	1	1
branched-chain amino acid metabolic process	0	0	0	1	0	1	1	1
G protein-coupled receptor activity	0	0	0	1	0	1	1	1
monoatomic cation channel activity	0	0	0	1	0	1	1	1
monoatomic ion gated channel activity	0	0	0	1	0	1	1	1
clathrin-sculpted gamma-aminobutyric acid transport vesicle	0	0	0	1	0	1	1	1
clathrin-sculpted gamma-aminobutyric acid transport vesicle membrane	0	0	0	1	0	1	1	1
calcium-ion regulated exocytosis	0	0	0	1	0	1	1	1
cation channel complex	0	0	0	1	0	1	1	1
organelle outer membrane	0	0	0	1	0	1	1	1
regulation of neurotransmitter transport	0	0	0	1	0	1	1	1
organic acid:sodium symporter activity	0	0	0	1	0	1	1	1
neuropeptide hormone activity	0	0	0	1	0	0	0	1
neuropeptide activity	0	0	0	1	0	0	0	1
inorganic cation import across plasma membrane	0	0	0	1	0	1	1	1
inorganic ion import across plasma membrane	0	0	0	1	0	1	1	1
branched-chain amino acid catabolic process	0	0	0	1	0	1	1	1
dicarboxylic acid transport	0	0	0	1	0	1	1	1
potassium ion transmembrane transporter activity	0	0	0	1	0	1	1	1
regulation of neurotransmitter secretion	0	0	0	1	0	1	1	1
calcium ion transmembrane transporter activity	0	0	0	1	0	0	1	1
antiporter activity	0	0	0	1	0	1	1	1
acyl-CoA metabolic process	0	0	0	1	0	1	1	1
thioester metabolic process	0	0	0	1	0	1	1	1
ligand-gated monoatomic anion channel activity	0	0	0	1	0	1	1	1
cytochrome complex	0	0	0	1	0	1	1	1
regulation of calcium ion-dependent exocytosis	0	0	0	1	0	1	1	1
chemical synaptic transmission, postsynaptic	0	0	0	1	0	1	1	1
glutamate receptor binding	0	0	0	1	0	0	1	1
L-glutamate transmembrane transport	0	0	0	1	0	1	1	1
neuronal cell body membrane	0	0	0	1	0	1	1	1
gated channel activity	0	0	0	1	0	1	1	1
cell body membrane	0	0	0	1	0	1	1	1
amino acid:sodium symporter activity	0	0	0	1	0	1	1	1
fatty acid catabolic process	0	0	0	1	0	1	1	0
gamma-aminobutyric acid transmembrane transporter activity	0	0	0	1	0	0	1	1
amino acid metabolic process	0	0	0	1	0	1	1	1
outer membrane	0	0	0	1	0	1	1	1
regulation of short-term neuronal synaptic plasticity	0	0	0	1	0	0	1	1
mitochondrial RNA metabolic process	0	0	0	1	0	1	1	1
glutamate receptor activity	0	0	0	1	0	1	1	1
proton-transporting ATP synthase complex	0	0	0	1	0	1	0	1
nucleoid	0	0	0	1	0	1	1	1
mitochondrial nucleoid	0	0	0	1	0	1	1	1
metal cation:monoatomic cation antiporter activity	0	0	0	1	0	1	1	1
locomotory behavior	0	0	0	1	0	1	1	1
synapse assembly	0	0	0	1	0	1	1	1
lipid modification	0	0	0	1	0	1	1	1
organelle envelope lumen	0	0	0	1	0	1	1	1
monoatomic anion transmembrane transport	0	0	0	1	0	1	1	1
gamma-aminobutyric acid biosynthetic process	0	0	0	1	0	1	1	1
dendritic spine	0	0	0	1	0	1	1	1
neuron spine	0	0	0	1	0	0	1	1
distal axon	0	0	0	1	0	1	1	1
outer mitochondrial membrane protein complex	0	0	0	1	0	1	1	1
tricarboxylic acid cycle enzyme complex	0	0	0	1	0	1	1	1
calcium ion-regulated exocytosis of neurotransmitter	0	0	0	1	0	1	1	1
monocarboxylic acid transmembrane transporter activity	0	0	0	1	0	0	1	1
monocarboxylic acid catabolic process	0	0	0	1	0	1	1	0
gamma-aminobutyric acid import	0	0	0	1	0	1	0	0
synaptic transmission, GABAergic	0	0	0	1	0	1	1	1
adenylate cyclase-modulating G protein-coupled receptor signaling pathway	0	0	0	1	0	0	1	1
excitatory postsynaptic potential	0	0	0	1	0	1	1	1
AMPA glutamate receptor complex	0	0	0	1	0	1	1	1
nucleoside bisphosphate metabolic process	0	0	0	1	0	1	1	1
ribonucleoside bisphosphate metabolic process	0	0	0	1	0	1	1	1
purine nucleoside bisphosphate metabolic process	0	0	0	1	0	1	1	1
L-glutamate import	0	0	0	1	0	1	1	1
monoatomic anion transport	0	0	0	1	0	1	1	1
voltage-gated calcium channel activity	0	0	0	1	0	0	1	1
glycine binding	0	0	0	1	0	0	1	1
metal ion transport	0	0	0	1	0	1	0	1
ubiquinone biosynthetic process	0	0	0	1	0	1	1	1
quinone biosynthetic process	0	0	0	1	0	1	1	1
positive regulation of calcium ion-dependent exocytosis	0	0	0	1	0	1	1	1
astrocyte projection	0	0	0	1	0	1	1	1
oxidoreductase activity, acting on the CH-CH group of donors	0	0	0	1	0	0	1	0
mitochondrial outer membrane translocase complex	0	0	0	1	0	1	1	1
regulation of amine transport	0	0	0	1	0	1	1	1
inorganic anion transmembrane transporter activity	0	0	0	1	0	0	1	1
import across plasma membrane	0	0	0	1	0	0	1	1
chromaffin granule membrane	0	0	0	1	0	0	1	1
leucine metabolic process	0	0	0	1	0	1	1	0
gamma-aminobutyric acid secretion	0	0	0	1	1	1	1	1
synaptic vesicle clustering	0	0	0	1	0	1	1	1
regulation of presynaptic membrane potential	0	0	0	1	0	1	1	1
glutamate receptor signaling pathway	0	0	0	1	0	0	1	1
mitochondrial proton-transporting ATP synthase complex	0	0	0	1	0	1	0	1
chloride transmembrane transporter activity	0	0	0	1	0	1	1	1
solute:proton symporter activity	0	0	0	1	0	0	1	1
phosphorylase kinase complex	0	0	0	1	0	0	1	0
CoA hydrolase activity	0	0	0	1	0	1	1	1
TIM23 mitochondrial import inner membrane translocase complex	0	0	0	1	0	1	1	1
potassium ion transmembrane transport	0	0	0	1	0	1	1	1
L-glutamate transmembrane transporter activity	0	0	0	1	0	1	1	1
acidic amino acid transmembrane transporter activity	0	0	0	1	0	1	1	1
potassium ion transport	0	0	0	1	0	1	1	1
maintenance of presynaptic active zone structure	0	0	0	1	0	1	1	1
voltage-gated monoatomic ion channel activity	0	0	0	1	0	1	1	1
voltage-gated channel activity	0	0	0	1	0	1	1	1
regulation of synaptic vesicle exocytosis	0	0	0	1	0	1	1	1
neuronal cell body	0	0	0	1	0	1	1	1
positive regulation of phosphatidylinositol 3-kinase activity	0	0	0	1	0	0	0	1
porin activity	0	0	0	1	0	1	1	1
organic acid transmembrane transport	0	0	0	1	0	0	1	1
carboxylic acid transmembrane transport	0	0	0	1	0	0	1	1
inorganic anion transport	0	0	0	1	0	1	1	1
organic acid catabolic process	0	0	0	1	0	1	1	0
carboxylic acid catabolic process	0	0	0	1	0	1	1	0
mitochondrial calcium ion transmembrane transport	0	0	0	1	0	1	1	1
acetyl-CoA metabolic process	0	0	0	1	0	1	1	1
positive regulation of mitochondrial translation	0	0	0	1	1	1	1	0
acetyl-CoA biosynthetic process from pyruvate	0	0	0	1	0	1	1	1
protein import into mitochondrial matrix	0	0	0	1	0	1	1	1
extrinsic component of organelle membrane	0	0	0	1	0	1	1	1
thiolester hydrolase activity	0	0	0	1	0	1	1	0
ligand-gated monoatomic ion channel activity	0	0	0	1	0	0	1	1
syntaxin-1 binding	0	0	0	1	0	1	1	1
inorganic anion transmembrane transport	0	0	0	1	0	0	1	1
monoatomic anion channel activity	0	0	0	1	0	1	1	1
calcium import into the mitochondrion	0	0	0	1	0	1	1	0
carbon-sulfur lyase activity	0	0	0	1	0	0	0	1
adenylate cyclase-inhibiting G protein-coupled receptor signaling pathway	0	0	0	1	0	0	1	1
succinyl-CoA metabolic process	0	0	0	1	0	1	0	0
organic acid transport	0	0	0	1	0	0	1	1
carboxylic acid transport	0	0	0	1	0	0	1	1
ligase activity	0	0	0	1	0	1	1	1
regulation of synaptic vesicle fusion to presynaptic active zone membrane	0	0	0	1	0	1	1	1
regulation of synaptic vesicle membrane organization	0	0	0	1	0	1	1	1
ligand-gated channel activity	0	0	0	1	0	1	1	1
structural constituent of presynaptic active zone	0	0	0	1	0	0	1	0
iron-sulfur cluster binding	0	0	0	1	0	1	1	1
metal cluster binding	0	0	0	1	0	1	1	1
presynaptic active zone cytoplasmic component	0	0	0	1	0	1	1	1
ionotropic glutamate receptor activity	0	0	0	1	0	0	1	1
positive regulation of excitatory postsynaptic potential	0	0	0	1	0	0	0	1
detection of mechanical stimulus	0	0	0	1	1	0	0	0
dendrite extension	0	0	0	1	0	0	1	1
regulation of mitochondrial gene expression	0	0	0	1	0	1	1	1
fatty acid beta-oxidation	0	0	0	1	0	0	1	0
social behavior	0	0	0	1	0	1	1	1
perikaryon	0	0	0	1	0	1	1	1
dendrite morphogenesis	0	0	0	1	0	0	1	1
glycine transport	0	0	0	1	0	1	1	0
negative regulation of synaptic transmission	0	0	0	1	0	1	1	1
organic anion transport	0	0	0	1	0	0	1	1
protein localization to mitochondrion	0	0	0	1	0	1	1	1
adrenergic receptor binding	0	0	0	1	0	0	0	1
inhibitory synapse	0	0	0	1	0	1	1	1
CoA carboxylase activity	0	0	0	1	0	1	0	0
isocitrate dehydrogenase [NAD(P)+] activity	0	0	0	1	0	0	1	0
solute:potassium antiporter activity	0	0	0	1	0	0	1	1
chloride transmembrane transport	0	0	0	1	0	0	1	1
startle response	0	0	0	1	0	1	0	1
regulation of neuronal synaptic plasticity	0	0	0	1	0	0	1	1
organellar small ribosomal subunit	0	0	0	1	0	1	1	0
mitochondrial small ribosomal subunit	0	0	0	1	0	1	1	0
positive regulation of amine transport	0	0	0	1	0	1	1	1
regulation of mitochondrial translation	0	0	0	1	0	1	1	1
extrinsic component of mitochondrial inner membrane	0	0	0	1	0	0	1	0
ubiquinone biosynthesis complex	0	0	0	1	0	0	1	0
chloride channel complex	0	0	0	1	0	0	1	1
synaptic vesicle recycling	0	0	0	1	0	1	1	1
leucine catabolic process	0	0	0	1	0	1	1	0
neurotransmitter transmembrane transporter activity	0	0	0	1	0	0	0	0
proline transport	0	0	0	1	0	1	1	0
amino acid biosynthetic process	0	0	0	1	0	0	0	0
glutamate metabolic process	0	0	0	1	0	1	1	1
neurotransmitter uptake	0	0	0	1	0	1	1	1
protein insertion into mitochondrial inner membrane	0	0	0	1	0	1	0	1
peroxisome	0	0	0	1	0	1	1	0
microbody	0	0	0	1	0	1	1	0
synaptic vesicle maturation	0	0	0	1	0	0	1	1
fluid transport	0	0	0	1	0	0	0	0
protein targeting to mitochondrion	0	0	0	1	0	1	1	1
secondary active monocarboxylate transmembrane transporter activity	0	0	0	1	0	0	0	1
presynaptic endocytosis	0	0	0	1	0	1	1	1
GABA receptor activity	0	0	0	1	0	0	1	1
GABA receptor complex	0	0	0	1	0	0	1	1
amine transport	0	0	0	1	0	1	1	1
protein transmembrane import into intracellular organelle	0	0	0	1	0	1	1	1
excitatory extracellular ligand-gated monoatomic ion channel activity	0	0	0	1	0	0	1	1
mitochondrial pyruvate dehydrogenase complex	0	0	0	1	0	1	1	0
pyruvate dehydrogenase complex	0	0	0	1	0	1	1	0
sulfur compound transport	0	0	0	1	0	0	1	1
cytochrome-c oxidase activity	0	0	0	1	0	1	0	1
oxidoreductase activity, acting on a heme group of donors	0	0	0	1	0	1	0	1
metal cation:proton antiporter activity	0	0	0	1	0	0	1	1
amino acid import across plasma membrane	0	0	0	1	0	0	1	1
lipid oxidation	0	0	0	1	0	0	1	0
short-chain fatty acid catabolic process	0	0	0	1	0	1	1	0
ligase activity, forming carbon-carbon bonds	0	0	0	1	0	0	0	1
regulation of postsynaptic cytosolic calcium ion concentration	0	0	0	1	0	0	1	1
chloride transport	0	0	0	1	0	1	1	1
synaptic vesicle endocytosis	0	0	0	1	0	1	1	1
proton-transporting two-sector ATPase complex	0	0	0	1	0	1	0	1
glutamine family amino acid catabolic process	0	0	0	1	0	1	1	1
regulated exocytosis	0	0	0	1	0	1	1	1
dopaminergic synapse	0	0	0	1	0	1	1	0
regulation of neurotransmitter receptor activity	0	0	0	1	0	1	1	1
visual behavior	0	0	0	1	0	0	0	1
signal release	0	0	0	1	0	1	1	1
positive regulation of synaptic transmission, glutamatergic	0	0	0	1	0	0	1	1
palmitoyl-CoA hydrolase activity	0	0	0	1	0	1	1	1
dicarboxylic acid metabolic process	0	0	0	1	0	1	1	0
extrinsic component of synaptic vesicle membrane	0	0	0	1	0	0	0	1
dense core granule	0	0	0	1	0	1	1	1
regulation of amino acid transport	0	0	0	1	0	0	1	1
neuron projection membrane	0	0	0	1	0	1	0	1
calcium channel complex	0	0	0	1	0	0	1	1
mitochondrial fusion	0	0	0	1	0	0	1	0
voltage-gated potassium channel complex	0	0	0	1	0	1	0	1
C4-dicarboxylate transport	0	0	0	1	0	1	1	1
cristae formation	0	0	0	1	0	1	1	1
chloride channel activity	0	0	0	1	0	0	1	1
peptide receptor activity	0	0	0	1	0	0	1	1
ionotropic glutamate receptor binding	0	0	0	1	0	0	0	1
Retrograde endocannabinoid signaling	0	0	0	1	1	1	1	1
Oxidative phosphorylation	0	0	0	1	1	1	1	1
Non-alcoholic fatty liver disease	0	0	0	1	1	1	1	1
Thermogenesis	0	0	0	1	1	1	1	1
Huntington disease	0	0	0	1	1	1	1	1
Parkinson disease	0	0	0	1	1	1	1	1
Chemical carcinogenesis - reactive oxygen species	0	0	0	1	1	1	1	1
Pathways of neurodegeneration - multiple diseases	0	0	0	1	0	1	1	1
GABAergic synapse	0	0	0	1	0	1	1	1
Diabetic cardiomyopathy	0	0	0	1	1	1	1	1
Alzheimer disease	0	0	0	1	0	1	1	1
Amyotrophic lateral sclerosis	0	0	0	1	0	1	1	1
Nicotine addiction	0	0	0	1	0	1	1	1
Citrate cycle (TCA cycle)	0	0	0	1	0	1	1	1
Butanoate metabolism	0	0	0	1	0	1	1	1
Propanoate metabolism	0	0	0	1	0	1	1	1
Glutamatergic synapse	0	0	0	1	0	1	1	1
Ribosome	0	0	0	1	1	1	1	0
Valine, leucine and isoleucine degradation	0	0	0	1	0	1	1	1
2-Oxocarboxylic acid metabolism	0	0	0	1	0	1	1	1
Morphine addiction	0	0	0	1	0	1	1	1
Prion disease	0	0	0	1	0	1	0	1
Cocaine addiction	0	0	0	1	0	0	1	1
Circadian entrainment	0	0	0	1	0	1	1	1
Insulin secretion	0	0	0	1	0	0	1	1
Carbon metabolism	0	0	0	1	0	1	1	1
Amphetamine addiction	0	0	0	1	0	1	1	1
Complex I biogenesis	0	0	0	1	1	1	1	1
The citric acid (TCA) cycle and respiratory electron transport	0	0	0	1	1	1	1	1
Respiratory electron transport	0	0	0	1	1	1	1	1
Respiratory electron transport, ATP synthesis by chemiosmotic coupling, and heat production by uncoupling proteins.	0	0	0	1	1	1	1	1
Mitochondrial translation	0	0	0	1	1	1	1	1
Mitochondrial translation termination	0	0	0	1	1	1	1	1
Mitochondrial translation elongation	0	0	0	1	1	1	1	1
Mitochondrial translation initiation	0	0	0	1	1	1	1	1
Transmission across Chemical Synapses	0	0	0	1	0	1	1	1
Neuronal System	0	0	0	1	0	1	1	1
Neurotransmitter release cycle	0	0	0	1	0	1	1	1
Mitochondrial protein import	0	0	0	1	0	1	1	1
Protein localization	0	0	0	1	0	1	1	1
Citric acid cycle (TCA cycle)	0	0	0	1	0	1	1	1
GABA synthesis, release, reuptake and degradation	0	0	0	1	0	1	1	1
GABA receptor activation	0	0	0	1	0	1	1	1
Neurotransmitter receptors and postsynaptic signal transmission	0	0	0	1	0	1	1	1
SLC-mediated transmembrane transport	0	0	0	1	0	1	1	1
Cristae formation	0	0	0	1	0	1	1	1
Neurotoxicity of clostridium toxins	0	0	0	1	0	1	1	1
Mitochondrial biogenesis	0	0	0	1	0	1	1	1
Branched-chain amino acid catabolism	0	0	0	1	0	1	1	1
Pyruvate metabolism and Citric Acid (TCA) cycle	0	0	0	1	0	1	1	1
Glutamate Neurotransmitter Release Cycle	0	0	0	1	0	1	1	1
Mitochondrial Fatty Acid Beta-Oxidation	0	0	0	1	0	1	1	0
Translation	0	0	0	1	0	1	1	0
Mitochondrial calcium ion transport	0	0	0	1	0	1	1	1
GABA B receptor activation	0	0	0	1	0	0	1	1
Activation of GABAB receptors	0	0	0	1	0	0	1	1
Transport of inorganic cations/anions and amino acids/oligopeptides	0	0	0	1	0	1	1	1
Ion transport by P-type ATPases	0	0	0	1	0	1	0	1
Toxicity of botulinum toxin type D (botD)	0	0	0	1	0	1	1	1
Toxicity of botulinum toxin type F (botF)	0	0	0	1	0	1	1	1
Formation of ATP by chemiosmotic coupling	0	0	0	1	0	1	0	1
Fatty acid metabolism	0	0	0	1	0	0	1	0
LGI-ADAM interactions	0	0	0	1	0	1	1	1
Glycogen metabolism	0	0	0	1	0	0	1	1
Dopamine Neurotransmitter Release Cycle	0	0	0	1	0	0	1	1
Potassium Channels	0	0	0	1	0	0	1	1
TP53 Regulates Metabolic Genes	0	0	0	1	0	0	0	1
Serotonin Neurotransmitter Release Cycle	0	0	0	1	0	0	1	1
Class C/3 (Metabotropic glutamate/pheromone receptors)	0	0	0	1	0	0	1	1
Vasopressin regulates renal water homeostasis via Aquaporins	0	0	0	1	0	0	0	0
Aquaporin-mediated transport	0	0	0	1	0	0	0	0
Na+/Cl- dependent neurotransmitter transporters	0	0	0	1	0	0	0	0
Uptake and actions of bacterial toxins	0	0	0	1	0	1	0	1
ADP signalling through P2Y purinoceptor 12	0	0	0	1	0	0	0	1
Activation of G protein gated Potassium channels	0	0	0	1	0	0	1	1
G protein gated Potassium channels	0	0	0	1	0	0	1	1
Inhibition of voltage gated Ca2+ channels via Gbeta/gamma subunits	0	0	0	1	0	0	1	1
Processing of SMDT1	0	0	0	1	0	1	1	1
transporter activity	0	0	0	0	1	1	0	1
response to disaccharide	0	0	0	0	1	0	0	0
response to sucrose	0	0	0	0	1	0	0	0
apicolateral plasma membrane	0	0	0	0	1	0	0	0
nucleoside triphosphate diphosphatase activity	0	0	0	0	1	0	0	0
sulfur amino acid transport	0	0	0	0	1	0	1	0
sensory organ development	0	0	0	0	1	0	0	0
transferase activity, transferring alkyl or aryl (other than methyl) groups	0	0	0	0	1	0	0	0
Chemical carcinogenesis - receptor activation	0	0	0	0	1	0	1	0
Metabolism of xenobiotics by cytochrome P450	0	0	0	0	1	0	0	0
Platinum drug resistance	0	0	0	0	1	0	0	0
monoatomic cation transport	0	0	0	0	0	1	0	1
glycine transmembrane transporter activity	0	0	0	0	0	1	0	0
protein insertion into mitochondrial membrane	0	0	0	0	0	1	0	0
establishment of protein localization to mitochondrial membrane	0	0	0	0	0	1	0	0
establishment of protein localization to mitochondrion	0	0	0	0	0	1	1	1
regulation of presynaptic cytosolic calcium ion concentration	0	0	0	0	0	1	1	1
acetyl-CoA biosynthetic process	0	0	0	0	0	1	1	0
mitochondrial tricarboxylic acid cycle enzyme complex	0	0	0	0	0	1	1	0
translation	0	0	0	0	0	1	0	0
SAM complex	0	0	0	0	0	1	1	1
MIB complex	0	0	0	0	0	1	1	1
acyl-CoA hydrolase activity	0	0	0	0	0	1	1	1
proton-transporting ATP synthase complex, catalytic core F(1)	0	0	0	0	0	1	0	1
regulation of oxidative phosphorylation	0	0	0	0	0	1	0	0
2 iron, 2 sulfur cluster binding	0	0	0	0	0	1	0	1
alanine transport	0	0	0	0	0	1	1	0
protein insertion into membrane	0	0	0	0	0	1	0	0
mitochondrial intermembrane space protein transporter complex	0	0	0	0	0	1	0	0
regulation of respiratory system process	0	0	0	0	0	1	0	1
regulation of respiratory gaseous exchange	0	0	0	0	0	1	0	1
synaptic vesicle priming	0	0	0	0	0	1	1	1
aspartate transmembrane transport	0	0	0	0	0	1	1	0
spontaneous neurotransmitter secretion	0	0	0	0	0	1	0	0
small molecule catabolic process	0	0	0	0	0	1	1	0
alpha-amino acid metabolic process	0	0	0	0	0	1	1	0
dihydrolipoyl dehydrogenase complex	0	0	0	0	0	1	1	0
proton-transporting ATP synthase complex, coupling factor F(o)	0	0	0	0	0	1	0	1
amino acid catabolic process	0	0	0	0	0	1	1	0
transaminase activity	0	0	0	0	0	1	0	1
mitochondrial proton-transporting ATP synthase complex, catalytic sector F(1)	0	0	0	0	0	1	0	0
regulation of respiratory gaseous exchange by nervous system process	0	0	0	0	0	1	0	1
phosphorus-oxygen lyase activity	0	0	0	0	0	1	0	0
syntaxin binding	0	0	0	0	0	1	1	1
glutamine family amino acid metabolic process	0	0	0	0	0	1	1	1
NAD binding	0	0	0	0	0	1	0	0
chloride:monoatomic cation symporter activity	0	0	0	0	0	1	0	0
brain development	0	0	0	0	0	1	0	1
Glyoxylate and dicarboxylate metabolism	0	0	0	0	0	1	0	0
Response to metal ions	0	0	0	0	0	1	0	0
Glutamate and glutamine metabolism	0	0	0	0	0	1	1	0
Mitochondrial iron-sulfur cluster biogenesis	0	0	0	0	0	1	0	0
transmembrane signaling receptor activity	0	0	0	0	0	0	1	1
calcium:monoatomic cation antiporter activity	0	0	0	0	0	0	1	0
regulation of regulated secretory pathway	0	0	0	0	0	0	1	1
export across plasma membrane	0	0	0	0	0	0	1	1
fatty acid oxidation	0	0	0	0	0	0	1	0
regulation of signaling receptor activity	0	0	0	0	0	0	1	0
regulation of synaptic plasticity	0	0	0	0	0	0	1	1
synapse organization	0	0	0	0	0	0	1	1
regulation of catecholamine secretion	0	0	0	0	0	0	1	1
proline metabolic process	0	0	0	0	0	0	1	0
voltage-gated calcium channel complex	0	0	0	0	0	0	1	1
C4-dicarboxylate transmembrane transporter activity	0	0	0	0	0	0	1	0
acyl-CoA dehydrogenase activity	0	0	0	0	0	0	1	0
oxidoreductase activity, acting on the CH-CH group of donors, with a flavin as acceptor	0	0	0	0	0	0	1	0
hippocampal mossy fiber to CA3 synapse	0	0	0	0	0	0	1	1
PDZ domain binding	0	0	0	0	0	0	1	0
mitochondrial crista junction	0	0	0	0	0	0	1	0
MICOS complex	0	0	0	0	0	0	1	0
negative regulation of mitochondrial outer membrane permeabilization involved in apoptotic signaling pathway	0	0	0	0	0	0	1	0
monoamine transport	0	0	0	0	0	0	1	0
regulation of dopamine secretion	0	0	0	0	0	0	1	1
extrinsic component of membrane	0	0	0	0	0	0	1	1
zinc ion transmembrane transport	0	0	0	0	0	0	1	0
neuron cell-cell adhesion	0	0	0	0	0	0	1	1
dendritic spine morphogenesis	0	0	0	0	0	0	1	0
dicarboxylic acid transmembrane transporter activity	0	0	0	0	0	0	1	0
calcium channel activity	0	0	0	0	0	0	1	1
positive regulation of dendrite extension	0	0	0	0	0	0	1	1
amide transmembrane transporter activity	0	0	0	0	0	0	1	0
cerebellar mossy fiber	0	0	0	0	0	0	1	0
positive regulation of neurotransmitter transport	0	0	0	0	0	0	1	1
regulation of long-term neuronal synaptic plasticity	0	0	0	0	0	0	1	1
G protein-coupled peptide receptor activity	0	0	0	0	0	0	1	1
GTPase complex	0	0	0	0	0	0	1	0
exocytic process	0	0	0	0	0	0	1	1
calmodulin-dependent protein kinase activity	0	0	0	0	0	0	1	1
dendritic shaft	0	0	0	0	0	0	1	1
dendrite development	0	0	0	0	0	0	1	0
transition metal ion transmembrane transporter activity	0	0	0	0	0	0	1	0
ER ubiquitin ligase complex	0	0	0	0	0	0	1	0
Hrd1p ubiquitin ligase complex	0	0	0	0	0	0	1	0
exploration behavior	0	0	0	0	0	0	1	0
dendritic spine membrane	0	0	0	0	0	0	1	1
phospholipid dephosphorylation	0	0	0	0	0	0	1	0
catecholamine transport	0	0	0	0	0	0	1	1
calcium ion transmembrane transport	0	0	0	0	0	0	1	1
glutamine family amino acid biosynthetic process	0	0	0	0	0	0	1	0
regulation of mitochondrial outer membrane permeabilization involved in apoptotic signaling pathway	0	0	0	0	0	0	1	0
glutamate catabolic process	0	0	0	0	0	0	1	0
regulation of mitochondrial membrane permeability	0	0	0	0	0	0	1	0
cytoskeleton of presynaptic active zone	0	0	0	0	0	0	1	0
modulation of excitatory postsynaptic potential	0	0	0	0	0	0	1	1
learning or memory	0	0	0	0	0	0	1	1
heterotrimeric G-protein complex	0	0	0	0	0	0	1	1
dopamine transport	0	0	0	0	0	0	1	0
regulation of mitochondrial membrane permeability involved in apoptotic process	0	0	0	0	0	0	1	0
exocytosis	0	0	0	0	0	0	1	1
regulation of AMPA receptor activity	0	0	0	0	0	0	1	1
ketone biosynthetic process	0	0	0	0	0	0	1	0
amino acid binding	0	0	0	0	0	0	1	0
postsynaptic membrane assembly	0	0	0	0	0	0	1	0
calcium:sodium antiporter activity	0	0	0	0	0	0	1	0
vascular transport	0	0	0	0	0	0	1	0
transport across blood-brain barrier	0	0	0	0	0	0	1	0
lipid phosphatase activity	0	0	0	0	0	0	1	0
positive regulation of synaptic transmission	0	0	0	0	0	0	1	1
regulation of dendrite extension	0	0	0	0	0	0	1	1
alanine transmembrane transporter activity	0	0	0	0	0	0	1	0
phosphatidate phosphatase activity	0	0	0	0	0	0	1	0
tricarboxylic acid metabolic process	0	0	0	0	0	0	1	0
semaphorin-plexin signaling pathway involved in neuron projection guidance	0	0	0	0	0	0	1	0
negative regulation of amino acid transport	0	0	0	0	0	0	1	0
cytoplasmic ubiquitin ligase complex	0	0	0	0	0	0	1	0
regulation of exocytosis	0	0	0	0	0	0	1	0
potassium:proton antiporter activity	0	0	0	0	0	0	1	1
isocitrate metabolic process	0	0	0	0	0	0	1	0
calcium ion transport	0	0	0	0	0	0	1	1
cognition	0	0	0	0	0	0	1	1
sulfur amino acid transmembrane transporter activity	0	0	0	0	0	0	1	1
nucleotide transmembrane transporter activity	0	0	0	0	0	0	1	0
growth cone membrane	0	0	0	0	0	0	1	0
alpha-amino acid catabolic process	0	0	0	0	0	0	1	0
brain morphogenesis	0	0	0	0	0	0	1	0
calcium ion import across plasma membrane	0	0	0	0	0	0	1	1
semaphorin-plexin signaling pathway involved in axon guidance	0	0	0	0	0	0	1	0
inhibitory postsynaptic potential	0	0	0	0	0	0	1	1
nucleobase-containing compound transmembrane transporter activity	0	0	0	0	0	0	1	0
positive regulation of mitophagy	0	0	0	0	0	0	1	0
symmetric synapse	0	0	0	0	0	0	1	0
negative regulation of mitochondrial membrane permeability	0	0	0	0	0	0	1	0
receptor diffusion trapping	0	0	0	0	0	0	1	0
postsynaptic neurotransmitter receptor diffusion trapping	0	0	0	0	0	0	1	0
neurotransmitter receptor diffusion trapping	0	0	0	0	0	0	1	0
Dopaminergic synapse	0	0	0	0	0	0	1	0
cAMP signaling pathway	0	0	0	0	0	0	1	1
Synaptic adhesion-like molecules	0	0	0	0	0	0	1	0
Norepinephrine Neurotransmitter Release Cycle	0	0	0	0	0	0	1	1
Organic anion transporters	0	0	0	0	0	0	1	0
Glyoxylate metabolism and glycine degradation	0	0	0	0	0	0	1	0
Acetylcholine Neurotransmitter Release Cycle	0	0	0	0	0	0	1	1
G alpha (z) signalling events	0	0	0	0	0	0	1	0
Neurexins and neuroligins	0	0	0	0	0	0	1	1
Inwardly rectifying K+ channels	0	0	0	0	0	0	1	1
Glucagon-type ligand receptors	0	0	0	0	0	0	1	1
Ion channel transport	0	0	0	0	0	0	1	1
nervous system process	0	0	0	0	0	0	0	1
export from cell	0	0	0	0	0	0	0	1
chromaffin granule	0	0	0	0	0	0	0	1
G protein-coupled glutamate receptor signaling pathway	0	0	0	0	0	0	0	1
main axon	0	0	0	0	0	0	0	1
potassium channel complex	0	0	0	0	0	0	0	1
regulation of transmembrane transport	0	0	0	0	0	0	0	1
positive regulation of neurotransmitter secretion	0	0	0	0	0	0	0	1
regulation of monoatomic ion transmembrane transport	0	0	0	0	0	0	0	1
dense core granule exocytosis	0	0	0	0	0	0	0	1
potassium channel activity	0	0	0	0	0	0	0	1
gamma-aminobutyric acid signaling pathway	0	0	0	0	0	0	0	1
synaptic vesicle membrane organization	0	0	0	0	0	0	0	1
glutamate secretion	0	0	0	0	0	0	0	1
secretion by cell	0	0	0	0	0	0	0	1
acrosome reaction	0	0	0	0	0	0	0	1
regulation of cytosolic calcium ion concentration	0	0	0	0	0	0	0	1
G-protein beta-subunit binding	0	0	0	0	0	0	0	1
regulation of monoatomic ion transport	0	0	0	0	0	0	0	1
G protein-coupled receptor signaling pathway	0	0	0	0	0	0	0	1
protein localization to synapse	0	0	0	0	0	0	0	1
regulation of monoatomic ion transmembrane transporter activity	0	0	0	0	0	0	0	1
regulation of dendrite morphogenesis	0	0	0	0	0	0	0	1
ionotropic glutamate receptor signaling pathway	0	0	0	0	0	0	0	1
catecholamine secretion	0	0	0	0	0	0	0	1
cell communication by electrical coupling	0	0	0	0	0	0	0	1
axon initial segment	0	0	0	0	0	0	0	1
action potential	0	0	0	0	0	0	0	1
sensory perception	0	0	0	0	0	0	0	1
mitochondrial proton-transporting ATP synthase complex, coupling factor F(o)	0	0	0	0	0	0	0	1
visual learning	0	0	0	0	0	0	0	1
transmission of nerve impulse	0	0	0	0	0	0	0	1
neuronal action potential	0	0	0	0	0	0	0	1
synaptic vesicle localization	0	0	0	0	0	0	0	1
cytochrome complex assembly	0	0	0	0	0	0	0	1
voltage-gated potassium channel activity	0	0	0	0	0	0	0	1
synaptic vesicle fusion to presynaptic active zone membrane	0	0	0	0	0	0	0	1
vesicle fusion to plasma membrane	0	0	0	0	0	0	0	1
sodium ion export across plasma membrane	0	0	0	0	0	0	0	1
neuronal dense core vesicle	0	0	0	0	0	0	0	1
regulation of transmembrane transporter activity	0	0	0	0	0	0	0	1
sodium ion homeostasis	0	0	0	0	0	0	0	1
terminal bouton	0	0	0	0	0	0	0	1
glutamate binding	0	0	0	0	0	0	0	1
regulation of transporter activity	0	0	0	0	0	0	0	1
mitochondrion localization	0	0	0	0	0	0	0	1
juxtaparanode region of axon	0	0	0	0	0	0	0	1
parallel fiber to Purkinje cell synapse	0	0	0	0	0	0	0	1
proton-transporting two-sector ATPase complex, proton-transporting domain	0	0	0	0	0	0	0	1
SNARE binding	0	0	0	0	0	0	0	1
L-glutamate import across plasma membrane	0	0	0	0	0	0	0	1
associative learning	0	0	0	0	0	0	0	1
sulfur compound metabolic process	0	0	0	0	0	0	0	1
sensory perception of temperature stimulus	0	0	0	0	0	0	0	1
detection of temperature stimulus involved in sensory perception	0	0	0	0	0	0	0	1
opioid receptor binding	0	0	0	0	0	0	0	1
Schaffer collateral - CA1 synapse	0	0	0	0	0	0	0	1
proton-transporting two-sector ATPase complex, catalytic domain	0	0	0	0	0	0	0	1
neuron cellular homeostasis	0	0	0	0	0	0	0	1
cardiac conduction system development	0	0	0	0	0	0	0	1
relaxation of cardiac muscle	0	0	0	0	0	0	0	1
Cardiac muscle contraction	0	0	0	0	0	0	0	1
Adrenergic signaling in cardiomyocytes	0	0	0	0	0	0	0	1
Pancreatic secretion	0	0	0	0	0	0	0	1
Myoclonic epilepsy of Lafora	0	0	0	0	0	0	0	1
Cooperation of PDCL (PhLP1) and TRiC/CCT in G-protein beta folding	0	0	0	0	0	0	0	1
Opioid Signalling	0	0	0	0	0	0	0	1
Sensory processing of sound by inner hair cells of the cochlea	0	0	0	0	0	0	0	1
Phase 0 - rapid depolarisation	0	0	0	0	0	0	0	1
Adrenaline,noradrenaline inhibits insulin secretion	0	0	0	0	0	0	0	1
Sensory processing of sound	0	0	0	0	0	0	0	1
Presynaptic depolarization and calcium channel opening	0	0	0	0	0	0	0	1
G-protein activation	0	0	0	0	0	0	0	1
Transport of small molecules	0	0	0	0	0	0	0	1
ADORA2B mediated anti-inflammatory cytokines production	0	0	0	0	0	0	0	1
Glycogen synthesis	0	0	0	0	0	0	0	1

## Sheet: Upregulated_GSEA_intersections
	HetvsWT_combined	HetvsWT_Brain	HetvsWT_Spine	CtrlvsMND_combined	CtrlvsMND_cervical	CtrlvsMND_lumbar	CtrlvsMND_Motorcortex	CtrlvsMND_thoracic
mitochondrial translation	1	1	1	0	0	0	0	0
mitochondrial gene expression	1	1	1	0	0	0	0	0
organellar ribosome	1	1	1	0	0	0	0	0
mitochondrial ribosome	1	1	1	0	0	0	0	0
organellar small ribosomal subunit	1	1	1	0	0	0	0	0
mitochondrial small ribosomal subunit	1	1	1	0	0	0	0	0
mitochondrial protein-containing complex	1	1	1	0	0	0	0	0
structural constituent of ribosome	1	1	1	0	0	0	0	0
ribosomal subunit	1	1	1	0	0	0	0	0
mitochondrial matrix	1	1	1	0	0	0	0	0
mitochondrial inner membrane	1	1	1	0	0	0	0	0
ribosome	1	1	1	0	0	0	0	0
organelle inner membrane	1	1	1	0	0	0	0	0
organellar large ribosomal subunit	1	1	1	0	0	0	0	0
mitochondrial large ribosomal subunit	1	1	1	0	0	0	0	0
small ribosomal subunit	1	1	1	0	0	0	0	0
large ribosomal subunit	1	1	1	0	0	0	0	0
organophosphate biosynthetic process	1	1	0	0	0	0	0	0
NADH dehydrogenase complex assembly	1	1	1	0	0	0	0	0
mitochondrial respiratory chain complex I assembly	1	1	1	0	0	0	0	0
mitochondrion organization	1	1	0	0	0	0	0	0
myelin sheath	1	1	0	0	0	0	1	0
structural molecule activity	1	0	1	1	1	1	1	1
mitochondrial respirasome	1	1	0	0	0	0	0	0
respiratory chain complex	1	1	0	0	0	0	0	0
purine-containing compound biosynthetic process	1	1	0	0	0	0	0	0
respirasome	1	1	0	0	0	0	0	0
mitochondrial respiratory chain complex assembly	1	1	0	0	0	0	0	0
ribose phosphate biosynthetic process	1	1	0	0	0	0	0	0
purine ribonucleotide biosynthetic process	1	1	0	0	0	0	0	0
ribonucleotide biosynthetic process	1	1	0	0	0	0	0	0
purine nucleotide biosynthetic process	1	1	0	0	0	0	0	0
nucleotide biosynthetic process	1	1	0	0	0	0	0	0
nucleoside phosphate biosynthetic process	1	1	0	0	0	0	0	0
aerobic electron transport chain	1	1	0	0	0	0	0	0
dicarboxylic acid metabolic process	1	1	0	0	0	0	0	0
monocarboxylic acid metabolic process	1	0	0	0	0	0	0	0
nucleotide metabolic process	1	1	0	0	0	0	0	0
nucleoside phosphate metabolic process	1	1	0	0	0	0	0	0
inner mitochondrial membrane protein complex	1	1	0	0	0	0	0	0
nucleobase-containing small molecule metabolic process	1	1	0	0	0	0	0	0
carboxylic acid biosynthetic process	1	1	0	0	0	0	0	0
organic acid biosynthetic process	1	1	0	0	0	0	0	0
transmembrane transporter activity	1	1	0	0	0	0	0	0
amino acid metabolic process	1	1	0	0	0	0	0	0
purine-containing compound metabolic process	1	1	0	0	0	0	0	0
mitochondrial RNA metabolic process	1	1	0	0	0	0	0	0
ribose phosphate metabolic process	1	1	0	0	0	0	0	0
purine nucleotide metabolic process	1	1	0	0	0	0	0	0
purine ribonucleotide metabolic process	1	1	0	0	0	0	0	0
oxidoreductase activity	1	1	0	0	0	0	0	0
pyrophosphatase activity	1	1	0	0	0	0	0	0
amino acid activation	1	0	0	0	0	0	0	0
tRNA aminoacylation	1	0	0	0	0	0	0	0
ATP synthesis coupled electron transport	1	1	0	0	0	0	0	0
mitochondrial ATP synthesis coupled electron transport	1	1	0	0	0	0	0	0
transaminase activity	1	0	0	0	0	0	0	0
ribonucleotide metabolic process	1	1	0	0	0	0	0	0
carbohydrate derivative biosynthetic process	1	1	0	0	0	0	0	0
malate metabolic process	1	0	0	0	0	0	0	0
mitochondrial transport	1	1	0	0	0	0	0	0
purine ribonucleoside triphosphate metabolic process	1	1	0	0	0	0	0	0
aerobic respiration	1	1	0	0	0	0	0	0
hydrolase activity, acting on acid anhydrides	1	1	0	0	0	0	0	0
protein localization to mitochondrion	1	1	0	0	0	0	0	0
hydrolase activity, acting on acid anhydrides, in phosphorus-containing anhydrides	1	1	0	0	0	0	0	0
glycosyl compound catabolic process	1	0	0	0	0	0	0	0
vitamin transmembrane transport	1	0	0	0	0	0	0	0
establishment of protein localization to mitochondrion	1	1	0	0	0	0	0	0
mitochondrial respiratory chain complex I	1	1	0	0	0	0	0	0
NADH dehydrogenase complex	1	1	0	0	0	0	0	0
respiratory chain complex I	1	1	0	0	0	0	0	0
ribonucleoside triphosphate metabolic process	1	1	0	0	0	0	0	0
macromolecule transmembrane transporter activity	1	0	0	0	0	0	0	0
nucleoside triphosphate metabolic process	1	1	0	0	0	0	0	0
cellular respiration	1	1	0	0	0	0	0	0
vitamin metabolic process	1	0	0	0	0	0	0	0
protein insertion into membrane	1	0	0	0	0	0	0	0
small molecule biosynthetic process	1	1	0	0	0	0	0	0
transferase activity, transferring nitrogenous groups	1	0	0	0	0	0	0	0
protein transmembrane transporter activity	1	0	0	0	0	0	0	0
protein targeting to mitochondrion	1	1	0	0	0	0	0	0
connexin complex	1	0	0	0	0	0	0	0
metanephric glomerulus development	1	0	0	0	0	0	0	0
purine nucleoside triphosphate metabolic process	1	1	0	0	0	0	0	0
structural constituent of myelin sheath	1	0	0	0	0	0	0	0
nucleoside triphosphate biosynthetic process	1	1	0	0	0	0	0	0
ribonucleoside triphosphate phosphatase activity	1	0	0	0	0	0	0	0
mitochondrial transmembrane transport	1	0	0	0	0	0	0	0
purine ribonucleoside monophosphate biosynthetic process	1	1	0	0	0	0	0	0
oxidoreductase activity, acting on CH-OH group of donors	1	0	0	0	0	0	0	0
purine nucleotide transport	1	0	1	0	0	0	0	0
carbohydrate transmembrane transporter activity	1	0	0	0	0	0	0	0
organic hydroxy compound transmembrane transporter activity	1	0	0	0	0	0	0	0
carbohydrate derivative transport	1	0	1	0	0	0	0	0
cytochrome complex	1	1	0	0	0	0	0	0
mitochondrial electron transport, NADH to ubiquinone	1	1	0	0	0	0	0	0
catalytic activity, acting on a tRNA	1	1	0	0	0	0	0	0
Ribosome	1	1	1	0	0	0	0	0
Parkinson disease	1	1	0	0	0	0	0	0
Pyruvate metabolism	1	1	0	0	0	0	0	0
Oxidative phosphorylation	1	1	0	0	0	0	0	0
Aminoacyl-tRNA biosynthesis	1	1	0	0	0	0	0	0
Carbon metabolism	1	0	0	0	0	0	0	0
Prion disease	1	1	0	0	0	0	0	0
Mitochondrial translation elongation	1	1	1	0	0	0	0	0
Mitochondrial translation	1	1	1	0	0	0	0	0
Mitochondrial translation termination	1	1	1	0	0	0	0	0
Translation	1	1	1	0	0	0	0	0
Complex I biogenesis	1	1	1	0	0	0	0	0
The citric acid (TCA) cycle and respiratory electron transport	1	1	0	0	0	0	0	0
Respiratory electron transport	1	1	0	0	0	0	0	0
Respiratory electron transport, ATP synthesis by chemiosmotic coupling, and heat production by uncoupling proteins.	1	1	0	0	0	0	0	0
Cooperation of PDCL (PhLP1) and TRiC/CCT in G-protein beta folding	1	1	0	0	0	0	0	0
NCAM1 interactions	1	0	1	0	0	0	0	0
Caspase-mediated cleavage of cytoskeletal proteins	1	1	1	0	0	0	0	0
Pyruvate metabolism and Citric Acid (TCA) cycle	1	1	0	0	0	0	0	0
Formation of a pool of free 40S subunits	1	0	1	0	0	0	0	0
proton motive force-driven mitochondrial ATP synthesis	0	1	0	0	0	0	0	0
oxidative phosphorylation	0	1	0	0	0	0	0	0
proton motive force-driven ATP synthesis	0	1	0	0	0	0	0	0
ribonucleoside triphosphate biosynthetic process	0	1	0	0	0	0	0	0
purine ribonucleoside triphosphate biosynthetic process	0	1	0	0	0	0	0	0
purine nucleoside triphosphate biosynthetic process	0	1	0	0	0	0	0	0
ATP metabolic process	0	1	0	0	0	0	0	0
energy derivation by oxidation of organic compounds	0	1	0	0	0	0	0	0
ATP biosynthetic process	0	1	0	0	0	0	0	0
respiratory electron transport chain	0	1	0	0	0	0	0	0
oxidoreductase complex	0	1	0	0	0	0	0	0
electron transport chain	0	1	0	0	0	0	0	0
regulation of integrin-mediated signaling pathway	0	1	0	0	0	0	1	1
inner mitochondrial membrane organization	0	1	0	0	0	0	0	0
positive regulation of integrin-mediated signaling pathway	0	1	0	0	0	0	0	0
generation of precursor metabolites and energy	0	1	0	0	0	0	0	0
laminin complex	0	1	0	0	0	0	0	0
basement membrane	0	1	0	1	0	1	1	1
basement membrane organization	0	1	0	1	0	0	1	1
iron-sulfur cluster assembly complex	0	1	0	0	0	0	0	0
purine nucleoside monophosphate biosynthetic process	0	1	0	0	0	0	0	0
active transmembrane transporter activity	0	1	0	0	0	0	0	0
nucleoside monophosphate biosynthetic process	0	1	0	0	0	0	0	0
[2Fe-2S] cluster assembly	0	1	0	0	0	0	0	0
regulation of basement membrane organization	0	1	0	0	0	0	0	0
purine-containing compound salvage	0	1	0	0	0	0	0	0
ribonucleoside monophosphate biosynthetic process	0	1	0	0	0	0	0	0
protein import into mitochondrial matrix	0	1	0	0	0	0	0	0
iron-sulfur cluster assembly	0	1	0	0	0	0	0	0
metallo-sulfur cluster assembly	0	1	0	0	0	0	0	0
chaperonin-containing T-complex	0	1	0	0	0	0	0	0
mitochondrial outer membrane translocase complex	0	1	0	0	0	0	0	0
inorganic ion transmembrane transport	0	1	0	0	0	0	0	0
mitochondrial membrane organization	0	1	0	0	0	0	0	0
monoatomic cation transmembrane transporter activity	0	1	0	0	0	0	0	0
nucleotide salvage	0	1	0	0	0	0	0	0
choline metabolic process	0	1	0	0	0	0	0	0
transporter complex	0	1	0	0	0	0	0	0
ligase activity	0	1	0	0	0	0	0	0
pyrimidine deoxyribonucleotide metabolic process	0	1	0	0	0	0	0	0
proton transmembrane transporter activity	0	1	0	0	0	0	0	0
pyrimidine deoxyribonucleotide catabolic process	0	1	0	0	0	0	0	0
nucleoside monophosphate metabolic process	0	1	0	0	0	0	0	0
choline binding	0	1	0	0	0	0	0	0
negative regulation of amyloid fibril formation	0	1	0	0	0	0	0	0
cristae formation	0	1	0	0	0	0	0	0
Thermogenesis	0	1	0	0	0	0	0	0
Purine metabolism	0	1	0	0	0	0	0	0
Amyotrophic lateral sclerosis	0	1	0	0	0	0	0	0
Chemical carcinogenesis - reactive oxygen species	0	1	0	0	0	0	0	0
Pathways of neurodegeneration - multiple diseases	0	1	0	0	0	0	0	0
Non-alcoholic fatty liver disease	0	1	0	0	0	0	0	0
Nucleotide metabolism	0	1	0	0	0	0	0	0
beta-Alanine metabolism	0	1	0	0	0	0	0	0
Alzheimer disease	0	1	0	0	0	0	0	0
Collecting duct acid secretion	0	1	0	0	0	0	0	0
Metabolism of nucleotides	0	1	0	0	0	0	0	0
Metabolism of amino acids and derivatives	0	1	0	0	0	0	0	0
Chaperonin-mediated protein folding	0	1	0	0	0	0	0	0
Protein folding	0	1	0	0	0	0	0	0
Laminin interactions	0	1	0	0	0	0	0	1
Mitochondrial iron-sulfur cluster biogenesis	0	1	0	0	0	0	0	0
Synthesis of PE	0	1	0	0	0	0	0	0
GABA B receptor activation	0	1	0	0	0	0	0	0
Activation of GABAB receptors	0	1	0	0	0	0	0	0
peptide cross-linking	0	0	1	1	1	1	1	1
platelet-derived growth factor binding	0	0	1	1	0	1	1	1
collagen-containing extracellular matrix	0	0	1	1	1	1	1	1
external encapsulating structure	0	0	1	1	1	1	1	1
extracellular matrix	0	0	1	1	1	1	1	1
extracellular matrix structural constituent	0	0	1	1	1	1	1	1
translation at presynapse	0	0	1	0	0	0	0	0
translation at synapse	0	0	1	0	0	0	0	0
translation at postsynapse	0	0	1	0	0	0	0	0
extracellular space	0	0	1	0	0	0	0	0
collagen trimer	0	0	1	1	0	1	1	1
complex of collagen trimers	0	0	1	1	0	1	1	1
purine ribonucleotide transport	0	0	1	0	0	0	0	0
nucleotide transport	0	0	1	0	0	0	0	0
adenine nucleotide transport	0	0	1	0	0	0	0	0
Complement and coagulation cascades	0	0	1	1	1	1	1	1
Coronavirus disease - COVID-19	0	0	1	1	1	1	1	1
Protein digestion and absorption	0	0	1	1	0	1	1	1
ECM-receptor interaction	0	0	1	1	0	1	1	1
Integrin cell surface interactions	0	0	1	1	1	1	1	1
ECM proteoglycans	0	0	1	1	1	1	1	1
Platelet Aggregation (Plug Formation)	0	0	1	1	0	1	1	1
GP1b-IX-V activation signalling	0	0	1	0	0	0	0	0
Degradation of the extracellular matrix	0	0	1	1	1	1	1	1
Collagen degradation	0	0	1	1	0	1	1	1
SRP-dependent cotranslational protein targeting to membrane	0	0	1	0	0	0	0	0
MET activates PTK2 signaling	0	0	1	0	0	0	1	1
Initial triggering of complement	0	0	1	1	1	1	1	1
GTP hydrolysis and joining of the 60S ribosomal subunit	0	0	1	0	0	0	0	0
L13a-mediated translational silencing of Ceruloplasmin expression	0	0	1	0	0	0	0	0
Extracellular matrix organization	0	0	1	1	1	1	1	1
Eukaryotic Translation Initiation	0	0	1	0	0	0	0	0
Cap-dependent Translation Initiation	0	0	1	0	0	0	0	0
Collagen chain trimerization	0	0	1	1	0	1	1	1
MET promotes cell motility	0	0	1	0	0	0	1	1
Nonsense Mediated Decay (NMD) independent of the Exon Junction Complex (EJC)	0	0	1	0	0	0	0	0
Assembly of collagen fibrils and other multimeric structures	0	0	1	1	0	1	1	1
NCAM signaling for neurite out-growth	0	0	1	0	0	0	1	0
Collagen formation	0	0	1	1	0	1	1	1
Signaling by MET	0	0	1	0	0	0	0	1
Platelet Adhesion to exposed collagen	0	0	1	0	0	0	0	0
Complement cascade	0	0	1	1	1	1	1	1
Drug ADME	0	0	1	0	0	0	0	0
Regulation of Complement cascade	0	0	1	1	1	1	1	1
Collagen biosynthesis and modifying enzymes	0	0	1	1	0	1	1	1
blood microparticle	0	0	0	1	1	1	1	1
humoral immune response	0	0	0	1	1	1	1	1
adaptive immune response based on somatic recombination of immune receptors built from immunoglobulin superfamily domains	0	0	0	1	1	1	1	1
adaptive immune response	0	0	0	1	1	1	1	1
lymphocyte mediated immunity	0	0	0	1	1	1	1	1
immunoglobulin mediated immune response	0	0	0	1	1	1	1	1
B cell mediated immunity	0	0	0	1	1	1	1	1
leukocyte mediated immunity	0	0	0	1	1	1	1	1
immune effector process	0	0	0	1	1	1	1	1
defense response to bacterium	0	0	0	1	1	1	1	1
cell killing	0	0	0	1	1	1	1	1
acute inflammatory response	0	0	0	1	1	1	1	1
heparin binding	0	0	0	1	1	1	1	1
peptidase regulator activity	0	0	0	1	1	1	1	1
cytoplasmic vesicle lumen	0	0	0	1	1	1	1	1
secretory granule lumen	0	0	0	1	1	1	1	1
vesicle lumen	0	0	0	1	1	1	1	1
endopeptidase regulator activity	0	0	0	1	1	1	1	1
acute-phase response	0	0	0	1	1	1	1	1
glycosaminoglycan binding	0	0	0	1	1	1	1	1
extracellular matrix organization	0	0	0	1	1	1	1	1
extracellular structure organization	0	0	0	1	1	1	1	1
external encapsulating structure organization	0	0	0	1	1	1	1	1
response to bacterium	0	0	0	1	1	1	1	1
inflammatory response	0	0	0	1	1	1	1	1
defense response to other organism	0	0	0	1	1	1	1	1
positive regulation of immune response	0	0	0	1	1	1	1	1
endoplasmic reticulum lumen	0	0	0	1	1	1	1	1
negative regulation of response to external stimulus	0	0	0	1	1	1	1	1
regulation of immune response	0	0	0	1	1	1	1	1
innate immune response	0	0	0	1	1	1	1	1
activation of immune response	0	0	0	1	1	1	1	1
positive regulation of immune system process	0	0	0	1	1	1	1	1
regulation of response to external stimulus	0	0	0	1	1	1	1	1
complement activation	0	0	0	1	1	1	1	1
platelet alpha granule lumen	0	0	0	1	1	1	1	1
endopeptidase inhibitor activity	0	0	0	1	1	1	1	1
regulation of cell adhesion	0	0	0	1	1	1	1	1
regulation of inflammatory response	0	0	0	1	1	1	1	1
hemostasis	0	0	0	1	1	1	1	1
regulation of defense response	0	0	0	1	1	1	1	1
humoral immune response mediated by circulating immunoglobulin	0	0	0	1	1	1	1	1
peptidase inhibitor activity	0	0	0	1	1	1	1	1
negative regulation of multicellular organismal process	0	0	0	1	1	1	1	1
coagulation	0	0	0	1	1	1	1	1
disruption of anatomical structure in another organism	0	0	0	1	1	1	1	1
killing of cells of another organism	0	0	0	1	1	1	1	1
disruption of cell in another organism	0	0	0	1	1	1	1	1
antimicrobial humoral response	0	0	0	1	1	1	1	1
wound healing	0	0	0	1	1	1	1	1
blood coagulation	0	0	0	1	1	1	1	1
platelet alpha granule	0	0	0	1	1	1	1	1
regulation of body fluid levels	0	0	0	1	1	1	1	1
complement activation, classical pathway	0	0	0	1	1	1	1	1
enzyme inhibitor activity	0	0	0	1	1	1	1	1
antigen binding	0	0	0	1	1	1	1	1
response to wounding	0	0	0	1	1	1	1	1
sulfur compound binding	0	0	0	1	1	1	1	1
immunoglobulin complex	0	0	0	1	1	1	1	1
specific granule lumen	0	0	0	1	1	1	1	1
cytokine production	0	0	0	1	1	1	1	1
regulation of wound healing	0	0	0	1	1	1	1	1
phagocytosis	0	0	0	1	1	1	1	1
regulation of cytokine production	0	0	0	1	1	1	1	1
molecular function inhibitor activity	0	0	0	1	1	1	1	1
negative regulation of response to wounding	0	0	0	1	1	1	1	1
regulation of response to wounding	0	0	0	1	1	1	1	1
endocytic vesicle lumen	0	0	0	1	1	1	1	1
cell activation	0	0	0	1	1	1	1	1
blood vessel development	0	0	0	1	1	1	1	1
specific granule	0	0	0	1	1	1	1	1
regulation of hemostasis	0	0	0	1	1	1	1	1
regulation of blood coagulation	0	0	0	1	1	1	1	1
negative regulation of immune system process	0	0	0	1	1	1	1	1
vasculature development	0	0	0	1	1	1	1	1
blood vessel morphogenesis	0	0	0	1	1	1	1	1
supramolecular fiber organization	0	0	0	1	1	1	1	1
negative regulation of wound healing	0	0	0	1	1	1	1	1
negative regulation of hemostasis	0	0	0	1	1	1	1	1
supramolecular polymer	0	0	0	1	1	1	1	1
positive regulation of cell adhesion	0	0	0	1	1	1	1	1
chemotaxis	0	0	0	1	1	1	1	1
taxis	0	0	0	1	1	1	1	1
endopeptidase activity	0	0	0	1	1	1	1	1
anatomical structure formation involved in morphogenesis	0	0	0	1	1	1	1	1
actin binding	0	0	0	1	1	1	1	1
regulation of coagulation	0	0	0	1	1	1	1	1
leukocyte migration	0	0	0	1	1	1	1	1
supramolecular fiber	0	0	0	1	1	1	1	1
negative regulation of hydrolase activity	0	0	0	1	1	1	1	1
tertiary granule lumen	0	0	0	1	1	1	1	1
antibacterial humoral response	0	0	0	1	1	1	1	1
vacuolar lumen	0	0	0	1	1	1	1	1
fibrinolysis	0	0	0	1	1	1	1	1
serine-type endopeptidase activity	0	0	0	1	1	1	1	1
serine-type endopeptidase inhibitor activity	0	0	0	1	1	1	1	1
serine hydrolase activity	0	0	0	1	1	1	1	1
negative regulation of peptidase activity	0	0	0	1	1	1	1	1
serine-type peptidase activity	0	0	0	1	1	1	1	1
negative regulation of fibrinolysis	0	0	0	1	1	1	1	1
defense response to Gram-negative bacterium	0	0	0	1	1	1	1	1
positive regulation of cytokine production	0	0	0	1	1	1	1	1
negative regulation of proteolysis	0	0	0	1	1	1	1	1
regulation of peptidase activity	0	0	0	1	1	1	1	1
regulation of immune effector process	0	0	0	1	1	1	1	1
endocytic vesicle	0	0	0	1	1	1	1	1
negative regulation of blood coagulation	0	0	0	1	1	1	1	1
regulation of lipid localization	0	0	0	1	1	1	1	1
protein-lipid complex	0	0	0	1	1	1	1	1
angiogenesis	0	0	0	1	1	1	1	1
antimicrobial humoral immune response mediated by antimicrobial peptide	0	0	0	1	1	1	1	1
negative regulation of coagulation	0	0	0	1	1	1	1	1
plasma lipoprotein particle	0	0	0	1	1	1	1	1
lipoprotein particle	0	0	0	1	1	1	1	1
peptidase activity	0	0	0	1	1	1	1	1
external side of plasma membrane	0	0	0	1	1	1	1	1
leukocyte cell-cell adhesion	0	0	0	1	1	1	1	1
collagen fibril organization	0	0	0	1	0	1	1	1
biological process involved in interaction with symbiont	0	0	0	1	1	1	1	1
circulatory system development	0	0	0	1	1	1	1	1
tertiary granule	0	0	0	1	1	1	1	1
regulation of cell activation	0	0	0	1	1	1	1	1
regulation of cell-cell adhesion	0	0	0	1	1	1	1	1
positive regulation of gene expression	0	0	0	1	1	1	1	1
myeloid leukocyte migration	0	0	0	1	1	1	1	1
IgG immunoglobulin complex	0	0	0	1	1	1	1	1
negative regulation of defense response	0	0	0	1	1	1	1	1
response to cytokine	0	0	0	1	1	1	1	1
cell-cell adhesion	0	0	0	1	1	1	1	1
negative regulation of inflammatory response	0	0	0	1	1	1	1	1
cell surface	0	0	0	1	1	1	1	1
side of membrane	0	0	0	1	1	1	1	1
regulation of proteolysis	0	0	0	1	1	1	1	1
extracellular matrix structural constituent conferring tensile strength	0	0	0	1	0	1	1	1
fibrinogen complex	0	0	0	1	1	1	1	1
response to molecule of bacterial origin	0	0	0	1	1	1	1	1
leukocyte chemotaxis	0	0	0	1	1	1	1	1
positive regulation of cell-cell adhesion	0	0	0	1	1	1	1	1
cell chemotaxis	0	0	0	1	1	1	1	1
tube morphogenesis	0	0	0	1	0	1	1	1
negative regulation of endopeptidase activity	0	0	0	1	1	1	1	1
tube development	0	0	0	1	0	1	1	1
complement activation, alternative pathway	0	0	0	1	1	1	1	1
regulation of endopeptidase activity	0	0	0	1	1	1	1	1
cellular response to cytokine stimulus	0	0	0	1	1	1	1	1
heme transport	0	0	0	1	0	1	1	1
response to fungus	0	0	0	1	1	1	1	1
granulocyte migration	0	0	0	1	1	1	1	1
defense response to fungus	0	0	0	1	1	1	1	1
very-low-density lipoprotein particle	0	0	0	1	1	1	1	1
triglyceride-rich plasma lipoprotein particle	0	0	0	1	1	1	1	1
response to lipopolysaccharide	0	0	0	1	1	1	1	1
Golgi lumen	0	0	0	1	1	1	1	1
cell adhesion molecule binding	0	0	0	1	0	1	1	1
regulation of adaptive immune response	0	0	0	1	1	1	1	1
calcium ion binding	0	0	0	1	1	1	1	1
lytic vacuole	0	0	0	1	1	1	1	1
lysosome	0	0	0	1	1	1	1	1
positive regulation of response to external stimulus	0	0	0	1	1	1	1	1
cellular detoxification	0	0	0	1	1	1	1	1
regulation of hydrolase activity	0	0	0	1	1	1	1	1
actin cytoskeleton	0	0	0	1	1	1	1	1
regulation of adaptive immune response based on somatic recombination of immune receptors built from immunoglobulin superfamily domains	0	0	0	1	1	1	1	1
negative regulation of catalytic activity	0	0	0	1	1	1	1	1
negative regulation of cell adhesion	0	0	0	1	1	1	1	1
leukocyte mediated cytotoxicity	0	0	0	1	1	1	1	1
protein activation cascade	0	0	0	1	1	1	1	1
positive regulation of immune effector process	0	0	0	1	1	1	1	1
cellular oxidant detoxification	0	0	0	1	1	1	1	1
azurophil granule lumen	0	0	0	1	1	1	1	1
biological process involved in symbiotic interaction	0	0	0	1	1	1	1	1
immune response-regulating cell surface receptor signaling pathway	0	0	0	1	1	1	1	1
positive regulation of wound healing	0	0	0	1	1	1	1	1
heme transmembrane transporter activity	0	0	0	1	0	0	1	1
neutrophil migration	0	0	0	1	1	1	1	1
killing by host of symbiont cells	0	0	0	1	1	1	1	1
cellular response to toxic substance	0	0	0	1	1	1	1	1
response to lipid	0	0	0	1	1	1	1	1
proteoglycan binding	0	0	0	1	1	1	1	1
granulocyte chemotaxis	0	0	0	1	1	1	1	1
tumor necrosis factor production	0	0	0	1	1	1	1	1
regulation of tumor necrosis factor production	0	0	0	1	1	1	1	1
tumor necrosis factor superfamily cytokine production	0	0	0	1	1	1	1	1
regulation of tumor necrosis factor superfamily cytokine production	0	0	0	1	1	1	1	1
immune response-activating cell surface receptor signaling pathway	0	0	0	1	1	1	1	1
regulation of leukocyte mediated immunity	0	0	0	1	1	1	1	1
negative regulation of immune response	0	0	0	1	1	1	1	1
regulation of vasculature development	0	0	0	1	1	1	1	1
regulation of leukocyte activation	0	0	0	1	1	1	1	1
leukocyte activation	0	0	0	1	1	1	1	1
detoxification	0	0	0	1	1	1	1	1
antioxidant activity	0	0	0	1	1	1	1	1
membrane attack complex	0	0	0	1	1	1	1	1
regulation of fibrinolysis	0	0	0	1	1	1	1	1
regulation of lipid storage	0	0	0	1	1	1	1	1
endocytosis	0	0	0	1	1	1	1	1
high-density lipoprotein particle	0	0	0	1	1	1	1	1
maintenance of location	0	0	0	1	1	1	1	1
regulation of angiogenesis	0	0	0	1	1	1	1	1
regulation of cell motility	0	0	0	1	0	1	1	1
lipid localization	0	0	0	1	1	1	1	1
T cell mediated immunity	0	0	0	1	1	1	1	1
integrin binding	0	0	0	1	0	1	1	1
regulation of lymphocyte mediated immunity	0	0	0	1	1	1	1	1
lipid storage	0	0	0	1	1	1	1	1
ficolin-1-rich granule lumen	0	0	0	1	1	1	1	1
blood circulation	0	0	0	1	1	1	1	1
regulation of tube size	0	0	0	1	1	1	1	1
regulation of tube diameter	0	0	0	1	1	1	1	1
blood vessel diameter maintenance	0	0	0	1	1	1	1	1
positive regulation of response to wounding	0	0	0	1	1	1	1	1
negative regulation of molecular function	0	0	0	1	1	1	1	1
platelet activation	0	0	0	1	1	1	1	1
positive regulation of lipid localization	0	0	0	1	1	1	1	1
mononuclear cell migration	0	0	0	1	1	1	1	1
antigen processing and presentation	0	0	0	1	1	1	1	1
collagen metabolic process	0	0	0	1	0	1	1	1
extracellular matrix structural constituent conferring compression resistance	0	0	0	1	1	1	1	1
phagocytic vesicle	0	0	0	1	1	1	1	1
retina homeostasis	0	0	0	1	1	1	1	1
ankyrin-1 complex	0	0	0	1	1	1	1	1
positive regulation of blood coagulation	0	0	0	1	1	1	1	1
positive regulation of hemostasis	0	0	0	1	1	1	1	1
antigen receptor-mediated signaling pathway	0	0	0	1	1	1	1	1
primary lysosome	0	0	0	1	1	1	1	1
azurophil granule	0	0	0	1	1	1	1	1
cell-matrix adhesion	0	0	0	1	0	1	1	1
negative regulation of cytokine production	0	0	0	1	1	1	1	1
contractile fiber	0	0	0	1	0	1	1	1
actin cytoskeleton organization	0	0	0	1	0	1	1	1
leukocyte activation involved in immune response	0	0	0	1	1	1	1	1
epithelial cell migration	0	0	0	1	1	1	1	1
epithelium migration	0	0	0	1	1	1	1	1
regulation of leukocyte cell-cell adhesion	0	0	0	1	1	1	1	1
regulation of locomotion	0	0	0	1	0	1	1	1
regulation of leukocyte differentiation	0	0	0	1	1	1	1	1
protein processing	0	0	0	1	1	1	1	1
cellular response to lipopolysaccharide	0	0	0	1	1	1	1	1
cell-substrate adhesion	0	0	0	1	0	1	1	1
B cell receptor signaling pathway	0	0	0	1	1	1	1	1
neutrophil chemotaxis	0	0	0	1	1	1	1	1
triglyceride metabolic process	0	0	0	1	0	1	1	1
positive regulation of leukocyte mediated immunity	0	0	0	1	1	1	1	1
negative regulation of immune effector process	0	0	0	1	1	1	1	1
negative regulation of cell activation	0	0	0	1	1	1	1	1
heparan sulfate proteoglycan binding	0	0	0	1	1	1	1	1
protease binding	0	0	0	1	1	1	1	1
interleukin-8 production	0	0	0	1	1	1	1	1
regulation of interleukin-8 production	0	0	0	1	1	1	1	1
defense response to Gram-positive bacterium	0	0	0	1	1	1	1	1
blood coagulation, fibrin clot formation	0	0	0	1	1	1	1	1
positive regulation of adaptive immune response based on somatic recombination of immune receptors built from immunoglobulin superfamily domains	0	0	0	1	1	1	1	1
chylomicron	0	0	0	1	0	1	1	1
tissue migration	0	0	0	1	1	1	1	1
leukocyte proliferation	0	0	0	1	1	1	1	1
zymogen activation	0	0	0	1	1	1	1	1
cell activation involved in immune response	0	0	0	1	1	1	1	1
regulation of cell-substrate adhesion	0	0	0	1	0	1	1	1
positive regulation of sequestering of triglyceride	0	0	0	1	1	1	1	1
negative regulation of lipid localization	0	0	0	1	1	1	1	1
negative regulation of developmental process	0	0	0	1	0	1	1	1
superoxide metabolic process	0	0	0	1	1	1	1	1
myofibril	0	0	0	1	0	1	1	1
negative regulation of leukocyte activation	0	0	0	1	1	1	1	1
regulation of cell migration	0	0	0	1	0	1	1	1
actin filament-based process	0	0	0	1	0	1	1	1
actin filament binding	0	0	0	1	1	1	1	1
regulation of response to biotic stimulus	0	0	0	1	1	1	1	1
positive regulation of coagulation	0	0	0	1	1	1	1	1
collagen binding	0	0	0	1	0	1	1	1
antigen processing and presentation of endogenous antigen	0	0	0	1	1	1	1	1
regulation of hemopoiesis	0	0	0	1	1	1	1	1
lymphocyte activation involved in immune response	0	0	0	1	1	1	1	1
tissue homeostasis	0	0	0	1	0	1	1	1
anatomical structure homeostasis	0	0	0	1	0	1	1	1
positive regulation of cell activation	0	0	0	1	1	1	1	1
complement binding	0	0	0	1	1	1	1	1
ficolin-1-rich granule	0	0	0	1	1	1	1	1
lipid binding	0	0	0	1	1	1	1	1
fatty acid binding	0	0	0	1	0	1	1	1
positive regulation of programmed cell death	0	0	0	1	1	1	1	1
cellular response to molecule of bacterial origin	0	0	0	1	1	1	1	1
positive regulation of inflammatory response	0	0	0	1	1	1	1	1
positive regulation of tumor necrosis factor production	0	0	0	1	1	1	1	1
positive regulation of tumor necrosis factor superfamily cytokine production	0	0	0	1	1	1	1	1
positive regulation of cell-substrate adhesion	0	0	0	1	0	1	1	1
hemopoiesis	0	0	0	1	1	1	1	1
immune response-regulating signaling pathway	0	0	0	1	1	1	1	1
positive regulation of adaptive immune response	0	0	0	1	1	1	1	1
skeletal system development	0	0	0	1	0	1	1	1
receptor ligand activity	0	0	0	1	1	1	1	1
antigen processing and presentation of peptide antigen	0	0	0	1	1	1	1	1
cellular response to biotic stimulus	0	0	0	1	1	1	1	1
neutrophil mediated immunity	0	0	0	1	1	1	1	1
myeloid leukocyte activation	0	0	0	1	1	1	1	1
regulation of leukocyte proliferation	0	0	0	1	1	1	1	1
mononuclear cell proliferation	0	0	0	1	1	1	1	1
reactive oxygen species metabolic process	0	0	0	1	1	1	1	1
T cell activation	0	0	0	1	1	1	1	1
plasma lipoprotein particle organization	0	0	0	1	0	1	1	1
regulation of humoral immune response	0	0	0	1	1	1	1	1
immunoglobulin complex, circulating	0	0	0	1	1	1	1	1
acylglycerol metabolic process	0	0	0	1	0	1	1	1
protein-lipid complex remodeling	0	0	0	1	0	1	1	1
plasma lipoprotein particle remodeling	0	0	0	1	0	1	1	1
carbon dioxide transport	0	0	0	1	1	1	1	1
positive regulation of lipid storage	0	0	0	1	1	1	1	1
lipoprotein particle binding	0	0	0	1	1	1	1	1
protein-lipid complex binding	0	0	0	1	1	1	1	1
sarcomere	0	0	0	1	0	1	0	1
T cell activation involved in immune response	0	0	0	1	1	1	1	1
cell-substrate junction	0	0	0	1	0	1	1	1
neutrophil mediated cytotoxicity	0	0	0	1	0	1	1	1
neutrophil-mediated killing of symbiont cell	0	0	0	1	0	1	1	1
lipoprotein particle receptor binding	0	0	0	1	1	1	1	1
structural constituent of cytoskeleton	0	0	0	1	0	1	1	1
dendritic cell antigen processing and presentation	0	0	0	1	1	1	1	1
negative regulation of protein metabolic process	0	0	0	1	0	1	1	1
regulation of extrinsic apoptotic signaling pathway	0	0	0	1	0	1	1	1
negative regulation of T cell activation	0	0	0	1	1	1	1	1
positive regulation of lymphocyte mediated immunity	0	0	0	1	1	1	1	1
lysosomal lumen	0	0	0	1	1	1	1	1
hydrogen peroxide metabolic process	0	0	0	1	1	1	1	1
platelet dense granule lumen	0	0	0	1	0	1	1	1
hydrogen peroxide catabolic process	0	0	0	1	0	1	1	1
regulation of humoral immune response mediated by circulating immunoglobulin	0	0	0	1	1	1	1	1
myeloid cell differentiation	0	0	0	1	1	1	1	1
immune response-activating signaling pathway	0	0	0	1	1	1	1	1
focal adhesion	0	0	0	1	0	1	1	1
lymphocyte activation	0	0	0	1	1	1	1	1
positive regulation of apoptotic process	0	0	0	1	0	1	1	1
high-density lipoprotein particle clearance	0	0	0	1	0	1	1	1
protein-lipid complex organization	0	0	0	1	0	1	1	1
signaling receptor activator activity	0	0	0	1	1	1	1	1
positive regulation of endocytosis	0	0	0	1	1	1	1	1
protein-containing complex remodeling	0	0	0	1	0	1	1	1
regulation of cell killing	0	0	0	1	1	1	1	1
superoxide anion generation	0	0	0	1	1	1	1	1
gas transport	0	0	0	1	1	1	1	1
leukocyte migration involved in inflammatory response	0	0	0	1	1	1	1	1
antigen processing and presentation of endogenous peptide antigen	0	0	0	1	1	1	1	1
negative regulation of endothelial cell apoptotic process	0	0	0	1	1	1	1	1
interleukin-6 production	0	0	0	1	1	1	1	1
regulation of interleukin-6 production	0	0	0	1	1	1	1	1
heme binding	0	0	0	1	1	1	1	1
positive regulation of toll-like receptor 4 signaling pathway	0	0	0	1	1	1	1	1
positive regulation of cell motility	0	0	0	1	0	1	1	1
negative regulation of leukocyte cell-cell adhesion	0	0	0	1	1	1	1	1
iron coordination entity transport	0	0	0	1	0	1	1	1
positive regulation of heterotypic cell-cell adhesion	0	0	0	1	1	1	1	1
leukocyte differentiation	0	0	0	1	1	1	1	1
TAP binding	0	0	0	1	1	1	1	1
endothelial cell migration	0	0	0	1	1	1	1	1
T cell mediated cytotoxicity	0	0	0	1	1	1	1	1
extrinsic apoptotic signaling pathway via death domain receptors	0	0	0	1	1	1	1	1
negative regulation of humoral immune response	0	0	0	1	1	1	1	1
negative regulation of complement activation	0	0	0	1	1	1	1	1
interleukin-1 production	0	0	0	1	1	1	1	1
regulation of interleukin-1 production	0	0	0	1	1	1	1	1
immunoglobulin receptor binding	0	0	0	1	1	1	1	1
positive regulation of leukocyte activation	0	0	0	1	1	1	1	1
response to toxic substance	0	0	0	1	0	1	1	1
regulation of phagocytosis	0	0	0	1	1	1	1	1
endoderm formation	0	0	0	1	0	1	1	1
protein maturation	0	0	0	1	1	1	1	1
positive regulation of angiogenesis	0	0	0	1	0	1	1	1
positive regulation of vasculature development	0	0	0	1	0	1	1	1
myosin complex	0	0	0	1	1	1	1	1
response to inorganic substance	0	0	0	1	1	1	1	1
cell recognition	0	0	0	1	1	1	0	1
multicellular organismal-level homeostasis	0	0	0	1	0	1	1	1
regulation of ERK1 and ERK2 cascade	0	0	0	1	1	1	1	1
actin filament organization	0	0	0	1	0	1	0	1
negative regulation of lymphocyte activation	0	0	0	1	1	1	1	1
circulatory system process	0	0	0	1	0	1	1	1
macrophage chemotaxis	0	0	0	1	1	1	1	1
regulation of mononuclear cell proliferation	0	0	0	1	1	1	1	1
lipopolysaccharide binding	0	0	0	1	1	1	1	1
neutral lipid metabolic process	0	0	0	1	0	1	1	1
production of molecular mediator of immune response	0	0	0	1	0	1	1	1
memory T cell differentiation	0	0	0	1	1	1	1	1
immunological memory formation process	0	0	0	1	1	1	1	1
plasminogen activation	0	0	0	1	1	1	1	1
very-low-density lipoprotein particle clearance	0	0	0	1	0	1	1	1
extracellular matrix disassembly	0	0	0	1	0	1	1	1
carbohydrate binding	0	0	0	1	0	1	1	1
regulation of T cell activation	0	0	0	1	0	1	1	1
microfilament motor activity	0	0	0	1	1	1	1	1
positive regulation of phagocytosis	0	0	0	1	1	1	1	1
ERK1 and ERK2 cascade	0	0	0	1	0	1	1	1
regulation of apoptotic signaling pathway	0	0	0	1	1	1	1	1
positive regulation of locomotion	0	0	0	1	0	1	1	1
cysteine-type endopeptidase inhibitor activity	0	0	0	1	0	1	1	1
fibrillar collagen trimer	0	0	0	1	0	1	1	1
banded collagen fibril	0	0	0	1	0	1	1	1
lymphocyte migration	0	0	0	1	1	1	1	1
positive regulation of leukocyte mediated cytotoxicity	0	0	0	1	1	1	1	1
negative regulation of tumor necrosis factor superfamily cytokine production	0	0	0	1	0	1	1	1
regulation of endocytosis	0	0	0	1	0	1	1	1
signaling receptor regulator activity	0	0	0	1	1	1	1	1
negative regulation of leukocyte differentiation	0	0	0	1	1	1	1	1
positive regulation of apoptotic signaling pathway	0	0	0	1	1	1	1	1
negative regulation of cell population proliferation	0	0	0	1	0	1	1	1
Z disc	0	0	0	1	0	1	0	1
negative regulation of endothelial cell migration	0	0	0	1	0	1	1	1
response to hydrogen peroxide	0	0	0	1	1	1	1	1
regulation of sequestering of triglyceride	0	0	0	1	1	1	0	1
sequestering of triglyceride	0	0	0	1	1	1	0	1
negative regulation of adaptive immune response	0	0	0	1	0	1	1	1
negative regulation of adaptive immune response based on somatic recombination of immune receptors built from immunoglobulin superfamily domains	0	0	0	1	0	1	1	1
complement-dependent cytotoxicity	0	0	0	1	1	1	1	1
vasoconstriction	0	0	0	1	1	1	1	1
positive regulation of peptide secretion	0	0	0	1	1	1	1	1
heterotypic cell-cell adhesion	0	0	0	1	1	1	1	1
positive regulation of leukocyte cell-cell adhesion	0	0	0	1	0	1	1	1
negative regulation of cell-cell adhesion	0	0	0	1	0	1	1	1
positive regulation of defense response	0	0	0	1	1	1	1	1
integrin-mediated signaling pathway	0	0	0	1	0	1	1	1
positive regulation of cell killing	0	0	0	1	1	1	1	1
stress fiber	0	0	0	1	0	1	0	1
contractile actin filament bundle	0	0	0	1	0	1	0	1
I band	0	0	0	1	0	1	0	1
myeloid leukocyte differentiation	0	0	0	1	1	1	0	1
high-density lipoprotein particle assembly	0	0	0	1	1	1	1	1
regulation of anatomical structure size	0	0	0	1	1	1	1	1
negative regulation of angiogenesis	0	0	0	1	0	1	1	1
negative regulation of vasculature development	0	0	0	1	0	1	1	1
negative regulation of blood vessel morphogenesis	0	0	0	1	0	1	1	1
peroxidase activity	0	0	0	1	0	1	1	1
regulation of superoxide metabolic process	0	0	0	1	1	1	1	1
negative regulation of extrinsic apoptotic signaling pathway	0	0	0	1	0	1	1	1
negative regulation of mononuclear cell proliferation	0	0	0	1	1	1	1	1
extrinsic apoptotic signaling pathway	0	0	0	1	0	1	1	1
positive regulation of ERK1 and ERK2 cascade	0	0	0	1	1	1	1	1
collagen biosynthetic process	0	0	0	1	0	1	1	1
immunological memory process	0	0	0	1	1	1	1	1
platelet aggregation	0	0	0	1	0	1	1	1
plasma membrane organization	0	0	0	1	0	1	1	1
mononuclear cell differentiation	0	0	0	1	1	1	1	1
actin filament bundle	0	0	0	1	0	1	0	1
cellular response to interleukin-1	0	0	0	1	1	1	1	1
negative regulation of leukocyte proliferation	0	0	0	1	1	1	1	1
positive regulation of cell migration	0	0	0	1	0	1	1	1
skin morphogenesis	0	0	0	1	0	1	0	1
regulation of extrinsic apoptotic signaling pathway via death domain receptors	0	0	0	1	1	1	1	1
actomyosin structure organization	0	0	0	1	0	1	0	1
myeloid leukocyte mediated immunity	0	0	0	1	1	1	1	1
ankyrin binding	0	0	0	1	1	1	1	1
peptidase activator activity	0	0	0	1	0	1	1	1
positive regulation of vasoconstriction	0	0	0	1	1	1	1	1
high-density lipoprotein particle remodeling	0	0	0	1	0	1	1	1
substrate adhesion-dependent cell spreading	0	0	0	1	0	1	1	1
positive regulation of interleukin-8 production	0	0	0	1	0	1	1	1
negative regulation of epithelial cell migration	0	0	0	1	0	1	1	1
endodermal cell differentiation	0	0	0	1	0	1	1	1
regulation of endothelial cell migration	0	0	0	1	0	1	1	1
secretory granule membrane	0	0	0	1	1	1	1	1
formation of primary germ layer	0	0	0	1	0	1	1	1
response to type II interferon	0	0	0	1	1	1	0	1
endothelial cell apoptotic process	0	0	0	1	1	1	1	1
regulation of MAPK cascade	0	0	0	1	0	1	0	1
cytokine activity	0	0	0	1	0	1	1	1
regulation of platelet activation	0	0	0	1	0	1	1	1
regulation of leukocyte migration	0	0	0	1	0	1	1	1
antigen processing and presentation of peptide or polysaccharide antigen via MHC class II	0	0	0	1	0	1	1	1
regulation of vascular endothelial growth factor signaling pathway	0	0	0	1	0	1	1	1
haptoglobin-hemoglobin complex	0	0	0	1	1	1	1	1
cytoskeletal motor activity	0	0	0	1	0	1	1	0
positive regulation of T cell activation	0	0	0	1	0	1	0	1
structural constituent of muscle	0	0	0	1	0	1	0	1
cell adhesion mediated by integrin	0	0	0	1	0	1	1	1
regulation of lipid transport	0	0	0	1	0	1	1	1
positive regulation of protein phosphorylation	0	0	0	1	1	1	0	1
negative regulation of hemopoiesis	0	0	0	1	1	1	1	1
extracellular matrix binding	0	0	0	1	0	1	1	1
actomyosin	0	0	0	1	0	1	0	1
pore complex	0	0	0	1	1	1	1	1
oxidoreductase activity, acting on peroxide as acceptor	0	0	0	1	0	1	1	1
T cell proliferation	0	0	0	1	0	1	0	1
lipid transport	0	0	0	1	0	1	1	1
COPII-coated ER to Golgi transport vesicle	0	0	0	1	0	1	1	1
regulation of lymphocyte activation	0	0	0	1	0	1	1	1
intermediate filament cytoskeleton	0	0	0	1	0	1	1	0
regulation of innate immune response	0	0	0	1	0	1	0	1
oxygen transport	0	0	0	1	1	1	1	1
regulation of complement activation	0	0	0	1	1	1	1	1
cytokine-mediated signaling pathway	0	0	0	1	0	1	1	1
regulation of T cell mediated immunity	0	0	0	1	1	1	1	1
positive regulation of interleukin-1 production	0	0	0	1	1	1	1	1
negative regulation of myeloid leukocyte differentiation	0	0	0	1	1	1	1	1
positive regulation of T cell mediated cytotoxicity	0	0	0	1	1	1	1	1
regulation of smooth muscle cell proliferation	0	0	0	1	0	1	0	1
chemokine production	0	0	0	1	0	1	1	1
regulation of chemokine production	0	0	0	1	0	1	1	1
endocytic vesicle membrane	0	0	0	1	1	1	0	1
antigen processing and presentation of peptide antigen via MHC class I	0	0	0	1	0	1	1	1
tetrapyrrole binding	0	0	0	1	0	1	1	1
respiratory burst	0	0	0	1	1	1	1	1
regulation of leukocyte mediated cytotoxicity	0	0	0	1	1	1	1	1
astrocyte development	0	0	0	1	0	1	1	1
response to reactive oxygen species	0	0	0	1	0	1	1	1
regulation of biological process involved in symbiotic interaction	0	0	0	1	0	1	1	1
regulation of plasma lipoprotein particle levels	0	0	0	1	1	1	1	1
positive regulation of regulatory T cell differentiation	0	0	0	1	0	0	1	1
cartilage development	0	0	0	1	0	1	1	1
detection of external biotic stimulus	0	0	0	1	1	1	1	1
positive regulation of intracellular signal transduction	0	0	0	1	0	1	0	1
regulation of superoxide anion generation	0	0	0	1	1	1	1	1
positive regulation of superoxide anion generation	0	0	0	1	1	1	1	1
ameboidal-type cell migration	0	0	0	1	0	1	1	1
positive regulation of T cell mediated immunity	0	0	0	1	1	1	0	1
opsonization	0	0	0	1	1	1	1	1
low-density lipoprotein particle remodeling	0	0	0	1	1	0	1	0
plasma lipoprotein particle assembly	0	0	0	1	0	1	1	1
cellular response to tumor necrosis factor	0	0	0	1	0	1	1	1
immunological synapse	0	0	0	1	1	1	0	1
neutrophil activation	0	0	0	1	1	1	1	1
hemoglobin binding	0	0	0	1	1	1	1	1
positive regulation of NF-kappaB transcription factor activity	0	0	0	1	0	1	1	1
cellular defense response	0	0	0	1	0	1	0	1
regulation of protein phosphorylation	0	0	0	1	0	1	0	1
platelet dense granule	0	0	0	1	0	1	1	1
negative regulation by host of viral process	0	0	0	1	1	1	1	1
MAPK cascade	0	0	0	1	0	1	0	1
monocarboxylic acid binding	0	0	0	1	0	1	1	1
cholesterol efflux	0	0	0	1	0	1	1	1
detection of biotic stimulus	0	0	0	1	1	1	1	1
animal organ regeneration	0	0	0	1	0	1	1	1
negative regulation of lymphocyte mediated immunity	0	0	0	1	0	1	1	1
response to protozoan	0	0	0	1	0	1	0	1
defense response to protozoan	0	0	0	1	0	1	0	1
muscle organ development	0	0	0	1	0	1	1	1
regulation of B cell mediated immunity	0	0	0	1	1	1	1	1
regulation of immunoglobulin mediated immune response	0	0	0	1	1	1	1	1
positive regulation of extracellular matrix assembly	0	0	0	1	0	0	0	0
endothelial cell proliferation	0	0	0	1	0	1	1	1
molecular function activator activity	0	0	0	1	1	1	0	1
triglyceride-rich lipoprotein particle remodeling	0	0	0	1	0	1	1	1
very-low-density lipoprotein particle remodeling	0	0	0	1	0	1	1	1
regulation of lymphocyte differentiation	0	0	0	1	0	1	1	1
cellular response to leptin stimulus	0	0	0	1	0	0	0	0
reverse cholesterol transport	0	0	0	1	0	1	1	1
homotypic cell-cell adhesion	0	0	0	1	0	1	1	1
cellular response to UV-A	0	0	0	1	0	0	1	1
bone development	0	0	0	1	0	1	0	1
regulation of Cdc42 protein signal transduction	0	0	0	1	0	1	0	0
regulation of cysteine-type endopeptidase activity	0	0	0	1	0	1	1	0
inflammatory response to antigenic stimulus	0	0	0	1	1	1	1	1
positive regulation of phosphorylation	0	0	0	1	0	1	0	1
Toll-like receptor binding	0	0	0	1	1	1	1	0
glial cell development	0	0	0	1	0	1	1	1
positive regulation of MAPK cascade	0	0	0	1	0	1	0	1
apoptotic cell clearance	0	0	0	1	0	1	1	1
negative regulation of leukocyte mediated immunity	0	0	0	1	0	1	0	1
macrophage derived foam cell differentiation	0	0	0	1	1	1	1	1
foam cell differentiation	0	0	0	1	1	1	1	1
negative regulation of lipid storage	0	0	0	1	1	1	1	1
cellular response to lipid	0	0	0	1	0	1	0	1
macrophage migration	0	0	0	1	1	1	1	1
regulation of substrate adhesion-dependent cell spreading	0	0	0	1	0	1	1	1
opsonin binding	0	0	0	1	1	1	1	1
structural molecule activity conferring elasticity	0	0	0	1	1	1	1	1
antigen processing and presentation of exogenous antigen	0	0	0	1	0	1	1	1
granulocyte activation	0	0	0	1	1	1	0	1
regulation of cellular response to growth factor stimulus	0	0	0	1	0	1	1	1
regulation of heterotypic cell-cell adhesion	0	0	0	1	1	1	1	1
negative regulation of cell motility	0	0	0	1	0	1	1	1
endoderm development	0	0	0	1	0	1	1	1
protein complex involved in cell adhesion	0	0	0	1	0	1	1	1
cytolysis by host of symbiont cells	0	0	0	1	0	1	1	1
negative regulation of lipase activity	0	0	0	1	0	1	1	1
regulation of myeloid leukocyte differentiation	0	0	0	1	1	1	0	1
oxygen carrier activity	0	0	0	1	1	1	1	1
regulation of cellular response to vascular endothelial growth factor stimulus	0	0	0	1	0	1	1	1
IgA immunoglobulin complex	0	0	0	1	1	0	1	0
hemoglobin complex	0	0	0	1	1	1	1	1
regulation of T cell mediated cytotoxicity	0	0	0	1	0	1	1	1
membrane invagination	0	0	0	1	0	1	0	1
connective tissue development	0	0	0	1	0	1	1	1
positive regulation of cell differentiation	0	0	0	1	0	1	1	1
cytokine binding	0	0	0	1	0	1	1	1
regulation of epithelial cell migration	0	0	0	1	0	1	0	1
myeloid cell development	0	0	0	1	0	1	1	1
protein-lipid complex assembly	0	0	0	1	0	1	1	1
quaternary ammonium group binding	0	0	0	1	0	1	1	1
negative regulation of locomotion	0	0	0	1	0	1	1	1
phagocytosis, recognition	0	0	0	1	1	1	1	1
spectrin-associated cytoskeleton	0	0	0	1	0	1	1	1
smooth muscle cell proliferation	0	0	0	1	0	1	0	1
positive regulation of collagen metabolic process	0	0	0	1	0	0	1	1
transition between fast and slow fiber	0	0	0	1	0	1	0	0
antigen processing and presentation of endogenous peptide antigen via MHC class I	0	0	0	1	0	1	0	1
modulation by symbiont of entry into host	0	0	0	1	0	1	1	1
regulation of toll-like receptor 4 signaling pathway	0	0	0	1	0	0	0	1
regulation of cysteine-type endopeptidase activity involved in apoptotic process	0	0	0	1	1	1	1	0
regulation of macrophage derived foam cell differentiation	0	0	0	1	1	0	0	1
negative regulation of tumor necrosis factor production	0	0	0	1	0	1	1	1
positive regulation of epithelial to mesenchymal transition	0	0	0	1	0	1	1	1
lumenal side of endoplasmic reticulum membrane	0	0	0	1	0	1	1	1
phagocytosis, engulfment	0	0	0	1	0	1	0	1
extracellular matrix assembly	0	0	0	1	0	1	1	1
negative regulation of B cell mediated immunity	0	0	0	1	0	1	1	1
negative regulation of immunoglobulin mediated immune response	0	0	0	1	0	1	1	1
muscle structure development	0	0	0	1	0	1	0	1
regulation of apoptotic cell clearance	0	0	0	1	0	0	1	0
tertiary granule membrane	0	0	0	1	0	0	0	0
lymphocyte proliferation	0	0	0	1	0	1	0	1
negative regulation of cell migration	0	0	0	1	0	1	1	1
calcium-dependent protein binding	0	0	0	1	1	1	1	1
entry into host	0	0	0	1	0	1	0	1
macrophage activation	0	0	0	1	1	1	0	1
plasma lipoprotein particle clearance	0	0	0	1	0	1	1	1
peptidase inhibitor complex	0	0	0	1	1	0	0	1
response to interleukin-1	0	0	0	1	0	1	1	0
negative regulation of lipid transport	0	0	0	1	0	0	1	0
low-density lipoprotein particle	0	0	0	1	1	0	0	1
regulation of collagen biosynthetic process	0	0	0	1	0	0	1	1
neuroinflammatory response	0	0	0	1	0	1	0	1
long-chain fatty acid binding	0	0	0	1	0	0	0	1
monocyte chemotaxis	0	0	0	1	0	1	1	0
positive regulation of lymphocyte activation	0	0	0	1	0	1	0	1
regulation of myeloid cell differentiation	0	0	0	1	0	1	0	1
regulation of endothelial cell proliferation	0	0	0	1	0	1	1	1
positive regulation of collagen biosynthetic process	0	0	0	1	0	0	1	1
regulation of endothelial cell apoptotic process	0	0	0	1	0	1	1	1
positive regulation of lipid transport	0	0	0	1	0	1	0	1
phospholipid efflux	0	0	0	1	0	1	1	1
cellular response to type II interferon	0	0	0	1	0	1	0	1
negative regulation of cell differentiation	0	0	0	1	0	1	1	1
monocyte differentiation	0	0	0	1	1	0	1	0
myosin II complex	0	0	0	1	0	0	1	0
positive regulation of homotypic cell-cell adhesion	0	0	0	1	0	0	1	0
regulation of epithelial to mesenchymal transition	0	0	0	1	0	0	0	1
positive regulation of T cell differentiation	0	0	0	1	0	1	0	1
extracellular matrix constituent conferring elasticity	0	0	0	1	1	1	1	1
haptoglobin binding	0	0	0	1	0	1	1	1
positive regulation of hormone secretion	0	0	0	1	0	0	0	0
organic acid binding	0	0	0	1	0	0	1	1
regulation of anatomical structure morphogenesis	0	0	0	1	0	1	0	1
regulation of protein secretion	0	0	0	1	1	0	0	0
positive regulation of transforming growth factor beta production	0	0	0	1	0	0	1	0
positive regulation of respiratory burst	0	0	0	1	1	1	1	0
regulation of T cell differentiation	0	0	0	1	0	1	0	1
cholesterol homeostasis	0	0	0	1	0	1	1	1
sterol homeostasis	0	0	0	1	0	1	1	1
regulation of viral entry into host cell	0	0	0	1	1	1	1	1
interleukin-1 beta production	0	0	0	1	0	1	1	1
regulation of interleukin-1 beta production	0	0	0	1	0	1	1	1
protein complex involved in cell-matrix adhesion	0	0	0	1	0	0	1	1
negative regulation of vascular endothelial growth factor signaling pathway	0	0	0	1	1	0	1	0
muscle cell proliferation	0	0	0	1	0	1	0	1
MHC protein complex	0	0	0	1	0	1	1	1
phagocytic vesicle membrane	0	0	0	1	1	1	0	1
neutrophil extravasation	0	0	0	1	0	0	0	0
positive regulation of lymphocyte differentiation	0	0	0	1	0	1	1	1
regulation of vascular endothelial growth factor receptor signaling pathway	0	0	0	1	0	0	0	0
plasma membrane invagination	0	0	0	1	0	1	0	1
cargo receptor activity	0	0	0	1	0	1	0	1
Rho protein signal transduction	0	0	0	1	0	0	0	1
response to tumor necrosis factor	0	0	0	1	0	1	1	1
regulation of vasoconstriction	0	0	0	1	0	1	0	1
enucleate erythrocyte differentiation	0	0	0	1	0	0	1	0
biomineral tissue development	0	0	0	1	0	1	1	0
positive regulation of protein modification process	0	0	0	1	0	1	0	0
antigen processing and presentation of exogenous peptide antigen via MHC class II	0	0	0	1	0	1	0	1
gastrulation	0	0	0	1	0	0	1	1
blood vessel endothelial cell migration	0	0	0	1	0	1	1	0
sequestering of metal ion	0	0	0	1	0	1	1	0
regulation of reactive oxygen species metabolic process	0	0	0	1	1	0	1	1
antigen processing and presentation of peptide antigen via MHC class II	0	0	0	1	0	1	0	1
pyroptosis	0	0	0	1	0	1	0	1
biological process involved in interaction with host	0	0	0	1	0	1	0	1
lymphocyte chemotaxis	0	0	0	1	1	0	1	1
regulation of phosphorylation	0	0	0	1	0	1	0	1
regulation of T cell proliferation	0	0	0	1	0	1	0	1
positive regulation of reactive oxygen species metabolic process	0	0	0	1	0	1	1	1
negative regulation of apoptotic process	0	0	0	1	0	1	1	1
cornified envelope	0	0	0	1	0	1	1	1
hyaluronan metabolic process	0	0	0	1	0	0	1	1
negative regulation of cellular response to growth factor stimulus	0	0	0	1	0	0	1	1
peptide antigen binding	0	0	0	1	0	1	0	1
striated muscle adaptation	0	0	0	1	0	1	0	0
oxygen binding	0	0	0	1	0	0	1	1
regulatory T cell differentiation	0	0	0	1	0	0	1	1
regulation of regulatory T cell differentiation	0	0	0	1	0	0	1	1
positive regulation of leukocyte differentiation	0	0	0	1	0	1	0	1
positive regulation of hemopoiesis	0	0	0	1	0	1	0	1
viral entry into host cell	0	0	0	1	0	1	0	1
polymeric cytoskeletal fiber	0	0	0	1	0	0	1	0
negative regulation of T cell proliferation	0	0	0	1	0	0	0	1
cellular extravasation	0	0	0	1	0	0	1	1
odontogenesis	0	0	0	1	0	0	0	1
tooth mineralization	0	0	0	1	0	0	1	0
water-soluble vitamin biosynthetic process	0	0	0	1	0	0	0	0
negative regulation of epithelial cell apoptotic process	0	0	0	1	1	1	0	1
Cdc42 protein signal transduction	0	0	0	1	0	1	0	1
phosphatidylcholine binding	0	0	0	1	0	1	1	0
lipoprotein metabolic process	0	0	0	1	0	0	1	1
regulation of peptide transport	0	0	0	1	0	0	0	0
vascular endothelial growth factor signaling pathway	0	0	0	1	0	1	1	1
intracellular zinc ion homeostasis	0	0	0	1	1	0	0	1
fibronectin binding	0	0	0	1	0	0	1	0
Systemic lupus erythematosus	0	0	0	1	1	1	1	1
Cytoskeleton in muscle cells	0	0	0	1	0	1	1	1
Staphylococcus aureus infection	0	0	0	1	1	1	1	1
Pertussis	0	0	0	1	1	1	1	1
Regulation of actin cytoskeleton	0	0	0	1	1	1	1	1
Amoebiasis	0	0	0	1	1	1	1	1
Neutrophil extracellular trap formation	0	0	0	1	1	1	1	1
Phagosome	0	0	0	1	1	1	1	1
Proteoglycans in cancer	0	0	0	1	0	1	1	1
Tuberculosis	0	0	0	1	1	1	1	1
Motor proteins	0	0	0	1	0	1	1	1
Antigen processing and presentation	0	0	0	1	1	1	1	1
Malaria	0	0	0	1	0	1	1	1
African trypanosomiasis	0	0	0	1	0	1	1	1
Focal adhesion	0	0	0	1	0	1	1	1
Autoimmune thyroid disease	0	0	0	1	0	1	1	1
Allograft rejection	0	0	0	1	0	1	1	1
Graft-versus-host disease	0	0	0	1	0	1	1	1
Alcoholic liver disease	0	0	0	1	1	1	1	1
Leishmaniasis	0	0	0	1	1	1	1	1
Viral myocarditis	0	0	0	1	0	1	1	1
Hematopoietic cell lineage	0	0	0	1	0	1	0	1
Platelet activation	0	0	0	1	0	1	0	1
IL-17 signaling pathway	0	0	0	1	1	1	1	1
Natural killer cell mediated cytotoxicity	0	0	0	1	1	1	0	1
Cholesterol metabolism	0	0	0	1	0	1	1	1
Cell adhesion molecules	0	0	0	1	1	1	0	0
Renin-angiotensin system	0	0	0	1	0	0	0	0
Herpes simplex virus 1 infection	0	0	0	1	1	1	0	1
Cytokine-cytokine receptor interaction	0	0	0	1	0	0	0	1
Human papillomavirus infection	0	0	0	1	0	1	1	1
Transcriptional misregulation in cancer	0	0	0	1	0	1	0	0
Bladder cancer	0	0	0	1	0	0	1	0
Platelet degranulation	0	0	0	1	1	1	1	1
Neutrophil degranulation	0	0	0	1	1	1	1	1
Response to elevated platelet cytosolic Ca2+	0	0	0	1	1	1	1	1
Hemostasis	0	0	0	1	1	1	1	1
Platelet activation, signaling and aggregation	0	0	0	1	1	1	1	1
MyD88:MAL(TIRAP) cascade initiated on plasma membrane	0	0	0	1	1	1	1	1
Toll Like Receptor TLR1:TLR2 Cascade	0	0	0	1	1	1	1	1
Toll Like Receptor TLR6:TLR2 Cascade	0	0	0	1	1	1	1	1
Toll Like Receptor 2 (TLR2) Cascade	0	0	0	1	1	1	1	1
Toll-like Receptor Cascades	0	0	0	1	1	1	1	1
Antimicrobial peptides	0	0	0	1	1	1	1	1
ER-Phagosome pathway	0	0	0	1	1	1	1	1
Antigen processing-Cross presentation	0	0	0	1	1	1	1	1
Toll Like Receptor 4 (TLR4) Cascade	0	0	0	1	1	1	1	1
Binding and Uptake of Ligands by Scavenger Receptors	0	0	0	1	1	1	1	1
Regulation of Insulin-like Growth Factor (IGF) transport and uptake by Insulin-like Growth Factor Binding Proteins (IGFBPs)	0	0	0	1	1	1	1	1
Cytokine Signaling in Immune system	0	0	0	1	1	1	1	1
Adaptive Immune System	0	0	0	1	1	1	1	1
Post-translational protein phosphorylation	0	0	0	1	1	1	1	1
Scavenging of heme from plasma	0	0	0	1	1	1	1	1
Common Pathway of Fibrin Clot Formation	0	0	0	1	1	1	1	1
Signaling by Interleukins	0	0	0	1	1	1	1	1
Interleukin-4 and Interleukin-13 signaling	0	0	0	1	1	1	1	1
Formation of Fibrin Clot (Clotting Cascade)	0	0	0	1	1	1	1	1
Amyloid fiber formation	0	0	0	1	1	1	1	1
Regulation of TLR by endogenous ligand	0	0	0	1	1	1	1	1
MyD88 deficiency (TLR2/4)	0	0	0	1	1	1	1	1
IRAK4 deficiency (TLR2/4)	0	0	0	1	1	1	1	1
Erythrocytes take up carbon dioxide and release oxygen	0	0	0	1	1	1	1	1
O2/CO2 exchange in erythrocytes	0	0	0	1	1	1	1	1
Non-integrin membrane-ECM interactions	0	0	0	1	0	1	1	1
Diseases of Immune System	0	0	0	1	1	1	1	1
Diseases associated with the TLR signaling cascade	0	0	0	1	1	1	1	1
Terminal pathway of complement	0	0	0	1	1	1	1	1
Syndecan interactions	0	0	0	1	0	1	1	1
Erythrocytes take up oxygen and release carbon dioxide	0	0	0	1	1	1	1	1
Diseases associated with glycosaminoglycan metabolism	0	0	0	1	1	1	1	1
Diseases of glycosylation	0	0	0	1	0	1	1	1
Molecules associated with elastic fibres	0	0	0	1	0	1	1	1
Class I MHC mediated antigen processing & presentation	0	0	0	1	1	1	1	1
Immunoregulatory interactions between a Lymphoid and a non-Lymphoid cell	0	0	0	1	1	1	1	1
Creation of C4 and C2 activators	0	0	0	1	1	1	1	1
Elastic fibre formation	0	0	0	1	0	1	1	1
Activation of Matrix Metalloproteinases	0	0	0	1	1	1	1	1
Classical antibody-mediated complement activation	0	0	0	1	1	1	1	1
Gamma-carboxylation of protein precursors	0	0	0	1	0	1	1	1
Gamma-carboxylation, transport, and amino-terminal cleavage of proteins	0	0	0	1	0	1	1	1
Vesicle-mediated transport	0	0	0	1	1	1	0	1
Metal sequestration by antimicrobial proteins	0	0	0	1	1	1	1	1
Keratan sulfate/keratin metabolism	0	0	0	1	1	1	1	1
Cell surface interactions at the vascular wall	0	0	0	1	0	1	0	1
Activation of C3 and C5	0	0	0	1	1	1	1	1
Keratan sulfate degradation	0	0	0	1	1	1	1	1
Metabolism of Angiotensinogen to Angiotensins	0	0	0	1	0	1	0	1
Interleukin-1 family signaling	0	0	0	1	1	1	0	1
Transport of gamma-carboxylated protein precursors from the endoplasmic reticulum to the Golgi apparatus	0	0	0	1	0	1	1	1
Removal of aminoterminal propeptides from gamma-carboxylated proteins	0	0	0	1	0	1	1	1
RHO GTPases Activate NADPH Oxidases	0	0	0	1	1	1	1	1
Plasma lipoprotein assembly, remodeling, and clearance	0	0	0	1	0	1	1	1
Signaling by PDGF	0	0	0	1	0	1	1	0
Keratan sulfate biosynthesis	0	0	0	1	1	0	1	1
Chylomicron remodeling	0	0	0	1	0	1	1	1
Interferon gamma signaling	0	0	0	1	0	1	0	1
RHO GTPase Effectors	0	0	0	1	0	1	0	1
Striated Muscle Contraction	0	0	0	1	1	0	0	1
Signaling by high-kinase activity BRAF mutants	0	0	0	1	0	0	1	0
Antigen Presentation: Folding, assembly and peptide loading of class I MHC	0	0	0	1	0	1	0	0
Glycosaminoglycan metabolism	0	0	0	1	0	1	1	1
Defective CHST6 causes MCDC1	0	0	0	1	1	0	1	1
Defective ST3GAL3 causes MCT12 and EIEE15	0	0	0	1	1	0	1	1
Defective B4GALT1 causes B4GALT1-CDG (CDG-2d)	0	0	0	1	1	0	1	1
EGR2 and SOX10-mediated initiation of Schwann cell myelination	0	0	0	1	1	1	1	1
regulation of secretion	0	0	0	0	1	0	0	0
low-density lipoprotein particle receptor binding	0	0	0	0	1	0	0	1
detection of bacterium	0	0	0	0	1	0	1	0
detection of other organism	0	0	0	0	1	0	1	0
regulation of vesicle-mediated transport	0	0	0	0	1	0	0	0
positive regulation of exocytosis	0	0	0	0	1	0	0	0
T cell activation via T cell receptor contact with antigen bound to MHC molecule on antigen presenting cell	0	0	0	0	1	0	0	1
regulation of monocyte differentiation	0	0	0	0	1	1	1	0
negative regulation of cellular response to vascular endothelial growth factor stimulus	0	0	0	0	1	0	0	0
phospholipid binding	0	0	0	0	1	0	0	0
negative regulation of extrinsic apoptotic signaling pathway via death domain receptors	0	0	0	0	1	1	1	1
regulation of cholesterol storage	0	0	0	0	1	0	0	1
virion binding	0	0	0	0	1	0	0	0
reactive oxygen species biosynthetic process	0	0	0	0	1	0	0	0
positive regulation of secretion	0	0	0	0	1	0	0	0
immune response to tumor cell	0	0	0	0	1	0	0	0
respiratory burst involved in defense response	0	0	0	0	1	0	0	0
aromatic amino acid family catabolic process	0	0	0	0	1	0	0	1
regulation of immune response to tumor cell	0	0	0	0	1	0	0	0
protein localization to extracellular region	0	0	0	0	1	0	0	0
synapse pruning	0	0	0	0	1	0	0	0
L-phenylalanine metabolic process	0	0	0	0	1	0	0	0
L-phenylalanine catabolic process	0	0	0	0	1	0	0	0
erythrose 4-phosphate/phosphoenolpyruvate family amino acid metabolic process	0	0	0	0	1	0	0	0
erythrose 4-phosphate/phosphoenolpyruvate family amino acid catabolic process	0	0	0	0	1	0	0	0
positive regulation of intrinsic apoptotic signaling pathway	0	0	0	0	1	0	1	0
cellular homeostasis	0	0	0	0	1	0	0	0
regulation of transforming growth factor beta1 production	0	0	0	0	1	0	0	0
myeloid cell activation involved in immune response	0	0	0	0	1	0	0	0
regulation of response to tumor cell	0	0	0	0	1	0	0	0
negative regulation of myeloid cell differentiation	0	0	0	0	1	1	1	0
complement component C3b binding	0	0	0	0	1	0	1	0
Primary immunodeficiency	0	0	0	0	1	0	0	1
Epstein-Barr virus infection	0	0	0	0	1	1	0	1
Scavenging by Class B Receptors	0	0	0	0	1	0	1	1
Advanced glycosylation endproduct receptor signaling	0	0	0	0	1	0	0	0
Toll Like Receptor 7/8 (TLR7/8) Cascade	0	0	0	0	1	0	0	0
TRAF6 mediated induction of NFkB and MAP kinases upon TLR7/8 or 9 activation	0	0	0	0	1	0	0	0
MyD88 dependent cascade initiated on endosome	0	0	0	0	1	0	0	0
animal organ morphogenesis	0	0	0	0	0	1	1	1
cytokine receptor binding	0	0	0	0	0	1	1	1
regulation of lymphocyte proliferation	0	0	0	0	0	1	0	1
astrocyte differentiation	0	0	0	0	0	1	0	1
regulation of actin filament-based process	0	0	0	0	0	1	0	0
antigen processing and presentation of exogenous peptide antigen	0	0	0	0	0	1	0	1
regulation of sterol transport	0	0	0	0	0	1	1	1
regulation of cholesterol transport	0	0	0	0	0	1	1	1
positive regulation of defense response to bacterium	0	0	0	0	0	1	1	0
response to growth factor	0	0	0	0	0	1	1	1
elastic fiber assembly	0	0	0	0	0	1	1	0
positive regulation of phosphorus metabolic process	0	0	0	0	0	1	0	1
positive regulation of phosphate metabolic process	0	0	0	0	0	1	0	1
macrophage differentiation	0	0	0	0	0	1	0	1
response to hormone	0	0	0	0	0	1	1	1
epithelial cell proliferation	0	0	0	0	0	1	1	1
female pregnancy	0	0	0	0	0	1	1	0
bone morphogenesis	0	0	0	0	0	1	0	0
vascular process in circulatory system	0	0	0	0	0	1	0	0
positive regulation of response to biotic stimulus	0	0	0	0	0	1	0	1
positive regulation of supramolecular fiber organization	0	0	0	0	0	1	0	0
positive regulation of actin filament bundle assembly	0	0	0	0	0	1	0	0
T cell differentiation involved in immune response	0	0	0	0	0	1	0	0
enzyme-linked receptor protein signaling pathway	0	0	0	0	0	1	0	1
artery morphogenesis	0	0	0	0	0	1	0	0
cellular response to growth factor stimulus	0	0	0	0	0	1	0	1
negative regulation of programmed cell death	0	0	0	0	0	1	0	1
actin filament bundle assembly	0	0	0	0	0	1	0	0
actin filament bundle organization	0	0	0	0	0	1	0	0
regulation of lipoprotein lipase activity	0	0	0	0	0	1	1	0
muscle organ morphogenesis	0	0	0	0	0	1	1	0
regulation of defense response to bacterium	0	0	0	0	0	1	1	0
sterol transporter activity	0	0	0	0	0	1	0	1
regulation of cytokine-mediated signaling pathway	0	0	0	0	0	1	1	1
transforming growth factor beta receptor signaling pathway	0	0	0	0	0	1	1	1
pyrimidine deoxyribonucleoside monophosphate metabolic process	0	0	0	0	0	1	0	0
glial cell activation	0	0	0	0	0	1	0	0
myofibril assembly	0	0	0	0	0	1	0	1
striated muscle cell development	0	0	0	0	0	1	0	1
low-density lipoprotein particle binding	0	0	0	0	0	1	0	0
antigen processing and presentation via MHC class Ib	0	0	0	0	0	1	0	0
neutrophil activation involved in immune response	0	0	0	0	0	1	0	1
regulation of actin cytoskeleton organization	0	0	0	0	0	1	0	0
positive regulation of chemokine production	0	0	0	0	0	1	0	1
regulation of neuroinflammatory response	0	0	0	0	0	1	0	0
negative regulation of cytokine production involved in immune response	0	0	0	0	0	1	1	1
regulation of respiratory burst	0	0	0	0	0	1	0	0
innate immune response in mucosa	0	0	0	0	0	1	1	0
maintenance of location in cell	0	0	0	0	0	1	0	0
T cell differentiation	0	0	0	0	0	1	0	1
actin filament	0	0	0	0	0	1	0	1
actin filament depolymerization	0	0	0	0	0	1	0	0
phosphatidylcholine-sterol O-acyltransferase activator activity	0	0	0	0	0	1	1	0
response to ketone	0	0	0	0	0	1	1	0
sterol transfer activity	0	0	0	0	0	1	1	1
artery development	0	0	0	0	0	1	0	0
tissue morphogenesis	0	0	0	0	0	1	0	1
positive regulation of sterol transport	0	0	0	0	0	1	0	1
positive regulation of cholesterol transport	0	0	0	0	0	1	0	1
response to transforming growth factor beta	0	0	0	0	0	1	1	1
protein nitrosylation	0	0	0	0	0	1	0	1
peptidyl-cysteine S-nitrosylation	0	0	0	0	0	1	0	1
regulation of system process	0	0	0	0	0	1	0	0
skin development	0	0	0	0	0	1	1	0
intermediate filament	0	0	0	0	0	1	1	0
regulation of blood vessel endothelial cell migration	0	0	0	0	0	1	0	0
regulation of alpha-beta T cell activation	0	0	0	0	0	1	0	1
cellular response to transforming growth factor beta stimulus	0	0	0	0	0	1	1	1
organ or tissue specific immune response	0	0	0	0	0	1	1	0
mucosal immune response	0	0	0	0	0	1	1	0
ventricular cardiac muscle tissue development	0	0	0	0	0	1	1	0
acute inflammatory response to antigenic stimulus	0	0	0	0	0	1	1	0
digestion	0	0	0	0	0	1	1	1
peptide binding	0	0	0	0	0	1	0	0
positive regulation of catalytic activity	0	0	0	0	0	1	0	0
transforming growth factor beta production	0	0	0	0	0	1	0	1
regulation of transforming growth factor beta receptor signaling pathway	0	0	0	0	0	1	1	1
regulation of cellular response to transforming growth factor beta stimulus	0	0	0	0	0	1	1	1
alpha-beta T cell activation	0	0	0	0	0	1	0	0
Pathogenic Escherichia coli infection	0	0	0	0	0	1	0	1
Leukocyte transendothelial migration	0	0	0	0	0	1	0	1
Asthma	0	0	0	0	0	1	0	1
Rheumatoid arthritis	0	0	0	0	0	1	0	1
Scavenging by Class A Receptors	0	0	0	0	0	1	1	1
Plasma lipoprotein assembly	0	0	0	0	0	1	1	1
Leishmania infection	0	0	0	0	0	1	0	1
Parasitic Infection Pathways	0	0	0	0	0	1	0	1
Plasma lipoprotein remodeling	0	0	0	0	0	1	1	1
Peptide ligand-binding receptors	0	0	0	0	0	1	1	1
Heme signaling	0	0	0	0	0	1	1	1
Crosslinking of collagen fibrils	0	0	0	0	0	1	0	0
regulation of collagen metabolic process	0	0	0	0	0	0	1	1
intermediate filament organization	0	0	0	0	0	0	1	0
intermediate filament-based process	0	0	0	0	0	0	1	0
intermediate filament cytoskeleton organization	0	0	0	0	0	0	1	0
spherical high-density lipoprotein particle	0	0	0	0	0	0	1	0
RNA splicing	0	0	0	0	0	0	1	1
removal of superoxide radicals	0	0	0	0	0	0	1	1
embryonic eye morphogenesis	0	0	0	0	0	0	1	0
cellular response to vascular endothelial growth factor stimulus	0	0	0	0	0	0	1	1
IgA immunoglobulin complex, circulating	0	0	0	0	0	0	1	0
polymeric IgA immunoglobulin complex	0	0	0	0	0	0	1	0
secretory IgA immunoglobulin complex	0	0	0	0	0	0	1	0
cell aggregation	0	0	0	0	0	0	1	1
ventricular cardiac muscle tissue morphogenesis	0	0	0	0	0	0	1	0
brush border	0	0	0	0	0	0	1	1
RNA splicing, via transesterification reactions	0	0	0	0	0	0	1	0
response to superoxide	0	0	0	0	0	0	1	0
cellular response to oxygen radical	0	0	0	0	0	0	1	0
cellular response to superoxide	0	0	0	0	0	0	1	0
microfibril	0	0	0	0	0	0	1	0
spliceosomal complex	0	0	0	0	0	0	1	1
RNA splicing, via transesterification reactions with bulged adenosine as nucleophile	0	0	0	0	0	0	1	0
mRNA splicing, via spliceosome	0	0	0	0	0	0	1	0
modulation of process of another organism	0	0	0	0	0	0	1	0
hemoglobin metabolic process	0	0	0	0	0	0	1	0
negative regulation of gene expression	0	0	0	0	0	0	1	1
negative regulation of endothelial cell proliferation	0	0	0	0	0	0	1	0
complement activation, lectin pathway	0	0	0	0	0	0	1	1
cardiac muscle tissue morphogenesis	0	0	0	0	0	0	1	0
cadherin binding	0	0	0	0	0	0	1	1
lipase inhibitor activity	0	0	0	0	0	0	1	0
synaptic transmission, cholinergic	0	0	0	0	0	0	1	0
glial cell differentiation	0	0	0	0	0	0	1	1
regulation of extracellular matrix organization	0	0	0	0	0	0	1	1
muscle tissue morphogenesis	0	0	0	0	0	0	1	0
positive regulation of leukocyte adhesion to vascular endothelial cell	0	0	0	0	0	0	1	0
cholesterol transport	0	0	0	0	0	0	1	0
fibroblast activation	0	0	0	0	0	0	1	0
positive regulation of vascular endothelial growth factor production	0	0	0	0	0	0	1	0
erythrocyte development	0	0	0	0	0	0	1	1
catalytic step 2 spliceosome	0	0	0	0	0	0	1	1
cellular response to reactive oxygen species	0	0	0	0	0	0	1	0
negative regulation of cysteine-type endopeptidase activity	0	0	0	0	0	0	1	0
response to oxygen radical	0	0	0	0	0	0	1	0
cholesterol import	0	0	0	0	0	0	1	0
growth factor activity	0	0	0	0	0	0	1	0
epithelial cell apoptotic process	0	0	0	0	0	0	1	0
negative regulation of viral entry into host cell	0	0	0	0	0	0	1	0
positive regulation of cholesterol efflux	0	0	0	0	0	0	1	0
regulation of intestinal absorption	0	0	0	0	0	0	1	0
regulation of protein maturation	0	0	0	0	0	0	1	0
regulation of leukocyte adhesion to vascular endothelial cell	0	0	0	0	0	0	1	0
regulation of antigen processing and presentation	0	0	0	0	0	0	1	1
regulation of ventricular cardiac muscle cell action potential	0	0	0	0	0	0	1	0
cholesterol transfer activity	0	0	0	0	0	0	1	1
myelination	0	0	0	0	0	0	1	0
polysaccharide binding	0	0	0	0	0	0	1	0
kidney development	0	0	0	0	0	0	1	0
ensheathment of neurons	0	0	0	0	0	0	1	0
axon ensheathment	0	0	0	0	0	0	1	0
positive regulation of platelet aggregation	0	0	0	0	0	0	1	1
neurofibrillary tangle	0	0	0	0	0	0	1	0
one-carbon compound transport	0	0	0	0	0	0	1	0
regulation of acute inflammatory response	0	0	0	0	0	0	1	0
carbonate dehydratase activity	0	0	0	0	0	0	1	0
regulation of platelet aggregation	0	0	0	0	0	0	1	0
negative regulation of epithelial cell proliferation	0	0	0	0	0	0	1	0
cell junction disassembly	0	0	0	0	0	0	1	1
cardiac ventricle morphogenesis	0	0	0	0	0	0	1	0
keratinocyte migration	0	0	0	0	0	0	1	0
regulation of homotypic cell-cell adhesion	0	0	0	0	0	0	1	0
negative regulation of sterol transport	0	0	0	0	0	0	1	0
negative regulation of cholesterol transport	0	0	0	0	0	0	1	0
immunoglobulin production	0	0	0	0	0	0	1	0
regulation of protein processing	0	0	0	0	0	0	1	0
sterol transport	0	0	0	0	0	0	1	1
structural constituent of chromatin	0	0	0	0	0	0	1	0
transition metal ion binding	0	0	0	0	0	0	1	0
iron ion transport	0	0	0	0	0	0	1	0
response to UV-A	0	0	0	0	0	0	1	0
glomerular filtration	0	0	0	0	0	0	1	0
RAGE receptor binding	0	0	0	0	0	0	1	0
nuclear protein-containing complex	0	0	0	0	0	0	1	1
molecular carrier activity	0	0	0	0	0	0	1	0
Spliceosome	0	0	0	0	0	0	1	1
TGF-beta signaling pathway	0	0	0	0	0	0	1	0
Processing of Capped Intron-Containing Pre-mRNA	0	0	0	0	0	0	1	1
Intrinsic Pathway of Fibrin Clot Formation	0	0	0	0	0	0	1	0
Formyl peptide receptors bind formyl peptides and many other ligands	0	0	0	0	0	0	1	0
mRNA Splicing - Major Pathway	0	0	0	0	0	0	1	1
mRNA Splicing	0	0	0	0	0	0	1	1
Retinoid metabolism and transport	0	0	0	0	0	0	1	0
Chylomicron assembly	0	0	0	0	0	0	1	0
MAP2K and MAPK activation	0	0	0	0	0	0	1	0
Keratinization	0	0	0	0	0	0	1	0
Formation of the cornified envelope	0	0	0	0	0	0	1	0
Metabolism of fat-soluble vitamins	0	0	0	0	0	0	1	0
Reproduction	0	0	0	0	0	0	1	0
Visual phototransduction	0	0	0	0	0	0	1	0
Integrin signaling	0	0	0	0	0	0	1	0
fat-soluble vitamin metabolic process	0	0	0	0	0	0	0	1
negative regulation of response to biotic stimulus	0	0	0	0	0	0	0	1
interstitial matrix	0	0	0	0	0	0	0	1
positive regulation of pattern recognition receptor signaling pathway	0	0	0	0	0	0	0	1
regulation of type 2 immune response	0	0	0	0	0	0	0	1
response to nutrient	0	0	0	0	0	0	0	1
laminin binding	0	0	0	0	0	0	0	1
epithelial to mesenchymal transition	0	0	0	0	0	0	0	1
regulation of epithelial cell proliferation	0	0	0	0	0	0	0	1
mitotic cytokinetic process	0	0	0	0	0	0	0	1
positive regulation of interleukin-1 beta production	0	0	0	0	0	0	0	1
lymphocyte differentiation	0	0	0	0	0	0	0	1
positive regulation of substrate adhesion-dependent cell spreading	0	0	0	0	0	0	0	1
regulation of leukocyte chemotaxis	0	0	0	0	0	0	0	1
positive regulation of epithelial cell migration	0	0	0	0	0	0	0	1
epithelium development	0	0	0	0	0	0	0	1
positive regulation of myeloid leukocyte mediated immunity	0	0	0	0	0	0	0	1
positive regulation of macrophage chemotaxis	0	0	0	0	0	0	0	1
type 2 immune response	0	0	0	0	0	0	0	1
cytoplasmic translation	0	0	0	0	0	0	0	1
regulation of macrophage chemotaxis	0	0	0	0	0	0	0	1
regulation of alpha-beta T cell differentiation	0	0	0	0	0	0	0	1
regulation of response to cytokine stimulus	0	0	0	0	0	0	0	1
regulation of production of molecular mediator of immune response	0	0	0	0	0	0	0	1
regeneration	0	0	0	0	0	0	0	1
negative regulation of T cell differentiation	0	0	0	0	0	0	0	1
response to lipoprotein particle	0	0	0	0	0	0	0	1
negative T cell selection	0	0	0	0	0	0	0	1
negative thymic T cell selection	0	0	0	0	0	0	0	1
cellular response to lipoprotein particle stimulus	0	0	0	0	0	0	0	1
regulation of epithelial cell apoptotic process	0	0	0	0	0	0	0	1
ER to Golgi transport vesicle membrane	0	0	0	0	0	0	0	1
movement in host	0	0	0	0	0	0	0	1
positive regulation of alpha-beta T cell differentiation	0	0	0	0	0	0	0	1
myosin heavy chain binding	0	0	0	0	0	0	0	1
peptidyl-cysteine modification	0	0	0	0	0	0	0	1
regulation of cholesterol metabolic process	0	0	0	0	0	0	0	1
neutrophil degranulation	0	0	0	0	0	0	0	1
negative regulation of innate immune response	0	0	0	0	0	0	0	1
regulation of T-helper cell differentiation	0	0	0	0	0	0	0	1
regulation of triglyceride biosynthetic process	0	0	0	0	0	0	0	1
positive regulation of leukocyte migration	0	0	0	0	0	0	0	1
Yersinia infection	0	0	0	0	0	0	0	1
Protein processing in endoplasmic reticulum	0	0	0	0	0	0	0	1
Salmonella infection	0	0	0	0	0	0	0	1
Metabolism of RNA	0	0	0	0	0	0	0	1
DAP12 interactions	0	0	0	0	0	0	0	1
Asparagine N-linked glycosylation	0	0	0	0	0	0	0	1
Plasma lipoprotein clearance	0	0	0	0	0	0	0	1
