# Supplementary material for: Proteomic analysis of brain and spinal cord tissue reveals distinct immune and mitochondrial processes between human and mouse ALS models
Source: Sci Rep. 2025 Sep 30;15:33959. doi: 10.1038/s41598-025-11466-0 (PMC12484661; doi:10.1038/s41598-025-11466-0)
Supplement: Supplementary file 3 — Supplementary Information 3. [file 41598_2025_11466_MOESM3_ESM.xlsx]

## Sheet: Human_mito_ATP_oxi__respir_term
	ONTOLOGY	ID	Description	setSize	enrichmentScore	NES	pvalue	p.adjust	qvalue	rank	leading_edge	core_enrichment
GO:0042773	BP	GO:0042773	ATP synthesis coupled electron transport	67	-0.800447	-3.07169	1e-12	9.42777777777778e-11	7.75087719298246e-11	820	tags=75%, list=12%, signal=67%	DLD/COX6C/UQCRC2/SDHB/GHITM/COQ9/COA6/COX5A/AFG1L/CYCS/SDHC/COX5B/NDUFA4/NDUFB1/COX4I1/NDUFS8/NDUFB4/MT-CO2/NDUFS4/COX7A2L/COX7A2/NDUFA8/NDUFA7/NDUFA3/COX6B1/NDUFAF1/NDUFB5/NDUFV2/NDUFS3/NDUFS1/NDUFB7/NDUFB8/NDUFA6/COX7C/NDUFA9/NDUFS6/NDUFS2/ISCU/NDUFS7/NDUFB6/NDUFA12/NDUFS5/NDUFB10/NDUFB3/NDUFA5/NDUFC2/NDUFA10/NDUFV1/NDUFB9/NDUFA2
GO:0042775	BP	GO:0042775	mitochondrial ATP synthesis coupled electron transport	67	-0.800447	-3.07169	1e-12	9.42777777777778e-11	7.75087719298246e-11	820	tags=75%, list=12%, signal=67%	DLD/COX6C/UQCRC2/SDHB/GHITM/COQ9/COA6/COX5A/AFG1L/CYCS/SDHC/COX5B/NDUFA4/NDUFB1/COX4I1/NDUFS8/NDUFB4/MT-CO2/NDUFS4/COX7A2L/COX7A2/NDUFA8/NDUFA7/NDUFA3/COX6B1/NDUFAF1/NDUFB5/NDUFV2/NDUFS3/NDUFS1/NDUFB7/NDUFB8/NDUFA6/COX7C/NDUFA9/NDUFS6/NDUFS2/ISCU/NDUFS7/NDUFB6/NDUFA12/NDUFS5/NDUFB10/NDUFB3/NDUFA5/NDUFC2/NDUFA10/NDUFV1/NDUFB9/NDUFA2
GO:0006754	BP	GO:0006754	ATP biosynthetic process	67	-0.769538	-2.95308	1e-12	9.42777777777778e-11	7.75087719298246e-11	1133	tags=69%, list=16%, signal=58%	STOML2/ATP5F1A/ATP5F1C/ATP5F1D/ATP5PO/ATP5MG/ATP5PD/ATP5PF/SDHB/ATP5F1E/ATP5MJ/SDHC/NDUFB1/NDUFA13/NDUFS8/NDUFB4/NDUFS4/DMAC2L/NDUFA8/NDUFA7/NDUFA3/NDUFB5/NDUFV2/NDUFS3/NDUFS1/NDUFB7/NDUFB8/NDUFA6/NDUFA9/NDUFS6/NDUFS2/NDUFS7/NDUFB6/NDUFA12/NDUFS5/NDUFB10/NDUFB3/NDUFA5/NUDT2/NDUFC2/NDUFA10/NDUFV1/NDUFB11/NDUFB9/NDUFA2/NDUFA11
GO:0015986	BP	GO:0015986	proton motive force-driven ATP synthesis	55	-0.793089	-2.92471	1e-12	9.42777777777778e-11	7.75087719298246e-11	1133	tags=80%, list=16%, signal=68%	STOML2/ATP5F1A/ATP5F1C/ATP5F1D/ATP5PO/ATP5MG/ATP5PD/ATP5PF/SDHB/ATP5F1E/ATP5MJ/SDHC/NDUFB1/NDUFA13/NDUFS8/NDUFB4/NDUFS4/NDUFA8/NDUFA7/NDUFA3/NDUFB5/NDUFV2/NDUFS3/NDUFS1/NDUFB7/NDUFB8/NDUFA6/NDUFA9/NDUFS6/NDUFS2/NDUFS7/NDUFB6/NDUFA12/NDUFS5/NDUFB10/NDUFB3/NDUFA5/NDUFC2/NDUFA10/NDUFV1/NDUFB11/NDUFB9/NDUFA2/NDUFA11
GO:0042776	BP	GO:0042776	proton motive force-driven mitochondrial ATP synthesis	51	-0.801211	-2.90455	1e-12	9.42777777777778e-11	7.75087719298246e-11	1133	tags=84%, list=16%, signal=71%	STOML2/ATP5F1A/ATP5F1C/ATP5F1D/ATP5PO/ATP5MG/ATP5PD/ATP5PF/SDHB/ATP5F1E/SDHC/NDUFB1/NDUFA13/NDUFS8/NDUFB4/NDUFS4/NDUFA8/NDUFA7/NDUFA3/NDUFB5/NDUFV2/NDUFS3/NDUFS1/NDUFB7/NDUFB8/NDUFA6/NDUFA9/NDUFS6/NDUFS2/NDUFS7/NDUFB6/NDUFA12/NDUFS5/NDUFB10/NDUFB3/NDUFA5/NDUFC2/NDUFA10/NDUFV1/NDUFB11/NDUFB9/NDUFA2/NDUFA11
GO:0046034	BP	GO:0046034	ATP metabolic process	90	-0.625912	-2.5311	2.55398678246831e-11	1.69301389447216e-09	1.39188079008368e-09	1133	tags=59%, list=16%, signal=50%	STOML2/PARG/ATP5F1A/ATP5F1C/ATP5F1D/ATP5PO/AK4/ATP5MG/ATP1B1/ATP5PD/ATP5PF/SDHB/ATP5F1E/AK5/ATP5MJ/ATP1A2/ATP5IF1/SDHC/NDUFB1/NDUFA13/NDUFS8/NDUFB4/SLC25A25/NDUFS4/DMAC2L/NDUFA8/NDUFA7/NDUFA3/NDUFB5/NDUFV2/NDUFS3/NDUFS1/NDUFB7/NDUFB8/NDUFA6/NDUFA9/NDUFS6/NDUFS2/NDUFS7/NDUFB6/NDUFA12/NDUFS5/NDUFB10/NDUFB3/NDUFA5/NUDT2/NDUFC2/NDUFA10/NDUFV1/NDUFB11/NDUFB9/NDUFA2/NDUFA11
GO:0045259	CC	GO:0045259	proton-transporting ATP synthase complex	15	-0.739042	-1.92721	0.000367133	0.00506524	0.00416429	1447	tags=87%, list=21%, signal=69%	ATP5F1B/ATP5PB/ATP5ME/ATP5F1A/ATP5F1C/ATP5F1D/ATP5PO/ATP5MG/ATP5PD/ATP5PF/ATP5F1E/ATP5MJ/DMAC2L
GO:0005753	CC	GO:0005753	mitochondrial proton-transporting ATP synthase complex	14	-0.728872	-1.85563	0.00103501	0.0118039	0.00970433	1447	tags=100%, list=21%, signal=80%	ATP5MK/ATP5F1B/ATP5PB/ATP5ME/ATP5F1A/ATP5F1C/ATP5F1D/ATP5PO/ATP5MG/ATP5PD/ATP5PF/ATP5F1E/ATP5MJ
GO:0046933	MF	GO:0046933	proton-transporting ATP synthase activity, rotational mechanism	13	-0.74972	-1.89213	0.00119382	0.0132586	0.0109003	1447	tags=85%, list=21%, signal=67%	ATP5F1B/ATP5PB/ATP5ME/ATP5F1A/ATP5F1C/ATP5F1D/ATP5PO/ATP5MG/ATP5PD/ATP5PF/ATP5F1E
GO:0016469	CC	GO:0016469	proton-transporting two-sector ATPase complex	31	-0.543695	-1.75507	0.00494291	0.0401345	0.0329959	1447	tags=55%, list=21%, signal=44%	ATP5F1B/ATP5PB/ATP6AP1/ATP5ME/ATP5F1A/ATP6AP2/ATP5F1C/ATP5F1D/ATP5PO/ATP5MG/ATP5PD/ATP5PF/ATP5F1E/ATP5MJ/ATP6V0D1/ATP6V0A1/DMAC2L
GO:0006119	BP	GO:0006119	oxidative phosphorylation	101	-0.733226	-2.95732	1e-12	9.42777777777778e-11	7.75087719298246e-11	1306	tags=73%, list=19%, signal=61%	DNAJC30/FXN/UQCRQ/ATP5ME/UQCRC1/STOML2/ATP5F1A/TEFM/ATP5F1C/ATP5F1D/ATP5PO/UQCRH/AK4/ATP5MG/SLC25A23/DLD/COX6C/UQCRC2/ATP5PD/ATP5PF/TMEM135/SDHB/ATP5F1E/GHITM/COQ9/COA6/NIPSNAP2/COX5A/AFG1L/CYCS/SDHC/COX5B/NDUFA4/NDUFB1/COX4I1/NDUFA13/NDUFS8/NDUFB4/UQCC2/MT-CO2/NDUFS4/COX7A2L/COX7A2/NDUFA8/NDUFA7/NDUFA3/COX6B1/NDUFAF1/NDUFB5/NDUFV2/NDUFS3/NDUFS1/NDUFB7/NDUFB8/NDUFA6/COX7C/NDUFA9/NDUFS6/NDUFS2/ISC…
GO:0015453	MF	GO:0015453	oxidoreduction-driven active transmembrane transporter activity	46	-0.862594	-3.04192	1e-12	9.42777777777778e-11	7.75087719298246e-11	479	tags=78%, list=7%, signal=73%	COX5A/COX5B/NDUFA4/NDUFB1/COX4I1/NDUFS8/NDUFB4/MT-CO2/NDUFS4/COX7A2L/NDUFA8/NDUFA7/NDUFA3/COX6B1/NDUFB5/NDUFV2/NDUFS3/NDUFS1/NDUFB7/NDUFB8/NDUFA6/NDUFA9/NDUFS6/NDUFS2/NDUFS7/NDUFB6/NDUFA12/NDUFS5/NDUFB10/NDUFB3/NDUFA5/NDUFC2/NDUFA10/NDUFV1/NDUFB9/NDUFA2
GO:1990204	CC	GO:1990204	oxidoreductase complex	94	-0.625945	-2.52783	1.0244454925043e-11	7.36645763042284e-10	6.05620007031755e-10	914	tags=57%, list=13%, signal=51%	UQCRH/GMPR/RAC3/DLD/UQCRC2/SDHB/PDK2/BCKDHB/DLAT/OGDH/IDH3G/GCSH/IDH3B/IDH3A/SDHC/NDUFA4/NDUFB1/HSD17B8/PDHX/NDUFA13/NDUFS8/NDUFB4/CBR4/NDUFS4/NDUFA8/NDUFA7/NDUFA3/OGDHL/NDUFAF1/FOXRED1/NDUFB5/NDUFV2/NDUFS3/NDUFS1/NDUFB7/NDUFB8/NDUFA6/NDUFA9/NDUFS6/NDUFS2/NDUFS7/NDUFB6/NDUFA12/NDUFS5/NDUFB10/NDUFB3/NDUFA5/NDUFC2/NDUFA10/NDUFV1/NDUFB11/NDUFB9/NDUFA2/NDUFA11
GO:0016655	MF	GO:0016655	oxidoreductase activity, acting on NAD(P)H, quinone or similar compound as acceptor	44	-0.756485	-2.6403	3.10580014451282e-11	1.99641774440843e-09	1.6413187845045e-09	372	tags=77%, list=5%, signal=74%	DHRS4/NDUFA4/NDUFB1/NDUFS8/NDUFB4/CBR4/NDUFS4/NDUFA8/NDUFA7/NDUFA3/NDUFB5/NDUFV2/NDUFS3/NDUFS1/NDUFB7/NDUFB8/NDUFA6/NDUFA9/NDUFS6/AKR1C1/NDUFS2/NDUFS7/NDUFB6/NDUFA12/NDUFS5/NDUFB10/NDUFB3/NDUFA5/NDUFC2/NDUFA10/NDUFV1/NDUFB9/NDUFA2/AKR1C3
GO:0016651	MF	GO:0016651	oxidoreductase activity, acting on NAD(P)H	57	-0.619577	-2.32216	1.0533070553799e-07	3.80311079357381e-06	3.12665883807507e-06	372	tags=60%, list=5%, signal=57%	DHRS4/NDUFA4/NDUFB1/NDUFS8/NDUFB4/CBR4/NDUFS4/NDUFA8/NDUFA7/NDUFA3/NDUFB5/NDUFV2/NDUFS3/NDUFS1/NDUFB7/NDUFB8/NDUFA6/NDUFA9/NDUFS6/AKR1C1/NDUFS2/NDUFS7/NDUFB6/NDUFA12/NDUFS5/NDUFB10/NDUFB3/NDUFA5/NDUFC2/NDUFA10/NDUFV1/NDUFB9/NDUFA2/AKR1C3
GO:0016491	MF	GO:0016491	oxidoreductase activity	437	-0.307008	-1.42495	1.02853962206788e-05	0.000240418	0.000197655	774	tags=31%, list=11%, signal=30%	GFER/CYP51A1/DUS2/ALDH1L2/DECR1/ABCC4/FADS2/NDUFAF5/GPX2/ACAD11/CRAT/COQ6/QDPR/UQCRH/GMPR/EHHADH/TMX4/ALDH9A1/CPOX/DLD/MGST1/ME3/GCDH/AASS/ASPHD2/SDHB/TM7SF2/COQ7/NQO2/TXNRD2/TXN2/HEPH/BCKDHB/DLAT/OGDH/HSD17B10/MTHFD2L/ACADS/VCAM1/IDH3G/MGST3/GLUD1/IVD/ACAD9/MDH2/COX5A/MSRB2/ADH1C/IDH3B/TMX2/SARDH/KIAA1191/ACAD10/DAO/NOS1/AKR7A2/IDH3A/ALDH2/CYCS/SDHC/PRDX5/COX5B/DHRS4/GPHN/SCD5/NDUFA4/NDUFB1/COX4…
GO:0016627	MF	GO:0016627	oxidoreductase activity, acting on the CH-CH group of donors	49	-0.503343	-1.82293	0.000896669	0.0104965	0.00862951	1022	tags=43%, list=14%, signal=37%	DUS2/DECR1/ACAD11/CRAT/CPOX/GCDH/SDHB/TM7SF2/ACADS/IVD/ACAD9/ACAD10/SDHC/MECR/ACADSB/PTGR3/AKR1C1/PTGR1/AKR1C3/DHCR24/DECR2
GO:0016684	MF	GO:0016684	oxidoreductase activity, acting on peroxide as acceptor	39	0.694994	1.83054	0.00134439	0.014681	0.0120697	692	tags=44%, list=10%, signal=40%	MPO/GSTZ1/HBA1/EPX/HBD/GSTA1/HBB/HBZ/GPX3/HBG1/CAT/CLIC2/GPX1/GSTP1/HBQ1/PTGS1/GPX8
GO:0016675	MF	GO:0016675	oxidoreductase activity, acting on a heme group of donors	10	-0.760548	-1.76081	0.00469083	0.0387594	0.0318653	479	tags=60%, list=7%, signal=56%	COX5A/COX5B/COX4I1/MT-CO2/COX7A2L/COX6B1
GO:0098798	CC	GO:0098798	mitochondrial protein-containing complex	228	-0.72961	-3.2186	1e-12	9.42777777777778e-11	7.75087719298246e-11	1504	tags=76%, list=21%, signal=62%	BCKDHA/MRPS23/PHB1/TIMM17B/PDHA1/TIMM17A/ATP5F1B/HSPA9/TIMM29/MRPS22/ATP5PB/MRPS14/TIMM23/MRPS18A/SPG7/GRPEL1/TIMM8A/FXN/UQCRQ/TIMM21/ATP5ME/MRPS11/MRPS2/UQCRC1/MTX2/APOO/MPC2/MCU/ATP5F1A/TIMM13/MRPS9/MRPL2/MICU1/MTX1/PDK1/MRPL33/ATP5F1C/ATP5F1D/PDHB/IMMT/MRPL46/CHCHD3/MRPL44/ATP5PO/MRPL4/MFN1/TIMM10/UQCRH/TRMT10C/MRPL18/ATP5MG/MRPL34/SLC25A6/DLD/MRPS17/COX6C/MRPL12/UQCRC2/ATP5PD/MICOS13/MRPS7/TO…
GO:0005747	CC	GO:0005747	mitochondrial respiratory chain complex I	36	-0.956397	-3.16319	1e-12	9.42777777777778e-11	7.75087719298246e-11	341	tags=97%, list=5%, signal=93%	NDUFA4/NDUFB1/NDUFA13/NDUFS8/NDUFB4/NDUFS4/NDUFA8/NDUFA7/NDUFA3/NDUFAF1/FOXRED1/NDUFB5/NDUFV2/NDUFS3/NDUFS1/NDUFB7/NDUFB8/NDUFA6/NDUFA9/NDUFS6/NDUFS2/NDUFS7/NDUFB6/NDUFA12/NDUFS5/NDUFB10/NDUFB3/NDUFA5/NDUFC2/NDUFA10/NDUFV1/NDUFB11/NDUFB9/NDUFA2/NDUFA11
GO:0005746	CC	GO:0005746	mitochondrial respirasome	64	-0.82501	-3.14253	1e-12	9.42777777777778e-11	7.75087719298246e-11	388	tags=69%, list=5%, signal=66%	COX5A/SDHC/COX5B/NDUFA4/NDUFB1/COX4I1/NDUFA13/NDUFS8/NDUFB4/MT-CO2/NDUFS4/COX7A2L/COX7A2/NDUFA8/NDUFA7/NDUFA3/COX6B1/NDUFAF1/FOXRED1/NDUFB5/NDUFV2/NDUFS3/NDUFS1/NDUFB7/NDUFB8/NDUFA6/COX7C/NDUFA9/NDUFS6/NDUFS2/NDUFS7/NDUFB6/NDUFA12/NDUFS5/NDUFB10/NDUFB3/NDUFA5/NDUFC2/NDUFA10/NDUFV1/NDUFB11/NDUFB9/NDUFA2/NDUFA11
GO:0098800	CC	GO:0098800	inner mitochondrial membrane protein complex	111	-0.744993	-3.02815	1e-12	9.42777777777778e-11	7.75087719298246e-11	1485	tags=82%, list=21%, signal=66%	PHB1/TIMM17B/TIMM17A/ATP5F1B/HSPA9/TIMM29/ATP5PB/TIMM23/SPG7/GRPEL1/UQCRQ/TIMM21/ATP5ME/UQCRC1/MTX2/APOO/MPC2/MCU/ATP5F1A/MICU1/MTX1/ATP5F1C/ATP5F1D/IMMT/CHCHD3/ATP5PO/TIMM10/UQCRH/ATP5MG/SLC25A6/COX6C/UQCRC2/ATP5PD/MICOS13/MTX3/ATP5PF/SDHB/TIMM50/ATP5F1E/DNAJC19/AFG3L2/ATP5MJ/AGK/MICOS10/MICU3/COX5A/PAM16/SDHC/COX5B/NDUFA4/NDUFB1/COX4I1/NDUFA13/NDUFS8/NDUFB4/TIMM9/MT-CO2/NDUFS4/COX7A2L/COX7A2/ND…
GO:0006120	BP	GO:0006120	mitochondrial electron transport, NADH to ubiquinone	36	-0.909179	-3.00702	1e-12	9.42777777777778e-11	7.75087719298246e-11	341	tags=86%, list=5%, signal=82%	NDUFA4/NDUFB1/NDUFS8/NDUFB4/NDUFS4/NDUFA8/NDUFA7/NDUFA3/NDUFAF1/NDUFB5/NDUFV2/NDUFS3/NDUFS1/NDUFB7/NDUFB8/NDUFA6/NDUFA9/NDUFS6/NDUFS2/ISCU/NDUFS7/NDUFB6/NDUFS5/NDUFB10/NDUFB3/NDUFA5/NDUFC2/NDUFA10/NDUFV1/NDUFB9/NDUFA2
GO:0032981	BP	GO:0032981	mitochondrial respiratory chain complex I assembly	46	-0.842352	-2.97053	1e-12	9.42777777777778e-11	7.75087719298246e-11	659	tags=76%, list=9%, signal=69%	NDUFAF3/NDUFAF4/ACAD9/NDUFAF7/NDUFB1/NDUFA13/NDUFS8/NDUFB4/ECSIT/NDUFS4/NDUFA8/NDUFA3/NDUFAF1/FOXRED1/NDUFB5/NDUFS3/NDUFS1/NDUFB7/NDUFB8/NDUFA6/NDUFA9/NDUFS2/NDUFS7/NDUFB6/NDUFA12/NDUFS5/NDUFB10/NDUFB3/NDUFA5/NDUFC2/NDUFA10/NDUFB11/NDUFB9/NDUFA2/NDUFA11
GO:0033108	BP	GO:0033108	mitochondrial respiratory chain complex assembly	71	-0.756886	-2.92879	1e-12	9.42777777777778e-11	7.75087719298246e-11	950	tags=63%, list=13%, signal=55%	NDUFAF5/COX20/TMEM126A/COX16/COA3/NDUFAF3/SCO1/NDUFAF4/TFAM/ACAD9/UQCC1/NDUFAF7/NDUFB1/NDUFA13/NDUFS8/NDUFB4/ECSIT/UQCC2/TTC19/NDUFS4/NDUFA8/NDUFA3/NDUFAF1/FOXRED1/NDUFB5/NDUFS3/NDUFS1/NDUFB7/NDUFB8/NDUFA6/NDUFA9/NDUFS2/NDUFS7/NDUFB6/NDUFA12/NDUFS5/NDUFB10/NDUFB3/NDUFA5/NDUFC2/NDUFA10/NDUFB11/NDUFB9/NDUFA2/NDUFA11
GO:0140053	BP	GO:0140053	mitochondrial gene expression	122	-0.690755	-2.89713	1e-12	9.42777777777778e-11	7.75087719298246e-11	1626	tags=72%, list=23%, signal=56%	TSFM/SUPV3L1/MRPS25/DAP3/MRPS16/TACO1/MRPS23/MTRES1/MRPS22/MRPS14/IARS2/GATC/YARS2/MRPS18A/QRSL1/ELAC2/MRPS11/GFM1/MRPS2/TEFM/MRPS9/MRPL2/MALSU1/MRPL33/MRPL46/MRPL44/MRPL4/PUS1/TRMT10C/MRPL18/GATB/RMND1/TUFM/MRPL34/MRPS17/MRPL12/COA3/MRPS7/MRPL16/MRPL42/RARS2/TARS2/PRORP/MRPL50/MRPL40/TBRG4/WARS2/HSD17B10/MRPL58/MRPL13/FASTKD5/TFAM/MRPL17/MRPL49/MRPL55/MRPL45/MRPL14/GFM2/FASTKD2/MRPL15/MRPL3/MRPL…
GO:0005743	CC	GO:0005743	mitochondrial inner membrane	349	-0.634069	-2.89573	1e-12	9.42777777777778e-11	7.75087719298246e-11	1492	tags=64%, list=21%, signal=53%	MRPS23/MTFP1/PHB1/TIMM17B/NDUFAF2/TIMM17A/ATP5F1B/TMEM177/ALAS1/HSPA9/TIMM29/MRPS22/LETMD1/ATP5PB/MRPS14/YME1L1/TIMM23/SLC25A53/SCO2/DNAJC30/MRPS18A/SPG7/GRPEL1/TIMM8A/GPD2/UQCRQ/SLC25A13/TIMM21/ATP5ME/MRPS11/SMIM20/MRPS2/MAIP1/SRC/UQCRC1/MTX2/ENDOG/APOO/STOML2/MPC2/UQCC4/MCU/ATP5F1A/NNT/TMEM70/PARL/TIMM13/TMEM65/MRPS9/MRPL2/MICU1/MTX1/SLC25A29/MRPL33/ATP5F1C/ATP5F1D/TMEM126B/IMMT/MRPL46/CHCHD3/M…
GO:0032543	BP	GO:0032543	mitochondrial translation	102	-0.717256	-2.89299	1e-12	9.42777777777778e-11	7.75087719298246e-11	1626	tags=76%, list=23%, signal=60%	TSFM/MRPS25/DAP3/MRPS16/TACO1/MRPS23/MRPS22/MRPS14/IARS2/GATC/YARS2/MRPS18A/QRSL1/MRPS11/GFM1/MRPS2/MRPS9/MRPL2/MALSU1/MRPL33/MRPL46/MRPL44/MRPL4/TRMT10C/MRPL18/GATB/RMND1/TUFM/MRPL34/MRPS17/MRPL12/COA3/MRPS7/MRPL16/MRPL42/RARS2/TARS2/MRPL50/MRPL40/WARS2/MRPL58/MRPL13/MRPL17/MRPL49/MRPL55/MRPL45/MRPL14/GFM2/FASTKD2/MRPL15/MRPL3/MRPL19/MRPL39/MRPL9/GADD45GIP1/MRPL41/MRPL27/MRPL48/MRPL22/MRPL20/MRP…
GO:0005762	CC	GO:0005762	mitochondrial large ribosomal subunit	43	-0.830613	-2.88332	1e-12	9.42777777777778e-11	7.75087719298246e-11	1086	tags=95%, list=15%, signal=81%	MRPL2/MRPL33/MRPL46/MRPL44/MRPL4/MRPL18/MRPL34/MRPL12/MRPL16/MRPL42/MRPL50/MRPL40/NSUN4/MRPL58/MRPL13/MRPL17/MRPL49/MRPL55/MRPL45/MRPL14/MRPL15/MRPL3/MRPL19/MRPL39/MRPL9/GADD45GIP1/MRPL41/MRPL27/MRPL48/MRPL22/MRPL20/MRPL23/MRPL37/MRPL28/MRPL38/MRPL21/MRPL43/MRPL47/MRPL24/MRPL11/MRPL1
GO:0005761	CC	GO:0005761	mitochondrial ribosome	70	-0.720785	-2.81542	1e-12	9.42777777777778e-11	7.75087719298246e-11	1619	tags=77%, list=23%, signal=60%	MRPS25/DAP3/MRPS16/MRPS23/MRPS22/MRPS14/MRPS18A/MRPS11/MRPS2/MRPS9/MRPL2/MRPL33/MRPL46/MRPL44/MRPL4/MRPL18/MRPL34/MRPS17/MRPL12/MRPS7/MRPL16/MRPL42/MRPL50/MRPL40/NSUN4/MRPL58/MRPL13/MRPL17/MRPL49/MRPL55/MRPL45/MRPL14/MRPL15/MRPL3/MRPL19/MRPL39/MRPL9/GADD45GIP1/MRPL41/MRPL27/MRPL48/MRPL22/MRPL20/MRPL23/MRPL37/MRPL28/MRPL38/MRPL21/MRPL43/MRPL47/MRPL24/MRPL11/MRPL1/NDUFA7
GO:0005759	CC	GO:0005759	mitochondrial matrix	379	-0.600166	-2.80418	1e-12	9.42777777777778e-11	7.75087719298246e-11	1361	tags=56%, list=19%, signal=48%	ATP5PB/MRPS14/IARS2/PDP1/SCO2/ACAA2/YARS2/MRPS18A/GRPEL1/DNAJA3/FXN/ELAC2/PPTC7/ISCA2/ALDH7A1/MRPS11/NMNAT3/GFM1/MRPS2/MTHFD1L/MAIP1/HAGH/MRM3/ME2/ACSS1/PARG/ATP5F1A/TEFM/ALDH4A1/FAHD1/MRPS9/MRPL2/MALSU1/PDK1/MRPL33/ATP5F1C/ATP5F1D/FH/PDHB/ALDH1L2/DECR1/MRPL46/GLRX5/MRPL44/DLST/PPM1K/MRPL4/HYKK/ACOT9/BCAT2/POLDIP2/PUS1/AK4/TRMT10C/MRPL18/TUFM/MRPL34/DLD/HSPE1/MRPS17/ARL2BP/MRPL12/LONP1/COQ5/ME3/G…
GO:0007005	BP	GO:0007005	mitochondrion organization	366	-0.443755	-2.04436	1e-12	9.42777777777778e-11	7.75087719298246e-11	1549	tags=47%, list=22%, signal=39%	RALBP1/ATAD3B/SLC35F6/TACO1/MARCKS/TMEM186/MTFP1/PHB1/CHCHD7/TIMM17B/NDUFAF2/CXADR/TIMM17A/PEX5/LEPROT/HSPA9/TIMM29/LETMD1/HDAC6/STAT2/YME1L1/TIMM23/SCO2/ACAA2/TSPO/SPG7/GRPEL1/DNAJA3/TIMM8A/SLC25A46/FXN/TIMM21/VPS13D/UBL5/SMIM20/BNIP3L/LIG3/WASF1/MAIP1/SLC30A9/RIMOC1/MTX2/ATP13A2/ENDOG/APOO/STOML2/UQCC4/MCU/TMEM70/PARL/TIMM13/SQSTM1/MTX1/ATP5F1D/TMEM126B/GSK3B/IMMT/TSC2/FMC1/MTFR1L/CHCHD3/USP30/…
GO:0007007	BP	GO:0007007	inner mitochondrial membrane organization	31	-0.733004	-2.36616	2.66262362820843e-07	8.62303873486586e-06	7.08927552596918e-06	1413	tags=81%, list=20%, signal=65%	HSPA9/TIMM29/TIMM8A/SLC25A46/MAIP1/MTX2/APOO/TIMM13/MTX1/IMMT/CHCHD3/TIMM10/ADCK1/MICOS13/MTX3/GHITM/AFG3L2/TMEM11/LETM1/AGK/MICOS10/TOMM70/NDUFA13/OPA1/TIMM9
GO:0007006	BP	GO:0007006	mitochondrial membrane organization	78	-0.553998	-2.18661	3.33405793843466e-07	1.05953114635274e-05	8.71074392194224e-06	1439	tags=56%, list=20%, signal=45%	PEX5/HSPA9/TIMM29/ACAA2/SPG7/TIMM8A/SLC25A46/BNIP3L/MAIP1/MTX2/APOO/TIMM13/MTX1/GSK3B/IMMT/CHCHD3/TIMM10/RHOT1/SLC9A1/SLC25A6/ADCK1/MICOS13/MTX3/MFN2/TIMM50/HIP1R/TOMM40/GHITM/AFG3L2/SLC25A5/VDAC2/TMEM11/LETM1/TOMM22/ATP5IF1/AGK/MICOS10/TOMM70/NDUFA13/SLC25A4/OPA1/TIMM9/MTCH1/THEM4
GO:1990542	BP	GO:1990542	mitochondrial transmembrane transport	39	-0.68556	-2.31217	8.56415098912505e-07	2.48858976516185e-05	2.04594912058153e-05	1480	tags=69%, list=21%, signal=55%	TIMM17B/TIMM17A/TIMM23/GRPEL1/SLC25A13/TIMM21/MAIP1/MCU/MICU1/MRPL18/SLC25A23/SLC25A18/SFXN1/TOMM40L/TIMM50/CPT2/TOMM40/DNAJC19/AFG3L2/VDAC1/MICU3/PAM16/SLC25A36/TOMM70/CPT1A/SLC25A12/SLC25A22
GO:0006123	BP	GO:0006123	mitochondrial electron transport, cytochrome c to oxygen	15	-0.837175	-2.18311	2.49620407278701e-06	6.66046904326974e-05	5.47578430664002e-05	479	tags=80%, list=7%, signal=75%	COX6C/COX5A/AFG1L/CYCS/COX5B/NDUFA4/COX4I1/MT-CO2/COX7A2L/COX7A2/COX6B1/COX7C
GO:0005751	CC	GO:0005751	mitochondrial respiratory chain complex IV	15	-0.825819	-2.1535	4.92500779806572e-06	0.000124371	0.000102249	814	tags=73%, list=12%, signal=65%	COX6C/UQCRC2/COX5A/COX5B/NDUFA4/COX4I1/MT-CO2/COX7A2L/COX7A2/COX6B1/COX7C
GO:0005741	CC	GO:0005741	mitochondrial outer membrane	156	-0.409152	-1.77635	1.94065036588614e-05	0.000421136	0.000346229	1885	tags=47%, list=27%, signal=35%	DNAJC11/MGARP/RAB11FIP5/BNIP3/QTRT1/MTCH2/PHB2/ARMC10/MIGA2/RMDN3/MTARC1/UBB/SLC8A3/DNM1L/SLC44A1/MTARC2/HINT2/SEPTIN4/AKAP1/HSPA9/LETMD1/TSPO/SLC25A46/BNIP3L/WASF1/MTX2/APOO/MTX1/IMMT/MTOR/CHCHD3/USP30/EPHA4/MFN1/RHOT1/SARM1/ATAD1/MCL1/ARMC1/ZNFX1/TUFM/MGST1/MICOS13/TOMM40L/MTX3/HAX1/MFN2/TOMM40/VDAC2/MARCHF5/NIPSNAP2/MIGA1/TOMM22/MGST3/AGK/VDAC1/FUNDC2/MICOS10/DAO/ACSL6/TOMM70/CPT1A/CISD1/GK/PP…
GO:0005758	CC	GO:0005758	mitochondrial intermembrane space	56	-0.554719	-2.07072	2.96802801139963e-05	0.000610876	0.000502221	1481	tags=59%, list=21%, signal=47%	CHCHD7/DIABLO/FKBP10/TIMM29/TIMM23/NLN/TIMM8A/CLPB/STOML2/TIMM13/MICU1/IMMT/GFER/RNASET2/TIMM10/CPOX/ARL2BP/HAX1/COA6/SIRT5/AGK/CMC4/CYCS/SUOX/OPA1/TIMM9/UQCC2/NDUFA8/COA7/NDUFS1/NDUFB7/NDUFS5/THEM4
GO:0006839	BP	GO:0006839	mitochondrial transport	121	-0.431523	-1.79095	8.10101532249731e-05	0.0014814	0.00121791	1480	tags=44%, list=21%, signal=35%	TIMM17B/TIMM17A/LEPROT/TIMM29/STARD3/TIMM23/ACAA2/TSPO/SPG7/GRPEL1/TIMM8A/SLC25A46/SLC25A13/TIMM21/UBL5/KIFBP/BNIP3L/MAIP1/MTX2/PARL/TIMM13/MTX1/GSK3B/ABLIM3/TIMM10/RHOT1/SLC9A1/SLC25A6/TOMM40L/HAX1/MFN2/TIMM50/CPT2/SLC25A14/HIP1R/TOMM40/DNAJC19/SLC25A5/VDAC2/HSPD1/TMEM14C/TOMM22/ATP5IF1/AGK/PAM16/TOMM70/CPT1A/NDUFA13/SLC25A4/GDAP1/TIMM9/MTCH1/THEM4
GO:0000959	BP	GO:0000959	mitochondrial RNA metabolic process	35	-0.590189	-1.94933	0.000340929	0.00477357	0.00392451	1469	tags=63%, list=21%, signal=50%	Q32P41/SUPV3L1/MTRES1/GRSF1/YARS2/ELAC2/TEFM/PUS1/TRMT10C/MRPL12/TARS2/PRORP/TBRG4/WARS2/HSD17B10/FASTKD5/TFAM/FASTKD2/SARS2/LRPPRC/SLIRP/EARS2
GO:0042645	CC	GO:0042645	mitochondrial nucleoid	35	-0.589187	-1.94603	0.000380016	0.00522599	0.00429646	1681	tags=66%, list=24%, signal=50%	CLPX/ATAD3A/SUPV3L1/SSBP1/ATP5F1B/HSPA9/GRSF1/ELAC2/TEFM/POLDIP2/TRMT10C/TUFM/LONP1/PRORP/SLC25A5/VDAC2/HSD17B10/FASTKD5/TFAM/VDAC1/FASTKD2/LRPPRC/UQCC2
GO:0098799	CC	GO:0098799	outer mitochondrial membrane protein complex	19	-0.698655	-1.97775	0.000539904	0.00698336	0.00574124	1413	tags=74%, list=20%, signal=59%	HSPA9/MTX2/APOO/MTX1/IMMT/CHCHD3/MFN1/MICOS13/TOMM40L/MTX3/TOMM40/TOMM22/MICOS10/TOMM70
GO:0005742	CC	GO:0005742	mitochondrial outer membrane translocase complex	18	-0.69226	-1.9078	0.000913577	0.0106297	0.008739	1413	tags=72%, list=20%, signal=58%	HSPA9/MTX2/APOO/MTX1/IMMT/CHCHD3/MICOS13/TOMM40L/MTX3/TOMM40/TOMM22/MICOS10/TOMM70
GO:0005744	CC	GO:0005744	TIM23 mitochondrial import inner membrane translocase complex	12	-0.766381	-1.87608	0.00117582	0.0130967	0.0107672	1480	tags=92%, list=21%, signal=73%	TIMM17B/TIMM17A/HSPA9/TIMM23/GRPEL1/TIMM21/TIMM10/SLC25A6/TIMM50/DNAJC19/PAM16
GO:0006851	BP	GO:0006851	mitochondrial calcium ion transmembrane transport	12	-0.752025	-1.84094	0.00165072	0.0172918	0.0142162	1672	tags=92%, list=24%, signal=70%	PMPCB/SLC8A3/MAIP1/MCU/MICU1/SLC25A23/GHITM/AFG3L2/LETM1/VDAC1/MICU3
GO:0070131	BP	GO:0070131	positive regulation of mitochondrial translation	8	-0.818458	-1.81504	0.00168885	0.0176043	0.014473	898	tags=75%, list=13%, signal=66%	TRMT10C/RMND1/COA3/FASTKD2/UQCC2/C1QBP
GO:0030150	BP	GO:0030150	protein import into mitochondrial matrix	13	-0.737726	-1.86186	0.00177869	0.0184276	0.0151499	1480	tags=85%, list=21%, signal=67%	TIMM17B/TIMM17A/TIMM23/GRPEL1/TIMM21/TOMM40L/TIMM50/TOMM40/DNAJC19/PAM16/TOMM70
GO:0036444	BP	GO:0036444	calcium import into the mitochondrion	8	-0.815198	-1.80781	0.00196458	0.0198919	0.0163538	1183	tags=88%, list=17%, signal=73%	MAIP1/MCU/MICU1/SLC25A23/AFG3L2/VDAC1/MICU3
GO:0062125	BP	GO:0062125	regulation of mitochondrial gene expression	15	-0.680535	-1.77464	0.00258664	0.02455	0.0201833	1626	tags=73%, list=23%, signal=57%	TSFM/TACO1/MTRES1/MALSU1/TRMT10C/RMND1/COA3/FASTKD2/LRPPRC/UQCC2/C1QBP
GO:0070585	BP	GO:0070585	protein localization to mitochondrion	94	-0.392727	-1.586	0.0029253	0.026921	0.0221326	1480	tags=41%, list=21%, signal=33%	TIMM17B/ISG15/TIMM17A/LEPROT/TIMM29/TIMM23/TSPO/GRPEL1/TIMM8A/TIMM21/UBL5/BNIP3L/MAIP1/MTX2/PARL/TIMM13/MTX1/ABLIM3/TIMM10/SARM1/TOMM40L/HAX1/MFN2/TIMM50/TOMM40/DNAJC19/MARCHF5/HSPD1/TOMM22/ATP5IF1/AGK/FKBP8/PAM16/TOMM70/HK1/NDUFA13/GDAP1/TIMM9/MTCH1
GO:0005763	CC	GO:0005763	mitochondrial small ribosomal subunit	28	-0.564249	-1.76958	0.00324234	0.029051	0.0238837	2812	tags=86%, list=40%, signal=52%	MRPS34/MRPS15/MRPS21/MRPS31/PTCD3/MRPS28/MRPS12/MRPS24/MRPS10/MRPS27/MRPS18B/MRPS25/DAP3/MRPS16/MRPS23/MRPS22/MRPS14/MRPS18A/MRPS11/MRPS2/MRPS9/MRPS17/MRPS7/MRPL42
GO:0070129	BP	GO:0070129	regulation of mitochondrial translation	13	-0.717972	-1.812	0.003431	0.0304838	0.0250617	1082	tags=77%, list=15%, signal=65%	TSFM/TACO1/MALSU1/TRMT10C/RMND1/COA3/FASTKD2/LRPPRC/UQCC2/C1QBP
GO:0031314	CC	GO:0031314	extrinsic component of mitochondrial inner membrane	5	-0.868794	-1.67403	0.00354701	0.0311879	0.0256406	931	tags=100%, list=13%, signal=87%	COQ5/COQ7/COQ3/TAMM41
GO:0045039	BP	GO:0045039	protein insertion into mitochondrial inner membrane	9	-0.768053	-1.73596	0.00404543	0.0346722	0.0285051	1404	tags=89%, list=20%, signal=71%	TIMM29/TIMM8A/TIMM13/TIMM10/AGK/TOMM70/NDUFA13/TIMM9
GO:0006626	BP	GO:0006626	protein targeting to mitochondrion	75	-0.415063	-1.61714	0.00436442	0.0368846	0.030324	1480	tags=44%, list=21%, signal=35%	TIMM17B/TIMM17A/LEPROT/TIMM29/TIMM23/TSPO/GRPEL1/TIMM8A/TIMM21/UBL5/BNIP3L/MTX2/PARL/TIMM13/MTX1/ABLIM3/TIMM10/TOMM40L/HAX1/MFN2/TIMM50/TOMM40/DNAJC19/HSPD1/TOMM22/ATP5IF1/AGK/PAM16/TOMM70/NDUFA13/GDAP1/TIMM9/MTCH1
GO:0005967	CC	GO:0005967	mitochondrial pyruvate dehydrogenase complex	7	-0.793417	-1.70407	0.00453889	0.0377971	0.0310742	1464	tags=100%, list=21%, signal=79%	PDK1/PDHB/DLD/PDK2/DLAT/PDHX
GO:0008053	BP	GO:0008053	mitochondrial fusion	25	-0.586674	-1.76645	0.00613181	0.047558	0.0390989	1133	tags=52%, list=16%, signal=44%	STOML2/PARL/CHCHD3/USP30/MFN1/MCL1/ADCK1/TFRC/MFN2/AFG3L2/MIGA1/OPA1/GDAP1
GO:0030964	CC	GO:0030964	NADH dehydrogenase complex	36	-0.956397	-3.16319	1e-12	9.42777777777778e-11	7.75087719298246e-11	341	tags=97%, list=5%, signal=93%	NDUFA4/NDUFB1/NDUFA13/NDUFS8/NDUFB4/NDUFS4/NDUFA8/NDUFA7/NDUFA3/NDUFAF1/FOXRED1/NDUFB5/NDUFV2/NDUFS3/NDUFS1/NDUFB7/NDUFB8/NDUFA6/NDUFA9/NDUFS6/NDUFS2/NDUFS7/NDUFB6/NDUFA12/NDUFS5/NDUFB10/NDUFB3/NDUFA5/NDUFC2/NDUFA10/NDUFV1/NDUFB11/NDUFB9/NDUFA2/NDUFA11
GO:0008137	MF	GO:0008137	NADH dehydrogenase (ubiquinone) activity	30	-0.955872	-3.05152	1e-12	9.42777777777778e-11	7.75087719298246e-11	341	tags=100%, list=5%, signal=96%	NDUFB1/NDUFS8/NDUFB4/NDUFS4/NDUFA8/NDUFA7/NDUFA3/NDUFB5/NDUFV2/NDUFS3/NDUFS1/NDUFB7/NDUFB8/NDUFA6/NDUFA9/NDUFS6/NDUFS2/NDUFS7/NDUFB6/NDUFA12/NDUFS5/NDUFB10/NDUFB3/NDUFA5/NDUFC2/NDUFA10/NDUFV1/NDUFB9/NDUFA2
GO:0010257	BP	GO:0010257	NADH dehydrogenase complex assembly	46	-0.842352	-2.97053	1e-12	9.42777777777778e-11	7.75087719298246e-11	659	tags=76%, list=9%, signal=69%	NDUFAF3/NDUFAF4/ACAD9/NDUFAF7/NDUFB1/NDUFA13/NDUFS8/NDUFB4/ECSIT/NDUFS4/NDUFA8/NDUFA3/NDUFAF1/FOXRED1/NDUFB5/NDUFS3/NDUFS1/NDUFB7/NDUFB8/NDUFA6/NDUFA9/NDUFS2/NDUFS7/NDUFB6/NDUFA12/NDUFS5/NDUFB10/NDUFB3/NDUFA5/NDUFC2/NDUFA10/NDUFB11/NDUFB9/NDUFA2/NDUFA11
GO:0003954	MF	GO:0003954	NADH dehydrogenase activity	32	-0.822401	-2.66883	7.43833977495089e-12	5.53634324477704e-10	4.55160458805166e-10	341	tags=94%, list=5%, signal=90%	NDUFA4/NDUFB1/NDUFS8/NDUFB4/NDUFS4/NDUFA8/NDUFA7/NDUFA3/NDUFB5/NDUFV2/NDUFS3/NDUFS1/NDUFB7/NDUFB8/NDUFA6/NDUFA9/NDUFS6/NDUFS2/NDUFS7/NDUFB6/NDUFA12/NDUFS5/NDUFB10/NDUFB3/NDUFA5/NDUFC2/NDUFA10/NDUFV1/NDUFB9/NDUFA2
GO:0050136	MF	GO:0050136	NADH dehydrogenase (quinone) activity	31	-0.827538	-2.67132	1.12399589738234e-11	8.01437410864632e-10	6.58887289867558e-10	341	tags=97%, list=5%, signal=93%	NDUFA4/NDUFB1/NDUFS8/NDUFB4/NDUFS4/NDUFA8/NDUFA7/NDUFA3/NDUFB5/NDUFV2/NDUFS3/NDUFS1/NDUFB7/NDUFB8/NDUFA6/NDUFA9/NDUFS6/NDUFS2/NDUFS7/NDUFB6/NDUFA12/NDUFS5/NDUFB10/NDUFB3/NDUFA5/NDUFC2/NDUFA10/NDUFV1/NDUFB9/NDUFA2
GO:0019646	BP	GO:0019646	aerobic electron transport chain	63	-0.806439	-3.07074	1e-12	9.42777777777778e-11	7.75087719298246e-11	820	tags=75%, list=12%, signal=67%	DLD/COX6C/UQCRC2/SDHB/COQ9/COX5A/AFG1L/CYCS/SDHC/COX5B/NDUFA4/NDUFB1/COX4I1/NDUFS8/NDUFB4/MT-CO2/NDUFS4/COX7A2L/COX7A2/NDUFA8/NDUFA7/NDUFA3/COX6B1/NDUFAF1/NDUFB5/NDUFV2/NDUFS3/NDUFS1/NDUFB7/NDUFB8/NDUFA6/COX7C/NDUFA9/NDUFS6/NDUFS2/ISCU/NDUFS7/NDUFB6/NDUFS5/NDUFB10/NDUFB3/NDUFA5/NDUFC2/NDUFA10/NDUFV1/NDUFB9/NDUFA2
GO:0022904	BP	GO:0022904	respiratory electron transport chain	85	-0.731332	-2.93856	1e-12	9.42777777777778e-11	7.75087719298246e-11	824	tags=62%, list=12%, signal=56%	SLC25A18/DLD/COX6C/UQCRC2/SDHB/GHITM/COQ9/COA6/COX5A/AFG1L/CYCS/SDHC/COX5B/SLC25A12/NDUFA4/NDUFB1/COX4I1/NDUFS8/NDUFB4/SLC25A22/MT-CO2/NDUFS4/COX7A2L/COX7A2/NDUFA8/NDUFA7/NDUFA3/COX6B1/NDUFAF1/NDUFB5/NDUFV2/NDUFS3/NDUFS1/NDUFB7/NDUFB8/NDUFA6/COX7C/NDUFA9/NDUFS6/NDUFS2/ISCU/NDUFS7/NDUFB6/NDUFA12/NDUFS5/NDUFB10/NDUFB3/NDUFA5/NDUFC2/NDUFA10/NDUFV1/NDUFB9/NDUFA2
GO:0022900	BP	GO:0022900	electron transport chain	118	-0.594028	-2.45444	4.24640391558114e-12	3.46449396381789e-10	2.84827112839638e-10	945	tags=51%, list=13%, signal=45%	GPX2/QDPR/UQCRH/SLC25A18/DLD/COX6C/UQCRC2/SDHB/NQO2/GHITM/COQ9/COA6/COX5A/IDH3B/AFG1L/AKR7A2/ALDH2/CYCS/SDHC/COX5B/SLC25A12/NDUFA4/NDUFB1/COX4I1/NDUFS8/NDUFB4/SLC25A22/MT-CO2/NDUFS4/COX7A2L/COX7A2/NDUFA8/NDUFA7/NDUFA3/COX6B1/NDUFAF1/NDUFB5/NDUFV2/NDUFS3/NDUFS1/NDUFB7/NDUFB8/NDUFA6/COX7C/NDUFA9/NDUFS6/NDUFS2/ISCU/NDUFS7/NDUFB6/NDUFA12/NDUFS5/NDUFB10/NDUFB3/NDUFA5/NDUFC2/NDUFA10/NDUFV1/NDUFB9/NDUFA2
GO:0045271	CC	GO:0045271	respiratory chain complex I	36	-0.956397	-3.16319	1e-12	9.42777777777778e-11	7.75087719298246e-11	341	tags=97%, list=5%, signal=93%	NDUFA4/NDUFB1/NDUFA13/NDUFS8/NDUFB4/NDUFS4/NDUFA8/NDUFA7/NDUFA3/NDUFAF1/FOXRED1/NDUFB5/NDUFV2/NDUFS3/NDUFS1/NDUFB7/NDUFB8/NDUFA6/NDUFA9/NDUFS6/NDUFS2/NDUFS7/NDUFB6/NDUFA12/NDUFS5/NDUFB10/NDUFB3/NDUFA5/NDUFC2/NDUFA10/NDUFV1/NDUFB11/NDUFB9/NDUFA2/NDUFA11
GO:0070469	CC	GO:0070469	respirasome	69	-0.810132	-3.14512	1e-12	9.42777777777778e-11	7.75087719298246e-11	479	tags=67%, list=7%, signal=63%	COX5A/CYCS/SDHC/COX5B/NDUFA4/NDUFB1/COX4I1/NDUFA13/NDUFS8/NDUFB4/TTC19/MT-CO2/NDUFS4/COX7A2L/COX7A2/NDUFA8/NDUFA7/NDUFA3/COX6B1/NDUFAF1/FOXRED1/NDUFB5/NDUFV2/NDUFS3/NDUFS1/NDUFB7/NDUFB8/NDUFA6/COX7C/NDUFA9/NDUFS6/NDUFS2/NDUFS7/NDUFB6/NDUFA12/NDUFS5/NDUFB10/NDUFB3/NDUFA5/NDUFC2/NDUFA10/NDUFV1/NDUFB11/NDUFB9/NDUFA2/NDUFA11
GO:0098803	CC	GO:0098803	respiratory chain complex	62	-0.829374	-3.14329	1e-12	9.42777777777778e-11	7.75087719298246e-11	388	tags=71%, list=5%, signal=68%	COX5A/SDHC/COX5B/NDUFA4/NDUFB1/COX4I1/NDUFA13/NDUFS8/NDUFB4/MT-CO2/NDUFS4/COX7A2L/COX7A2/NDUFA8/NDUFA7/NDUFA3/COX6B1/NDUFAF1/FOXRED1/NDUFB5/NDUFV2/NDUFS3/NDUFS1/NDUFB7/NDUFB8/NDUFA6/COX7C/NDUFA9/NDUFS6/NDUFS2/NDUFS7/NDUFB6/NDUFA12/NDUFS5/NDUFB10/NDUFB3/NDUFA5/NDUFC2/NDUFA10/NDUFV1/NDUFB11/NDUFB9/NDUFA2/NDUFA11
GO:0009060	BP	GO:0009060	aerobic respiration	139	-0.690085	-2.93147	1e-12	9.42777777777778e-11	7.75087719298246e-11	1133	tags=63%, list=16%, signal=54%	STOML2/ATP5F1A/TEFM/NNT/ATP5F1C/ATP5F1D/FH/PDHB/MTFR1L/ATP5PO/DLST/UQCRH/AK4/ATP5MG/SLC25A23/DLD/COX6C/UQCRC2/ATP5PD/ME3/ATP5PF/TMEM135/SDHB/ATP5F1E/SLC25A14/GHITM/DLAT/OGDH/COQ9/COA6/NIPSNAP2/CS/IDH3G/SUCLA2/SUCLG1/MDH2/COX5A/IDH3B/SIRT3/AFG1L/IDH3A/CYCS/SDHC/COX5B/NDUFA4/NDUFB1/COX4I1/NDUFA13/NDUFS8/NDUFB4/IDH2/UQCC2/MT-CO2/NDUFS4/COX7A2L/COX7A2/NDUFA8/NDUFA7/NDUFA3/COX6B1/OGDHL/NDUFAF1/NDUFB5/…
GO:0045333	BP	GO:0045333	cellular respiration	165	-0.643609	-2.82053	1e-12	9.42777777777778e-11	7.75087719298246e-11	1322	tags=61%, list=19%, signal=51%	SCO2/DNAJC30/GPD2/FXN/UQCRQ/SLC25A13/ATP5ME/UQCRC1/STOML2/ATP5F1A/TEFM/NNT/ATP5F1C/ATP5F1D/FH/PDHB/MTFR1L/ATP5PO/DLST/UQCRH/AK4/ATP5MG/SLC25A23/SLC25A18/DLD/COX6C/UQCRC2/ATP5PD/ME3/ATP5PF/TMEM135/SDHB/ATP5F1E/SLC25A14/GHITM/DLAT/OGDH/COQ9/COA6/NIPSNAP2/CS/IDH3G/SUCLA2/SUCLG1/MDH2/COX5A/IDH3B/SIRT3/AFG1L/IDH3A/CYCS/SDHC/COX5B/CISD1/SLC25A12/NDUFA4/NDUFB1/COX4I1/NDUFA13/NDUFS8/NDUFB4/SLC25A25/IDH2/…
GO:0045277	CC	GO:0045277	respiratory chain complex IV	16	-0.829524	-2.19743	3.5059623242002e-06	9.09727532747361e-05	7.47916057378874e-05	814	tags=75%, list=12%, signal=66%	COX6C/UQCRC2/COA6/COX5A/COX5B/NDUFA4/COX4I1/MT-CO2/COX7A2L/COX7A2/COX6B1/COX7C
GO:0045730	BP	GO:0045730	respiratory burst	22	0.76274	1.82117	0.00164376	0.0172402	0.0141737	502	tags=36%, list=7%, signal=34%	MPO/IGHA1/LBP/JCHAIN/CYBB/CYBA/HCK/NCF1B
GO:0060267	BP	GO:0060267	positive regulation of respiratory burst	7	0.87303	1.66385	0.00483203	0.0395369	0.0325046	74	tags=43%, list=1%, signal=42%	IGHA1/LBP/JCHAIN

## Sheet: Mouse_mito_ATP_oxi_respir_term
	ONTOLOGY	ID	Description	setSize	enrichmentScore	NES	pvalue	p.adjust	qvalue	rank	leading_edge	core_enrichment
GO:0042773	BP	GO:0042773	ATP synthesis coupled electron transport	58	0.526459	1.94613	0.000122218	0.00960636	0.00896566	2513	tags=72%, list=32%, signal=50%	Bid/Uqcc3/Ndufaf1/Sdhc/Iscu/Cox5b/Ndufs7/Cox4i1/Park7/Cox5a/Uqcrq/Sdhd/Ndufb6/Uqcrfs1/Ndufs2/Ndufs3/Cox6a1/Ndufc2/Ndufs8/Sdhb/Cox7c/Uqcrc2/Cox6a2/Cox7a2l/Cox7a2/Ndufs1/Ndufb9/Ndufb8/Uqcrb/Ndufv2/Afg1l/Dguok/Ndufa7/Sdha/Uqcrh/Cycs/Ndufv1/Uqcrc1/Ndufa10/Coq9/Ndufa8/Ndufa12
GO:0042775	BP	GO:0042775	mitochondrial ATP synthesis coupled electron transport	58	0.526459	1.94613	0.000122218	0.00960636	0.00896566	2513	tags=72%, list=32%, signal=50%	Bid/Uqcc3/Ndufaf1/Sdhc/Iscu/Cox5b/Ndufs7/Cox4i1/Park7/Cox5a/Uqcrq/Sdhd/Ndufb6/Uqcrfs1/Ndufs2/Ndufs3/Cox6a1/Ndufc2/Ndufs8/Sdhb/Cox7c/Uqcrc2/Cox6a2/Cox7a2l/Cox7a2/Ndufs1/Ndufb9/Ndufb8/Uqcrb/Ndufv2/Afg1l/Dguok/Ndufa7/Sdha/Uqcrh/Cycs/Ndufv1/Uqcrc1/Ndufa10/Coq9/Ndufa8/Ndufa12
GO:0016491	MF	GO:0016491	oxidoreductase activity	404	0.304623	1.50652	0.000107135	0.00875484	0.00817093	932	tags=20%, list=12%, signal=18%	Nnt/Dhtkd1/Me3/Me2/Cryz/D2hgdh/Ldhd/Th/Paox/Hbb-b1/Pycr2/Aoc3/Blvrb/Pycr1/Mgst3/Aldh18a1/Gmpr2/Txnrd3/Cox15/Impdh1/Pcyox1/Dhrs7b/Hibadh/Grhpr/Acox3/Phf2/Tyw5/Cygb/Acadsb/Sord/Sdhc/Akr1b7/Blvra/Cyb5r1/Dhodh/Gsto1/Foxred1/Srxn1/Aldh2/Mthfd1l/Akr1c18/Gmpr/Gpx1/Ethe1/Nqo1/Tecr/Ptgis/Far1/Ppox/Prdx3/Ndufs7/Acad9/Bdh1/Aldh1l2/Tmlhe/Me1/Cbr1/Uevld/Cyp2d26/Park7/Gfer/Scd2/Gstp1/Adh5/Akr1b8/Cyp2s1/Cox5a/A…
GO:0016614	MF	GO:0016614	oxidoreductase activity, acting on CH-OH group of donors	81	0.435721	1.72034	0.00091754	0.0425142	0.0396787	854	tags=25%, list=11%, signal=22%	Me3/Me2/D2hgdh/Ldhd/Impdh1/Dhrs7b/Hibadh/Grhpr/Sord/Akr1b7/Akr1c18/Bdh1/Me1/Cbr1/Uevld/Adh5/Akr1b8/Rdh13/G6pdx/Dhrs1
GO:0032543	BP	GO:0032543	mitochondrial translation	117	0.720698	3.04584	1e-12	6.42071428571429e-10	5.99248120300752e-10	1114	tags=66%, list=14%, signal=57%	Gatb/Qrsl1/Yars2/Mrps10/Mrpl20/Mrpl2/Mrpl47/Ptcd3/Gfm1/Mrps6/Chchd1/Mrps28/Mrps9/Gatc/Mrps27/Mrpl48/Mrps26/Mrps5/Mrpl35/Mrps34/Mrps7/Mrps23/Mrpl22/Mrps12/Mrps17/Mrps24/Mrps33/Mrps31/Mrps2/Tufm/Mrps35/Mrpl17/Mrps15/Fastkd2/Mrps11/Mrps16/Mrpl58/Mrps25/Mrpl9/Mrps21/Mrps30/Mrps22/Mrpl13/Mrpl23/Mrpl43/Mrpl24/Mrps18a/Mrpl45/Wars2/Lrpprc/Mrpl21/Mrpl44/Aars2/Mrpl10/Mrpl55/Mrpl19/Mrpl1/Trmt10c/Mrpl28/Dap3…
GO:0140053	BP	GO:0140053	mitochondrial gene expression	143	0.695695	3.03524	1e-12	6.42071428571429e-10	5.99248120300752e-10	1114	tags=61%, list=14%, signal=53%	Gatb/Qrsl1/Yars2/Tbrg4/Mrps10/Mrpl20/Mrpl2/Mrpl47/Ptcd3/Gfm1/Mto1/Mrps6/Chchd1/Mrps28/Mrps9/Gatc/Mrps27/Mrpl48/Mrps26/Mrps5/Mrpl35/Mrps34/Mrps7/Mrps23/Mrpl22/Mrps12/Fastkd5/Mrps17/Mrps24/Mrps33/Mrps31/Mrps2/Tufm/Mrps35/Mrpl17/Mthfs/Mrps15/Fastkd2/Mrps11/Mrps16/Mrpl58/Mrps25/Mrpl9/Mrps21/Mrps30/Mrps22/Tfam/Mrpl13/Mrpl23/Mterf2/Mrpl43/Mrpl24/Mrps18a/Mrpl45/Wars2/Lrpprc/Mrpl21/Mrpl44/Aars2/Mrpl10/Te…
GO:0005761	CC	GO:0005761	mitochondrial ribosome	84	0.763988	3.02901	1e-12	6.42071428571429e-10	5.99248120300752e-10	1114	tags=76%, list=14%, signal=66%	Mrps10/Mrpl20/Mrpl2/Mrpl47/Ptcd3/Mrps6/Chchd1/Mrps28/Mrps9/Mrps27/Mrpl48/Mrps26/Mrps5/Mrpl35/Mrps34/Mrps7/Mrps23/Mrpl22/Mrps12/Mrps17/Mrps24/Mrps33/Mrps31/Mrps2/Mrps35/Mrpl17/Mrps15/Mrps11/Mrps16/Mrpl58/Mrps25/Mrpl9/Mrps21/Mrps30/Mrps22/Mrpl13/Mrpl23/Mrpl43/Mrpl24/Mrps18a/Mrpl45/Mrpl21/Mrpl44/Mrpl10/Mrpl55/Mrpl19/Mrpl1/Mrpl28/Dap3/Mrpl54/Mrpl37/Mrpl15/Mrpl51/Mrpl3/Mrpl39/Mrps18b/Mrpl4/Mrpl11/Mrpl…
GO:0005763	CC	GO:0005763	mitochondrial small ribosomal subunit	31	0.848899	2.7498	1e-12	6.42071428571429e-10	5.99248120300752e-10	880	tags=90%, list=11%, signal=81%	Mrps10/Ptcd3/Mrps6/Chchd1/Mrps28/Mrps9/Mrps27/Mrps26/Mrps5/Mrps34/Mrps7/Mrps23/Mrps12/Mrps17/Mrps24/Mrps33/Mrps31/Mrps2/Mrps35/Mrps15/Mrps11/Mrps16/Mrps25/Mrps21/Mrps22/Mrps18a/Dap3/Mrps18b
GO:0098798	CC	GO:0098798	mitochondrial protein-containing complex	250	0.586948	2.7471	1e-12	6.42071428571429e-10	5.99248120300752e-10	1894	tags=63%, list=24%, signal=50%	Ndufa11/Atp5mc1/Timm8a1/Ndufa1/Mrps10/Uqcc3/Mrpl20/Mrpl2/Mrpl47/Ptcd3/Afg3l2/Nfs1/Mrps6/Chchd1/Mrps28/Mrps9/Pdk2/Mrps27/Mrpl48/Mrps26/Mrps5/Mrpl35/Mrps34/Mrps7/Mrps23/Mrpl22/Mrps12/Mrps17/Mrps24/Timm17a/Pmpcb/Mrps33/Sdhc/Mrps31/Mrps2/Foxred1/Mrps35/Mrpl17/Iscu/Mrps15/Cox5b/Mrps11/Tomm40l/Mrps16/Mrpl58/Mrps25/Ndufa4/Mrpl9/Mrps21/Mrps30/Mrps22/Mrpl13/Mrpl23/Cox6c/Mrpl43/Timm23/Tomm20/Ndufs7/Mrpl24/…
GO:0005759	CC	GO:0005759	mitochondrial matrix	250	0.557547	2.60949	1e-12	6.42071428571429e-10	5.99248120300752e-10	1683	tags=51%, list=21%, signal=42%	Dtymk/Me3/Me2/Nat8l/Dglucy/Trap1/Tbrg4/Mrps10/Mrpl20/Mrpl2/Mrpl47/Ptcd3/Lrrk2/Dnaja3/Nfs1/Mrps6/Chchd1/Mrps28/Mrps9/Pdk2/Mrps27/Mrpl48/Mrps26/Mrps5/Mrpl35/Mrps34/Mrps7/Mrps23/Mrpl22/Mrps12/Fastkd5/Mrps17/Mrps24/Pck2/Pmpcb/Mrps33/Mrps31/Mrps2/Tufm/Mrps35/Aldh2/Mrpl17/Iscu/Mthfs/Mrps15/Fastkd2/Mrps11/Mrps16/Mrpl58/Mrps25/Mrpl9/Hax1/Mrps21/Mrps30/Mrm1/Mrps22/Tfam/Mrpl13/Mrpl23/Mterf2/Atad3/Mrpl43/Mr…
GO:0005743	CC	GO:0005743	mitochondrial inner membrane	418	0.515157	2.56193	1e-12	6.42071428571429e-10	5.99248120300752e-10	1655	tags=48%, list=21%, signal=40%	Nnt/Tmem186/Ldhd/Pet100/Tmem14c/Ndufa11/Atp5mc1/Dnajc30/Tmem126a/Slc25a27/Slc25a40/Stoml2/Timm8a1/Abcb8/Slc25a25/Trap1/Ndufa1/Ndufaf3/Mrps10/Uqcc3/Mrpl20/Mrpl2/Mrpl47/Aldh18a1/Slc25a13/Ptcd3/Lrrk2/Afg3l2/Mrps6/Cox15/Chchd1/Mrps28/Mrps9/Mrps27/Slc25a44/Mrpl48/Mrps26/Mrps5/Timm8b/Tmem65/Slc25a14/Mrpl35/Tamm41/Mrps34/Mrps7/Mrps23/Mrpl22/Mrps12/Mrps17/Slc25a51/Vdac3/Mrps24/Timm17a/Pmpcb/Ttc19/Mrps33/…
GO:0005762	CC	GO:0005762	mitochondrial large ribosomal subunit	53	0.735173	2.67329	1.88440806766028e-12	1.05868400751239e-09	9.8807449337187e-10	1808	tags=85%, list=23%, signal=66%	Mrpl20/Mrpl2/Mrpl47/Mrpl48/Mrpl35/Mrpl22/Mrpl17/Mrpl58/Mrpl9/Mrps30/Mrpl13/Mrpl23/Mrpl43/Mrpl24/Mrps18a/Mrpl45/Mrpl21/Mrpl44/Mrpl10/Mrpl55/Mrpl19/Mrpl1/Mrpl28/Mrpl54/Mrpl37/Mrpl15/Mrpl51/Mrpl3/Mrpl39/Mrpl4/Mrpl11/Mrpl16/Gadd45gip1/Mpv17l2/Mrpl38/Mrpl32/Mrpl30/Mrpl46/Nsun4/Mrpl18/Mrpl40/Mrpl49/Mrpl12/Mrpl34/Mterf4
GO:0032981	BP	GO:0032981	mitochondrial respiratory chain complex I assembly	50	0.668645	2.41719	1.79085633345023e-08	5.7492884219229e-06	5.36583645774373e-06	1980	tags=68%, list=25%, signal=51%	Tmem186/Tmem126b/Ndufa11/Ndufaf2/Tmem126a/Nubpl/Ndufa1/Ndufaf3/Ndufaf4/Ndufaf1/Foxred1/Bcs1l/Ndufs7/Acad9/Ndufaf6/Ndufb7/Ndufb6/Ndufb11/Ndufb4/Ndufa9/Ndufs2/Ndufs3/Ndufb10/Ndufb5/Ndufc2/Ndufa13/Ndufs8/Ndufa3/Ndufa2/Ndufb3/Ndufs1/Ndufb9/Ndufb8/Ndufaf5
GO:0007005	BP	GO:0007005	mitochondrion organization	392	0.360616	1.7751	2.37033754576919e-08	6.87321425771589e-06	6.41480143965381e-06	1654	tags=34%, list=21%, signal=28%	Tmem186/Tmem126b/Pet100/Hap1/Ndufa11/Ndufaf2/Dnlz/Tmem126a/Stoml2/Mtch1/Timm8a1/Bid/Chchd7/Nubpl/Ndufa1/Ndufaf3/Uqcc3/Ndufaf4/Ndufaf1/Gba1/Lrrk2/Afg3l2/Dnaja3/Psmd10/Cox10/Ptcd2/Gdap1/Msto1/Timm17a/Pmpcb/Ttc19/Dhodh/Ptpn5/Ddhd1/Foxred1/Parl/Mrpl17/Pank2/Ulk1/Mtfp1/Cnp/Bcs1l/Tomm40l/Slc4a5/Atpaf1/Gpx1/Tfam/Atad3/Timm23/Tomm20/Prdx3/Ndufs7/Acad9/Gclc/Adck1/Letmd1/Atf2/Ndufaf6/Tomm40/Grpel1/Park7/Dn…
GO:0005746	CC	GO:0005746	mitochondrial respirasome	65	0.595819	2.25032	1.86432712133202e-07	4.5293071604469e-05	4.22722251977701e-05	2326	tags=74%, list=29%, signal=53%	Ndufa11/Ndufa1/Uqcc3/Sdhc/Foxred1/Cox5b/Ndufa4/Cox6c/Ndufs7/Cox4i1/Cox5a/Uqcrq/Sdhd/Ndufb7/Ndufb6/Uqcrfs1/Ndufb11/Ndufb4/Cox6b1/Ndufa9/Ndufs2/Ndufs3/Ndufb10/Cox6a1/Ndufb5/Ndufc2/Ndufa13/Ndufs8/Ndufa3/Sdhb/Cox7c/Uqcrc2/Cox6a2/Ndufa2/Ndufb3/Cox7a2l/Cox7a2/Ndufs1/Ndufb9/Ndufb8/Uqcrb/Ndufv2/Ndufa7/Sdha/Uqcrh/Ndufv1/Uqcrc1/Ndufa10
GO:0033108	BP	GO:0033108	mitochondrial respiratory chain complex assembly	77	0.550061	2.14236	7.8723837699396e-07	0.000160677	0.00014996	1687	tags=49%, list=21%, signal=39%	Tmem186/Tmem126b/Pet100/Ndufa11/Ndufaf2/Tmem126a/Chchd7/Nubpl/Ndufa1/Ndufaf3/Uqcc3/Ndufaf4/Ndufaf1/Ttc19/Foxred1/Bcs1l/Tfam/Ndufs7/Acad9/Ndufaf6/Ndufb7/Ndufb6/Smim20/Ndufb11/Ndufb4/Ndufa9/Ndufs2/Ndufs3/Ndufb10/Sdhaf1/Ndufb5/Ndufc2/Ndufa13/Ndufs8/Ndufa3/Samm50/Ndufa2/Ndufb3
GO:0098800	CC	GO:0098800	inner mitochondrial membrane protein complex	114	0.459306	1.93472	1.45141966999449e-05	0.00181206	0.0016912	2326	tags=67%, list=29%, signal=48%	Ndufa11/Atp5mc1/Ndufa1/Uqcc3/Afg3l2/Timm17a/Sdhc/Foxred1/Cox5b/Ndufa4/Cox6c/Timm23/Ndufs7/Cox4i1/Atp5f1e/Grpel1/Dnajc19/Cox5a/Apoo/Uqcrq/Sdhd/Ndufb7/Ndufb6/Uqcrfs1/Chchd6/Timm9/Ndufb11/Micos10/Ndufb4/Cox6b1/Immp1l/Phb1/Ndufa9/Ndufs2/Dnajc11/Ndufs3/Immt/Ndufb10/Atp5f1a/Cox6a1/Ndufb5/Ndufc2/Phb2/Ndufa13/Ndufs8/Ndufa3/Timm29/Sdhb/Cox7c/Timm50/Uqcrc2/Cox6a2/Timm22/Ndufa2/Ndufb3/Pam16/Cox7a2l/Mcub/Cox…
GO:0000959	BP	GO:0000959	mitochondrial RNA metabolic process	39	0.609256	2.08786	4.4087110085928e-05	0.00417157	0.00389334	1418	tags=49%, list=18%, signal=40%	Yars2/Tbrg4/Mto1/Fastkd5/Mthfs/Fastkd2/Tfam/Mterf2/Wars2/Lrpprc/Aars2/Tefm/Trmt10c/Pnpt1/Prkaa1/Supv3l1/Tfb1m/Hsd17b10/Rpusd4
GO:0006839	BP	GO:0006839	mitochondrial transport	107	0.426714	1.78194	0.000153396	0.0110018	0.010268	1808	tags=46%, list=23%, signal=36%	Tmem14c/Dnlz/Mtch1/Timm8a1/Bid/Lrrk2/Slc25a14/Gdap1/Timm17a/Pmpcb/Ptpn5/Parl/Cnp/Bcs1l/Tomm40l/Timm23/Tomm20/Gclc/Atf2/Tomm40/Grpel1/Slc25a10/Dnajc19/Pmpca/Slc9a1/Slc25a20/Psen1/Moap1/Prkaa1/Tomm22/Timm9/Tomm70/Slc25a5/Immp1l/Slc25a4/Fbxo7/Kif5b/Vdac2/Ndufa13/Ppif/Samm50/Tomm7/Timm29/Timm50/Timm22/Timm13/Pam16/Bad/Mterf4
GO:0070585	BP	GO:0070585	protein localization to mitochondrion	80	0.467304	1.83902	0.000218846	0.0144647	0.0135	1978	tags=50%, list=25%, signal=38%	Dnlz/Mtch1/Timm8a1/Bid/Lrrk2/Gdap1/Timm17a/Pmpcb/Ptpn5/Parl/Bcs1l/Tomm40l/Timm23/Tomm20/Tomm40/Grpel1/Dnajc19/Pmpca/Moap1/Prkaa1/Marchf5/Tomm22/Timm9/Tomm70/Immp1l/Dnaja1/Fbxo7/Mavs/Ndufa13/Samm50/Tomm7/Timm29/Timm50/Timm22/Timm13/Pam16/Mterf4/Isg15/Atp5if1/Fis1
GO:0072655	BP	GO:0072655	establishment of protein localization to mitochondrion	73	0.475639	1.8257	0.000261673	0.0163346	0.0152451	1808	tags=48%, list=23%, signal=37%	Dnlz/Mtch1/Timm8a1/Bid/Lrrk2/Gdap1/Timm17a/Pmpcb/Ptpn5/Parl/Bcs1l/Tomm40l/Timm23/Tomm20/Tomm40/Grpel1/Dnajc19/Pmpca/Moap1/Prkaa1/Tomm22/Timm9/Tomm70/Immp1l/Dnaja1/Fbxo7/Ndufa13/Samm50/Tomm7/Timm29/Timm50/Timm22/Timm13/Pam16/Mterf4
GO:0005747	CC	GO:0005747	mitochondrial respiratory chain complex I	38	0.587147	2.00224	0.000340431	0.0199472	0.0186168	2513	tags=79%, list=32%, signal=54%	Ndufa11/Ndufa1/Foxred1/Ndufa4/Ndufs7/Ndufb7/Ndufb6/Ndufb11/Ndufb4/Ndufa9/Ndufs2/Ndufs3/Ndufb10/Ndufb5/Ndufc2/Ndufa13/Ndufs8/Ndufa3/Ndufa2/Ndufb3/Ndufs1/Ndufb9/Ndufb8/Ndufv2/Ndufa7/Ndufv1/Ndufa10/Ndufs5/Ndufa8/Ndufa12
GO:0006626	BP	GO:0006626	protein targeting to mitochondrion	60	0.492144	1.81139	0.000517754	0.027539	0.0257023	1808	tags=53%, list=23%, signal=41%	Dnlz/Mtch1/Timm8a1/Bid/Lrrk2/Gdap1/Timm17a/Pmpcb/Ptpn5/Parl/Tomm40l/Timm23/Tomm20/Tomm40/Grpel1/Dnajc19/Pmpca/Prkaa1/Tomm22/Timm9/Tomm70/Immp1l/Fbxo7/Ndufa13/Samm50/Tomm7/Timm29/Timm50/Timm22/Timm13/Pam16/Mterf4
GO:1990542	BP	GO:1990542	mitochondrial transmembrane transport	44	0.543159	1.91316	0.000725238	0.0355218	0.0331526	2004	tags=52%, list=25%, signal=39%	Dnlz/Slc25a40/Slc25a13/Afg3l2/Timm17a/Sfxn3/Tomm40l/Timm23/Tomm20/Tomm40/Grpel1/Dnajc19/Pnpt1/Tomm70/Vdac1/Sfxn1/Tomm7/Timm50/Mrpl18/Pam16/Mcub/Sfxn5/Slc25a18
GO:0006120	BP	GO:0006120	mitochondrial electron transport, NADH to ubiquinone	22	0.626823	1.87916	0.00110447	0.0481946	0.0449802	2499	tags=82%, list=32%, signal=56%	Ndufaf1/Iscu/Ndufs7/Park7/Ndufb6/Ndufs2/Ndufs3/Ndufc2/Ndufs8/Ndufs1/Ndufb9/Ndufb8/Ndufv2/Ndufa7/Ndufv1/Ndufa10/Coq9/Ndufa8
GO:0010257	BP	GO:0010257	NADH dehydrogenase complex assembly	50	0.668645	2.41719	1.79085633345023e-08	5.7492884219229e-06	5.36583645774373e-06	1980	tags=68%, list=25%, signal=51%	Tmem186/Tmem126b/Ndufa11/Ndufaf2/Tmem126a/Nubpl/Ndufa1/Ndufaf3/Ndufaf4/Ndufaf1/Foxred1/Bcs1l/Ndufs7/Acad9/Ndufaf6/Ndufb7/Ndufb6/Ndufb11/Ndufb4/Ndufa9/Ndufs2/Ndufs3/Ndufb10/Ndufb5/Ndufc2/Ndufa13/Ndufs8/Ndufa3/Ndufa2/Ndufb3/Ndufs1/Ndufb9/Ndufb8/Ndufaf5
GO:0030964	CC	GO:0030964	NADH dehydrogenase complex	38	0.587147	2.00224	0.000340431	0.0199472	0.0186168	2513	tags=79%, list=32%, signal=54%	Ndufa11/Ndufa1/Foxred1/Ndufa4/Ndufs7/Ndufb7/Ndufb6/Ndufb11/Ndufb4/Ndufa9/Ndufs2/Ndufs3/Ndufb10/Ndufb5/Ndufc2/Ndufa13/Ndufs8/Ndufa3/Ndufa2/Ndufb3/Ndufs1/Ndufb9/Ndufb8/Ndufv2/Ndufa7/Ndufv1/Ndufa10/Ndufs5/Ndufa8/Ndufa12
GO:0019646	BP	GO:0019646	aerobic electron transport chain	49	0.613553	2.19258	3.5767551967048e-06	0.000564061	0.00052644	2326	tags=76%, list=29%, signal=54%	Uqcc3/Ndufaf1/Sdhc/Iscu/Cox5b/Ndufs7/Cox4i1/Park7/Cox5a/Uqcrq/Sdhd/Ndufb6/Uqcrfs1/Ndufs2/Ndufs3/Cox6a1/Ndufc2/Ndufs8/Sdhb/Cox7c/Uqcrc2/Cox6a2/Cox7a2l/Cox7a2/Ndufs1/Ndufb9/Ndufb8/Uqcrb/Ndufv2/Afg1l/Ndufa7/Sdha/Uqcrh/Cycs/Ndufv1/Uqcrc1/Ndufa10
GO:0098803	CC	GO:0098803	respiratory chain complex	66	0.584792	2.193	2.6311398407663e-07	6.06444000734572e-05	5.65996883425302e-05	2326	tags=73%, list=29%, signal=52%	Ndufa11/Ndufa1/Uqcc3/Sdhc/Foxred1/Cox5b/Ndufa4/Cox6c/Ndufs7/Cox4i1/Cox5a/Uqcrq/Sdhd/Ndufb7/Ndufb6/Uqcrfs1/Ndufb11/Ndufb4/Cox6b1/Ndufa9/Ndufs2/Ndufs3/Ndufb10/Cox6a1/Ndufb5/Ndufc2/Ndufa13/Ndufs8/Ndufa3/Sdhb/Cox7c/Uqcrc2/Cox6a2/Ndufa2/Ndufb3/Cox7a2l/Cox7a2/Ndufs1/Ndufb9/Ndufb8/Uqcrb/Ndufv2/Ndufa7/Sdha/Uqcrh/Ndufv1/Uqcrc1/Ndufa10
GO:0070469	CC	GO:0070469	respirasome	69	0.571489	2.16424	6.71327557606622e-07	0.000140339	0.000130979	2326	tags=71%, list=29%, signal=51%	Ndufa11/Ndufa1/Uqcc3/Ttc19/Sdhc/Foxred1/Cox5b/Ndufa4/Cox6c/Ndufs7/Cox4i1/Cox5a/Uqcrq/Sdhd/Ndufb7/Ndufb6/Uqcrfs1/Ndufb11/Ndufb4/Cox6b1/Ndufa9/Ndufs2/Ndufs3/Ndufb10/Cox6a1/Ndufb5/Ndufc2/Ndufa13/Ndufs8/Ndufa3/Sdhb/Cox7c/Uqcrc2/Cox6a2/Ndufa2/Ndufb3/Cox7a2l/Cox7a2/Ndufs1/Ndufb9/Ndufb8/Uqcrb/Ndufv2/Ndufa7/Sdha/Uqcrh/Ndufv1/Uqcrc1/Ndufa10
GO:0009060	BP	GO:0009060	aerobic respiration	145	0.393191	1.72009	0.000165817	0.0115545	0.0107838	2329	tags=54%, list=29%, signal=39%	Dhtkd1/Ndufa11/Dnajc30/Stoml2/Bid/Ndufa1/Uqcc3/Apoc3/Ndufaf1/Cox10/Adsl/Antkmt/Sdhc/Iscu/Pank2/Cox5b/Ndufs7/Cox4i1/Atp5f1e/Tefm/Park7/Cox5a/Uqcrq/Sdhd/Ndufb7/Ndufb6/Uqcrfs1/Ndufb11/Gadd45gip1/Bloc1s1/Ndufb4/Ndufa9/Ndufs2/Ndufs3/Ndufb10/Atp5f1a/Ide/Cox6a1/Ndufb5/Ndufc2/Ndufa13/Ndufs8/Ppif/Sucla2/Ndufa3/Sdhb/Cox7c/Uqcrc2/Cox6a2/Suclg1/Ndufa2/Ndufb3/Cox7a2l/Aco2/Cox7a2/Ndufs1/Atp5f1d/Ndufb9/Ndufb8/U…
GO:0045271	CC	GO:0045271	respiratory chain complex I	38	0.587147	2.00224	0.000340431	0.0199472	0.0186168	2513	tags=79%, list=32%, signal=54%	Ndufa11/Ndufa1/Foxred1/Ndufa4/Ndufs7/Ndufb7/Ndufb6/Ndufb11/Ndufb4/Ndufa9/Ndufs2/Ndufs3/Ndufb10/Ndufb5/Ndufc2/Ndufa13/Ndufs8/Ndufa3/Ndufa2/Ndufb3/Ndufs1/Ndufb9/Ndufb8/Ndufv2/Ndufa7/Ndufv1/Ndufa10/Ndufs5/Ndufa8/Ndufa12
GO:0045333	BP	GO:0045333	cellular respiration	175	0.36049	1.62061	0.000396591	0.0224211	0.0209257	2329	tags=51%, list=29%, signal=37%	Dhtkd1/Ndufa11/Dnajc30/Stoml2/Slc25a25/Bid/Trap1/Ndufa1/Uqcc3/Apoc3/Ndufaf1/Gba1/Slc25a13/Cox10/Adsl/Antkmt/Sdhc/Iscu/Pank2/Cox5b/Ndufs7/Cox4i1/Atp5f1e/Tefm/Park7/Cox5a/Pik3ca/Uqcrq/Sdhd/Pnpt1/Ndufb7/Ndufb6/Uqcrfs1/Ndufb11/Gadd45gip1/Bloc1s1/Ndufb4/Ndufa9/Ndufs2/Ndufs3/Ndufb10/Atp5f1a/Ide/Cox6a1/Ndufb5/Ndufc2/Ndufa13/Ndufs8/Prkaca/Ppif/Sucla2/Ndufa3/Sdhb/Cox7c/Uqcrc2/Cox6a2/Suclg1/Ndufa2/Ndufb3/C…

## Sheet: Human_immuneterms
	ONTOLOGY	ID	Description	setSize	enrichmentScore	NES	pvalue	p.adjust	qvalue	rank	leading_edge	core_enrichment
GO:0006959	BP	GO:0006959	humoral immune response	91	0.860976	2.55391	1e-12	9.42777777777778e-11	7.75087719298246e-11	529	tags=64%, list=7%, signal=60%	S100A9/C9/IGHA1/CFB/IGHG3/CTSG/ELANE/FGA/LYZ/C4BPA/HLA-DRB1/FGB/C3/P07358/HPX/C8A/C6/PRTN3/CFH/C8G/RNASE3/PPBP/CFI/F2/HRG/C5/C1S/JCHAIN/IGHG2/LTF/C1R/SERPING1/CAMP/A2M/IGHG1/HLA-A/C2/C4A/IGHG4/C1QB/C1QC/ANG/C4BPB/PTPRC/CFHR1/IGHM/C7/CD5L/PTPN6/C1QA/PSMB10/KRT1/TF/RGCC/SLPI/IGKV3-20/FCN3/RARRES2
GO:0002460	BP	GO:0002460	adaptive immune response based on somatic recombination of immune receptors built from immunoglobulin superfamily domains	129	0.802422	2.48999	1e-12	9.42777777777778e-11	7.75087719298246e-11	747	tags=57%, list=11%, signal=52%	C9/IGHA1/IGHG3/C4BPA/HLA-DRB1/C3/P07358/HPX/C8A/C6/IGKC/HLA-B/HLA-C/C8G/CFI/C5/C1S/IGHG2/C1R/IGHV3-7/SERPING1/IGLC2/IL4I1/ICAM1/IGHG1/HLA-A/C2/C4A/IGHG4/IGHV3-30/C1QB/HLA-DRA/C1QC/IGHV4-39/IGHV5-51/IGLL5/IGHV4-28/ARG1/ADA/C4BPB/IGHV3-9/TAP2/IGHV5-10-1/PTPRC/IGHM/IGHV3-15/C7/IGHV1-69/RFTN1/TNFSF13/CD74/PTPN6/CTSC/FCGR1A/C1QA/BTN3A3/B2M/RAB27A/FCER1G/ANXA1/TCIRG1/LILRB1/IL18/IGHV2-70D/IGHV1-18/STAT…
GO:0002250	BP	GO:0002250	adaptive immune response	182	0.773232	2.47507	1e-12	9.42777777777778e-11	7.75087719298246e-11	610	tags=45%, list=9%, signal=42%	C9/IGHA1/IGHG3/FGA/C4BPA/HLA-DRB1/FGB/C3/P07358/HPX/C8A/C6/IGKC/HLA-B/HLA-C/C8G/CFI/C5/C1S/JCHAIN/IGHG2/IGKV1D-33/IGLV3-10/C1R/IGHV3-7/SERPING1/IGLC2/HLA-DRB5/IL4I1/ICAM1/IGHG1/HLA-A/C2/C4A/IGHG4/IGHV3-30/C1QB/HLA-DRA/C1QC/IGHV4-39/IGHV5-51/IGLL5/IGHV4-28/ARG1/ADA/C4BPB/IGHV3-9/TAP2/IGHV5-10-1/PTPRC/IGHM/TAP1/IGHV3-15/C7/IGHV1-69/RFTN1/TNFSF13/CD74/ERAP1/PYCARD/PTPN6/CTSC/IGLV9-49/FCGR1A/C1QA/BTN…
GO:0016064	BP	GO:0016064	immunoglobulin mediated immune response	76	0.836827	2.4377	1e-12	9.42777777777778e-11	7.75087719298246e-11	421	tags=59%, list=6%, signal=56%	C9/IGHA1/IGHG3/C4BPA/C3/P07358/HPX/C8A/C6/IGKC/C8G/CFI/C5/C1S/IGHG2/C1R/IGHV3-7/SERPING1/IGLC2/IGHG1/C2/C4A/IGHG4/IGHV3-30/C1QB/C1QC/IGHV4-39/IGHV5-51/IGLL5/IGHV4-28/C4BPB/IGHV3-9/IGHV5-10-1/PTPRC/IGHM/IGHV3-15/C7/IGHV1-69/TNFSF13/CD74/PTPN6/FCGR1A/C1QA/FCER1G/TCIRG1
GO:0002252	BP	GO:0002252	immune effector process	272	0.742231	2.4258	1e-12	9.42777777777778e-11	7.75087719298246e-11	728	tags=41%, list=10%, signal=38%	CRP/C9/MPO/IGHA1/CFB/IGHG3/CTSG/ELANE/C4BPA/HLA-DRB1/C3/P07358/HPX/C8A/C6/IGKC/HLA-B/HLA-C/CFH/C8G/LBP/CFI/F2/C5/C1S/IGHG2/CD177/C1R/APOA1/IGHV3-7/FGL2/SERPING1/A2M/IGLC2/EPX/IL4I1/ICAM1/IGHG1/HLA-A/C2/C4A/IGHG4/IGHV3-30/C1QB/HLA-DRA/C1QC/IGHV4-39/TLR7/APOA2/IGHV5-51/IGLL5/IGHV4-28/ARG1/ADA/C4BPB/ANXA3/ITGB2/IGHV3-9/TAP2/IGHV5-10-1/LGALS3/PTPRC/CFHR1/IGHM/IGHV3-15/C7/IGHV1-69/RFTN1/TNFSF13/CD5L/C…
GO:0050778	BP	GO:0050778	positive regulation of immune response	326	0.660414	2.18361	1e-12	9.42777777777778e-11	7.75087719298246e-11	764	tags=28%, list=11%, signal=26%	C9/IGHA1/CFB/IGHG3/CTSG/ELANE/C4BPA/HLA-DRB1/C3/P07358/HPX/C8A/C6/IGKC/HLA-B/HLA-C/CFH/C8G/LBP/CFI/HRG/C5/C1S/IGHG2/LTF/CD177/C1R/SERPING1/A2M/CD14/HLA-DRB5/GBP2/IGHG1/HLA-A/C2/C4A/IGHG4/C1QB/HLA-DRA/C1QC/TLR7/ADA/C4BPB/ITGB2/TAP2/LGALS3/PTPRC/CFHR1/IGHM/C7/RFTN1/TNFSF13/GBP1/CYBA/CD5L/CD74/PYCARD/PTPN6/HCK/VAMP8/FCGR1A/C1QA/BTN3A3/B2M/ITGAM/CAV1/KRT1/FCER1G/ANXA1/RGCC/LILRB1/LCP2/CASP1/IL18/FCN3…
GO:0050776	BP	GO:0050776	regulation of immune response	403	0.647369	2.15021	1e-12	9.42777777777778e-11	7.75087719298246e-11	804	tags=27%, list=11%, signal=26%	C9/IGHA1/CFB/IGHG3/CTSG/ELANE/C4BPA/HLA-DRB1/C3/P07358/HPX/C8A/C6/IGKC/HLA-B/HLA-C/CFH/C8G/AMBP/LBP/CFI/HRG/C5/C1S/IGHG2/LTF/CD177/C1R/FGL2/SERPING1/A2M/CD14/HLA-DRB5/IL4I1/APOE/GBP2/IGHG1/HLA-A/C2/C4A/IGHG4/C1QB/HLA-DRA/C1QC/TLR7/ARG1/ADA/C4BPB/ITGB2/TAP2/LGALS3/PTPRC/CFHR1/IGHM/C7/RFTN1/TNFSF13/GBP1/SAMHD1/CYBA/CD5L/CD74/ERAP1/COL3A1/PYCARD/PTPN6/HCK/FCGR2A/VAMP8/FCGR1A/C1QA/GPX1/BTN3A3/B2M/ITG…
GO:0045087	BP	GO:0045087	innate immune response	404	0.639574	2.12521	1e-12	9.42777777777778e-11	7.75087719298246e-11	893	tags=29%, list=13%, signal=27%	CRP/APCS/S100A9/S100A8/C9/CFB/FGA/NQO1/C4BPA/FGB/C3/P07358/HPX/C8A/C6/HLA-B/HLA-C/CFH/C8G/LBP/RNASE3/CFI/C5/C1S/JCHAIN/LTF/CD177/C1R/SERPING1/CAMP/A2M/CD14/APOE/GBP2/LCN2/HLA-A/C2/C4A/C1QB/C1QC/ANG/TLR7/CYBB/VIM/ARG1/C4BPB/BPI/APOL1/LGALS3/IGHM/RAB20/C7/RFTN1/MYO1C/GBP1/SAMHD1/CYBA/CD74/ERAP1/PYCARD/PTPN6/HCK/MRC1/FCGR1A/C1QA/KYNU/FLNB/RAB27A/ITGAM/CAV1/KRT1/F12/GSDMD/MX2/FCER1G/ANXA1/LILRB1/CD84…
GO:0002253	BP	GO:0002253	activation of immune response	262	0.64732	2.11101	1e-12	9.42777777777778e-11	7.75087719298246e-11	728	tags=25%, list=10%, signal=23%	C9/IGHA1/CFB/IGHG3/C4BPA/HLA-DRB1/C3/P07358/C8A/C6/IGKC/CFH/C8G/LBP/CFI/C5/C1S/IGHG2/LTF/C1R/SERPING1/A2M/CD14/GBP2/IGHG1/HLA-A/C2/C4A/IGHG4/C1QB/C1QC/TLR7/ADA/C4BPB/LGALS3/PTPRC/CFHR1/IGHM/C7/RFTN1/GBP1/CYBA/CD5L/PYCARD/PTPN6/HCK/C1QA/BTN3A3/CAV1/KRT1/FCER1G/RGCC/LCP2/CASP1/FCN3/VAV1/PTPRJ/CTSS/NFKBIA/C5AR1/CLU/IGHA2/MNDA/PRKCD/HMGB1/C4B
GO:0002684	BP	GO:0002684	positive regulation of immune system process	448	0.608598	2.03344	1e-12	9.42777777777778e-11	7.75087719298246e-11	893	tags=27%, list=13%, signal=25%	C9/IGHA1/CFB/IGHG3/CTSG/ELANE/C4BPA/HLA-DRB1/C3/P07358/HPX/C8A/C6/IGKC/HLA-B/HLA-C/CFH/C8G/LBP/CFI/HRG/THBS1/C5/C1S/IGHG2/LTF/SPTA1/CD177/C1R/SERPING1/A2M/CD14/HLA-DRB5/IL4I1/GBP2/ICAM1/IGHG1/HLA-A/C2/C4A/IGHG4/C1QB/HLA-DRA/C1QC/TLR7/ARG1/ADA/C4BPB/ITGB2/TAP2/ITGB3/LGALS3/PTPRC/CFHR1/IGHM/C7/RFTN1/TNFSF13/GBP1/CYBA/CD5L/CD74/PYCARD/PTPN6/HCK/CTSC/VAMP8/FCGR1A/C1QA/HCLS1/BTN3A3/B2M/ITGAM/CAV1/KRT1…
GO:0002455	BP	GO:0002455	humoral immune response mediated by circulating immunoglobulin	35	0.902529	2.35633	4.95652421395468e-12	3.85835852801885e-10	3.17207976493266e-10	342	tags=80%, list=5%, signal=77%	C9/IGHA1/IGHG3/C4BPA/C3/P07358/HPX/C8A/C6/C8G/CFI/C5/C1S/IGHG2/C1R/SERPING1/IGHG1/C2/C4A/IGHG4/C1QB/C1QC/C4BPB/PTPRC/IGHM/C7/PTPN6/C1QA
GO:0002683	BP	GO:0002683	negative regulation of immune system process	192	0.626529	2.01019	3.47264323957369e-09	1.68373587930187e-07	1.38425303751308e-07	722	tags=24%, list=10%, signal=23%	APCS/CTSG/C4BPA/HLA-DRB1/HLA-B/AMBP/THBS1/C5/LTF/APOA1/FGL2/SERPING1/GPNMB/A2M/EPX/IL4I1/FBN1/HLA-A/FN1/C1QC/APOA2/EMILIN1/ARG1/ADA/C4BPB/BPI/LGALS3/PTPRC/GBP1/SAMHD1/CD74/COL3A1/PTPN6/HCK/GPX1/ANXA1/LILRB1/CD84/MDK/PTPRJ/PARP14/STAT6/LYAR/PADI2/MNDA/PGLYRP2/HMGB1
GO:0002697	BP	GO:0002697	regulation of immune effector process	137	0.653819	2.03438	5.26888156582017e-08	2.04139087150612e-06	1.67829262853594e-06	589	tags=31%, list=8%, signal=29%	C4BPA/HLA-DRB1/C3/HPX/HLA-B/HLA-C/CFH/LBP/CD177/APOA1/FGL2/SERPING1/A2M/EPX/IL4I1/ICAM1/HLA-A/HLA-DRA/TLR7/APOA2/ARG1/C4BPB/ITGB2/TAP2/LGALS3/PTPRC/TNFSF13/CD5L/CD74/PYCARD/PTPN6/VAMP8/FCGR1A/B2M/ITGAM/ANXA1/LILRB1/CD84/IL18/FCN3/VAV1/PTPRJ/STAT6
GO:0061844	BP	GO:0061844	antimicrobial humoral immune response mediated by antimicrobial peptide	18	0.916822	2.10545	8.21884049939707e-08	3.07210844217551e-06	2.52567845998165e-06	181	tags=50%, list=3%, signal=49%	S100A9/ELANE/RNASE3/PPBP/F2/HRG/LTF/CAMP/ANG
GO:0002819	BP	GO:0002819	regulation of adaptive immune response	60	0.733421	2.05646	1.25576205954108e-06	3.52819240900863e-05	2.90063965443664e-05	747	tags=43%, list=11%, signal=39%	C4BPA/HLA-DRB1/C3/HPX/HLA-B/HLA-C/IL4I1/HLA-A/HLA-DRA/ARG1/ADA/C4BPB/TAP2/PTPRC/TNFSF13/PYCARD/PTPN6/FCGR1A/B2M/ANXA1/LILRB1/IL18/STAT6/PLA2G4A/HMGB1/STX7
GO:0002822	BP	GO:0002822	regulation of adaptive immune response based on somatic recombination of immune receptors built from immunoglobulin superfamily domains	57	0.740007	2.06114	2.22750867709758e-06	6.01923921183851e-05	4.94860878415207e-05	747	tags=44%, list=11%, signal=40%	C4BPA/HLA-DRB1/C3/HPX/HLA-B/HLA-C/IL4I1/HLA-A/HLA-DRA/ARG1/ADA/C4BPB/TAP2/PTPRC/TNFSF13/PTPN6/FCGR1A/B2M/ANXA1/LILRB1/IL18/STAT6/PLA2G4A/HMGB1/STX7
GO:0002699	BP	GO:0002699	positive regulation of immune effector process	96	0.643217	1.92405	2.94821194352209e-06	7.76881314931209e-05	6.38698939186691e-05	589	tags=31%, list=8%, signal=29%	HLA-DRB1/C3/HPX/HLA-B/HLA-C/LBP/CD177/HLA-A/HLA-DRA/TLR7/ARG1/ITGB2/TAP2/PTPRC/TNFSF13/CD74/PYCARD/PTPN6/VAMP8/FCGR1A/B2M/ITGAM/ANXA1/LILRB1/CD84/IL18/FCN3/VAV1/PTPRJ/STAT6
GO:0002768	BP	GO:0002768	immune response-regulating cell surface receptor signaling pathway	149	0.595896	1.8679	3.27446995585934e-06	8.52266183296519e-05	7.00675246931865e-05	712	tags=23%, list=10%, signal=21%	IGHA1/IGHG3/HLA-DRB1/IGKC/LBP/IGHG2/LTF/CD14/IGHG1/HLA-A/IGHG4/ADA/LGALS3/PTPRC/IGHM/RFTN1/GBP1/CYBA/PTPN6/HCK/FCGR1A/BTN3A3/FCER1G/LILRB1/PIGR/LCP2/FCN3/VAV1/PTPRJ/NFKBIA/C5AR1/IGHA2/MNDA/PRKCD
GO:0002429	BP	GO:0002429	immune response-activating cell surface receptor signaling pathway	138	0.598226	1.86174	5.93231264358197e-06	0.000146182	0.000120181	850	tags=25%, list=12%, signal=22%	IGHA1/IGHG3/HLA-DRB1/IGKC/LBP/IGHG2/LTF/CD14/IGHG1/HLA-A/IGHG4/ADA/LGALS3/PTPRC/IGHM/RFTN1/GBP1/CYBA/PTPN6/HCK/BTN3A3/FCER1G/LCP2/FCN3/VAV1/PTPRJ/NFKBIA/C5AR1/IGHA2/MNDA/PRKCD/BAX/PLCG2/SYK
GO:0050777	BP	GO:0050777	negative regulation of immune response	86	0.672885	1.98973	6.66915158610239e-06	0.000162143	0.000133303	701	tags=29%, list=10%, signal=27%	C4BPA/HLA-DRB1/HLA-B/AMBP/FGL2/SERPING1/A2M/IL4I1/HLA-A/ARG1/C4BPB/LGALS3/PTPRC/SAMHD1/COL3A1/PTPN6/HCK/GPX1/ANXA1/LILRB1/CD84/PARP14/STAT6/LYAR/PGLYRP2
GO:0002366	BP	GO:0002366	leukocyte activation involved in immune response	101	0.62386	1.87808	2.97338538801512e-05	0.000610876	0.000502221	1160	tags=45%, list=16%, signal=38%	HLA-DRB1/LBP/CD177/FGL2/ICAM1/HLA-DRA/ADA/ANXA3/ITGB2/LGALS3/PTPRC/TNFSF13/CD74/PYCARD/PTPN6/VAMP8/LCP1/RAB27A/ITGAM/FCER1G/ITGAL/ANXA1/LILRB1/CD84/DOCK2/IL18/MDK/STAT6/APBB1IP/LGALS1/PGLYRP2/CORO1A/HMGB1/PLCG2/SYK/FCGR3A/DOCK11/C12orf4/SWAP70/NCKAP1L/LGALS9/EIF2AK4/GRN/SUPT6H/EXOSC6
GO:0002698	BP	GO:0002698	negative regulation of immune effector process	47	0.741548	2.0196	3.9055504677579e-05	0.000768877	0.000632118	448	tags=38%, list=6%, signal=36%	C4BPA/HLA-B/APOA1/FGL2/SERPING1/A2M/EPX/IL4I1/HLA-A/APOA2/ARG1/C4BPB/LGALS3/PTPRC/PTPN6/ANXA1/LILRB1/CD84
GO:0002824	BP	GO:0002824	positive regulation of adaptive immune response based on somatic recombination of immune receptors built from immunoglobulin superfamily domains	40	0.734511	1.94293	4.65702990102816e-05	0.00089785	0.000738151	610	tags=40%, list=9%, signal=37%	HLA-DRB1/C3/HPX/HLA-B/HLA-C/HLA-A/HLA-DRA/ADA/TAP2/PTPRC/TNFSF13/FCGR1A/B2M/IL18/STAT6/PLA2G4A
GO:0002263	BP	GO:0002263	cell activation involved in immune response	104	0.615272	1.86081	5.23140818946108e-05	0.000997494	0.000820072	1160	tags=43%, list=16%, signal=37%	HLA-DRB1/LBP/CD177/FGL2/ICAM1/HLA-DRA/ADA/ANXA3/ITGB2/LGALS3/PTPRC/TNFSF13/CD74/PYCARD/PTPN6/VAMP8/LCP1/RAB27A/ITGAM/FCER1G/ITGAL/ANXA1/LILRB1/CD84/DOCK2/IL18/MDK/STAT6/APBB1IP/LGALS1/PGLYRP2/CORO1A/HMGB1/PLCG2/SYK/FCGR3A/DOCK11/C12orf4/SWAP70/NCKAP1L/LGALS9/EIF2AK4/GRN/SUPT6H/EXOSC6
GO:0002285	BP	GO:0002285	lymphocyte activation involved in immune response	62	0.674082	1.89785	8.70246041806176e-05	0.00157442	0.00129438	1220	tags=53%, list=17%, signal=44%	HLA-DRB1/FGL2/ICAM1/HLA-DRA/ADA/LGALS3/PTPRC/TNFSF13/CD74/LCP1/RAB27A/FCER1G/ITGAL/ANXA1/LILRB1/IL18/MDK/STAT6/APBB1IP/LGALS1/PGLYRP2/CORO1A/HMGB1/PLCG2/FCGR3A/DOCK11/SWAP70/NCKAP1L/LGALS9/EIF2AK4/SUPT6H/EXOSC6/HLA-F
GO:0002764	BP	GO:0002764	immune response-regulating signaling pathway	225	0.514234	1.66463	0.000107738	0.00187328	0.00154008	893	tags=21%, list=13%, signal=19%	IGHA1/IGHG3/HLA-DRB1/IGKC/LBP/IGHG2/LTF/CD14/GBP2/IGHG1/HLA-A/IGHG4/TLR7/ADA/LGALS3/PTPRC/IGHM/RFTN1/GBP1/CYBA/PYCARD/PTPN6/HCK/FCGR1A/BTN3A3/CAV1/FCER1G/LILRB1/PIGR/LCP2/CASP1/FCN3/VAV1/PTPRJ/CTSS/NFKBIA/C5AR1/IGHA2/MNDA/PRKCD/HMGB1/BAX/NAGK/PLCG2/SYK/CD36/FCGR3A
GO:0002821	BP	GO:0002821	positive regulation of adaptive immune response	43	0.726537	1.94507	0.000109205	0.00189489	0.00155785	610	tags=40%, list=9%, signal=36%	HLA-DRB1/C3/HPX/HLA-B/HLA-C/HLA-A/HLA-DRA/ADA/TAP2/PTPRC/TNFSF13/PYCARD/FCGR1A/B2M/IL18/STAT6/PLA2G4A
GO:0002920	BP	GO:0002920	regulation of humoral immune response	15	0.857947	1.88046	0.000132159	0.0022047	0.00181256	322	tags=67%, list=5%, signal=64%	C4BPA/C3/HPX/CFH/SERPING1/A2M/C4BPB/PTPRC/CD5L/PTPN6
GO:0002286	BP	GO:0002286	T cell activation involved in immune response	31	0.763355	1.93556	0.000155884	0.00254361	0.00209118	722	tags=55%, list=10%, signal=49%	HLA-DRB1/FGL2/ICAM1/HLA-DRA/LGALS3/CD74/LCP1/RAB27A/FCER1G/ITGAL/ANXA1/LILRB1/IL18/MDK/STAT6/APBB1IP/HMGB1
GO:0002923	BP	GO:0002923	regulation of humoral immune response mediated by circulating immunoglobulin	6	0.94698	1.7525	0.000200592	0.00314604	0.00258646	322	tags=83%, list=5%, signal=80%	C4BPA/HPX/C4BPB/PTPRC/PTPN6
GO:0002757	BP	GO:0002757	immune response-activating signaling pathway	213	0.511751	1.65163	0.000211367	0.00329677	0.00271038	875	tags=20%, list=12%, signal=18%	IGHA1/IGHG3/HLA-DRB1/IGKC/LBP/IGHG2/LTF/CD14/GBP2/IGHG1/HLA-A/IGHG4/TLR7/ADA/LGALS3/PTPRC/IGHM/RFTN1/GBP1/CYBA/PYCARD/PTPN6/HCK/BTN3A3/CAV1/FCER1G/LCP2/CASP1/FCN3/VAV1/PTPRJ/CTSS/NFKBIA/C5AR1/IGHA2/MNDA/PRKCD/HMGB1/BAX/NAGK/PLCG2/SYK/CD36
GO:0002921	BP	GO:0002921	negative regulation of humoral immune response	8	0.91803	1.78097	0.000295454	0.00427248	0.00351254	322	tags=62%, list=5%, signal=60%	C4BPA/SERPING1/A2M/C4BPB/PTPN6
GO:0002440	BP	GO:0002440	production of molecular mediator of immune response	94	0.586453	1.74401	0.00041972	0.00567995	0.00466967	951	tags=32%, list=13%, signal=28%	ELANE/HPX/IGKV1D-33/IGLV3-10/APOA1/EPX/HLA-A/TLR7/APOA2/ARG1/PTPRC/TNFSF13/SAMHD1/CD74/PYCARD/IGLV9-49/B2M/LILRB1/IL18/IGKV3-20/IGKV3D-7/STAT6/IGLV4-69/SEMA7A/PLCG2/SYK/BST2/CD36/PRG2/SWAP70
GO:0002820	BP	GO:0002820	negative regulation of adaptive immune response	13	0.84978	1.81813	0.000616317	0.00777036	0.00638826	441	tags=54%, list=6%, signal=51%	C4BPA/IL4I1/ARG1/C4BPB/PTPRC/PTPN6/LILRB1
GO:0002823	BP	GO:0002823	negative regulation of adaptive immune response based on somatic recombination of immune receptors built from immunoglobulin superfamily domains	13	0.84978	1.81813	0.000616317	0.00777036	0.00638826	441	tags=54%, list=6%, signal=51%	C4BPA/IL4I1/ARG1/C4BPB/PTPRC/PTPN6/LILRB1
GO:0045088	BP	GO:0045088	regulation of innate immune response	193	0.479315	1.53615	0.00142115	0.0153416	0.0126128	1242	tags=27%, list=18%, signal=23%	HPX/HLA-B/CFH/LBP/LTF/SERPING1/A2M/CD14/APOE/GBP2/HLA-A/TLR7/ARG1/RFTN1/SAMHD1/CYBA/ERAP1/PYCARD/PTPN6/HCK/CAV1/LILRB1/CASP1/FCN3/VAV1/CTSS/PARP14/NFKBIA/LYAR/MNDA/HMGB1/PTPN1/RBM14/NAGK/PARP9/PLCG2/SYK/CD36/UBE2K/SIRT2/DHX9/LGALS9/HSPA1B/GRN/SFPQ/TRIM21/ARRB2/UFD1/HSP90AA1/HLA-F/SIN3A/HEXIM1
GO:0002889	BP	GO:0002889	regulation of immunoglobulin mediated immune response	19	0.781079	1.81781	0.00219364	0.0214684	0.0176498	339	tags=42%, list=5%, signal=40%	C4BPA/C3/HPX/C4BPB/PTPRC/TNFSF13/PTPN6/FCGR1A
GO:0002890	BP	GO:0002890	negative regulation of immunoglobulin mediated immune response	5	0.919017	1.63797	0.00361551	0.0316917	0.0260548	322	tags=60%, list=5%, signal=57%	C4BPA/C4BPB/PTPN6
GO:0006956	BP	GO:0006956	complement activation	43	0.882848	2.36354	1.27583500017822e-12	1.18961098642991e-10	9.78017182901223e-11	418	tags=74%, list=6%, signal=70%	C9/IGHA1/CFB/IGHG3/C4BPA/C3/P07358/C8A/C6/CFH/C8G/CFI/C5/C1S/IGHG2/C1R/SERPING1/A2M/IGHG1/C2/C4A/IGHG4/C1QB/C1QC/C4BPB/CFHR1/IGHM/C7/CD5L/C1QA/KRT1/RGCC
GO:0006958	BP	GO:0006958	complement activation, classical pathway	31	0.900018	2.28209	3.83487446722050e-11	2.37510290907781e-09	1.95264795192242e-09	342	tags=81%, list=5%, signal=77%	C9/IGHA1/IGHG3/C4BPA/C3/P07358/C8A/C6/C8G/CFI/C5/C1S/IGHG2/C1R/SERPING1/IGHG1/C2/C4A/IGHG4/C1QB/C1QC/C4BPB/IGHM/C7/C1QA
GO:0006957	BP	GO:0006957	complement activation, alternative pathway	9	0.964093	1.91174	6.03288978389353e-07	1.81521524171406e-05	1.49234642022629e-05	262	tags=100%, list=4%, signal=96%	C9/CFB/C3/P07358/C8A/CFH/C8G/C5/C7
GO:0001848	MF	GO:0001848	complement binding	18	0.845011	1.94054	8.75394596078894e-05	0.00158037	0.00129927	373	tags=56%, list=5%, signal=53%	CRP/APCS/CFB/C8A/CFH/C8G/C4A/ITGB2/CFHR1/ITGAM
GO:0045916	BP	GO:0045916	negative regulation of complement activation	7	0.930237	1.77288	0.00029993	0.00432808	0.00355825	208	tags=57%, list=3%, signal=56%	C4BPA/SERPING1/A2M/C4BPB
GO:0097278	BP	GO:0097278	complement-dependent cytotoxicity	7	0.918376	1.75027	0.000618181	0.0077823	0.00639808	371	tags=71%, list=5%, signal=68%	C3/CFH/IGHG1/CD5L/RAB27A
GO:0030449	BP	GO:0030449	regulation of complement activation	12	0.834767	1.77072	0.00143622	0.0154649	0.0127142	287	tags=58%, list=4%, signal=56%	C4BPA/C3/CFH/SERPING1/A2M/C4BPB/CD5L
GO:0003823	MF	GO:0003823	antigen binding	51	0.835928	2.29439	6.49332894587148e-11	3.85285986753283e-09	3.16755914054401e-09	561	tags=69%, list=8%, signal=64%	IGHA1/IGHG3/HLA-DRB1/IGKC/HLA-B/HLA-C/JCHAIN/IGHG2/IGKV1D-33/IGHV3-7/PLG/IGLC2/HLA-DRB5/IGHG1/HLA-A/IGHG4/IGHV3-30/HLA-DRA/IGHV4-39/IGHV5-51/IGLL5/IGHV4-28/IGHV3-9/TAP2/IGHV5-10-1/IGHM/TAP1/IGHV3-15/IGHV1-69/TAPBP/B2M/IGKV3-20/FCN3/IGHV2-70D/IGHV1-18
GO:0019882	BP	GO:0019882	antigen processing and presentation	64	0.697996	1.97423	1.97173251031525e-05	0.00042679	0.000350877	564	tags=42%, list=8%, signal=39%	HLA-DRB1/HLA-B/HLA-C/THBS1/FGL2/IFI30/HLA-DRB5/ICAM1/HLA-A/HLA-DRA/TAP2/TAP1/RFTN1/CD74/TAPBP/ERAP1/PYCARD/FCGR1A/B2M/RAB27A/RAB32/FCER1G/PSME1/PSMB8/ACE/LGMN/CTSS
GO:0050851	BP	GO:0050851	antigen receptor-mediated signaling pathway	93	0.63121	1.87391	2.51318145636014e-05	0.000530427	0.000436081	850	tags=26%, list=12%, signal=23%	IGHA1/IGHG3/HLA-DRB1/IGKC/IGHG2/IGHG1/HLA-A/IGHG4/ADA/LGALS3/PTPRC/IGHM/RFTN1/GBP1/PTPN6/BTN3A3/LCP2/PTPRJ/NFKBIA/IGHA2/MNDA/BAX/PLCG2/SYK
GO:0019883	BP	GO:0019883	antigen processing and presentation of endogenous antigen	15	0.864131	1.89401	8.00684411320775e-05	0.00146734	0.00120635	370	tags=73%, list=5%, signal=70%	HLA-DRB1/HLA-B/HLA-C/HLA-A/HLA-DRA/TAP2/TAP1/CD74/TAPBP/ERAP1/B2M
GO:0048002	BP	GO:0048002	antigen processing and presentation of peptide antigen	38	0.736104	1.95036	0.000111571	0.00192415	0.00158191	780	tags=58%, list=11%, signal=52%	HLA-DRB1/HLA-B/HLA-C/IFI30/HLA-DRB5/HLA-A/HLA-DRA/TAP2/TAP1/CD74/TAPBP/ERAP1/PYCARD/FCGR1A/B2M/FCER1G/ACE/LGMN/CTSS/IDE/HLA-DPA1/DNM2
GO:0002468	BP	GO:0002468	dendritic cell antigen processing and presentation	5	0.958014	1.70747	0.0001735	0.00279346	0.00229659	301	tags=100%, list=4%, signal=96%	HLA-DRB1/THBS1/FGL2/HLA-DRA/CD74
GO:0002483	BP	GO:0002483	antigen processing and presentation of endogenous peptide antigen	13	0.865753	1.85231	0.000244215	0.00370029	0.00304212	370	tags=77%, list=5%, signal=73%	HLA-DRB1/HLA-B/HLA-C/HLA-A/HLA-DRA/TAP2/TAP1/TAPBP/ERAP1/B2M
GO:0002504	BP	GO:0002504	antigen processing and presentation of peptide or polysaccharide antigen via MHC class II	21	0.767508	1.82223	0.00114944	0.0128668	0.0105782	780	tags=62%, list=11%, signal=55%	HLA-DRB1/THBS1/IFI30/HLA-DRB5/HLA-DRA/CD74/PYCARD/B2M/FCER1G/LGMN/CTSS/HLA-DPA1/DNM2
GO:0002474	BP	GO:0002474	antigen processing and presentation of peptide antigen via MHC class I	22	0.764111	1.82445	0.00158851	0.0167435	0.0137654	466	tags=55%, list=7%, signal=51%	HLA-B/HLA-C/IFI30/HLA-A/TAP2/TAP1/TAPBP/ERAP1/FCGR1A/B2M/FCER1G/ACE
GO:0002437	BP	GO:0002437	inflammatory response to antigenic stimulus	30	0.71319	1.80729	0.00245942	0.0235533	0.0193639	365	tags=27%, list=5%, signal=25%	ELANE/HLA-DRB1/C3/A2M/IGHG1/HCK/FCGR1A/GPX1
GO:0019884	BP	GO:0019884	antigen processing and presentation of exogenous antigen	29	0.700414	1.76259	0.00280728	0.0261559	0.0215036	780	tags=52%, list=11%, signal=46%	HLA-DRB1/IFI30/HLA-DRB5/HLA-A/HLA-DRA/TAP2/CD74/FCGR1A/B2M/FCER1G/PSME1/LGMN/CTSS/HLA-DPA1/DNM2
GO:0019885	BP	GO:0019885	antigen processing and presentation of endogenous peptide antigen via MHC class I	11	0.835547	1.74181	0.00338592	0.0301465	0.0247844	370	tags=73%, list=5%, signal=69%	HLA-B/HLA-C/HLA-A/TAP2/TAP1/TAPBP/ERAP1/B2M
GO:0019886	BP	GO:0019886	antigen processing and presentation of exogenous peptide antigen via MHC class II	18	0.749842	1.72198	0.00554091	0.0438979	0.0360899	780	tags=61%, list=11%, signal=54%	HLA-DRB1/IFI30/HLA-DRB5/HLA-DRA/CD74/B2M/FCER1G/LGMN/CTSS/HLA-DPA1/DNM2
GO:0002495	BP	GO:0002495	antigen processing and presentation of peptide antigen via MHC class II	19	0.75817	1.76449	0.00577429	0.0454498	0.0373657	780	tags=63%, list=11%, signal=56%	HLA-DRB1/IFI30/HLA-DRB5/HLA-DRA/CD74/PYCARD/B2M/FCER1G/LGMN/CTSS/HLA-DPA1/DNM2
GO:0042605	MF	GO:0042605	peptide antigen binding	17	0.759135	1.71362	0.00621274	0.0477822	0.0392833	370	tags=59%, list=5%, signal=56%	HLA-DRB1/HLA-B/HLA-C/HLA-DRB5/HLA-A/HLA-DRA/TAP2/TAP1/TAPBP/B2M
GO:0001816	BP	GO:0001816	cytokine production	286	0.590816	1.94201	1.941209935924e-10	1.09807775375435e-08	9.02764789148658e-09	925	tags=27%, list=13%, signal=24%	SAA1/CRP/ORM1/ORM2/ELANE/LUM/HLA-DRB1/C3/HLA-B/LBP/F2/THBS1/C5/LTF/LPL/APOA1/SERPINF2/GPNMB/EPX/CD14/HLA-A/FN1/TLR7/APOA2/CYBB/ARG1/IQGAP1/BPI/PTPRC/RFTN1/GBP1/CYBA/CD74/COL3A1/PYCARD/PTPN6/IGF2BP2/BTN3A3/B2M/TNXB/GSDMD/FCER1G/ANXA1/RGCC/LILRB1/CD84/MBP/CASP1/IL18/MDK/F11R/AFAP1L2/SSC5D/GSTP1/PTPRJ/AIF1/FRMD8/C5AR1/CLU/CD2AP/CHI3L1/HSPB1/PGLYRP2/SEMA7A/HMGB1/HLA-DPA1/PML/IL16/PLCG2/SYK/BST2/CD34/…
GO:0001817	BP	GO:0001817	regulation of cytokine production	284	0.589707	1.93618	8.58346721088811e-10	4.5519199552741e-08	3.74227876358918e-08	925	tags=27%, list=13%, signal=24%	SAA1/CRP/ORM1/ORM2/ELANE/LUM/HLA-DRB1/C3/HLA-B/LBP/F2/THBS1/C5/LTF/LPL/APOA1/SERPINF2/GPNMB/EPX/CD14/HLA-A/FN1/TLR7/APOA2/CYBB/ARG1/IQGAP1/BPI/PTPRC/RFTN1/GBP1/CYBA/CD74/PYCARD/PTPN6/IGF2BP2/BTN3A3/B2M/TNXB/GSDMD/FCER1G/ANXA1/RGCC/LILRB1/CD84/MBP/CASP1/IL18/MDK/F11R/AFAP1L2/SSC5D/GSTP1/PTPRJ/AIF1/FRMD8/C5AR1/CLU/CD2AP/CHI3L1/HSPB1/PGLYRP2/SEMA7A/HMGB1/HLA-DPA1/PML/IL16/PLCG2/SYK/BST2/CD34/CD36/FC…
GO:0001819	BP	GO:0001819	positive regulation of cytokine production	177	0.615626	1.9633	4.55478560052782e-08	1.78922943613327e-06	1.47098265958567e-06	925	tags=31%, list=13%, signal=27%	SAA1/ORM1/ORM2/ELANE/LUM/C3/LBP/THBS1/C5/LPL/SERPINF2/EPX/CD14/HLA-A/TLR7/APOA2/CYBB/PTPRC/RFTN1/CYBA/CD74/PYCARD/B2M/TNXB/GSDMD/FCER1G/ANXA1/RGCC/LILRB1/CD84/MBP/CASP1/IL18/MDK/AFAP1L2/PTPRJ/AIF1/FRMD8/C5AR1/CLU/CHI3L1/HSPB1/SEMA7A/HMGB1/HLA-DPA1/IL16/PLCG2/SYK/CD34/CD36/FCGR3A/PRG2/HMOX1/OAS2
GO:0034097	BP	GO:0034097	response to cytokine	388	0.518299	1.71927	2.02618854378009e-07	6.70135039930996e-06	5.50939417501189e-06	1101	tags=26%, list=16%, signal=23%	LSP1/CTSG/FGG/FGB/HPX/ITIH4/MME/PPBP/THBS1/COL1A1/APOA1/CAMP/CD14/GBP2/FAS/ICAM1/VIM/ARG1/CNTF/SPP1/ASAH1/PTPRC/RAB20/MYO1C/ALPL/GBP1/SAMHD1/CD74/COL3A1/PYCARD/PTPN6/HCK/MRC1/TIMP3/ATIC/HCLS1/ACSL1/KYNU/FLNB/ABCA1/CAV1/YBX3/MX2/FCER1G/ANXA1/NEFH/CPNE1/TCIRG1/LILRB1/MMP2/CASP1/IL18/GSTP1/PTPRJ/CCL14/AIF1/PARP14/NFKBIA/STAT6/MTHFR/CALCOCO2/SLC12A2/GCLM/SP100/DOCK8/PADI2/CHI3L1/GPD1/MNDA/CORO1A/HLA-…
GO:0071345	BP	GO:0071345	cellular response to cytokine stimulus	338	0.51501	1.7057	6.37909354516607e-07	1.89917925370997e-05	1.5613759159304e-05	1101	tags=25%, list=16%, signal=23%	LSP1/CTSG/FGG/FGB/HPX/MME/PPBP/THBS1/COL1A1/APOA1/CAMP/GBP2/FAS/ICAM1/VIM/ARG1/CNTF/ASAH1/PTPRC/RAB20/MYO1C/GBP1/SAMHD1/CD74/PYCARD/PTPN6/HCK/MRC1/ATIC/HCLS1/ACSL1/FLNB/ABCA1/CAV1/YBX3/FCER1G/NEFH/CPNE1/TCIRG1/LILRB1/MMP2/CASP1/IL18/GSTP1/PTPRJ/CCL14/AIF1/PARP14/NFKBIA/STAT6/SLC12A2/GCLM/SP100/DOCK8/PADI2/CHI3L1/GPD1/MNDA/CORO1A/HLA-DPA1/HK2/PML/PTPN1/ASS1/PARP9/SYK/ILK/TRADD/UBE2K/OAS2/ACTN4/SHP…
GO:0071706	BP	GO:0071706	tumor necrosis factor superfamily cytokine production	72	0.677327	1.95577	5.96100155722963e-06	0.000146182	0.000120181	1069	tags=43%, list=15%, signal=37%	ORM1/ORM2/LBP/THBS1/LTF/LPL/GPNMB/CD14/CYBB/BPI/PTPRC/CYBA/PYCARD/PTPN6/LILRB1/CD84/GSTP1/PTPRJ/FRMD8/CLU/HSPB1/HMGB1/PLCG2/SYK/CD36/FCGR3A/OAS2/RIPK1/DHX9/LGALS9/RAD21
GO:1903555	BP	GO:1903555	regulation of tumor necrosis factor superfamily cytokine production	72	0.677327	1.95577	5.96100155722963e-06	0.000146182	0.000120181	1069	tags=43%, list=15%, signal=37%	ORM1/ORM2/LBP/THBS1/LTF/LPL/GPNMB/CD14/CYBB/BPI/PTPRC/CYBA/PYCARD/PTPN6/LILRB1/CD84/GSTP1/PTPRJ/FRMD8/CLU/HSPB1/HMGB1/PLCG2/SYK/CD36/FCGR3A/OAS2/RIPK1/DHX9/LGALS9/RAD21
GO:0001818	BP	GO:0001818	negative regulation of cytokine production	110	0.606157	1.84305	2.81709082453248e-05	0.000583593	0.000479791	549	tags=22%, list=8%, signal=20%	ORM1/ELANE/HLA-DRB1/LBP/F2/THBS1/LTF/APOA1/GPNMB/EPX/FN1/APOA2/ARG1/BPI/PTPRC/GBP1/PYCARD/PTPN6/ANXA1/RGCC/LILRB1/CD84/SSC5D/GSTP1
GO:1903557	BP	GO:1903557	positive regulation of tumor necrosis factor superfamily cytokine production	52	0.686374	1.88883	0.000105325	0.00184644	0.00151802	1058	tags=46%, list=15%, signal=40%	ORM1/ORM2/LBP/THBS1/LPL/CD14/CYBB/PTPRC/CYBA/PYCARD/CD84/PTPRJ/FRMD8/CLU/HSPB1/HMGB1/PLCG2/SYK/CD36/FCGR3A/OAS2/RIPK1/DHX9/LGALS9
GO:1903556	BP	GO:1903556	negative regulation of tumor necrosis factor superfamily cytokine production	21	0.784319	1.86214	0.000537653	0.00697551	0.00573479	549	tags=38%, list=8%, signal=35%	ORM1/LBP/LTF/GPNMB/BPI/PTPN6/LILRB1/GSTP1
GO:0005125	MF	GO:0005125	cytokine activity	24	0.7446	1.81814	0.00109399	0.0123273	0.0101347	833	tags=58%, list=12%, signal=52%	PPBP/C5/THNSL2/CNTF/SPP1/TNFSF13/NAMPT/IL18/CCL14/WNT6/HMGB1/WNT2B/CMTM5/IL16
GO:0019221	BP	GO:0019221	cytokine-mediated signaling pathway	167	0.503479	1.593	0.00150925	0.0161081	0.013243	1355	tags=29%, list=19%, signal=24%	CTSG/HPX/PPBP/APOA1/FAS/ARG1/CNTF/PTPRC/SAMHD1/CD74/PYCARD/PTPN6/HCK/ACSL1/CAV1/FCER1G/CPNE1/LILRB1/CASP1/IL18/GSTP1/PTPRJ/CCL14/PARP14/NFKBIA/STAT6/SP100/PADI2/PTPN1/PARP9/SYK/ILK/TRADD/UBE2K/OAS2/ACTN4/RIPK1/TXNDC17/YAP1/HSPA1B/P4HB/KRT18/JAGN1/SIN3A/ZC3H15/PTK2B/IFNGR1/H2BC11/STING1
GO:0019955	MF	GO:0019955	cytokine binding	38	0.660396	1.74976	0.00311902	0.0283047	0.0232702	722	tags=29%, list=10%, signal=26%	ELANE/THBS1/BGN/A2M/ITGB3/COMP/GBP1/CD74/LTBP4/ENG/HMGB1
GO:0032637	BP	GO:0032637	interleukin-8 production	36	0.755561	1.9859	4.30159088480242e-05	0.000837133	0.000688234	1060	tags=53%, list=15%, signal=45%	CRP/ELANE/LBP/CD14/TLR7/APOA2/BPI/PTPRC/CD74/PYCARD/ANXA1/AFAP1L2/SSC5D/CHI3L1/HMGB1/SYK/RIPK1/LGALS9/HSPA1B
GO:0032677	BP	GO:0032677	regulation of interleukin-8 production	36	0.755561	1.9859	4.30159088480242e-05	0.000837133	0.000688234	1060	tags=53%, list=15%, signal=45%	CRP/ELANE/LBP/CD14/TLR7/APOA2/BPI/PTPRC/CD74/PYCARD/ANXA1/AFAP1L2/SSC5D/CHI3L1/HMGB1/SYK/RIPK1/LGALS9/HSPA1B
GO:0032635	BP	GO:0032635	interleukin-6 production	53	0.665417	1.84572	0.000248541	0.00374577	0.00307952	1192	tags=45%, list=17%, signal=38%	ORM1/HLA-B/LBP/LPL/TLR7/BPI/CYBA/CD74/PYCARD/PTPN6/CD84/MBP/AFAP1L2/AIF1/HMGB1/IL16/PLCG2/SYK/CD36/NCKAP1L/DHX9/LGALS9/ARHGEF2/ARRB2
GO:0032675	BP	GO:0032675	regulation of interleukin-6 production	53	0.665417	1.84572	0.000248541	0.00374577	0.00307952	1192	tags=45%, list=17%, signal=38%	ORM1/HLA-B/LBP/LPL/TLR7/BPI/CYBA/CD74/PYCARD/PTPN6/CD84/MBP/AFAP1L2/AIF1/HMGB1/IL16/PLCG2/SYK/CD36/NCKAP1L/DHX9/LGALS9/ARHGEF2/ARRB2
GO:0032612	BP	GO:0032612	interleukin-1 production	37	0.721134	1.90424	0.000304117	0.00435149	0.0035775	875	tags=41%, list=12%, signal=36%	SAA1/ORM1/ORM2/LPL/APOA1/PYCARD/GSDMD/ANXA1/CASP1/GSTP1/HSPB1/HMGB1/PML/IL16/CD36
GO:0032652	BP	GO:0032652	regulation of interleukin-1 production	37	0.721134	1.90424	0.000304117	0.00435149	0.0035775	875	tags=41%, list=12%, signal=36%	SAA1/ORM1/ORM2/LPL/APOA1/PYCARD/GSDMD/ANXA1/CASP1/GSTP1/HSPB1/HMGB1/PML/IL16/CD36
GO:0071347	BP	GO:0071347	cellular response to interleukin-1	34	0.724979	1.87871	0.000864558	0.0102308	0.0084111	583	tags=26%, list=8%, signal=24%	FGG/FGB/CAMP/GBP2/GBP1/PYCARD/MMP2/CCL14/NFKBIA
GO:0032757	BP	GO:0032757	positive regulation of interleukin-8 production	27	0.733348	1.82931	0.000952606	0.0109822	0.00902878	1060	tags=52%, list=15%, signal=44%	ELANE/LBP/CD14/TLR7/APOA2/CD74/PYCARD/AFAP1L2/CHI3L1/HMGB1/SYK/RIPK1/LGALS9/HSPA1B
GO:0032732	BP	GO:0032732	positive regulation of interleukin-1 production	25	0.741173	1.82392	0.00152686	0.0162552	0.0133639	875	tags=44%, list=12%, signal=39%	SAA1/ORM1/ORM2/LPL/PYCARD/GSDMD/CASP1/HSPB1/HMGB1/IL16/CD36
GO:0070555	BP	GO:0070555	response to interleukin-1	53	0.60498	1.67808	0.00396309	0.0341736	0.0280952	674	tags=23%, list=10%, signal=21%	FGG/FGB/CAMP/GBP2/GBP1/PYCARD/ANXA1/MMP2/CCL14/NFKBIA/MTHFR/CHI3L1
GO:0032611	BP	GO:0032611	interleukin-1 beta production	29	0.680815	1.71327	0.00497064	0.0402826	0.0331176	1069	tags=45%, list=15%, signal=38%	ORM1/ORM2/LPL/APOA1/PYCARD/GSDMD/CASP1/GSTP1/HSPB1/PML/CD36/LGALS9/RAD21
GO:0032651	BP	GO:0032651	regulation of interleukin-1 beta production	29	0.680815	1.71327	0.00497064	0.0402826	0.0331176	1069	tags=45%, list=15%, signal=38%	ORM1/ORM2/LPL/APOA1/PYCARD/GSDMD/CASP1/GSTP1/HSPB1/PML/CD36/LGALS9/RAD21
GO:0002443	BP	GO:0002443	leukocyte mediated immunity	173	0.764212	2.43407	1e-12	9.42777777777778e-11	7.75087719298246e-11	561	tags=43%, list=8%, signal=40%	C9/IGHA1/IGHG3/CTSG/ELANE/C4BPA/HLA-DRB1/C3/P07358/HPX/C8A/C6/IGKC/HLA-B/HLA-C/C8G/CFI/F2/C5/C1S/IGHG2/CD177/C1R/IGHV3-7/SERPING1/IGLC2/IL4I1/ICAM1/IGHG1/HLA-A/C2/C4A/IGHG4/IGHV3-30/C1QB/HLA-DRA/C1QC/IGHV4-39/IGHV5-51/IGLL5/IGHV4-28/ARG1/C4BPB/ANXA3/ITGB2/IGHV3-9/TAP2/IGHV5-10-1/PTPRC/IGHM/IGHV3-15/C7/IGHV1-69/RFTN1/TNFSF13/CD74/PTPN6/CTSC/VAMP8/FCGR1A/C1QA/BTN3A3/B2M/RAB27A/ITGAM/FCER1G/TCIRG1/L…
GO:0050900	BP	GO:0050900	leukocyte migration	166	0.639453	2.02379	1.42978700451722e-08	6.15824504229879e-07	5.06288991661e-07	997	tags=34%, list=14%, signal=30%	SAA1/S100A9/S100A8/CTSG/ELANE/PRTN3/LBP/PPBP/THBS1/C5/CD177/EPX/ICAM1/EMILIN1/ADA/ITGB2/ITGB3/LGALS3/STK10/CD74/CD9/PYCARD/HCK/FCER1G/ITGAL/ANXA1/MMP2/MDK/LGMN/PECAM1/F11R/RARRES2/VAV1/CCL14/AIF1/C5AR1/SLC12A2/ANO6/DOCK8/PADI2/ITGA3/CORO1A/HMGB1/MYH9/MPP1/ADAM10/CD99/P2RX4/IL16/SYK/CD34/HMOX1/PTN/SWAP70/S100A7/NCKAP1L
GO:0007159	BP	GO:0007159	leukocyte cell-cell adhesion	154	0.637176	2.00106	1.00541510010179e-07	3.6457038993007e-06	2.99724960340735e-06	864	tags=29%, list=12%, signal=26%	S100A9/S100A8/LRG1/CTSG/ELANE/HLA-DRB1/SPTA1/CD177/FGL2/FERMT3/GPNMB/HLA-DRB5/IL4I1/ICAM1/HLA-A/HLA-DRA/ARG1/ADA/ITGB2/LGALS3/PTPRC/STK10/CD74/PYCARD/PTPN6/B2M/CAV1/ITGAL/ANXA1/LILRB1/IL18/MDK/PECAM1/F11R/VAV1/AIF1/DOCK8/LGALS1/CORO1A/HMGB1/HLA-DPA1/ASS1/ITGA5/SYK/SART1
GO:0097529	BP	GO:0097529	myeloid leukocyte migration	95	0.683798	2.04197	1.71361853748025e-07	5.79284991654181e-06	4.76248691460752e-06	850	tags=35%, list=12%, signal=31%	SAA1/S100A9/S100A8/CTSG/PRTN3/LBP/PPBP/THBS1/C5/CD177/EPX/EMILIN1/ITGB2/LGALS3/CD74/CD9/FCER1G/ANXA1/MMP2/MDK/LGMN/PECAM1/RARRES2/VAV1/CCL14/AIF1/C5AR1/ANO6/HMGB1/MPP1/CD99/P2RX4/SYK
GO:0030595	BP	GO:0030595	leukocyte chemotaxis	91	0.679286	2.01496	4.41817155293126e-07	1.35826759516745e-05	1.1166751670967e-05	997	tags=37%, list=14%, signal=33%	SAA1/S100A9/S100A8/CTSG/LBP/PPBP/THBS1/C5/ITGB2/LGALS3/CD74/FCER1G/ANXA1/MMP2/MDK/LGMN/RARRES2/VAV1/CCL14/AIF1/C5AR1/SLC12A2/ANO6/PADI2/CORO1A/HMGB1/MPP1/ADAM10/IL16/SYK/PTN/SWAP70/S100A7/NCKAP1L
GO:0001909	BP	GO:0001909	leukocyte mediated cytotoxicity	54	0.743888	2.06422	2.31401120160374e-06	6.19381231722642e-05	5.09213090919077e-05	536	tags=41%, list=8%, signal=38%	CTSG/ELANE/HLA-DRB1/HLA-B/HLA-C/F2/ICAM1/IGHG1/HLA-A/HLA-DRA/ARG1/TAP2/PTPRC/PTPN6/CTSC/FCGR1A/B2M/RAB27A/ITGAM/LILRB1/IL18/VAV1
GO:0002703	BP	GO:0002703	regulation of leukocyte mediated immunity	87	0.663494	1.96235	6.44169068727388e-06	0.000157515	0.000129498	858	tags=37%, list=12%, signal=33%	C4BPA/HLA-DRB1/C3/HPX/HLA-B/HLA-C/CD177/IL4I1/ICAM1/HLA-A/HLA-DRA/ARG1/C4BPB/ITGB2/TAP2/PTPRC/TNFSF13/PTPN6/VAMP8/FCGR1A/B2M/ITGAM/LILRB1/CD84/IL18/VAV1/STAT6/HMGB1/STX7/PLCG2/SYK/BST2
GO:0002694	BP	GO:0002694	regulation of leukocyte activation	201	0.549829	1.76892	6.86165187619353e-06	0.000165872	0.000136369	1483	tags=37%, list=21%, signal=30%	CTSG/HLA-DRB1/LBP/THBS1/SPTA1/CD177/FGL2/GPNMB/HLA-DRB5/IL4I1/HLA-A/FN1/HLA-DRA/ARG1/ADA/ITGB2/BPI/LGALS3/PTPRC/TNFSF13/CD74/PYCARD/PTPN6/CTSC/VAMP8/B2M/ITGAM/CAV1/ANXA1/LILRB1/CD84/IL18/MDK/VAV1/AIF1/STAT6/PLA2G4A/DOCK8/LGALS1/BID/MNDA/PGLYRP2/CORO1A/HMGB1/HLA-DPA1/SYK/SART1/FCGR3A/C12orf4/SHPK/NCKAP1L/SMARCE1/PRDX2/LGALS9/SNCA/GRN/SUPT6H/EXOSC6/HLA-F/ACTL6A/RAC2/CD276/ARID1B/NECTIN2/GLMN/SOD1/L…
GO:0045321	BP	GO:0045321	leukocyte activation	327	0.505852	1.67235	7.703082825526e-06	0.000185684	0.000152656	1483	tags=35%, list=21%, signal=29%	CTSG/HLA-DRB1/LBP/THBS1/SPTA1/CD177/FGL2/CAMP/GPNMB/HLA-DRB5/IL4I1/ICAM1/HLA-A/FN1/HLA-DRA/ARG1/ADA/ANXA3/ITGB2/BPI/LGALS3/PTPRC/SKAP2/TNFSF13/CD74/CD151/PYCARD/PTPN6/CTSC/VAMP8/C1QA/LCP1/PSMB10/B2M/RAB27A/ITGAM/CAV1/FCER1G/ITGAL/ANXA1/TCIRG1/KIF13B/LILRB1/CD84/LCP2/DOCK2/IL18/MDK/NDRG1/VAV1/PTPRJ/AIF1/STAT6/C5AR1/PLA2G4A/APBB1IP/DOCK8/CLU/LGALS1/BID/MNDA/PGLYRP2/PRKCD/CORO1A/HMGB1/MYH9/BAX/HLA-D…
GO:1903037	BP	GO:1903037	regulation of leukocyte cell-cell adhesion	130	0.583126	1.80989	3.01151019127397e-05	0.000612376	0.000503454	864	tags=26%, list=12%, signal=23%	CTSG/ELANE/HLA-DRB1/SPTA1/FGL2/GPNMB/HLA-DRB5/IL4I1/HLA-A/HLA-DRA/ARG1/ADA/ITGB2/LGALS3/PTPRC/CD74/PYCARD/PTPN6/B2M/CAV1/ANXA1/LILRB1/IL18/MDK/VAV1/AIF1/DOCK8/LGALS1/CORO1A/HMGB1/HLA-DPA1/ASS1/SYK/SART1
GO:1902105	BP	GO:1902105	regulation of leukocyte differentiation	99	0.621095	1.87052	3.14629210636723e-05	0.000635626	0.000522568	1058	tags=31%, list=15%, signal=27%	APCS/HLA-DRB1/HLA-B/LTF/FGL2/IL4I1/FBN1/HLA-DRA/C1QC/ADA/PTPRC/CD74/PTPN6/HCLS1/ANXA1/LILRB1/IL18/MDK/PGLYRP2/EVI2B/HMGB1/TMEM178A/SYK/SART1/RASSF2/NCKAP1L/ACIN1/RIPK1/SMARCE1/PRDX2/LGALS9
GO:0002705	BP	GO:0002705	positive regulation of leukocyte mediated immunity	51	0.714255	1.96043	3.8095951330386e-05	0.000753483	0.000619462	589	tags=37%, list=8%, signal=34%	HLA-DRB1/C3/HPX/HLA-B/HLA-C/CD177/HLA-A/HLA-DRA/ARG1/ITGB2/TAP2/PTPRC/TNFSF13/FCGR1A/B2M/ITGAM/IL18/VAV1/STAT6
GO:0070661	BP	GO:0070661	leukocyte proliferation	124	0.588389	1.81922	4.86788285175853e-05	0.000933651	0.000767584	893	tags=29%, list=13%, signal=26%	CRP/HLA-DRB1/SPTA1/GPNMB/IL4I1/HLA-A/ARG1/ADA/LGALS3/PTPRC/CD74/CD151/PYCARD/PTPN6/PSMB10/ANXA1/TCIRG1/LILRB1/ACE/DOCK2/IL18/GSTP1/AIF1/STAT6/DOCK8/CLU/BID/MNDA/PRKCD/CORO1A/HMGB1/BAX/HLA-DPA1/SYK/BST2/FCGR3A
GO:0002695	BP	GO:0002695	negative regulation of leukocyte activation	58	0.681773	1.90544	6.37152835034835e-05	0.00119343	0.000981158	722	tags=33%, list=10%, signal=30%	CTSG/HLA-DRB1/FGL2/GPNMB/IL4I1/FN1/ARG1/BPI/LGALS3/PTPRC/CD74/PTPN6/ANXA1/LILRB1/CD84/MDK/MNDA/PGLYRP2/HMGB1
GO:0002274	BP	GO:0002274	myeloid leukocyte activation	95	0.600025	1.79181	0.000115131	0.00196556	0.00161595	972	tags=38%, list=14%, signal=33%	CTSG/LBP/THBS1/CD177/CAMP/FN1/ANXA3/ITGB2/BPI/PTPRC/CD74/PYCARD/PTPN6/CTSC/VAMP8/C1QA/ITGAM/FCER1G/ANXA1/CD84/LCP2/DOCK2/IL18/NDRG1/AIF1/C5AR1/PLA2G4A/CLU/PRKCD/HMGB1/ADAM10/PLCG2/SYK/FCGR3A/C12orf4/SHPK
GO:0070663	BP	GO:0070663	regulation of leukocyte proliferation	98	0.598255	1.79678	0.0001155	0.00196791	0.00161788	893	tags=28%, list=13%, signal=24%	CRP/HLA-DRB1/SPTA1/GPNMB/IL4I1/HLA-A/ARG1/ADA/LGALS3/PTPRC/CD74/PYCARD/PTPN6/ANXA1/LILRB1/IL18/GSTP1/AIF1/STAT6/BID/MNDA/CORO1A/HMGB1/HLA-DPA1/SYK/BST2/FCGR3A
GO:0002523	BP	GO:0002523	leukocyte migration involved in inflammatory response	8	0.922137	1.78894	0.000242762	0.00368486	0.00302944	61	tags=50%, list=1%, signal=50%	S100A9/S100A8/ELANE/LBP
GO:1903038	BP	GO:1903038	negative regulation of leukocyte cell-cell adhesion	42	0.697225	1.86324	0.000259587	0.003871	0.00318247	497	tags=29%, list=7%, signal=27%	CTSG/HLA-DRB1/FGL2/GPNMB/IL4I1/ARG1/LGALS3/CD74/PTPN6/ANXA1/LILRB1/MDK
GO:0002521	BP	GO:0002521	leukocyte differentiation	198	0.519082	1.66844	0.000284199	0.00417202	0.00342995	1082	tags=25%, list=15%, signal=22%	APCS/HLA-DRB1/MMP9/PRTN3/HLA-B/LTF/FGL2/IL4I1/FBN1/HLA-DRA/C1QC/ADA/PIR/PTPRC/CD74/PTPN6/HCLS1/B2M/FCER1G/ANXA1/TF/TCIRG1/LILRB1/DOCK2/IL18/MDK/VAV1/PTPRJ/STAT6/LGALS1/PGLYRP2/EVI2B/HMGB1/MYH9/ANXA2/BAX/TMEM178A/PLCG2/SYK/SART1/RASSF2/DOCK11/NCKAP1L/ACIN1/RIPK1/SMARCE1/PRDX2/LGALS9/RRAS
GO:0002696	BP	GO:0002696	positive regulation of leukocyte activation	142	0.553257	1.73199	0.000311578	0.00442838	0.00364071	893	tags=26%, list=13%, signal=23%	HLA-DRB1/LBP/THBS1/SPTA1/CD177/HLA-DRB5/IL4I1/HLA-A/HLA-DRA/ADA/ITGB2/PTPRC/TNFSF13/CD74/PYCARD/PTPN6/CTSC/VAMP8/B2M/ITGAM/CAV1/ANXA1/LILRB1/IL18/MDK/VAV1/AIF1/STAT6/PLA2G4A/DOCK8/LGALS1/CORO1A/HMGB1/HLA-DPA1/SYK/SART1/FCGR3A
GO:0001912	BP	GO:0001912	positive regulation of leukocyte mediated cytotoxicity	23	0.767476	1.8589	0.000523727	0.00682614	0.00561199	536	tags=48%, list=8%, signal=44%	HLA-DRB1/HLA-B/HLA-C/HLA-A/HLA-DRA/ARG1/TAP2/PTPRC/B2M/ITGAM/VAV1
GO:1902106	BP	GO:1902106	negative regulation of leukocyte differentiation	29	0.734835	1.84922	0.00054243	0.00700535	0.00575932	809	tags=41%, list=11%, signal=37%	APCS/LTF/FGL2/FBN1/C1QC/CD74/ANXA1/LILRB1/MDK/PGLYRP2/HMGB1/TMEM178A
GO:1903039	BP	GO:1903039	positive regulation of leukocyte cell-cell adhesion	102	0.572961	1.72669	0.00063927	0.00798586	0.00656543	864	tags=27%, list=12%, signal=24%	ELANE/HLA-DRB1/SPTA1/HLA-DRB5/IL4I1/HLA-A/HLA-DRA/ADA/ITGB2/PTPRC/CD74/PYCARD/PTPN6/B2M/CAV1/ANXA1/LILRB1/IL18/MDK/VAV1/AIF1/DOCK8/LGALS1/CORO1A/HMGB1/HLA-DPA1/SYK/SART1
GO:0002573	BP	GO:0002573	myeloid leukocyte differentiation	84	0.580646	1.7082	0.000716422	0.00875914	0.00720117	441	tags=15%, list=6%, signal=15%	APCS/HLA-DRB1/MMP9/PRTN3/LTF/FBN1/C1QC/PIR/CD74/HCLS1/TF/TCIRG1/LILRB1
GO:0070664	BP	GO:0070664	negative regulation of leukocyte proliferation	32	0.729208	1.86814	0.000865733	0.0102308	0.0084111	696	tags=28%, list=10%, signal=25%	CRP/HLA-DRB1/GPNMB/IL4I1/ARG1/PTPN6/LILRB1/GSTP1/MNDA
GO:0002444	BP	GO:0002444	myeloid leukocyte mediated immunity	50	0.659651	1.80195	0.000896873	0.0104965	0.00862951	466	tags=28%, list=7%, signal=26%	CTSG/ELANE/C3/F2/CD177/IGHG1/ARG1/ANXA3/ITGB2/VAMP8/FCGR1A/ITGAM/CD84/ACE
GO:0002685	BP	GO:0002685	regulation of leukocyte migration	91	0.559637	1.66005	0.00114765	0.0128637	0.0105756	997	tags=36%, list=14%, signal=32%	ELANE/LBP/THBS1/C5/ICAM1/EMILIN1/ADA/ITGB3/LGALS3/STK10/CD74/CD9/PYCARD/ANXA1/MDK/LGMN/RARRES2/AIF1/C5AR1/ANO6/DOCK8/PADI2/CORO1A/HMGB1/MPP1/ADAM10/CD99/P2RX4/HMOX1/PTN/SWAP70/S100A7/NCKAP1L
GO:0002762	BP	GO:0002762	negative regulation of myeloid leukocyte differentiation	16	0.797297	1.76904	0.00154519	0.0163887	0.0134736	441	tags=31%, list=6%, signal=29%	APCS/LTF/FBN1/C1QC/LILRB1
GO:0001910	BP	GO:0001910	regulation of leukocyte mediated cytotoxicity	32	0.714902	1.83149	0.00166491	0.0173975	0.014303	536	tags=41%, list=8%, signal=38%	HLA-DRB1/HLA-B/HLA-C/ICAM1/HLA-A/HLA-DRA/ARG1/TAP2/PTPRC/B2M/ITGAM/LILRB1/VAV1
GO:0002704	BP	GO:0002704	negative regulation of leukocyte mediated immunity	25	0.725818	1.78614	0.00264914	0.0251151	0.0206479	448	tags=40%, list=6%, signal=38%	C4BPA/HLA-B/IL4I1/HLA-A/ARG1/C4BPB/PTPRC/PTPN6/LILRB1/CD84
GO:0002761	BP	GO:0002761	regulation of myeloid leukocyte differentiation	38	0.661647	1.75308	0.00292255	0.026921	0.0221326	1010	tags=34%, list=14%, signal=29%	APCS/HLA-DRB1/LTF/FBN1/C1QC/CD74/HCLS1/LILRB1/EVI2B/TMEM178A/RASSF2/ACIN1/RIPK1
GO:1902107	BP	GO:1902107	positive regulation of leukocyte differentiation	62	0.580991	1.63575	0.00620303	0.0477822	0.0392833	1058	tags=31%, list=15%, signal=26%	HLA-DRB1/IL4I1/HLA-DRA/ADA/PTPRC/CD74/HCLS1/ANXA1/IL18/MDK/EVI2B/HMGB1/SYK/SART1/NCKAP1L/ACIN1/RIPK1/SMARCE1/LGALS9
GO:0019724	BP	GO:0019724	B cell mediated immunity	76	0.836827	2.4377	1e-12	9.42777777777778e-11	7.75087719298246e-11	421	tags=59%, list=6%, signal=56%	C9/IGHA1/IGHG3/C4BPA/C3/P07358/HPX/C8A/C6/IGKC/C8G/CFI/C5/C1S/IGHG2/C1R/IGHV3-7/SERPING1/IGLC2/IGHG1/C2/C4A/IGHG4/IGHV3-30/C1QB/C1QC/IGHV4-39/IGHV5-51/IGLL5/IGHV4-28/C4BPB/IGHV3-9/IGHV5-10-1/PTPRC/IGHM/IGHV3-15/C7/IGHV1-69/TNFSF13/CD74/PTPN6/FCGR1A/C1QA/FCER1G/TCIRG1
GO:0050853	BP	GO:0050853	B cell receptor signaling pathway	32	0.786732	2.01551	3.66503257795119e-05	0.000729995	0.000600152	850	tags=50%, list=12%, signal=44%	IGHA1/IGHG3/IGKC/IGHG2/IGHG1/IGHG4/PTPRC/IGHM/RFTN1/PTPN6/NFKBIA/IGHA2/MNDA/BAX/PLCG2/SYK
GO:0002712	BP	GO:0002712	regulation of B cell mediated immunity	19	0.781079	1.81781	0.00219364	0.0214684	0.0176498	339	tags=42%, list=5%, signal=40%	C4BPA/C3/HPX/C4BPB/PTPRC/TNFSF13/PTPN6/FCGR1A
GO:0002713	BP	GO:0002713	negative regulation of B cell mediated immunity	5	0.919017	1.63797	0.00361551	0.0316917	0.0260548	322	tags=60%, list=5%, signal=57%	C4BPA/C4BPB/PTPN6
GO:0030099	BP	GO:0030099	myeloid cell differentiation	176	0.51663	1.64594	0.000200961	0.00314604	0.00258646	1010	tags=21%, list=14%, signal=18%	APCS/HLA-DRB1/MMP9/MB/PRTN3/LTF/SLC4A1/EPB42/FBN1/RHAG/C1QC/PIR/ACTN1/SCIN/CD74/BPGM/PTPN6/HCLS1/B2M/TF/TCIRG1/LILRB1/FLNA/NFKBIA/LYAR/EVI2B/MYH9/SLC1A5/ANXA2/PML/TMEM178A/RASSF2/TMOD3/G6PD/NCKAP1L/ACIN1/RIPK1
GO:0061515	BP	GO:0061515	myeloid cell development	41	0.65164	1.72829	0.00317931	0.0287595	0.0236441	997	tags=37%, list=14%, signal=32%	LTF/SLC4A1/EPB42/FBN1/RHAG/BPGM/PTPN6/LILRB1/FLNA/LYAR/EVI2B/ANXA2/TMOD3/G6PD/NCKAP1L
GO:0045637	BP	GO:0045637	regulation of myeloid cell differentiation	77	0.555577	1.62088	0.00422563	0.0360347	0.0296252	1108	tags=25%, list=16%, signal=21%	APCS/HLA-DRB1/LTF/FBN1/C1QC/SCIN/CD74/HCLS1/B2M/LILRB1/NFKBIA/EVI2B/TMEM178A/RASSF2/NCKAP1L/ACIN1/RIPK1/HSPA1B/PITHD1
GO:1990266	BP	GO:1990266	neutrophil migration	48	0.749779	2.04386	4.32554120804566e-06	0.00011037	9.07384916576751e-05	604	tags=33%, list=9%, signal=31%	SAA1/S100A9/S100A8/PRTN3/LBP/PPBP/CD177/ITGB2/LGALS3/CD74/FCER1G/MDK/PECAM1/VAV1/CCL14/C5AR1
GO:0030593	BP	GO:0030593	neutrophil chemotaxis	39	0.754828	1.98814	3.76074293852065e-05	0.000745559	0.000612947	604	tags=33%, list=9%, signal=31%	SAA1/S100A9/S100A8/LBP/PPBP/ITGB2/LGALS3/CD74/FCER1G/MDK/VAV1/CCL14/C5AR1
GO:0002446	BP	GO:0002446	neutrophil mediated immunity	17	0.853661	1.927	0.000113624	0.00194768	0.00160125	466	tags=53%, list=7%, signal=50%	CTSG/ELANE/F2/CD177/ARG1/ANXA3/ITGB2/ITGAM/ACE
GO:0070942	BP	GO:0070942	neutrophil mediated cytotoxicity	5	0.958291	1.70796	0.000161998	0.00262319	0.00215661	198	tags=80%, list=3%, signal=78%	CTSG/ELANE/F2/ARG1
GO:0070943	BP	GO:0070943	neutrophil-mediated killing of symbiont cell	5	0.958291	1.70796	0.000161998	0.00262319	0.00215661	198	tags=80%, list=3%, signal=78%	CTSG/ELANE/F2/ARG1
GO:0042119	BP	GO:0042119	neutrophil activation	18	0.786916	1.80712	0.00198551	0.020056	0.0164887	850	tags=61%, list=12%, signal=54%	CTSG/CD177/CAMP/ANXA3/ITGB2/ITGAM/FCER1G/ANXA1/IL18/PRKCD/SYK
GO:0072672	BP	GO:0072672	neutrophil extravasation	6	0.887223	1.64191	0.00514377	0.0413968	0.0340336	773	tags=83%, list=11%, signal=74%	PRTN3/CD177/MDK/PECAM1/CD99
GO:0002456	BP	GO:0002456	T cell mediated immunity	43	0.76035	2.03559	1.16204164449666e-05	0.000267933	0.000220276	489	tags=42%, list=7%, signal=39%	C4BPA/HLA-DRB1/HLA-B/HLA-C/IL4I1/ICAM1/HLA-A/HLA-DRA/ARG1/TAP2/PTPRC/RFTN1/CTSC/BTN3A3/B2M/RAB27A/LILRB1/IL18
GO:0042110	BP	GO:0042110	T cell activation	189	0.528922	1.69701	0.000122518	0.00207085	0.00170251	764	tags=24%, list=11%, signal=22%	CTSG/HLA-DRB1/SPTA1/FGL2/GPNMB/HLA-DRB5/IL4I1/ICAM1/HLA-A/HLA-DRA/ARG1/ADA/LGALS3/PTPRC/CD74/CD151/PYCARD/PTPN6/LCP1/PSMB10/B2M/RAB27A/CAV1/FCER1G/ITGAL/ANXA1/TCIRG1/KIF13B/LILRB1/CD84/DOCK2/IL18/MDK/VAV1/AIF1/STAT6/APBB1IP/DOCK8/LGALS1/BID/CORO1A/HMGB1/MYH9/BAX/HLA-DPA1
GO:0050868	BP	GO:0050868	negative regulation of T cell activation	37	0.730411	1.92874	0.000192155	0.00305325	0.00251017	497	tags=32%, list=7%, signal=30%	CTSG/HLA-DRB1/FGL2/GPNMB/IL4I1/ARG1/LGALS3/CD74/PTPN6/ANXA1/LILRB1/MDK
GO:0001913	BP	GO:0001913	T cell mediated cytotoxicity	23	0.782936	1.89634	0.000294199	0.00426714	0.00350815	441	tags=48%, list=6%, signal=45%	HLA-DRB1/HLA-B/HLA-C/HLA-A/HLA-DRA/TAP2/PTPRC/CTSC/B2M/RAB27A/LILRB1
GO:0043379	BP	GO:0043379	memory T cell differentiation	5	0.949329	1.69199	0.000429821	0.00578893	0.00475927	171	tags=60%, list=2%, signal=59%	HLA-DRB1/FGL2/HLA-DRA
GO:0050863	BP	GO:0050863	regulation of T cell activation	132	0.545913	1.6923	0.000452107	0.00603165	0.00495881	864	tags=24%, list=12%, signal=22%	CTSG/HLA-DRB1/SPTA1/FGL2/GPNMB/HLA-DRB5/IL4I1/HLA-A/HLA-DRA/ARG1/ADA/LGALS3/PTPRC/CD74/PYCARD/PTPN6/B2M/CAV1/ANXA1/LILRB1/IL18/MDK/VAV1/AIF1/DOCK8/LGALS1/BID/CORO1A/HMGB1/HLA-DPA1/SYK/SART1
GO:0050870	BP	GO:0050870	positive regulation of T cell activation	96	0.544844	1.62978	0.00119668	0.013273	0.0109121	864	tags=27%, list=12%, signal=24%	HLA-DRB1/SPTA1/HLA-DRB5/IL4I1/HLA-A/HLA-DRA/ADA/PTPRC/CD74/PYCARD/PTPN6/B2M/CAV1/ANXA1/LILRB1/IL18/MDK/VAV1/AIF1/DOCK8/LGALS1/CORO1A/HMGB1/HLA-DPA1/SYK/SART1
GO:0042098	BP	GO:0042098	T cell proliferation	84	0.56543	1.66343	0.00135331	0.0147594	0.0121342	764	tags=27%, list=11%, signal=25%	HLA-DRB1/SPTA1/GPNMB/IL4I1/HLA-A/ARG1/LGALS3/PTPRC/CD151/PYCARD/PTPN6/PSMB10/ANXA1/LILRB1/DOCK2/IL18/AIF1/DOCK8/BID/CORO1A/HMGB1/BAX/HLA-DPA1
GO:0002709	BP	GO:0002709	regulation of T cell mediated immunity	32	0.716758	1.83624	0.00151469	0.016146	0.0132741	747	tags=44%, list=11%, signal=39%	HLA-DRB1/HLA-B/HLA-C/IL4I1/HLA-A/HLA-DRA/ARG1/TAP2/PTPRC/B2M/LILRB1/IL18/HMGB1/STX7
GO:0001916	BP	GO:0001916	positive regulation of T cell mediated cytotoxicity	16	0.796957	1.76829	0.00154519	0.0163887	0.0134736	370	tags=50%, list=5%, signal=47%	HLA-DRB1/HLA-B/HLA-C/HLA-A/HLA-DRA/TAP2/PTPRC/B2M
GO:0045591	BP	GO:0045591	positive regulation of regulatory T cell differentiation	7	0.897732	1.71093	0.00178373	0.0184573	0.0151743	171	tags=43%, list=2%, signal=42%	HLA-DRB1/IL4I1/HLA-DRA
GO:0002711	BP	GO:0002711	positive regulation of T cell mediated immunity	24	0.729624	1.78157	0.00190202	0.0193974	0.0159472	489	tags=38%, list=7%, signal=35%	HLA-DRB1/HLA-B/HLA-C/HLA-A/HLA-DRA/TAP2/PTPRC/B2M/IL18
GO:0001914	BP	GO:0001914	regulation of T cell mediated cytotoxicity	19	0.773274	1.79964	0.00298673	0.0273087	0.0224513	441	tags=47%, list=6%, signal=45%	HLA-DRB1/HLA-B/HLA-C/HLA-A/HLA-DRA/TAP2/PTPRC/B2M/LILRB1
GO:0045582	BP	GO:0045582	positive regulation of T cell differentiation	40	0.63837	1.68862	0.00464167	0.0385368	0.0316823	1058	tags=35%, list=15%, signal=30%	HLA-DRB1/IL4I1/HLA-DRA/ADA/PTPRC/CD74/ANXA1/IL18/MDK/SYK/SART1/NCKAP1L/SMARCE1/LGALS9
GO:0045580	BP	GO:0045580	regulation of T cell differentiation	53	0.595478	1.65172	0.00489103	0.0399042	0.0328065	1058	tags=32%, list=15%, signal=27%	HLA-DRB1/FGL2/IL4I1/HLA-DRA/ADA/PTPRC/CD74/ANXA1/IL18/MDK/HMGB1/SYK/SART1/NCKAP1L/SMARCE1/PRDX2/LGALS9
GO:0042129	BP	GO:0042129	regulation of T cell proliferation	69	0.56942	1.62468	0.00594938	0.0465258	0.0382503	850	tags=28%, list=12%, signal=24%	HLA-DRB1/SPTA1/GPNMB/IL4I1/HLA-A/ARG1/LGALS3/PTPRC/PYCARD/PTPN6/ANXA1/LILRB1/IL18/AIF1/BID/CORO1A/HMGB1/HLA-DPA1/SYK
GO:0045066	BP	GO:0045066	regulatory T cell differentiation	8	0.857909	1.66434	0.00623393	0.0477822	0.0392833	497	tags=50%, list=7%, signal=47%	HLA-DRB1/IL4I1/HLA-DRA/MDK
GO:0045589	BP	GO:0045589	regulation of regulatory T cell differentiation	8	0.857909	1.66434	0.00623393	0.0477822	0.0392833	497	tags=50%, list=7%, signal=47%	HLA-DRB1/IL4I1/HLA-DRA/MDK
GO:0042130	BP	GO:0042130	negative regulation of T cell proliferation	24	0.695076	1.69722	0.00626662	0.0479894	0.0394537	441	tags=25%, list=6%, signal=24%	HLA-DRB1/GPNMB/IL4I1/ARG1/PTPN6/LILRB1
GO:0034341	BP	GO:0034341	response to type II interferon	65	0.603507	1.7092	0.00107893	0.0122062	0.0100351	1074	tags=38%, list=15%, signal=33%	HPX/GBP2/VIM/ARG1/RAB20/MYO1C/GBP1/CD74/HCK/MRC1/KYNU/FLNB/CASP1/CCL14/AIF1/PARP14/CALCOCO2/SP100/HLA-DPA1/ASS1/PARP9/BST2/WAS/LGALS9/SNCA
GO:0071346	BP	GO:0071346	cellular response to type II interferon	55	0.605787	1.68561	0.00440455	0.0370808	0.0304853	834	tags=33%, list=12%, signal=29%	HPX/GBP2/VIM/ARG1/RAB20/MYO1C/GBP1/HCK/MRC1/FLNB/CASP1/CCL14/AIF1/PARP14/SP100/HLA-DPA1/ASS1/PARP9
