# Supplementary material for: Proteomic analysis of brain and spinal cord tissue reveals distinct immune and mitochondrial processes between human and mouse ALS models
Source: Sci Rep. 2025 Sep 30;15:33959. doi: 10.1038/s41598-025-11466-0 (PMC12484661; doi:10.1038/s41598-025-11466-0)
Supplement: Supplementary file 4 — Supplementary Information 4. [file 41598_2025_11466_MOESM4_ESM.xlsx]

## Sheet: All terms
Index	Cluster	ID	Description	setSize	enrichmentScore	NES	pvalue	p.adjust	qvalue	rank	leading_edge	core_enrichment
1	Gils_TDP_brain_preonset_female	GO:0099504	synaptic vesicle cycle	88	-0.247645	-3.04561	6.37907117829145e-06	0.01198	0.0111367	3150	tags=76%, list=50%, signal=39%	Clcn3/Lrrk2/Ap3b2/Arf6/Rims2/Rock1/Trim9/Pten/Tor1a/Syn3/Cplx1/Stx1b/Itsn1/Cplx2/Ctbp1/Rap1b/Cplx3/Ap3d1/Ap3m2/Rap1a/Bin1/Rims4/Magi2/Grik5/Ap2b1/Scrn1/Amph/Braf/Fcho2/Rab3a/Dgkq/Rims1/Ap2s1/Sv2a/Ap2m1/Ctbp2/Ncs1/Ap3s1/Syn2/Pclo/Sv2b/Doc2a/Syt1/Nlgn1/Mff/Syt2/Vamp4/Ap1s2/Vamp2/Stx1a/Lpar1/Cspg5/Dnm1l/Bsn/Syn1/Prkn/Synj1/Fmr1/Itsn2/Vamp1/Ddc/Erc2/Kcnh1/Syt10/Sv2c/Prrt2/Dvl1
2	Gils_TDP_brain_preonset_female	GO:0099003	vesicle-mediated transport in synapse	110	-0.215215	-2.98726	1.08958185392162e-05	0.01198	0.0111367	3007	tags=71%, list=47%, signal=38%	Ap3b2/Arf6/Hip1/Rims2/Vps35/Rock1/Trim9/Rab8a/Pten/Tor1a/Syn3/Cplx1/Vac14/Stx1b/Itsn1/Cplx2/Ctbp1/Rap1b/Cplx3/Ap3d1/Ap3m2/Rap1a/Bin1/Rims4/Magi2/Grik5/Ap2b1/Scrn1/Amph/Braf/Fcho2/Rab3a/Dgkq/Eps15/Rala/Rims1/Ap2s1/Sv2a/Ap2a1/Ap2m1/Ctbp2/Ncs1/Ap3s1/Ap2a2/Syn2/Pclo/Sv2b/Doc2a/Syt1/Nlgn1/Mff/Syt2/Vamp4/Ap1s2/Vamp2/Akap5/Stx1a/Lpar1/Cspg5/Dnm1l/Bsn/Syn1/Prkn/Efnb2/Synj1/Fmr1/Itsn2/Vamp1/Ddc/Numb/Erc2/…
3	Gils_TDP_brain_preonset_female	GO:0016079	synaptic vesicle exocytosis	47	-0.304525	-2.68612	4.64449574621084e-05	0.0340442	0.0316478	2522	tags=72%, list=40%, signal=44%	Cplx1/Stx1b/Cplx2/Rap1b/Cplx3/Rap1a/Rims4/Grik5/Braf/Rab3a/Rims1/Sv2a/Ctbp2/Ncs1/Pclo/Sv2b/Doc2a/Syt1/Nlgn1/Syt2/Vamp2/Stx1a/Cspg5/Dnm1l/Syn1/Synj1/Fmr1/Vamp1/Erc2/Kcnh1/Syt10/Sv2c/Prrt2/Dvl1
4	Gils_TDP_brain_preonset_female	GO:0031338	regulation of vesicle fusion	19	-0.481523	-2.64001	0.000102223	0.037792	0.0351318	2925	tags=95%, list=46%, signal=51%	Rims2/Trim9/Syt3/Cplx1/Cplx2/Cplx3/Grik5/C2cd5/Rab3a/Rims1/Sphk1/Doc2a/Syt1/Syt2/Anxa1/Vamp1/Erc2/Prrt2
5	Gils_TDP_brain_preonset_female	GO:0010975	regulation of neuron projection development	188	-0.141006	-2.58998	0.000166905	0.037792	0.0351318	2642	tags=59%, list=42%, signal=35%	Pten/Rufy3/Dbnl/Abl2/Qki/Vldlr/Stk11/Fgfr1/Arsb/Tsc1/Ttc3/Rab21/Rtca/Tiam2/Rap2a/Ptprg/Lzts1/Efnb3/Kif3c/Scn1b/Csmd3/Rap1a/Cnr1/Cspg4/Tsc2/Carm1/Map6/Clip1/Pak3/Flna/Magi2/Mark1/Ube3a/Map2/Crk/Nck1/Shoc2/Fez1/Adcy6/Dmd/Mark2/Apoe/Braf/Cd38/Hspb1/Pum2/Tbr1/Rhoa/Ehd1/Ap2a1/Mag/Epha4/Cdkl5/Tnik/Map1b/Dguok/Apbb1/Twf2/Pqbp1/Lzts3/Opa1/Ncs1/Lrrc7/Xk/Hecw2/Ptn/Ngef/Gfap/Sphk1/Robo2/Itm2c/Ephb3/Islr2/Nr…
6	Gils_TDP_brain_preonset_female	GO:0006497	protein lipidation	22	0.479708	2.55299	0.000122923	0.037792	0.0351318	2003	tags=77%, list=32%, signal=53%	Nmt2/Porcn/Dpm3/Dpm1/Ulk1/Pigt/Rabl3/Clip3/Pigs/Pigu/Abca1/Wipi2/Gpaa1/Atg12/Atg5/Atg7/Nmt1
7	Gils_TDP_brain_preonset_female	GO:0006836	neurotransmitter transport	75	-0.224823	-2.48959	0.00017013	0.037792	0.0351318	3329	tags=77%, list=53%, signal=37%	Lin7a/Git1/Syt12/Nos1/Lrrk2/Lin7c/Rims2/Park7/Trim9/Tor1a/Syn3/Cplx1/Stx1b/Cplx2/Rap1b/Cplx3/Rap1a/Rims4/Grik5/Pnkd/Ppt1/Braf/Rab3a/Rims1/Gpm6b/Sv2a/Ctbp2/Ncs1/Syn2/Pclo/Gfap/Sv2b/Sphk1/Mctp1/Doc2a/Syt1/Nlgn1/Syt2/Vamp2/Stx1a/Cspg5/Dnm1l/Syn1/Prkn/Synj1/Fmr1/Vamp1/Ddc/Flot1/Pak1/Erc2/Kcnh1/Syt10/Sv2c/Grm8/Prrt2/Kcnc4/Dvl1
8	Gils_TDP_brain_preonset_female	GO:0002027	regulation of heart rate	18	-0.465329	-2.46408	0.000163814	0.037792	0.0351318	3002	tags=94%, list=47%, signal=50%	Snta1/Akap9/Scn2b/Tpm1/Ank2/Scn1b/Bin1/Kcnd3/Dmd/Cav1/Gpd1l/Ryr2/Scn4b/Calm2/Hcn4/Scn3b/Ednra
9	Gils_TDP_brain_preonset_female	GO:0007029	endoplasmic reticulum organization	39	0.364246	2.42878	0.000141933	0.037792	0.0351318	3331	tags=87%, list=53%, signal=42%	Myo5a/Emc7/Use1/Pex5/Reep1/Reep2/Jagn1/Emc2/Emc10/Sgta/Wnk1/Esyt1/Lman1/Emc4/Emc8/Ubl4a/Emc1/Get4/Tmed2/Esyt2/Emc6/Get3/Stx18/Vapb/Tmco1/Gak/Bag6/Vapa/Lrrk2/Rab10/Emc3/Rab18/Tmcc1/Get1
10	Gils_TDP_brain_preonset_female	GO:0007269	neurotransmitter secretion	66	-0.234242	-2.42696	0.000213396	0.037792	0.0351318	2571	tags=67%, list=41%, signal=40%	Syn3/Cplx1/Stx1b/Cplx2/Rap1b/Cplx3/Rap1a/Rims4/Grik5/Pnkd/Ppt1/Braf/Rab3a/Rims1/Sv2a/Ctbp2/Ncs1/Syn2/Pclo/Sv2b/Sphk1/Mctp1/Doc2a/Syt1/Nlgn1/Syt2/Vamp2/Stx1a/Cspg5/Dnm1l/Syn1/Prkn/Synj1/Fmr1/Vamp1/Pak1/Erc2/Kcnh1/Syt10/Sv2c/Grm8/Prrt2/Kcnc4/Dvl1
11	Gils_TDP_brain_preonset_female	GO:0099643	signal release from synapse	66	-0.234242	-2.42696	0.000213396	0.037792	0.0351318	2571	tags=67%, list=41%, signal=40%	Syn3/Cplx1/Stx1b/Cplx2/Rap1b/Cplx3/Rap1a/Rims4/Grik5/Pnkd/Ppt1/Braf/Rab3a/Rims1/Sv2a/Ctbp2/Ncs1/Syn2/Pclo/Sv2b/Sphk1/Mctp1/Doc2a/Syt1/Nlgn1/Syt2/Vamp2/Stx1a/Cspg5/Dnm1l/Syn1/Prkn/Synj1/Fmr1/Vamp1/Pak1/Erc2/Kcnh1/Syt10/Sv2c/Grm8/Prrt2/Kcnc4/Dvl1
12	Gils_TDP_brain_preonset_female	GO:0000422	autophagy of mitochondrion	34	0.378636	2.35603	0.000223418	0.037792	0.0351318	2065	tags=68%, list=33%, signal=46%	Phb2/Vdac1/Fkbp8/Cdc37/Atg4b/Cisd2/Ulk1/Optn/Wipi2/Lrba/Ulk3/Atg3/Snx30/Snx7/Atg12/Hdac6/Gsk3a/Atg5/Atg7/Atg9a/Parl/Tigar/Atg2b
13	Gils_TDP_brain_preonset_female	GO:0061726	mitochondrion disassembly	34	0.378636	2.35603	0.000223418	0.037792	0.0351318	2065	tags=68%, list=33%, signal=46%	Phb2/Vdac1/Fkbp8/Cdc37/Atg4b/Cisd2/Ulk1/Optn/Wipi2/Lrba/Ulk3/Atg3/Snx30/Snx7/Atg12/Hdac6/Gsk3a/Atg5/Atg7/Atg9a/Parl/Tigar/Atg2b
14	Gils_TDP_brain_preonset_female	GO:0001505	regulation of neurotransmitter levels	77	-0.217614	-2.46877	0.0002536	0.0378082	0.0351468	3329	tags=77%, list=53%, signal=37%	Lin7a/Git1/Syt12/Nos1/Lrrk2/Lin7c/Rims2/Park7/Trim9/Tor1a/Syn3/Cplx1/Stx1b/Cplx2/Rap1b/Cplx3/Rap1a/Pde1b/Rims4/Grik5/Pnkd/Ppt1/Braf/Rab3a/Rims1/Gpm6b/Pebp1/Sv2a/Ctbp2/Ncs1/Syn2/Pclo/Gfap/Sv2b/Sphk1/Mctp1/Doc2a/Syt1/Nlgn1/Syt2/Vamp2/Stx1a/Cspg5/Dnm1l/Syn1/Prkn/Synj1/Fmr1/Vamp1/Flot1/Pak1/Erc2/Kcnh1/Syt10/Sv2c/Grm8/Prrt2/Kcnc4/Dvl1
15	Gils_TDP_brain_preonset_female	GO:0051962	positive regulation of nervous system development	103	-0.184911	-2.42403	0.000296517	0.0378082	0.0351468	1703	tags=49%, list=27%, signal=36%	Apoe/Braf/Egfr/Ptpra/Grm5/Tgm2/Flrt1/Mag/Epha4/Mecp2/Cdkl5/Rgs14/Snw1/Tnik/Map1b/Twf2/Ncan/Opa1/Ptn/Gfap/Robo2/Ephb3/Islr2/Nrdc/Lrtm2/Nlgn1/Cbln1/Akap5/Mfn1/Dnm1l/Nptn/Stau2/Reln/Ptprd/Dhx36/Synj1/Rtn4/Ptprf/Fmr1/Numb/Zeb2/Dlg4/Lrrn3/Pak1/Hap1/Megf8/Bmpr2/Flrt3/Cux1/Flrt2
16	Gils_TDP_brain_preonset_female	GO:0061025	membrane fusion	64	-0.23857	-2.39248	0.000283555	0.0378082	0.0351468	3332	tags=78%, list=53%, signal=37%	Uso1/Vps11/Vps39/Stx12/Rims2/Trim9/Vps8/Vti1b/Rab8a/Syt3/Cplx1/Rab12/Stx1b/Cplx2/Stx8/Stx16/Anxa7/Cplx3/Gnai3/Bet1/Grik5/Arl8b/C2cd5/Chmp6/Rab3a/Rims1/Uvrag/Vamp3/Rab8b/Chmp3/Huwe1/Chmp5/Stx7/Sphk1/Stx6/Vti1a/Doc2a/Yipf5/Syt1/Syt2/Vamp4/Vamp2/Stx1a/Dnm1l/Anxa1/Vamp1/Hace1/Erc2/Cd9/Prrt2
17	Gils_TDP_brain_preonset_female	GO:0099072	regulation of postsynaptic membrane neurotransmitter receptor levels	64	-0.238512	-2.3919	0.000283555	0.0378082	0.0351468	2696	tags=69%, list=43%, signal=40%	Kalrn/Rab8a/Snx27/Cplx1/Vac14/Neto1/Stx1b/Rap2a/Erbin/Eps8/Rap1a/Gpc6/Magi2/Ap2b1/Gpc4/Eps15/Rala/Ap2s1/Ap2a1/Ap2m1/Lgi1/Tnik/Lrrc7/Ap2a2/Erbb4/Vamp2/Flot2/Akap5/Nbea/Lpar1/Dlg2/Prkn/Efnb2/Dlg3/Nptx1/Dlg1/Synj1/Numb/Dlg4/Hap1/Gsg1l/Nptxr/Nptx2/Neto2
18	Gils_TDP_brain_preonset_female	GO:0099536	synaptic signaling	268	-0.108709	-2.36117	0.00030948	0.0378082	0.0351468	3246	tags=65%, list=51%, signal=33%	Creb1/Syt12/Gria4/Fabp5/Farp1/Nos1/Synpr/Dag1/Clcn3/Lrrk2/Gnai2/Phf24/Sez6/Exoc4/Tpbg/Jph3/Stat3/Lin7c/Map1a/Hip1/Fyn/Rims2/Arrb2/Kmt2a/Ptprs/Park7/Vps35/Trim9/Dtnb/Mpp2/Mtmr2/Grm3/Als2/Rab8a/Dgke/Pten/Tor1a/Grm1/Syn3/Pxk/Rgs8/Cplx1/Neto1/Gria1/Dgkz/Ace/Stx1b/Cplx2/Lzts1/Htr5b/Rap1b/Anxa7/Efnb3/Syap1/Cplx3/Adcy1/Rap1a/Cnr1/Plcg1/Tsc2/Rims4/Prrt1/Nisch/Dtna/Ube3a/Synpo/Grik5/Kif1b/Kcmf1/Pnkd/Gnaq/…
19	Gils_TDP_brain_preonset_female	GO:0030182	neuron differentiation	421	-0.0841536	-2.13314	0.000344303	0.0398486	0.0370436	2642	tags=53%, list=42%, signal=33%	Pten/Tor1a/Rufy3/Dbnl/Abl2/Qki/Syt3/Vldlr/Cntn4/Stk11/Fgfr1/Arsb/Wdr47/Syt17/Tsc1/Lamb2/Becn1/Nck2/Ttc3/Strap/Rab21/Rtca/Itsn1/Tiam2/Rap2a/Ptprg/Lzts1/Fry/Casp3/Efnb3/Ercc2/Adcy1/Kif3c/Unc5a/Scn1b/Gsdme/Clmn/Aplp2/Csmd3/Rap1a/Cnr1/Cspg4/Bin1/Prom1/Tsc2/Ppia/Carm1/Map6/Lmtk2/Clip1/Sin3a/Sdk2/Nfib/Vcam1/Pak3/Flna/Mib1/Sox9/Magi2/Rgs6/Cdc42/Tbcd/Mark1/Stmn3/Usp9x/Ube3a/Cul4b/Map2/Dip2a/Crk/Nck1/Hcn1…
20	Gils_TDP_brain_preonset_female	GO:0048699	generation of neurons	435	-0.084038	-2.17874	0.000403327	0.0443458	0.0412242	2523	tags=51%, list=40%, signal=33%	Cntn4/Stk11/Fgfr1/Arsb/Wdr47/Syt17/Tsc1/Lamb2/Becn1/Nck2/Ttc3/Strap/Rab21/Rtca/Itsn1/Tiam2/Rap2a/Ptprg/Lzts1/Fry/Casp3/Tyro3/Efnb3/Ercc2/Adcy1/Kif3c/Unc5a/Scn1b/Gsdme/Clmn/Aplp2/Csmd3/Rap1a/Cnr1/Cspg4/Bin1/Prom1/Tsc2/Ppia/Carm1/Map6/Lmtk2/Clip1/Sin3a/Sdk2/Nfib/Vcam1/Pak3/Flna/Mib1/Sox9/Magi2/Rgs6/Cdc42/Tbcd/Mark1/Stmn3/Usp9x/Ube3a/Cul4b/Map2/Dip2a/Crk/Nck1/Hcn1/Shoc2/Mrtfb/Stmn4/Htra2/Elp3/Fez1/A…
21	Gils_TDP_brain_onset_female	GO:0031124	mRNA 3'-end processing	21	-0.482431	-2.81238	1.20589494500017e-05	0.0181761	0.0166584	3292	tags=100%, list=52%, signal=48%	Cpsf7/Aplp1/Cpsf1/Cstf3/Sympk/Wdr33/Ncbp1/Cpsf6/Ncbp2/Paf1/Leo1/Scaf8/Cpsf2/Cstf2/Cpsf3/Cstf1/Ssu72/Rprd2/Dhx36/Cdk9
22	Gils_TDP_brain_onset_female	GO:0044057	regulation of system process	124	-0.180282	-2.60757	3.31076697619597e-05	0.0181761	0.0166584	2725	tags=65%, list=43%, signal=38%	Rbm10/Anxa6/Crhbp/Mfn2/Lrrk2/Stx1b/Abl1/Mef2c/Epb41/Pclo/Myl3/Becn1/Nol3/Pde4d/Twf1/Dag1/Rock2/Mecp2/Ace/Jam2/Asic2/Bin1/Aif1/Dmd/Neto2/Rims1/Fgfr1/Tpm1/Rock1/Fmr1/Akap9/Egfr/Hdac4/Lmcd1/Grm1/Pten/Grm3/Nlgn1/Myl4/Cbln1/Stx1a/Tppp/Scn1b/Dock4/Fto/Dlg4/Grik2/Kcna1/Gpd1l/Sumo1/Mef2a/Mtpn/Apoe/Nrdc/Oga/Rab8b/Wnk3/Calm2/Ednra/Cdk9/Fgf12/Hrh1/Dlg1/Ryr2/Foxo3/Neto1/Ctdp1/Smad3/Kcnd2/Bmpr2/Apoa1/Hcn4/Dvl…
23	Gils_TDP_brain_onset_female	GO:0007267	cell-cell signaling	435	-0.0899633	-2.56047	2.95065388536528e-05	0.0181761	0.0166584	1941	tags=43%, list=31%, signal=32%	Syt17/Nlk/Rims1/Nadk/Ptprd/Fgfr1/Syt2/Myrip/Gid8/Tiam1/Nisch/Ddb1/Zeb2/Lin7a/Abl2/Frmd8/Fmr1/Stx3/Egfr/Spin1/Rab8a/Stk11/Lin7b/Ophn1/Gnaq/Tnik/Trim9/Eipr1/Erbb4/Vamp2/Flot1/Bad/Amfr/Cdkl5/Grm1/Fgfr3/Ncan/Gnai1/Sox9/Pten/Ildr2/Grm3/Amer2/Nlgn1/Erc2/Cnr1/Creb1/Irs2/Cbln1/Ppm1a/Rab3a/Plcl2/Stx1a/Rin1/Nucb2/Nid1/Cspg5/Mpp2/Scn1b/Rfx3/Epha4/Prrt1/Ensa/Rtn4/Rgs8/Grk6/Grm7/Dlg4/Doc2a/Vamp1/Adnp/Crbn/Mad…
24	Gils_TDP_brain_onset_female	GO:0007029	endoplasmic reticulum organization	39	0.387778	2.5342	2.86090624963e-05	0.0181761	0.0166584	2014	tags=67%, list=32%, signal=46%	Emc7/Jagn1/Lman1/Esyt1/Emc8/Emc6/Emc1/Emc10/Ubl4a/Reep2/Wnk1/Use1/Pex5/Sgta/Emc4/Stx18/Emc3/Emc2/Reep1/Get4/Get3/Vapa/Esyt2/Bag6/Vapb/Tmed2
25	Gils_TDP_brain_onset_female	GO:0048667	cell morphogenesis involved in neuron differentiation	205	-0.129835	-2.51385	5.21895109306938e-05	0.0218913	0.0200633	2142	tags=51%, list=34%, signal=35%	Hecw1/Pak2/Szt2/Kif5a/Mfn1/Lamb2/Map2/Lzts1/Sin3a/Epha5/Opa1/Ptprd/Megf8/Cntn2/Tiam1/Zeb2/Abl2/Rap2a/Top2b/Rab8a/Cntn6/Lmtk2/Stk11/Ophn1/Usp9x/Tnik/Map1b/Ttc3/Cntn1/Flot1/Cdkl5/Unc5c/Fgfr3/Twf2/Hecw2/Numb/Pqbp1/Pten/Nlgn1/Tbcd/Creb1/Lrtm2/Wasl/Vldlr/Rab3a/Scn1b/Epha4/Lzts3/Rtn4/Islr2/Ephb3/Dlg4/Adnp/Fgfr2/Tpbg/Nptn/Actb/Dip2b/Ube3a/Tiam2/Ptprf/Kif5c/Dnm1l/Xk/Ntng1/Braf/Abi1/Ntng2/Lgi1/Nptx1/Ttl/T…
26	Gils_TDP_brain_onset_female	GO:0045048	protein insertion into ER membrane	17	0.551426	2.50645	5.98122389799276e-05	0.0218913	0.0200633	1862	tags=82%, list=29%, signal=58%	Emc7/Emc8/Emc6/Emc1/Emc10/Ubl4a/Wnk1/Sgta/Emc4/Emc3/Emc2/Get4/Get3/Bag6
27	Gils_TDP_brain_onset_female	GO:0120039	plasma membrane bounded cell projection morphogenesis	236	-0.117493	-2.348	9.79074242910563e-05	0.030715	0.0281502	2142	tags=50%, list=34%, signal=34%	Hecw1/Pak2/Dmd/Szt2/Kif5a/Mfn1/Lamb2/Map2/Lzts1/Sin3a/Epha5/Opa1/Syt17/Rims1/Ptprd/Syt2/Megf8/Cntn2/Tiam1/Atp9a/Rock1/Zeb2/Abl2/Rap2a/Top2b/Egfr/Rab8a/Cntn6/Lmtk2/Stk11/Flrt1/Usp9x/Tnik/Map1b/Ttc3/Cntn1/Flot1/Cdkl5/Unc5c/Fgfr3/Twf2/Hecw2/Numb/Pqbp1/Pten/Nlgn1/Creb1/Cpne5/Lrtm2/Wasl/Vldlr/Rab3a/Scn1b/Epha4/Lzts3/Myo9a/Rtn4/Islr2/Nyap2/Ephb3/Dlg4/Adnp/Fgfr2/Tpbg/Nptn/Actb/Dip2b/Ube3a/Tiam2/Ptprf/Ki…
28	Gils_TDP_brain_onset_female	GO:0048812	neuron projection morphogenesis	230	-0.131202	-2.50895	0.000124049	0.0340516	0.0312082	2142	tags=51%, list=34%, signal=35%	Hecw1/Pak2/Dmd/Szt2/Kif5a/Mfn1/Lamb2/Map2/Lzts1/Sin3a/Epha5/Opa1/Syt17/Rims1/Ptprd/Syt2/Megf8/Cntn2/Tiam1/Atp9a/Rock1/Zeb2/Abl2/Rap2a/Top2b/Egfr/Rab8a/Cntn6/Lmtk2/Stk11/Flrt1/Usp9x/Tnik/Map1b/Ttc3/Cntn1/Flot1/Cdkl5/Unc5c/Fgfr3/Twf2/Hecw2/Numb/Pqbp1/Pten/Nlgn1/Creb1/Cpne5/Lrtm2/Wasl/Vldlr/Rab3a/Scn1b/Epha4/Lzts3/Myo9a/Rtn4/Islr2/Nyap2/Ephb3/Dlg4/Adnp/Fgfr2/Tpbg/Nptn/Actb/Dip2b/Ube3a/Tiam2/Ptprf/Ki…
29	Gils_TDP_brain_onset_female	GO:0003012	muscle system process	90	-0.197304	-2.36913	0.000148381	0.0349535	0.0320349	3799	tags=82%, list=60%, signal=33%	Myh1/Setd3/Snta1/Apbb1/Nos1/Ank2/Tpm4/Gsk3b/Kit/Rhoa/Bbs2/Smad4/Akap1/Gatm/Tpm3/Aldoa/Rbm10/Anxa6/Tmod1/Srsf1/Mef2c/Myl3/Becn1/Nol3/Pde4d/Twf1/Myh11/Rock2/Bin1/Aif1/Dmd/Tmod3/Tpm1/Myh14/Tiam1/Hsbp1/Mylk/Rock1/Akap9/Hdac4/Lmcd1/Myl4/Scn1b/Dock4/Kcna1/Gpd1l/Tmod2/Pgam2/Sumo1/Mef2a/Mtpn/Sco2/Oga/Calm2/Ednra/Cdk9/Dlg1/Tbce/Ryr2/Foxo3/Tpm2/Actn2/Ctdp1/Smad3/Kcnd2/Scn1a/Hcn4/Myl6/Pak1/Scn3b/Drd1/Sphk1/…
30	Gils_TDP_brain_onset_female	GO:0032990	cell part morphogenesis	249	-0.111929	-2.29263	0.000159169	0.0349535	0.0320349	2142	tags=49%, list=34%, signal=34%	Hecw1/Pak2/Dmd/Szt2/Kif5a/Mfn1/Lamb2/Map2/Lzts1/Sin3a/Epha5/Opa1/Syt17/Rims1/Ptprd/Syt2/Megf8/Myh14/Cntn2/Tiam1/Atp9a/Rock1/Zeb2/Abl2/Rap2a/Top2b/Egfr/Rab8a/Cntn6/Lmtk2/Stk11/Flrt1/Fis1/Usp9x/Tnik/Map1b/Ttc3/Cntn1/Flot1/Cdkl5/Unc5c/Fgfr3/Twf2/Hecw2/Numb/Pqbp1/Pten/Nlgn1/Creb1/Cpne5/Lrtm2/Wasl/Vldlr/Rab3a/Cspg5/Scn1b/Epha4/Lzts3/Myo9a/Rtn4/Islr2/Mff/Nyap2/Ephb3/Dlg4/Adnp/Fgfr2/Tpbg/Nptn/Actb/Dip2b…
31	Gils_TDP_brain_onset_female	GO:0048858	cell projection morphogenesis	237	-0.119756	-2.38349	0.000177712	0.0354779	0.0325154	2142	tags=50%, list=34%, signal=34%	Hecw1/Pak2/Dmd/Szt2/Kif5a/Mfn1/Lamb2/Map2/Lzts1/Sin3a/Epha5/Opa1/Syt17/Rims1/Ptprd/Syt2/Megf8/Cntn2/Tiam1/Atp9a/Rock1/Zeb2/Abl2/Rap2a/Top2b/Egfr/Rab8a/Cntn6/Lmtk2/Stk11/Flrt1/Usp9x/Tnik/Map1b/Ttc3/Cntn1/Flot1/Cdkl5/Unc5c/Fgfr3/Twf2/Hecw2/Numb/Pqbp1/Pten/Nlgn1/Creb1/Cpne5/Lrtm2/Wasl/Vldlr/Rab3a/Cspg5/Scn1b/Epha4/Lzts3/Myo9a/Rtn4/Islr2/Nyap2/Ephb3/Dlg4/Adnp/Fgfr2/Tpbg/Nptn/Actb/Dip2b/Ube3a/Tiam2/Pt…
32	Gils_TDP_brain_onset_female	GO:0099536	synaptic signaling	268	-0.102668	-2.12349	0.000201487	0.0368721	0.0337932	1658	tags=40%, list=26%, signal=31%	Lin7b/Ophn1/Gnaq/Trim9/Erbb4/Vamp2/Flot1/Cdkl5/Grm1/Ncan/Gnai1/Pten/Grm3/Nlgn1/Erc2/Cnr1/Creb1/Cbln1/Rab3a/Plcl2/Stx1a/Rin1/Cspg5/Mpp2/Epha4/Prrt1/Rtn4/Rgs8/Grm7/Dlg4/Doc2a/Vamp1/Adnp/Tpbg/Kcnb1/Grik2/Ppt1/Nptn/Syap1/Cadm1/Ube3a/Vdac3/Snx14/Lrfn2/Dgke/Sv2b/Tmod2/Dnm1l/Ntng1/Braf/Abi1/Grm4/Gria1/Ntng2/Lgi1/Dgkz/Dmxl2/Shc3/Grm5/Clcn3/Myo6/Rgs14/Apoe/Adcy8/Syt1/Syt10/Mctp1/Dlg2/Rgs10/Calb2/Calb1/Dlg…
33	Gils_TDP_brain_earlydisease_female	GO:0016054	organic acid catabolic process	58	0.394498	3.00927	2.65999817567221e-07	0.000245791	0.000206698	2845	tags=79%, list=45%, signal=44%	Nos3/Ivd/Bcat2/Renbp/Hmgcl/Gcsh/Csad/Hibch/Acads/Lpin2/Npl/Bcat1/Hexb/Eci2/Akt1/Cbs/Acsl5/Acot2/Aass/Cpt2/Sardh/Eci1/Acadm/Acox3/Nagk/Ldhd/Acot8/Pex5/Cpt1a/Cryl1/Etfb/Hexa/Nos1/Dcxr/Gcdh/Abcd3/Cnr1/Mtrr/Etfa/Acadl/Scp2/Mtor/Ddah1/Abhd3/Acsf3/Akt2
34	Gils_TDP_brain_earlydisease_female	GO:0046395	carboxylic acid catabolic process	58	0.394498	3.00927	2.65999817567221e-07	0.000245791	0.000206698	2845	tags=79%, list=45%, signal=44%	Nos3/Ivd/Bcat2/Renbp/Hmgcl/Gcsh/Csad/Hibch/Acads/Lpin2/Npl/Bcat1/Hexb/Eci2/Akt1/Cbs/Acsl5/Acot2/Aass/Cpt2/Sardh/Eci1/Acadm/Acox3/Nagk/Ldhd/Acot8/Pex5/Cpt1a/Cryl1/Etfb/Hexa/Nos1/Dcxr/Gcdh/Abcd3/Cnr1/Mtrr/Etfa/Acadl/Scp2/Mtor/Ddah1/Abhd3/Acsf3/Akt2
35	Gils_TDP_brain_earlydisease_female	GO:0044248	cellular catabolic process	382	0.193938	2.50841	3.36238812470209e-07	0.000245791	0.000206698	2904	tags=60%, list=46%, signal=34%	Gfap/Creg1/Galc/Irgm1/Dtx3l/Gsto1/Xdh/Sgpl1/Gns/Hmga1/Traf6/Nos3/Enpp2/Erap1/Pld1/Lamp2/Bcl2/Pcbp4/Dcp2/Prdx4/Ptbp1/Comt/Pde12/Larp1/Ulk1/Ivd/Pon2/Bcat2/Efnb1/Pnpt1/Abl1/Trnt1/Bok/Renbp/Gstm5/Lgmn/Bag3/Cisd2/Hmgcl/Gcsh/Gdpd1/Csad/Arsa/Gstm7/Prkn/Rnf31/Atg4b/Gstm2/Hibch/Pcid2/Patl1/Acads/Aldh2/Ttc5/Naga/Emc6/Lpin2/Npl/Bcat1/Hexb/Eci2/Stat3/Nudt9/Cptp/Nedd4/Csdc2/Akt1/Pacs2/Asah1/Cbs/Atg7/Snx30/Snx…
36	Gils_TDP_brain_earlydisease_female	GO:0032259	methylation	46	0.421104	2.9306	1.69380354856072e-06	0.000776591	0.000653077	1619	tags=63%, list=26%, signal=47%	Fbll1/Mrm3/Inmt/Kmt2a/Tfb1m/Smyd5/Parp1/Comt/Smyd2/Mtap/Tpmt/Mta2/Gamt/Nop2/Mrm1/Ash2l/Akt1/Rbbp5/Coq3/Nelfa/Coq5/Hnmt/Wdr5/Rab3b/Ehmt2/Smyd3/Setd3/Mecp2/Cmtr1
37	Gils_TDP_brain_earlydisease_female	GO:0007268	chemical synaptic transmission	247	-0.139432	-2.84097	2.12473651574705e-06	0.000776591	0.000653077	1895	tags=49%, list=30%, signal=35%	Lin7a/Stx1b/Mpp2/Sez6/Grm1/Ctbp2/Adcy1/Phf24/Dag1/Shc3/Apba1/Map1a/Cbln1/Mink1/Nlgn1/Syt10/Fgf12/Prrt1/Egr3/Celf4/Sybu/Mgll/Lin7b/Lama2/Grin1/Grm5/Trim9/Braf/Egfr/Adcy8/Grm2/Rims1/Plcg1/Kcnh1/Ube3a/Cplx2/Rtn4/Dgke/Grik5/Gria1/Cdkl5/Pclo/Syap1/Cpeb2/Doc2a/Kcnc3/Syn1/Rab3a/Sv2a/Erbb4/Cplx1/Gnal/Ncan/Ntng1/Ptn/Fmr1/Dmxl2/Dlg4/Pnkd/Plcl2/Ptprd/Lgi1/Grm7/Rgs14/Dlg2/Camkv/Epha7/Vdac3/Jph3/Erc2/Lynx1/Dl…
38	Gils_TDP_brain_earlydisease_female	GO:0098916	anterograde trans-synaptic signaling	247	-0.139432	-2.84097	2.12473651574705e-06	0.000776591	0.000653077	1895	tags=49%, list=30%, signal=35%	Lin7a/Stx1b/Mpp2/Sez6/Grm1/Ctbp2/Adcy1/Phf24/Dag1/Shc3/Apba1/Map1a/Cbln1/Mink1/Nlgn1/Syt10/Fgf12/Prrt1/Egr3/Celf4/Sybu/Mgll/Lin7b/Lama2/Grin1/Grm5/Trim9/Braf/Egfr/Adcy8/Grm2/Rims1/Plcg1/Kcnh1/Ube3a/Cplx2/Rtn4/Dgke/Grik5/Gria1/Cdkl5/Pclo/Syap1/Cpeb2/Doc2a/Kcnc3/Syn1/Rab3a/Sv2a/Erbb4/Cplx1/Gnal/Ncan/Ntng1/Ptn/Fmr1/Dmxl2/Dlg4/Pnkd/Plcl2/Ptprd/Lgi1/Grm7/Rgs14/Dlg2/Camkv/Epha7/Vdac3/Jph3/Erc2/Lynx1/Dl…
39	Gils_TDP_brain_earlydisease_female	GO:0099537	trans-synaptic signaling	250	-0.137785	-2.86423	2.83425896679216e-06	0.000887933	0.00074671	1895	tags=48%, list=30%, signal=35%	Lin7a/Stx1b/Mpp2/Cadm1/Sez6/Grm1/Ctbp2/Adcy1/Phf24/Dag1/Shc3/Apba1/Map1a/Cbln1/Mink1/Nlgn1/Syt10/Fgf12/Prrt1/Egr3/Celf4/Sybu/Mgll/Lin7b/Lama2/Grin1/Grm5/Trim9/Braf/Egfr/Adcy8/Grm2/Rims1/Plcg1/Kcnh1/Ube3a/Cplx2/Rtn4/Dgke/Grik5/Gria1/Cdkl5/Pclo/Syap1/Cpeb2/Doc2a/Kcnc3/Syn1/Rab3a/Sv2a/Erbb4/Cplx1/Gnal/Ncan/Ntng1/Ptn/Fmr1/Dmxl2/Dlg4/Pnkd/Plcl2/Ptprd/Lgi1/Grm7/Rgs14/Dlg2/Camkv/Epha7/Vdac3/Jph3/Erc2/Ly…
40	Gils_TDP_brain_earlydisease_female	GO:0099536	synaptic signaling	268	-0.131303	-2.80857	3.7396343648885e-06	0.00102513	0.000862084	1895	tags=48%, list=30%, signal=35%	Lin7a/Stx1b/Mpp2/Cadm1/Sez6/Grm1/Ctbp2/Adcy1/Phf24/Dag1/Kcmf1/Shc3/Apba1/Map1a/Cbln1/Mink1/Nlgn1/Syt10/Fgf12/Prrt1/Egr3/Celf4/Sybu/Mgll/Lin7b/Dtna/Lama2/Grin1/Grm5/Trim9/Braf/Egfr/Adcy8/Grm2/Rims1/Plcg1/Kcnh1/Ube3a/Cplx2/Rtn4/Dgke/Grik5/Gria1/Cdkl5/Pclo/Syap1/Cpeb2/Doc2a/Kcnc3/Syn1/Rab3a/Sv2a/Erbb4/Cplx1/Gnal/Ncan/Ntng1/Ptn/Fmr1/Dmxl2/Dlg4/Pnkd/Plcl2/Ptprd/Lgi1/Grm7/Rgs14/Dlg2/Abi1/Camkv/Rgs8/Eph…
41	Gils_TDP_brain_earlydisease_female	GO:0009617	response to bacterium	91	0.307604	2.74176	5.17039206930297e-06	0.00125985	0.00105948	662	tags=30%, list=10%, signal=27%	Ifit3/Isg15/Ifit1/Stat1/Gbp4/Mt2/Irgm1/Jak2/Traf6/Nos3/Mavs/Cmpk2/Nfkb1/Gbp2/Palm3/Pld1/Fkbp5/Ighm/Abl1/Irak1/Abca1/Anxa3/Nfib/Lyn/Snx3/Rnf31/Hmgb2
42	Gils_TDP_brain_earlydisease_female	GO:0034440	lipid oxidation	29	0.467843	2.6678	1.07632040945263e-05	0.00204852	0.00172271	2397	tags=79%, list=38%, signal=50%	Apod/Ivd/Cygb/Sox9/Acads/Eci2/Akt1/Acsl5/Fmo1/Nucb2/Cpt2/Eci1/Acadm/Acox3/Pex5/Cpt1a/Etfb/Gcdh/Abcd3/Cnr1/Etfa/Acadl/Scp2
43	Gils_TDP_brain_earlydisease_female	GO:0050877	nervous system process	242	-0.127194	-2.6322	9.86727915127322e-06	0.00204852	0.00172271	1878	tags=47%, list=30%, signal=34%	Stx1b/Mpp2/Sez6/Nfasc/Aqp4/Grm1/Bbs2/Adcy1/Phf24/Cbr3/Dag1/Opa1/Shc3/Map1a/Ttc8/Cbln1/Kalrn/Nlgn1/Tppp/Syt10/Fgf12/Prrt1/Celf4/Mgll/Adcy5/Tbr1/Wdr1/Grin1/Coch/Grm5/Vip/Braf/Lamb1/Rcan1/Egfr/Adcy8/Rims1/Bbs4/Kcnh1/Ube3a/Grik5/Pde1b/Gria1/Crym/Scn8a/Kcna2/Pclo/Gsdme/Tanc1/Nrdc/Rock2/Rab3a/Pde8b/Gnal/Ptn/Fmr1/Dmxl2/Dlg4/Pnkd/Grm7/Ap1s2/Rgs14/Dlg2/Cic/Ddhd2/Uba5/Ldlr/Vdac3/Jph3/Gmfb/Neto1/Amph/Casp3/…
44	Gils_TDP_brain_earlydisease_female	GO:0050804	modulation of chemical synaptic transmission	199	-0.141907	-2.6029	1.12093971506537e-05	0.00204852	0.00172271	1255	tags=39%, list=20%, signal=32%	Egfr/Adcy8/Grm2/Rims1/Plcg1/Kcnh1/Ube3a/Cplx2/Rtn4/Dgke/Grik5/Gria1/Cdkl5/Pclo/Syap1/Cpeb2/Kcnc3/Syn1/Rab3a/Erbb4/Cplx1/Gnal/Ncan/Ntng1/Ptn/Fmr1/Dlg4/Pnkd/Plcl2/Ptprd/Lgi1/Grm7/Rgs14/Camkv/Epha7/Jph3/Erc2/Neto1/Mef2c/Dnm1l/Gnai1/Cspg5/Grm4/Lrfn2/Myo5a/Synpo/Syt12/Enpp1/Sv2b/Epha4/Mctp1/Flot1/Vamp2/Dgkz/Drd1/Plcb1/Rin1/Sv2c/Pcdh8/Akap5/Grm8/Kcnb1/Gria2/Calb1/Dcc/Stx1a/Pak1/Syt1/Gria3/Nptn/Stau2/Gr…
45	Gils_TDP_brain_earlydisease_female	GO:0006629	lipid metabolic process	261	0.19535	2.33935	1.22211710196586e-05	0.00206162	0.00173372	2397	tags=52%, list=38%, signal=34%	Apod/Galc/Sgpl1/Samd8/Alg11/Porcn/Enpp2/Nfkb1/Pld1/Ptgds/Erg28/Sgpp1/Abhd4/Npc2/Arf1/Dcaf5/Comt/Ivd/Bcat2/Cygb/Gde1/Abcg1/Gpaa1/Abca1/Hmgcl/Gdpd1/Fgfr3/Arsa/Gstm7/Ip6k1/Chp1/Dhrs4/Lyn/Sox9/Soat1/Gstm2/Abca5/Bpnt1/Acads/Naga/Lpin2/Ech1/Dpm1/Pbx1/Bcat1/Hexb/Eci2/Rdh11/Them4/Akt1/Asah1/Atg7/Fmc1/Acsl5/Acot2/Fmo1/Gdpd5/Alg2/Nucb2/Cpt2/Kit/Gnpat/Plcd4/Eci1/Acadm/Pgap1/Acox3/Ocrl/Fntb/Cers6/Sphk1/Dpm3/…
46	Gils_TDP_brain_earlydisease_female	GO:0007269	neurotransmitter secretion	66	-0.270012	-2.7694	1.4328162571459e-05	0.00209478	0.00176161	1594	tags=58%, list=25%, signal=44%	Nlgn1/Syt10/Lin7b/Trim9/Braf/Rims1/Kcnh1/Cplx2/Grik5/Pclo/Doc2a/Kcnc3/Syn1/Rab3a/Sv2a/Cplx1/Fmr1/Pnkd/Erc2/Syn3/Mef2c/Dnm1l/Cspg5/Syt12/Sv2b/Mctp1/Vamp2/Syt2/Synj1/Sv2c/Vamp1/Grm8/Stx1a/Pak1/Syt1/Prrt2/Dvl1/Kcnc4
47	Gils_TDP_brain_earlydisease_female	GO:0099643	signal release from synapse	66	-0.270012	-2.7694	1.4328162571459e-05	0.00209478	0.00176161	1594	tags=58%, list=25%, signal=44%	Nlgn1/Syt10/Lin7b/Trim9/Braf/Rims1/Kcnh1/Cplx2/Grik5/Pclo/Doc2a/Kcnc3/Syn1/Rab3a/Sv2a/Cplx1/Fmr1/Pnkd/Erc2/Syn3/Mef2c/Dnm1l/Cspg5/Syt12/Sv2b/Mctp1/Vamp2/Syt2/Synj1/Sv2c/Vamp1/Grm8/Stx1a/Pak1/Syt1/Prrt2/Dvl1/Kcnc4
48	Gils_TDP_brain_earlydisease_female	GO:0009615	response to virus	69	0.322804	2.58845	1.76982282601211e-05	0.00216878	0.00182384	408	tags=26%, list=6%, signal=25%	Ifit3/Isg15/Ifit1/Stat1/Gbp4/Irgm1/Stat2/Htra1/Dtx3l/Traf6/Mavs/Nfkb1/Lamp2/Bcl2/Arf1/Pde12/Ptprc/Abcf3
49	Gils_TDP_brain_earlydisease_female	GO:0006664	glycolipid metabolic process	17	0.571497	2.52985	1.78011967097722e-05	0.00216878	0.00182384	2113	tags=88%, list=33%, signal=59%	Galc/Gpaa1/Naga/Dpm1/Hexb/Kit/Pgap1/Dpm3/Pigu/Pigs/Hexa/Gba2/Abca2/Bax/Pigt
50	Gils_TDP_brain_earlydisease_female	GO:1903509	liposaccharide metabolic process	17	0.571497	2.52985	1.78011967097722e-05	0.00216878	0.00182384	2113	tags=88%, list=33%, signal=59%	Galc/Gpaa1/Naga/Dpm1/Hexb/Kit/Pgap1/Dpm3/Pigu/Pigs/Hexa/Gba2/Abca2/Bax/Pigt
51	Gils_TDP_brain_earlydisease_female	GO:0099177	regulation of trans-synaptic signaling	200	-0.140043	-2.54985	2.37029672649655e-05	0.00273582	0.0023007	1255	tags=38%, list=20%, signal=32%	Egfr/Adcy8/Grm2/Rims1/Plcg1/Kcnh1/Ube3a/Cplx2/Rtn4/Dgke/Grik5/Gria1/Cdkl5/Pclo/Syap1/Cpeb2/Kcnc3/Syn1/Rab3a/Erbb4/Cplx1/Gnal/Ncan/Ntng1/Ptn/Fmr1/Dlg4/Pnkd/Plcl2/Ptprd/Lgi1/Grm7/Rgs14/Camkv/Epha7/Jph3/Erc2/Neto1/Mef2c/Dnm1l/Gnai1/Cspg5/Grm4/Lrfn2/Myo5a/Synpo/Syt12/Enpp1/Sv2b/Epha4/Mctp1/Flot1/Vamp2/Dgkz/Drd1/Plcb1/Rin1/Sv2c/Pcdh8/Akap5/Grm8/Kcnb1/Gria2/Calb1/Dcc/Stx1a/Pak1/Syt1/Gria3/Nptn/Stau2/Gr…
52	Gils_TDP_brain_earlydisease_female	GO:0016079	synaptic vesicle exocytosis	47	-0.314587	-2.73721	4.30318831447916e-05	0.00410817	0.00345477	1594	tags=62%, list=25%, signal=47%	Nlgn1/Syt10/Trim9/Braf/Rims1/Kcnh1/Cplx2/Grik5/Pclo/Doc2a/Syn1/Rab3a/Sv2a/Cplx1/Fmr1/Erc2/Dnm1l/Cspg5/Syt12/Sv2b/Vamp2/Syt2/Synj1/Sv2c/Vamp1/Stx1a/Syt1/Prrt2/Dvl1
53	Gils_TDP_brain_earlydisease_female	GO:0051607	defense response to virus	59	0.342177	2.63399	4.49593926670232e-05	0.00410817	0.00345477	408	tags=27%, list=6%, signal=26%	Ifit3/Isg15/Ifit1/Stat1/Gbp4/Irgm1/Stat2/Htra1/Dtx3l/Traf6/Mavs/Lamp2/Bcl2/Pde12/Ptprc/Abcf3
54	Gils_TDP_brain_earlydisease_female	GO:0140546	defense response to symbiont	59	0.342177	2.63399	4.49593926670232e-05	0.00410817	0.00345477	408	tags=27%, list=6%, signal=26%	Ifit3/Isg15/Ifit1/Stat1/Gbp4/Irgm1/Stat2/Htra1/Dtx3l/Traf6/Mavs/Lamp2/Bcl2/Pde12/Ptprc/Abcf3
55	Gils_TDP_brain_earlydisease_female	GO:0009062	fatty acid catabolic process	29	0.444608	2.53531	3.81861067350747e-05	0.00410817	0.00345477	2845	tags=83%, list=45%, signal=46%	Ivd/Acads/Lpin2/Eci2/Akt1/Acsl5/Acot2/Cpt2/Eci1/Acadm/Acox3/Acot8/Pex5/Cpt1a/Etfb/Gcdh/Abcd3/Cnr1/Etfa/Acadl/Scp2/Mtor/Abhd3/Akt2
56	Gils_TDP_brain_earlydisease_female	GO:1901605	alpha-amino acid metabolic process	32	0.420946	2.51453	4.42176852536159e-05	0.00410817	0.00345477	1195	tags=56%, list=19%, signal=46%	Nos3/Ddah2/Comt/Ivd/Nat8l/Mtap/Gfpt1/Bcat2/Hmgcl/Gcsh/Csad/Hibch/Asns/Gamt/Bcat1/Cbs/Aass/Sardh
57	Gils_TDP_brain_earlydisease_female	GO:0050803	regulation of synapse structure or activity	115	-0.182335	-2.53885	4.81914078351053e-05	0.00422735	0.003555	2490	tags=62%, list=39%, signal=38%	Kif1a/Nlgn2/Lzts1/Mfn2/Rhoa/Lrfn4/Lrfn1/Cdc42/C1ql3/Itsn1/Rap2a/Ptprs/Magi2/Tiam1/Ptprt/Dag1/Opa1/Dbnl/Cbln1/Mfn1/Kalrn/Nlgn1/Sybu/Nrg2/Grin1/Rhob/Dhx36/Pak3/Egln1/Ptprf/Mark2/Wasl/Ube3a/Rbmx/Cdkl5/Tanc1/Lrfn5/Rock2/Gpc4/Ephb3/Ncan/Ptn/Flrt2/Fmr1/Dlg4/Ptprd/Flrt1/Lrtm2/Camkv/Epha7/Mef2c/Dnm1l/Lrfn2/Tanc2/Epha4/Ngef/Asap1/Negr1/Numb/Lzts3/Nrcam/Pcdh8/Flrt3/Abi2/Myh10/Stau2/Icam5/Gpm6a/Lrrn3/Dgkb/D…
58	Gils_TDP_brain_earlydisease_female	GO:0019395	fatty acid oxidation	28	0.456504	2.56866	5.33088932904309e-05	0.00432987	0.00364122	2397	tags=79%, list=38%, signal=49%	Ivd/Cygb/Sox9/Acads/Eci2/Akt1/Acsl5/Fmo1/Nucb2/Cpt2/Eci1/Acadm/Acox3/Pex5/Cpt1a/Etfb/Gcdh/Abcd3/Cnr1/Etfa/Acadl/Scp2
59	Gils_TDP_brain_earlydisease_female	GO:0044242	cellular lipid catabolic process	52	0.346012	2.51484	5.21242369459371e-05	0.00432987	0.00364122	2845	tags=73%, list=45%, signal=41%	Galc/Sgpl1/Enpp2/Pld1/Ivd/Gdpd1/Acads/Naga/Lpin2/Hexb/Eci2/Akt1/Asah1/Acsl5/Acot2/Cpt2/Eci1/Acadm/Acox3/Acot8/Pex5/Cpt1a/Etfb/Hexa/Gba2/Gcdh/Abcd3/Cnr1/Prdx6/Lrp1/Etfa/Acadl/Scp2/Plcb3/Mtor/Abhd6/Abhd3/Akt2
60	Gils_TDP_brain_earlydisease_female	GO:0099504	synaptic vesicle cycle	88	-0.218649	-2.67772	7.72005833707649e-05	0.00536845	0.00451461	2005	tags=58%, list=32%, signal=40%	Clcn3/Magi2/Stx1b/Ctbp2/Dgkq/Ddc/Ap3b2/Nlgn1/Syt10/Scrn1/Ap3s1/Vamp4/Ap3d1/Trim9/Braf/Rims1/Ap3m2/Kcnh1/Cplx2/Grik5/Bin1/Pclo/Doc2a/Ap2b1/Syn1/Ap2m1/Rab3a/Sv2a/Cplx1/Fmr1/Ap1s2/Erc2/Ap2s1/Mff/Syn3/Amph/Dnm1l/Cspg5/Syt12/Sv2b/Itsn2/Vamp2/Syt2/Synj1/Bsn/Sv2c/Vamp1/Stx1a/Syt1/Prrt2/Dvl1
61	Gils_TDP_brain_earlydisease_female	GO:0006836	neurotransmitter transport	75	-0.224892	-2.49532	7.492612189635e-05	0.00536845	0.00451461	1895	tags=59%, list=30%, signal=42%	Lin7a/Stx1b/Ctbp2/Ddc/Nlgn1/Syt10/Lin7b/Trim9/Braf/Rims1/Kcnh1/Cplx2/Grik5/Pclo/Doc2a/Kcnc3/Syn1/Rab3a/Sv2a/Cplx1/Fmr1/Pnkd/Erc2/Syn3/Mef2c/Dnm1l/Cspg5/Syt12/Sv2b/Mctp1/Flot1/Vamp2/Syt2/Synj1/Sv2c/Vamp1/Grm8/Stx1a/Pak1/Syt1/Gpm6b/Prrt2/Dvl1/Kcnc4
62	Gils_TDP_brain_earlydisease_female	GO:0006082	organic acid metabolic process	185	0.207888	2.30124	7.29470946808118e-05	0.00536845	0.00451461	2397	tags=54%, list=38%, signal=34%	Gsto1/Sgpl1/Nos3/Ptgds/Ddah2/Dcaf5/Comt/Ivd/Nat8l/Mtap/Gfpt1/Bcat2/Cygb/Renbp/Galk1/Ugdh/Hmgcl/Gcsh/Csad/Gstm7/Sox9/Hars1/Hibch/Asns/Acads/Lpin2/Ech1/Gamt/Npl/Bcat1/Hexb/Eci2/Stat3/Them4/Akt1/Asah1/Cbs/Mpc1/Acsl5/Acot2/Fmo1/Mpc2/Aass/Nucb2/Cpt2/Kit/Gnpat/Sardh/Eci1/Galt/Acadm/Acox3/Idh3a/Nagk/Ldhd/Sphk1/Acot8/Mcat/Gale/Pex5/Oxsm/Acot9/Tkfc/Ireb2/Cpt1a/Ptgr2/Cryl1/Mecp2/Acot1/Tecr/Aacs/Pdk3/Foxk1/…
63	Gils_TDP_brain_earlydisease_female	GO:0043436	oxoacid metabolic process	185	0.207888	2.30124	7.29470946808118e-05	0.00536845	0.00451461	2397	tags=54%, list=38%, signal=34%	Gsto1/Sgpl1/Nos3/Ptgds/Ddah2/Dcaf5/Comt/Ivd/Nat8l/Mtap/Gfpt1/Bcat2/Cygb/Renbp/Galk1/Ugdh/Hmgcl/Gcsh/Csad/Gstm7/Sox9/Hars1/Hibch/Asns/Acads/Lpin2/Ech1/Gamt/Npl/Bcat1/Hexb/Eci2/Stat3/Them4/Akt1/Asah1/Cbs/Mpc1/Acsl5/Acot2/Fmo1/Mpc2/Aass/Nucb2/Cpt2/Kit/Gnpat/Sardh/Eci1/Galt/Acadm/Acox3/Idh3a/Nagk/Ldhd/Sphk1/Acot8/Mcat/Gale/Pex5/Oxsm/Acot9/Tkfc/Ireb2/Cpt1a/Ptgr2/Cryl1/Mecp2/Acot1/Tecr/Aacs/Pdk3/Foxk1/…
64	Gils_TDP_brain_earlydisease_female	GO:0006952	defense response	261	0.182209	2.18198	7.83357403135837e-05	0.00536845	0.00451461	2404	tags=49%, list=38%, signal=32%	Ifit3/Isg15/Ifit1/Apod/Stat1/Gbp4/Lsp1/Irgm1/Jak2/Stat2/Htra1/Dtx3l/C1qa/Capg/Hmga1/Xrcc6/Traf6/C1qb/Mavs/Nfkb1/Gbp2/C1qc/Pld1/Lamp2/Cd44/Bcl2/Ninj1/Xrcc5/Parp1/Lrp8/Pde12/Ptprc/Lamp1/Ttbk1/Rbms3/Acvr1/Ighm/Abcf3/Irak1/Ano6/Anxa3/Vamp7/Cotl1/Lyn/C1qbp/Rnf31/Hmgb2/Aif1/Akap8/Zyx/Hdac9/Stat3/Cptp/Nedd4/Pdcd4/Akt1/Crhbp/Erbin/Atg7/Snx4/Chid1/Jagn1/Syt11/Kit/Ddx21/Jam3/Nagk/Flnb/Arl8b/Cers6/Sphk1/Pxk…
65	Gils_TDP_brain_earlydisease_female	GO:0072329	monocarboxylic acid catabolic process	37	0.397108	2.52922	8.29646001415252e-05	0.00551338	0.00463649	2845	tags=78%, list=45%, signal=43%	Ivd/Acads/Lpin2/Hexb/Eci2/Akt1/Acsl5/Acot2/Cpt2/Eci1/Acadm/Acox3/Ldhd/Acot8/Pex5/Cpt1a/Cryl1/Etfb/Hexa/Dcxr/Gcdh/Abcd3/Cnr1/Etfa/Acadl/Scp2/Mtor/Abhd3/Akt2
66	Gils_TDP_brain_earlydisease_female	GO:0050807	regulation of synapse organization	113	-0.183956	-2.53299	0.00010311	0.00656066	0.00551721	2490	tags=62%, list=39%, signal=38%	Kif1a/Nlgn2/Lzts1/Mfn2/Rhoa/Lrfn4/Lrfn1/Cdc42/C1ql3/Itsn1/Rap2a/Ptprs/Magi2/Tiam1/Ptprt/Dag1/Opa1/Dbnl/Cbln1/Mfn1/Kalrn/Nlgn1/Nrg2/Grin1/Rhob/Dhx36/Pak3/Egln1/Ptprf/Mark2/Wasl/Ube3a/Rbmx/Cdkl5/Tanc1/Lrfn5/Rock2/Gpc4/Ephb3/Ncan/Ptn/Flrt2/Fmr1/Dlg4/Ptprd/Flrt1/Lrtm2/Camkv/Epha7/Mef2c/Dnm1l/Lrfn2/Tanc2/Epha4/Ngef/Asap1/Negr1/Numb/Lzts3/Nrcam/Pcdh8/Flrt3/Abi2/Myh10/Stau2/Icam5/Gpm6a/Lrrn3/Dgkb/Dvl1
67	Gils_TDP_brain_earlydisease_female	GO:0099633	protein localization to postsynaptic specialization membrane	21	-0.442467	-2.52338	0.000110691	0.00656066	0.00551721	2150	tags=62%, list=34%, signal=41%	Erbb4/Gpc4/Dlg4/Lgi1/Dlg2/Gpc6/Neto1/Nptx1/Nbea/Nptxr/Dlg1/Tnik/Nptx2
68	Gils_TDP_brain_earlydisease_female	GO:0099645	neurotransmitter receptor localization to postsynaptic specialization membrane	21	-0.442467	-2.52338	0.000110691	0.00656066	0.00551721	2150	tags=62%, list=34%, signal=41%	Erbb4/Gpc4/Dlg4/Lgi1/Dlg2/Gpc6/Neto1/Nptx1/Nbea/Nptxr/Dlg1/Tnik/Nptx2
69	Gils_TDP_brain_earlydisease_female	GO:0048667	cell morphogenesis involved in neuron differentiation	205	-0.127912	-2.3854	0.000107345	0.00656066	0.00551721	3039	tags=65%, list=48%, signal=35%	Map6/Map2/Rufy3/Nsmf/Rab8a/Ntrk3/Lamb2/Pten/Unc5a/Zeb2/Ephb2/Vldlr/Rab10/Actb/Tsc2/Gsk3b/Smad4/Emb/Als2/Trio/Pak2/Limk1/Abl2/Kif1a/Pqbp1/Ophn1/Lzts1/Mfn2/Map1b/Wdr47/Unk/Cdc42/Rac1/Trpv2/Mef2a/Apbb1/Fat3/Ttc3/Rap2a/Ptprs/Tiam1/Nfasc/Usp9x/Adcy1/Dag1/Opa1/Dbnl/Hecw1/Map1a/Ttc8/Mfn1/Mink1/Kalrn/Nlgn1/Nexn/Lmtk2/Cntn1/Ttl/Cntn2/Mgll/Unc5c/Epha5/Lama2/Tbr1/Grin1/Braf/Dhx36/Pak3/Thy1/Ptprf/Mark2/Wasl/…
70	Gils_TDP_brain_earlydisease_female	GO:0044282	small molecule catabolic process	84	0.279492	2.43222	0.000120167	0.00693491	0.00583194	2287	tags=58%, list=36%, signal=38%	Xdh/Nos3/Ivd/Bcat2/Renbp/Galk1/Hmgcl/Gcsh/Csad/Hibch/Acads/Lpin2/Npl/Bcat1/Hexb/Eci2/Akt1/Cbs/Acsl5/Acot2/Aass/Cpt2/Sardh/Eci1/Galt/Acadm/Acox3/Nagk/Ldhd/Acot8/Gale/Pex5/Tkfc/Cpt1a/Cryl1/Nqo2/Foxk1/Etfb/Hexa/Nos1/Dcxr/Gcdh/Abcd3/Cnr1/Mtrr/Etfa/Galm/Apoe/Acadl
71	Gils_TDP_brain_earlydisease_female	GO:0019752	carboxylic acid metabolic process	184	0.205744	2.27023	0.000132869	0.00747135	0.00628305	2361	tags=53%, list=37%, signal=34%	Gsto1/Sgpl1/Nos3/Ptgds/Ddah2/Dcaf5/Comt/Ivd/Nat8l/Mtap/Gfpt1/Bcat2/Cygb/Renbp/Galk1/Ugdh/Hmgcl/Gcsh/Csad/Gstm7/Sox9/Hars1/Hibch/Asns/Acads/Lpin2/Ech1/Gamt/Npl/Bcat1/Hexb/Eci2/Stat3/Them4/Akt1/Asah1/Cbs/Mpc1/Acsl5/Acot2/Fmo1/Mpc2/Aass/Nucb2/Cpt2/Kit/Gnpat/Sardh/Eci1/Galt/Acadm/Acox3/Idh3a/Nagk/Ldhd/Sphk1/Acot8/Mcat/Gale/Pex5/Oxsm/Acot9/Tkfc/Ireb2/Cpt1a/Ptgr2/Cryl1/Mecp2/Acot1/Tecr/Aacs/Pdk3/Foxk1/…
72	Gils_TDP_brain_earlydisease_female	GO:0007215	glutamate receptor signaling pathway	19	-0.459351	-2.45965	0.000159363	0.00873706	0.00734746	1899	tags=79%, list=30%, signal=55%	Tiam1/Grm1/Kalrn/Grin1/Grm5/Grm2/Fmr1/Grm7/Grm4/Plcb1/Grm8/Kcnb1/Gria2/Cpeb4/Grm3
73	Gils_TDP_brain_earlydisease_female	GO:0097106	postsynaptic density organization	18	-0.473976	-2.49105	0.000181418	0.00966529	0.00812806	3344	tags=100%, list=53%, signal=47%	Reln/Grid2/Ntrk3/Pten/Nlgn2/Ophn1/Lrfn4/Lrfn1/C1ql3/Ptprs/Cadm1/Cbln1/Nlgn1/Ptprd/Dlg2/Nptx1/Dgkz
74	Gils_TDP_brain_earlydisease_female	GO:0016042	lipid catabolic process	66	0.307926	2.44363	0.000188902	0.00966529	0.00812806	3027	tags=73%, list=48%, signal=38%	Galc/Sgpl1/Enpp2/Pld1/Abhd4/Ivd/Gdpd1/Acads/Naga/Lpin2/Hexb/Eci2/Akt1/Asah1/Fmc1/Acsl5/Acot2/Cpt2/Plcd4/Eci1/Acadm/Acox3/Acot8/Pex5/Cpt1a/Iah1/Pcca/Plcd1/Etfb/Hexa/Enpp6/Gba2/Gcdh/Abcd3/Cnr1/Prdx6/Lrp1/Etfa/Apoe/Acadl/Scp2/Plcb3/Mtor/Abhd6/Abhd3/Akt2/Ppt1/Hint2
75	Gils_TDP_brain_earlydisease_female	GO:0009607	response to biotic stimulus	241	0.181526	2.13901	0.000189516	0.00966529	0.00812806	662	tags=21%, list=10%, signal=19%	Ifit3/Isg15/Ifit1/Stat1/Gbp4/Mt2/Irgm1/Jak2/Stat2/Htra1/Dtx3l/C1qa/Capg/Xrcc6/Traf6/Nos3/C1qb/Mavs/Cmpk2/Nfkb1/Gbp2/Palm3/C1qc/Pld1/Lamp2/Bcl2/Ninj1/Xrcc5/Arf1/Parp1/Lrp8/Pde12/Ptprc/Lamp1/Rbms3/Fkbp5/Ighm/Abcf3/Abl1/Irak1/Abca1/Anxa3/Vamp7/Cotl1/Nfib/Lyn/Snx3/C1qbp/Rnf31/Hmgb2
76	Gils_TDP_brain_earlydisease_female	GO:0001505	regulation of neurotransmitter levels	77	-0.222357	-2.42838	0.000231473	0.0115368	0.00970192	1331	tags=49%, list=21%, signal=39%	Trim9/Braf/Rims1/Kcnh1/Cplx2/Grik5/Pde1b/Pclo/Doc2a/Kcnc3/Syn1/Rab3a/Sv2a/Cplx1/Fmr1/Pnkd/Erc2/Syn3/Mef2c/Dnm1l/Cspg5/Syt12/Sv2b/Mctp1/Flot1/Vamp2/Syt2/Synj1/Sv2c/Vamp1/Grm8/Stx1a/Pak1/Syt1/Gpm6b/Prrt2/Dvl1/Kcnc4
77	Gils_TDP_brain_earlydisease_female	GO:0099175	regulation of postsynapse organization	62	-0.237858	-2.38082	0.000237455	0.011572	0.0097315	3193	tags=77%, list=50%, signal=39%	Fyn/Vhl/Grid2/Pten/Ephb2/Tsc2/Grid1/Kif1a/Lzts1/Mfn2/Lrfn4/Lrfn1/Cdc42/Itsn1/Ptprs/Tiam1/Opa1/Dbnl/Cbln1/Mfn1/Kalrn/Nlgn1/Grin1/Dhx36/Pak3/Ptprf/Mark2/Wasl/Ube3a/Rbmx/Cdkl5/Tanc1/Ncan/Ptprd/Epha7/Dnm1l/Lrfn2/Tanc2/Epha4/Ngef/Asap1/Numb/Lzts3/Nrcam/Abi2/Stau2/Dgkb/Dvl1
78	Gils_TDP_brain_earlydisease_female	GO:0044419	biological process involved in interspecies interaction between organisms	270	0.173002	2.09358	0.000276949	0.0132032	0.0111033	2404	tags=48%, list=38%, signal=31%	Ifit3/Isg15/Ifit1/Stat1/Gbp4/Mt2/Irgm1/Jak2/Stat2/Htra1/Dtx3l/C1qa/Capg/Xrcc6/Traf6/Nos3/C1qb/Mavs/Cmpk2/Nfkb1/Gbp2/Palm3/C1qc/Pld1/Lamp2/Bcl2/Ninj1/Xrcc5/Arf1/Parp1/Hdac1/Lrp8/Pde12/Ptprc/Lamp1/Fkbp5/Ighm/Abcf3/Stom/Abl1/Irak1/Abca1/Anxa3/Vamp7/Cotl1/Nfib/Prkn/Lyn/Snx3/C1qbp/Rnf31/Hmgb2/Eea1/Ccnk/Akap8/Zyx/Cptp/Nedd4/Pdcd4/Akt1/Erbin/Atg7/Chid1/Thoc2/Ist1/Jagn1/Syt11/Chmp7/Thoc5/Prdx3/Ddx21/Nagk…
79	Gils_TDP_brain_earlydisease_female	GO:0007411	axon guidance	64	-0.235067	-2.37391	0.000291003	0.0132952	0.0111807	1834	tags=58%, list=29%, signal=42%	Nfasc/Dag1/Ttc8/Kalrn/Nexn/Lmtk2/Cntn1/Cntn2/Unc5c/Epha5/Lama2/Tbr1/Kif5c/Efnb2/Ephb3/Flrt2/Lgi1/Lrtm2/Epha7/Mef2c/Scn1b/Robo2/Rtn4r/Megf8/Epha4/Flot1/Rac3/Nrcam/Flrt3/Myh10/Dcc/Efna3/Bmpr2/Nptn/Ephb6/Dvl1/Ednra
80	Gils_TDP_brain_earlydisease_female	GO:0097485	neuron projection guidance	64	-0.235067	-2.37391	0.000291003	0.0132952	0.0111807	1834	tags=58%, list=29%, signal=42%	Nfasc/Dag1/Ttc8/Kalrn/Nexn/Lmtk2/Cntn1/Cntn2/Unc5c/Epha5/Lama2/Tbr1/Kif5c/Efnb2/Ephb3/Flrt2/Lgi1/Lrtm2/Epha7/Mef2c/Scn1b/Robo2/Rtn4r/Megf8/Epha4/Flot1/Rac3/Nrcam/Flrt3/Myh10/Dcc/Efna3/Bmpr2/Nptn/Ephb6/Dvl1/Ednra
81	Gils_TDP_brain_earlydisease_female	GO:0097120	receptor localization to synapse	39	-0.306542	-2.4277	0.000298325	0.0133516	0.011228	1007	tags=51%, list=16%, signal=43%	Lrrc7/Kif5c/Erbb4/Gpc4/Cplx1/Dlg4/Lgi1/Dlg2/Gpc6/Stx7/Dlg3/Neto1/Nptx1/Nbea/Nptxr/Vamp2/Dlg1/Tnik/Nptn/Nptx2
82	Gils_TDP_brain_earlydisease_female	GO:0006643	membrane lipid metabolic process	37	0.36745	2.34033	0.000323281	0.0138268	0.0116277	2113	tags=65%, list=33%, signal=43%	Galc/Sgpl1/Samd8/Enpp2/Sgpp1/Gpaa1/Naga/Dpm1/Hexb/Asah1/Atg7/Kit/Pgap1/Cers6/Sphk1/Dpm3/Pigu/Pigs/Tecr/Hexa/Gba2/Abca2/Bax/Pigt
83	Gils_TDP_brain_earlydisease_female	GO:0016358	dendrite development	124	-0.160511	-2.33352	0.000326118	0.0138268	0.0116277	3358	tags=73%, list=53%, signal=35%	Gsk3a/Arf6/Myo6/Reln/Fyn/Stk11/Prex1/Tpbg/Carm1/Map6/Map2/Nsmf/Pten/Ephb2/Vldlr/Strn/Lpar1/Tsc2/Gsk3b/Pak2/Abl2/Kif1a/Pqbp1/Nlgn2/Lzts1/Mfn2/Map1b/Rhoa/Cdc42/Rac1/Mef2a/Fat3/Itsn1/Gpr37/Rap2a/Ptprs/Mark1/Uba6/Tiam1/Crk/Clip1/Sez6/Opa1/Dbnl/Hecw1/Acsl4/Fas/Map1a/Mfn1/Mink1/Kalrn/Nlgn1/Epha5/Grin1/Dgkg/Dhx36/Pak3/Ptprf/Bbs4/Wasl/Ube3a/Cdkl5/Nck2/Rock2/Ephb3/Hecw2/Ptn/Fmr1/Dlg4/Ptprd/Flrt1/Abi1/Csmd…
84	Gils_TDP_brain_earlydisease_female	GO:0032496	response to lipopolysaccharide	47	0.332012	2.32888	0.000327859	0.0138268	0.0116277	1649	tags=51%, list=26%, signal=38%	Stat1/Irgm1/Jak2/Traf6/Nos3/Cmpk2/Nfkb1/Gbp2/Palm3/Abl1/Irak1/Abca1/Lyn/Hmgb2/Akap8/Pdcd4/Akt1/Erbin/Prdx3/Fer/Ace/Prdx2/Bcr/Nqo1
85	Gils_TDP_brain_earlydisease_female	GO:0002237	response to molecule of bacterial origin	48	0.322652	2.27992	0.000338416	0.0140028	0.0117757	1649	tags=50%, list=26%, signal=37%	Stat1/Irgm1/Jak2/Traf6/Nos3/Cmpk2/Nfkb1/Gbp2/Palm3/Abl1/Irak1/Abca1/Lyn/Hmgb2/Akap8/Pdcd4/Akt1/Erbin/Prdx3/Fer/Ace/Prdx2/Bcr/Nqo1
86	Gils_TDP_brain_earlydisease_female	GO:0050808	synapse organization	198	-0.120559	-2.18005	0.000358945	0.0145291	0.0122183	2493	tags=56%, list=39%, signal=35%	Abl2/Kif1a/Nlgn2/Tsc1/Ophn1/Lzts1/Mfn2/Rhoa/Lrfn4/Lrfn1/Cdc42/Rac1/Apbb1/C1ql3/Insr/Itsn1/Rap2a/Ptprs/Wasf3/Magi2/Tiam1/Crk/Cadm1/Sez6/Ptprt/Nfasc/Dag1/Opa1/Dbnl/Cbln1/Sdk2/Mfn1/Kalrn/Nlgn1/Prrt1/Cntn2/Sybu/Epha5/Nrg2/Grin1/Grm5/Rhob/Dhx36/Pak3/Egln1/Ptprf/Mark2/Wasl/Ube3a/Gria1/Rbmx/Cdkl5/Pclo/Tanc1/Syn1/Lrfn5/Rock2/Rab3a/Erbb4/Gpc4/Efnb2/Ephb3/Ncan/Ntng1/Ptn/Flrt2/Fmr1/Dlg4/Ptprd/Flrt1/Lrtm2/Dl…
87	Gils_TDP_brain_earlydisease_female	GO:0034330	cell junction organization	250	-0.103777	-2.15729	0.000364387	0.0145291	0.0122183	2591	tags=56%, list=41%, signal=34%	Als2/Grid1/Ptpra/Pak2/Palld/Abl2/Kif1a/Ptprk/Ppm1f/Nlgn2/Tsc1/Ophn1/Lzts1/Mfn2/Rhoa/Lrfn4/Lrfn1/Cdc42/Rac1/Apbb1/C1ql3/Insr/Itsn1/Rap2a/Ptprs/Wasf3/Actn2/Magi2/Tiam1/Crk/Cadm1/Pdpk1/Sez6/Ptprt/Nfasc/Rhoc/Dag1/Fscn1/Opa1/Dbnl/Cbln1/Sdk2/Mfn1/Ajm1/Kalrn/Nlgn1/Pkp4/Prrt1/Cntn2/Sybu/Epha5/Nrg2/Wdr1/Grin1/Grm5/Rhob/Peak1/Dhx36/Pak3/Thy1/Egln1/Ptprf/Mark2/Wasl/Ube3a/Myh9/Gria1/Rbmx/Cdkl5/Pclo/Tanc1/Syn…
88	Gils_TDP_brain_earlydisease_female	GO:0031629	synaptic vesicle fusion to presynaptic active zone membrane	17	-0.46067	-2.36576	0.000417896	0.0148544	0.0124919	1238	tags=71%, list=20%, signal=57%	Rims1/Cplx2/Grik5/Doc2a/Rab3a/Cplx1/Erc2/Syt2/Vamp1/Stx1a/Syt1/Prrt2
89	Gils_TDP_brain_earlydisease_female	GO:0099500	vesicle fusion to plasma membrane	17	-0.46067	-2.36576	0.000417896	0.0148544	0.0124919	1238	tags=71%, list=20%, signal=57%	Rims1/Cplx2/Grik5/Doc2a/Rab3a/Cplx1/Erc2/Syt2/Vamp1/Stx1a/Syt1/Prrt2
90	Gils_TDP_brain_earlydisease_female	GO:0002027	regulation of heart rate	18	-0.448947	-2.35951	0.000425966	0.0148544	0.0124919	2659	tags=89%, list=42%, signal=52%	Cav1/Pde4d/Akap9/Kcnd3/Ank2/Scn2b/Gpd1l/Bin1/Hcn4/Tpm1/Scn1b/Ryr2/Calm2/Scn4b/Scn3b/Ednra
91	Gils_TDP_brain_earlydisease_female	GO:0099003	vesicle-mediated transport in synapse	110	-0.171461	-2.35571	0.000416737	0.0148544	0.0124919	2144	tags=55%, list=34%, signal=37%	Hpca/Itsn1/Rala/Clcn3/Magi2/Aak1/Stx1b/Ctbp2/Dgkq/Ddc/Ap3b2/Nlgn1/Syt10/Scrn1/Ap2a2/Ap3s1/Vamp4/Ap3d1/Trim9/Braf/Rims1/Ap3m2/Kcnh1/Cplx2/Grik5/Bin1/Pclo/Doc2a/Ap2a1/Ap2b1/Syn1/Ap2m1/Rab3a/Sv2a/Efnb2/Cplx1/Fmr1/Ap1s2/Erc2/Ap2s1/Mff/Syn3/Amph/Dnm1l/Cspg5/Syt12/Sv2b/Itsn2/Vamp2/Syt2/Synj1/Bsn/Numb/Sv2c/Vamp1/Akap5/Stx1a/Syt1/Prrt2/Gsg1l/Dvl1
92	Gils_TDP_brain_earlydisease_female	GO:0001817	regulation of cytokine production	116	0.237255	2.32148	0.000409937	0.0148544	0.0124919	2652	tags=59%, list=42%, signal=35%	Isg15/Apod/Stat1/Gbp4/Irgm1/Jak2/Traf6/Mavs/Nfkb1/Hspb1/Parp1/Ptprc/Abl1/Irak1/Cd2ap/Lyn/Scrib/C1qbp/Hmgb2/Aif1/Akap8/Hdac9/Tia1/Stat3/Cptp/Pdcd4/Mog/Erbin/Csk/Chid1/Syt11/Kit/Ddx21/Glmn/Arrb1/Sphk1/Rab2b/Hdac2/Atg12/Cd81/Src/Mbp/Ufd1/Clu/N4bp1/Atg9a/Optn/Fadd/Fxr1/Cd59a/Smad3/Rgcc/Lrp1/Apoa1/Panx2/Mif/Ddx3x/G3bp1/Atf2/Jph4/Fgfr1/Arrb2/Rftn1/Tbk1/Gstp1/Creb1/Tmf1/Git1
93	Gils_TDP_brain_earlydisease_female	GO:0006635	fatty acid beta-oxidation	24	0.437311	2.27503	0.000423068	0.0148544	0.0124919	2845	tags=83%, list=45%, signal=46%	Ivd/Acads/Eci2/Akt1/Acsl5/Cpt2/Eci1/Acadm/Acox3/Pex5/Cpt1a/Etfb/Gcdh/Abcd3/Cnr1/Etfa/Acadl/Scp2/Mtor/Akt2
94	Gils_TDP_brain_earlydisease_female	GO:0030278	regulation of ossification	18	0.490273	2.22857	0.000392059	0.0148544	0.0124919	834	tags=50%, list=13%, signal=44%	Isg15/Txlng/Bcl2/Acvr1/Ano6/Nipbl/Fgfr3/Sox9/Pbx1
95	Gils_TDP_brain_earlydisease_female	GO:0098542	defense response to other organism	180	0.196401	2.15391	0.000426735	0.0148544	0.0124919	662	tags=22%, list=10%, signal=20%	Ifit3/Isg15/Ifit1/Stat1/Gbp4/Irgm1/Jak2/Stat2/Htra1/Dtx3l/C1qa/Capg/Xrcc6/Traf6/C1qb/Mavs/Nfkb1/Gbp2/C1qc/Pld1/Lamp2/Bcl2/Ninj1/Xrcc5/Parp1/Lrp8/Pde12/Ptprc/Lamp1/Ighm/Abcf3/Irak1/Anxa3/Vamp7/Cotl1/Lyn/C1qbp/Rnf31/Hmgb2
96	Gils_TDP_brain_earlydisease_female	GO:0048812	neuron projection morphogenesis	230	-0.106988	-2.1848	0.000489183	0.0167621	0.0140962	1834	tags=44%, list=29%, signal=33%	Nfasc/Usp9x/Adcy1/Dag1/Opa1/Dbnl/Hecw1/Map1a/Ttc8/Mfn1/Mink1/Kalrn/Nlgn1/Nexn/Cpne5/Lmtk2/Cntn1/Ttl/Cntn2/Mgll/Unc5c/Epha5/Lama2/Tbr1/Grin1/Braf/Dhx36/Pak3/Egfr/Thy1/Rims1/Ptprf/Mark2/Wasl/Ube3a/Rtn4/Tiam2/Aplp1/Islr2/Cdkl5/Nrdc/Kif5c/Rock2/Rab3a/Efnb2/Ephb3/Hecw2/Ntng1/Ptn/Flrt2/Dlg4/Ptprd/Lgi1/Flrt1/Lrtm2/Abi1/Epha7/Szt2/Mef2c/Dnm1l/Scn1b/Twf2/Robo2/Nptx1/Tanc2/Tbce/Rtn4r/Megf8/Epha4/Gas7/Flot1…
97	Gils_TDP_brain_earlydisease_female	GO:0043207	response to external biotic stimulus	234	0.184437	2.16096	0.000529649	0.0175988	0.0147998	662	tags=21%, list=10%, signal=19%	Ifit3/Isg15/Ifit1/Stat1/Gbp4/Mt2/Irgm1/Jak2/Stat2/Htra1/Dtx3l/C1qa/Capg/Xrcc6/Traf6/Nos3/C1qb/Mavs/Cmpk2/Nfkb1/Gbp2/Palm3/C1qc/Pld1/Lamp2/Bcl2/Ninj1/Xrcc5/Arf1/Parp1/Lrp8/Pde12/Ptprc/Lamp1/Fkbp5/Ighm/Abcf3/Abl1/Irak1/Abca1/Anxa3/Vamp7/Cotl1/Nfib/Lyn/Snx3/C1qbp/Rnf31/Hmgb2
98	Gils_TDP_brain_earlydisease_female	GO:0051707	response to other organism	234	0.184437	2.16096	0.000529649	0.0175988	0.0147998	662	tags=21%, list=10%, signal=19%	Ifit3/Isg15/Ifit1/Stat1/Gbp4/Mt2/Irgm1/Jak2/Stat2/Htra1/Dtx3l/C1qa/Capg/Xrcc6/Traf6/Nos3/C1qb/Mavs/Cmpk2/Nfkb1/Gbp2/Palm3/C1qc/Pld1/Lamp2/Bcl2/Ninj1/Xrcc5/Arf1/Parp1/Lrp8/Pde12/Ptprc/Lamp1/Fkbp5/Ighm/Abcf3/Abl1/Irak1/Abca1/Anxa3/Vamp7/Cotl1/Nfib/Lyn/Snx3/C1qbp/Rnf31/Hmgb2
99	Gils_TDP_brain_earlydisease_female	GO:0044255	cellular lipid metabolic process	198	0.194662	2.18733	0.000540707	0.0176981	0.0148832	2361	tags=51%, list=37%, signal=33%	Apod/Galc/Sgpl1/Samd8/Alg11/Porcn/Enpp2/Pld1/Ptgds/Sgpp1/Abhd4/Arf1/Dcaf5/Ivd/Cygb/Gde1/Gpaa1/Gdpd1/Gstm7/Ip6k1/Chp1/Dhrs4/Sox9/Bpnt1/Acads/Naga/Lpin2/Ech1/Dpm1/Hexb/Eci2/Rdh11/Them4/Akt1/Asah1/Atg7/Acsl5/Acot2/Fmo1/Alg2/Nucb2/Cpt2/Kit/Gnpat/Plcd4/Eci1/Acadm/Pgap1/Acox3/Ocrl/Cers6/Sphk1/Dpm3/Acot8/Mcat/Pex5/Oxsm/Acot9/Dhrs7/Pigu/Cpt1a/Pigs/Ptgr2/Cryl1/Rdh13/Mecp2/Acot1/Vac14/Plcd1/Tecr/Aacs/Pdk3/…
100	Gils_TDP_brain_earlydisease_female	GO:0031338	regulation of vesicle fusion	19	-0.430754	-2.30653	0.000556473	0.0179463	0.015092	1331	tags=68%, list=21%, signal=54%	Trim9/Rims1/Cplx2/Grik5/Doc2a/Rab3a/Cplx1/Erc2/Anxa1/Syt2/Vamp1/Syt1/Prrt2
101	Gils_TDP_brain_earlydisease_female	GO:0140888	interferon-mediated signaling pathway	16	0.511376	2.22288	0.000577879	0.0183665	0.0154454	431	tags=44%, list=7%, signal=41%	Isg15/Stat1/Irgm1/Jak2/Stat2/Mavs/Irak1
102	Gils_TDP_brain_earlydisease_female	GO:0007033	vacuole organization	73	0.273437	2.24896	0.000593041	0.0185791	0.0156242	3604	tags=81%, list=57%, signal=35%	Creg1/Irgm1/Traf6/Arf1/Ulk1/Efnb1/Bag3/Abca1/Atg4b/Emc6/Hexb/Pacs2/Atg7/Snx30/Snx4/Scfd1/Snx7/Chmp7/Arl8b/Atg3/Ap3b1/Atg12/Ehmt2/Vps18/Atg9a/Tfe3/Hexa/Vps16/Vps11/Chmp6/Ralb/Wipi2/Tom1/Pi4kb/Ulk3/Atf2/Rab23/Stx12/Hook3/Tpp1/Lrba/Smcr8/Vps4a/Mtor/Atg2b/Vps35/Lrrk2/Vps4b/Snx18/Ppt1/Atg5/Clvs2/Clvs1/Lyst/Aktip/Rab14/Ephb2/Mtmr3/Stx17
103	Gils_TDP_brain_earlydisease_female	GO:0061337	cardiac conduction	15	-0.467314	-2.22594	0.000687012	0.02122	0.017845	2833	tags=93%, list=45%, signal=52%	Ehd3/Cav1/Pde4d/Akap9/Kcnd3/Ank2/Mef2a/Scn2b/Bin1/Hcn4/Scn1b/Ryr2/Scn4b/Scn3b
104	Gils_TDP_brain_earlydisease_female	GO:0007626	locomotory behavior	78	-0.202274	-2.27086	0.000745443	0.0217967	0.01833	3961	tags=85%, list=62%, signal=32%	Myg1/Arrb2/Htra2/Prex2/Git1/Mtor/Ncoa2/Vps35/Sobp/Lrrk2/Aplp2/Myo6/Ppt1/Reln/Apba2/Crbn/Dmd/Pten/Ckap5/Strn/Eps8/Mta1/Als2/Abl2/Nlgn2/Tsc1/Pum1/Uchl3/Wdr47/Park7/Gpr37/Clcn3/Uba6/Tmod1/Sez6/Grm1/Apba1/Ncor1/Kalrn/Fgf12/Cntn1/Astn1/Adcy5/Grin1/Grm5/Rcan1/Adcy8/Ube3a/Pde1b/Scn8a/Oxr1/Dlg4/Ddhd2/Gmfb/Tbce/Myo5a/Lsamp/Enpp1/Epha4/Pak5/Negr1/Drd1/Kcnd2/Scn1a/Calb1/Rcan2
105	Gils_TDP_brain_earlydisease_female	GO:0071219	cellular response to molecule of bacterial origin	35	0.36532	2.2616	0.000743847	0.0217967	0.01833	982	tags=43%, list=15%, signal=36%	Stat1/Irgm1/Jak2/Traf6/Nos3/Cmpk2/Nfkb1/Gbp2/Abl1/Irak1/Abca1/Lyn/Akap8/Pdcd4/Akt1
106	Gils_TDP_brain_earlydisease_female	GO:0006631	fatty acid metabolic process	91	0.252482	2.25044	0.000726233	0.0217967	0.01833	3682	tags=79%, list=58%, signal=34%	Sgpl1/Ptgds/Dcaf5/Ivd/Cygb/Gstm7/Sox9/Acads/Lpin2/Ech1/Eci2/Them4/Akt1/Asah1/Acsl5/Acot2/Fmo1/Nucb2/Cpt2/Gnpat/Eci1/Acadm/Acox3/Sphk1/Acot8/Mcat/Pex5/Oxsm/Acot9/Cpt1a/Ptgr2/Cryl1/Acot1/Tecr/Aacs/Pdk3/Etfb/Pdk2/Fabp5/Gcdh/Abcd3/Cnr1/Acaca/Qki/Mecr/Mif/Fads2/Etfa/Acadl/Acsf2/Acsl6/Sco1/Scp2/Gstp1/Cpt1c/Mtor/Abhd3/Acsf3/Akt2/Acbd5/Gpx4/Acad9/Cbr4/Pdk1/Naaa/Lias/Asah2/Fads1/Gpx1/Gpat4/Degs1/Cav1
107	Gils_TDP_brain_earlydisease_female	GO:0099171	presynaptic modulation of chemical synaptic transmission	19	-0.419462	-2.24606	0.000716503	0.0217967	0.01833	3689	tags=100%, list=58%, signal=42%	Myo6/Hip1/Apba2/Gipc1/Grik2/Gsk3b/Bace1/Adcy1/Apba1/Grm2/Rab3a/Fmr1/Grm7/Grm4/Syt12/Drd1/Grm8/Nrn1
108	Gils_TDP_brain_earlydisease_female	GO:0072089	stem cell proliferation	20	0.471566	2.24652	0.000768385	0.0219643	0.0184709	2386	tags=80%, list=38%, signal=50%	Irgm1/Xrcc5/Ptprc/Nfib/Sox9/Hmgb2/Fgfr2/Pbx1/Ctc1/Fubp1/Ace/Nf1/Kdm1a/Hdac5/Ercc2/Fgfr1
109	Gils_TDP_brain_earlydisease_female	GO:1904035	regulation of epithelial cell apoptotic process	29	0.379104	2.16178	0.000771203	0.0219643	0.0184709	2674	tags=76%, list=42%, signal=44%	Jak2/Bcl2/Abl1/Bok/Ano6/Lims1/Tia1/Pdcd4/Atg7/Krit1/Rgcc/Npc1/Bax/Igf1r/Apc/Arrb2/Scg2/Srsf6/Tmf1/Foxo3/Mtor/Stk4
110	Gils_TDP_brain_earlydisease_female	GO:0032386	regulation of intracellular transport	115	0.21996	2.14193	0.000843897	0.0237265	0.0199529	3689	tags=76%, list=58%, signal=32%	Apod/Gbp4/Jak2/Mavs/Cabp1/Use1/Arf1/Rint1/Lamp1/Stom/Bag3/Stx18/Ehd2/Numa1/Flna/Vamp7/Chp1/Snx3/Reep1/Nedd4/Mlc1/Rab21/Tcaf1/Scfd1/Thoc2/Ndel1/Wnk1/Hap1/Sar1a/Thoc5/Pgap1/Nucb1/Pcm1/Xpo1/Cd81/Src/Nf1/Os9/Eif3e/Mecp2/Anxa2/Snx12/Sar1b/Vps11/Sumo1/Rbm10/Cdk5/Ank3/Nolc1/Abca2/Zpr1/Mtmr2/Rab23/Scp2/Ndrg4/Tpr/Ufm1/Cryab/Iws1/Pdcd5/Reep2/Myo1c/Vps35/Lrrk2/Akap1/Akt2/Gsk3a/Rbm4/Nup54/Rbm22/Nsun2/Fyn/Stk…
111	Gils_TDP_brain_earlydisease_female	GO:0048499	synaptic vesicle membrane organization	19	-0.414591	-2.21998	0.000869904	0.0241481	0.0203074	1401	tags=68%, list=22%, signal=53%	Ap3d1/Rims1/Cplx2/Grik5/Doc2a/Rab3a/Cplx1/Erc2/Syt2/Vamp1/Stx1a/Syt1/Prrt2
112	Gils_TDP_brain_earlydisease_female	GO:0071222	cellular response to lipopolysaccharide	34	0.376482	2.30686	0.000908381	0.024901	0.0209406	982	tags=44%, list=15%, signal=37%	Stat1/Irgm1/Jak2/Traf6/Nos3/Cmpk2/Nfkb1/Gbp2/Abl1/Irak1/Abca1/Lyn/Akap8/Pdcd4/Akt1
113	Gils_TDP_brain_earlydisease_female	GO:0043414	macromolecule methylation	35	0.360085	2.22919	0.00102203	0.0276705	0.0232696	1619	tags=57%, list=26%, signal=43%	Fbll1/Kmt2a/Tfb1m/Smyd5/Parp1/Smyd2/Mta2/Nop2/Mrm1/Ash2l/Akt1/Rbbp5/Nelfa/Wdr5/Rab3b/Ehmt2/Smyd3/Setd3/Mecp2/Cmtr1
114	Gils_TDP_brain_earlydisease_female	GO:0099072	regulation of postsynaptic membrane neurotransmitter receptor levels	64	-0.213693	-2.15805	0.00113477	0.0303481	0.0255213	1007	tags=42%, list=16%, signal=36%	Lrrc7/Ap2a1/Ap2b1/Ap2m1/Erbb4/Gpc4/Efnb2/Cplx1/Dlg4/Lgi1/Dlg2/Gpc6/Ap2s1/Dlg3/Neto1/Nptx1/Nbea/Nptxr/Vamp2/Dlg1/Synj1/Tnik/Numb/Flot2/Akap5/Gsg1l/Nptx2
115	Gils_TDP_brain_earlydisease_female	GO:0023061	signal release	164	-0.121736	-2.04239	0.00127778	0.033761	0.0283914	1428	tags=40%, list=23%, signal=32%	Lin7b/Epha5/Adcy5/Trim9/Braf/Egfr/Adcy8/Grm2/Rims1/Kcnh1/Cplx2/Ptprn/Rtn4/Myh9/Grik5/Kcna2/Pclo/Doc2a/Ensa/Kcnc3/Syn1/Rab8b/Clock/Rab3a/Sv2a/Pde8b/Cplx1/Fmr1/Pnkd/Myrip/Raf1/Nell2/Erc2/Syn3/Mef2c/Dnm1l/Cspg5/Myo5a/Syt12/Sv2b/Anxa1/Mctp1/Rab1a/Mcu/Vamp2/Bad/Madd/Syt2/Irs2/Synj1/Plcb1/Sv2c/Vamp1/Grm8/Kcnb1/Stx1a/Pak1/Syt1/Prrt2/Rfx3/Itpr1/Pcp4/Anxa7/Dvl1/Kcnc4/Irs1
116	Gils_TDP_brain_earlydisease_female	GO:0045087	innate immune response	151	0.198667	2.10743	0.00133428	0.0348341	0.0292939	431	tags=18%, list=7%, signal=17%	Ifit3/Isg15/Ifit1/Stat1/Gbp4/Irgm1/Jak2/Stat2/Dtx3l/C1qa/Capg/Xrcc6/Traf6/C1qb/Mavs/Nfkb1/Gbp2/C1qc/Lamp2/Ninj1/Xrcc5/Parp1/Lrp8/Pde12/Lamp1/Ighm/Irak1
117	Gils_TDP_brain_earlydisease_female	GO:0010389	regulation of G2/M transition of mitotic cell cycle	19	0.463818	2.16866	0.00140204	0.0357519	0.0300657	3117	tags=95%, list=49%, signal=48%	Mta3/Rint1/Lmnb1/Taok2/Pbx1/Ctc1/Taok3/Taok1/Mecp2/Brcc3/Brd4/Sin3a/Brsk1/Aven/Rcc2/Vps4a/Vps4b/Fhl1
118	Gils_TDP_brain_earlydisease_female	GO:1902749	regulation of cell cycle G2/M phase transition	19	0.463818	2.16866	0.00140204	0.0357519	0.0300657	3117	tags=95%, list=49%, signal=48%	Mta3/Rint1/Lmnb1/Taok2/Pbx1/Ctc1/Taok3/Taok1/Mecp2/Brcc3/Brd4/Sin3a/Brsk1/Aven/Rcc2/Vps4a/Vps4b/Fhl1
119	Gils_TDP_brain_earlydisease_female	GO:1901566	organonitrogen compound biosynthetic process	321	0.154196	1.94234	0.00142531	0.0359277	0.0302136	3680	tags=69%, list=58%, signal=30%	Irgm1/Eif2d/Samd8/Nos3/Uqcc3/Alg11/Cmpk2/Abcb6/Porcn/Nfkb1/Pld1/Nat10/Bcl2/Dcp2/Parp1/Mlec/Ptbp1/Pde12/Larp1/Ulk1/Rbms3/Ptcd3/Mtap/Gfpt1/Bcat2/Pnpt1/Trnt1/Glce/Eif1b/Mogs/Gpaa1/Nemf/Ugdh/Abca1/Csad/Chp1/Prkn/Lyn/Prps1/Scrib/Snx3/Tbpl1/Soat1/C1qbp/Paox/Hars1/Ldb1/Pank3/Patl1/Asns/Drg2/Aldh2/Dpm1/Gamt/Bcat1/Tia1/Adk/Stat3/Eif3i/Alg5/Tcf25/Trap1/Mtg1/Uqcc2/Guf1/Akt1/Asah1/Cbs/Atg7/Mpc1/Acsl5/Gcn1/Ei…
120	Gils_TDP_brain_earlydisease_female	GO:0098754	detoxification	18	0.457102	2.07779	0.00144605	0.0360361	0.0303047	2015	tags=72%, list=32%, signal=49%	Mt2/Nos3/Abcb6/Gstm5/Gstm7/Aldh2/Nxn/Rdh11/Prdx2/Nqo1/Prdx1/Mt1/Prdx6
121	Gils_TDP_brain_earlydisease_female	GO:0001816	cytokine production	126	0.2164	2.17795	0.00150401	0.0368285	0.030971	2652	tags=56%, list=42%, signal=33%	Isg15/Apod/Stat1/Gbp4/Irgm1/Jak2/Traf6/Mavs/Nfkb1/Hspb1/Parp1/Ptprc/Abl1/Irak1/Cd2ap/Lyn/Scrib/C1qbp/Hmgb2/Aif1/Akap8/Hdac9/Tia1/Stat3/Cptp/Pdcd4/Mog/Erbin/Csk/Chid1/Syt11/Kit/Ddx21/Glmn/Arrb1/Sphk1/Rab2b/Hdac2/Ap3b1/Atg12/Cd81/Src/Mbp/Ufd1/Clu/N4bp1/Atg9a/Nqo1/Optn/Fadd/Fxr1/Cd59a/Smad3/Rgcc/Lrp1/Apoa1/Panx2/Mif/Ddx3x/G3bp1/Atf2/Jph4/Fgfr1/Arrb2/Rftn1/Tbk1/Gstp1/Rbbp9/Creb1/Tmf1/Git1
122	Gils_TDP_brain_earlydisease_female	GO:0019221	cytokine-mediated signaling pathway	64	0.27527	2.16619	0.00155578	0.0368285	0.030971	2321	tags=56%, list=37%, signal=36%	Isg15/Stat1/Irgm1/Jak2/Stat2/Traf6/Mavs/Palm3/Ilk/Ptprc/Irak1/Prkn/Lyn/Robo1/Lims1/Cpne1/Stat3/Numbl/Akt1/Wnk1/Jagn1/Kit/Gab1/Sphk1/Fer/Src/Cnot9/Nup85/Fadd/Apoa1/Oxsr1/Stk39/Slit2/Sin3a/Med1/Cdc37
123	Gils_TDP_brain_earlydisease_female	GO:0046928	regulation of neurotransmitter secretion	39	-0.272166	-2.15545	0.00156365	0.0368285	0.030971	1297	tags=54%, list=20%, signal=43%	Braf/Rims1/Kcnh1/Cplx2/Kcnc3/Syn1/Rab3a/Cplx1/Fmr1/Pnkd/Mef2c/Dnm1l/Cspg5/Sv2b/Mctp1/Sv2c/Grm8/Stx1a/Syt1/Dvl1/Kcnc4
124	Gils_TDP_brain_earlydisease_female	GO:0034504	protein localization to nucleus	97	0.235605	2.14716	0.00156844	0.0368285	0.030971	3689	tags=76%, list=58%, signal=32%	Apod/Gbp4/Jak2/Dtx3l/Sun2/Mavs/Cabp1/Ipo4/Parp1/Bag3/Cd2ap/Flna/Chp1/Lmnb1/Sox9/Stat3/Akt1/Tnpo3/Xpo1/Src/Nf1/Lmna/Kcnq2/Lmnb2/Arl2/Nup85/Sumo1/Cdk5/Nolc1/Zpr1/Sun1/Calr/Atf2/Sin3a/Nup98/Med1/Rab23/Ipo7/Tpr/Abca7/Ufm1/Nup93/Jak1/Tor1a/Tnpo2/Mtor/Stk4/Sec13/Lrrk2/Akap1/Nol8/Nup88/Kcnq3/Ipo11/Nup54/Rbm22/Nmd3/Nup35/Fyn/Syk/Stk11/Sumo3/Pin1/Syne1/Srsf1/Ipo9/Tsc2/Skp1/Agap3/Ran/Hcls1/Nup58/Paf1/Gsk3b
125	Gils_TDP_brain_earlydisease_female	GO:0051241	negative regulation of multicellular organismal process	205	0.181368	2.0564	0.0015786	0.0368285	0.030971	2280	tags=48%, list=36%, signal=32%	Apod/Stat1/Gbp4/Irgm1/Nos3/Nfkb1/Hspb1/C1qc/Jam2/Cd44/Cd38/Ptgds/Bcl2/Anxa5/Parp1/Hdac1/Prdx4/Pgam5/Ptprc/Ulk1/Cygb/Lgmn/Cd2ap/Fgfr3/Ip6k1/Cd9/Nfib/Lyn/Scrib/Robo1/Sox9/C1qbp/Akap8/Lama4/Hdac9/Tia1/Dact3/Cptp/Pdcd4/Crhbp/Erbin/Csk/Chid1/Wnk1/Syt11/Thoc5/Pkn1/Glmn/Arrb1/Glrx3/Krit1/Pcm1/Fer/Hdac2/Plcl1/Hgs/Atg12/Nf1/Prdx2/Mbp/Efnb3/Ufd1/Rheb/Lmna/Mecp2/N4bp1/Atg9a/Bcr/Evl/Anxa2/Tfe3/Ctdp1/Wwc2/Mag…
126	Gils_TDP_brain_earlydisease_female	GO:0008380	RNA splicing	142	-0.131919	-2.05552	0.00155667	0.0368285	0.030971	4345	tags=84%, list=69%, signal=27%	Rbm10/Srsf2/Prdx6/Ppil3/Qki/Lsm7/Zpr1/Lsm2/Smu1/Sf3a3/Nup98/Bud31/Bud13/Lsm6/Raly/Rbm5/Srsf6/Lsm3/Iws1/Dbr1/Rnps1/Cwc22/Ncbp2/Mtrex/Wbp11/Akt2/Rbm25/Lsm4/Ddx17/Sf3a1/Prpf3/Rbm4/Rbm22/Ppie/Puf60/Psip1/Rbm3/Cdk12/Ppil1/Rtraf/Srsf1/Phf5a/Ptbp3/Srek1/Nova1/Thoc6/Rbm12/Sugp2/Ccar2/Lsm1/Srrm2/Luc7l/Sf3b3/Ncbp1/Ddx47/Strap/Dcps/Larp7/Dhx9/U2af1/Sf3b1/Lsm8/Fus/Pqbp1/Sf3a2/Rbm8a/Aar2/Rbm39/Dhx15/Ddx1/Tra2…
127	Gils_TDP_brain_earlydisease_female	GO:0048858	cell projection morphogenesis	237	-0.0968194	-1.97975	0.00167506	0.0382647	0.0321788	1652	tags=41%, list=26%, signal=31%	Map1a/Ttc8/Mfn1/Mink1/Kalrn/Nlgn1/Nexn/Cpne5/Lmtk2/Cntn1/Ttl/Cntn2/Mgll/Unc5c/Epha5/Lama2/Tbr1/Grin1/Braf/Dhx36/Pak3/Egfr/Thy1/Rims1/Ptprf/Mark2/Wasl/Ube3a/Rtn4/Tiam2/Aplp1/Islr2/Cdkl5/Nrdc/Kif5c/Rock2/Rab3a/Efnb2/Ephb3/Hecw2/Ntng1/Ptn/Flrt2/Dlg4/Ptprd/Lgi1/Flrt1/Lrtm2/Abi1/Epha7/Szt2/Mef2c/Dnm1l/Scn1b/Twf2/Robo2/Nptx1/Cspg5/Tanc2/Tbce/Rtn4r/Megf8/Epha4/Gas7/Flot1/Rac3/Itsn2/Ngef/Syt2/Tnik/Numb/L…
128	Gils_TDP_brain_earlydisease_female	GO:0009605	response to external stimulus	441	0.134835	1.78905	0.00167262	0.0382647	0.0321788	2441	tags=45%, list=39%, signal=30%	Ifit3/Isg15/Ifit1/Stat1/Gbp4/Lsp1/Mt2/Irgm1/Jak2/Stat2/Htra1/Dtx3l/C1qa/Capg/Xrcc6/Traf6/Nos3/C1qb/Mavs/Cmpk2/Enpp2/Nfkb1/Gbp2/Palm3/Hspb1/C1qc/Pld1/Lamp2/Cd44/Bcl2/Anxa5/Ninj1/Xrcc5/Arf1/Parp1/Stx3/Comt/Lrp8/Pde12/Larp1/Ptprc/Ulk1/Lamp1/Ttbk1/Crtc1/Fkbp5/Plin3/Ighm/Abcf3/Abl1/Irak1/Ano6/Lgmn/Bag3/Flna/Abca1/Anxa3/Usf2/Asic2/Vamp7/Arsa/Jmy/Cotl1/Cd9/Nfib/Prkn/Lyn/Scrib/Snx3/Robo1/Sox9/C1qbp/Rnf31…
129	Gils_TDP_brain_earlydisease_female	GO:0032944	regulation of mononuclear cell proliferation	39	0.333128	2.15508	0.00172824	0.0382832	0.0321943	1249	tags=46%, list=20%, signal=37%	Irgm1/Jak2/Traf6/Cd44/Cd38/Bcl2/Ptprc/Efnb1/Ighm/Sos2/Lyn/Scrib/Aif1/Adk/Rac2/Pkn1/Glmn/Bid
130	Gils_TDP_brain_earlydisease_female	GO:0050670	regulation of lymphocyte proliferation	39	0.333128	2.15508	0.00172824	0.0382832	0.0321943	1249	tags=46%, list=20%, signal=37%	Irgm1/Jak2/Traf6/Cd44/Cd38/Bcl2/Ptprc/Efnb1/Ighm/Sos2/Lyn/Scrib/Aif1/Adk/Rac2/Pkn1/Glmn/Bid
131	Gils_TDP_brain_earlydisease_female	GO:1901606	alpha-amino acid catabolic process	16	0.476375	2.07074	0.00172664	0.0382832	0.0321943	1195	tags=62%, list=19%, signal=51%	Nos3/Ivd/Bcat2/Hmgcl/Gcsh/Csad/Hibch/Cbs/Aass/Sardh
132	Gils_TDP_brain_earlydisease_female	GO:0006998	nuclear envelope organization	18	0.450462	2.04761	0.00177656	0.0385743	0.0324391	2881	tags=89%, list=45%, signal=49%	Sun2/Lmnb1/Lemd2/Dctn1/Brox/Ndel1/Chmp7/Lmna/Lmnb2/Chmp6/Spast/Sun1/Nup93/Tor1a/Vps4a/Vps4b
133	Gils_TDP_brain_earlydisease_female	GO:0045833	negative regulation of lipid metabolic process	18	0.450191	2.04638	0.00177656	0.0385743	0.0324391	2349	tags=78%, list=37%, signal=49%	Apod/Nfkb1/Dcaf5/Sox9/Akt1/Atg7/Fmc1/Fmo1/Sphk1/Cnr1/Abca2/Apoe/Acadl/Hrh1
134	Gils_TDP_brain_earlydisease_female	GO:0006790	sulfur compound metabolic process	71	0.259792	2.11912	0.00181263	0.0389399	0.0327466	2005	tags=52%, list=32%, signal=36%	Xdh/Gns/Isca2/Comt/Ethe1/Mtap/Glce/Ugdh/Hmgcl/Csad/Gamt/Suox/Hexb/Fdx2/Cbs/Lyrm4/Mpc1/Acsl5/Acot2/Fmo1/Mpc2/Mms19/Ppcs/Hnmt/Glrx3/Nfs1/Sqor/Acot8/Oxsm/Acot9/Acot1/Pdk3/Hexa/Pdk2/Iscu/Gcdh/Acaca
135	Gils_TDP_brain_earlydisease_female	GO:0070167	regulation of biomineral tissue development	15	0.492373	2.08809	0.00182891	0.0389399	0.0327466	638	tags=47%, list=10%, signal=42%	Isg15/Txlng/Nos3/Acvr1/Ano6/Fgfr3/Sox9
136	Gils_TDP_brain_earlydisease_female	GO:0062237	protein localization to postsynapse	32	-0.302089	-2.14018	0.00188207	0.0393084	0.0330566	2150	tags=69%, list=34%, signal=46%	C1ql3/Magi2/Stx1b/Dag1/Kalrn/Grin1/Lrrc7/Erbb4/Gpc4/Cplx1/Dlg4/Lgi1/Dlg2/Gpc6/Neto1/Nptx1/Nbea/Nptxr/Vamp2/Dlg1/Tnik/Nptx2
137	Gils_TDP_brain_earlydisease_female	GO:1903539	protein localization to postsynaptic membrane	32	-0.302089	-2.14018	0.00188207	0.0393084	0.0330566	2150	tags=69%, list=34%, signal=46%	C1ql3/Magi2/Stx1b/Dag1/Kalrn/Grin1/Lrrc7/Erbb4/Gpc4/Cplx1/Dlg4/Lgi1/Dlg2/Gpc6/Neto1/Nptx1/Nbea/Nptxr/Vamp2/Dlg1/Tnik/Nptx2
138	Gils_TDP_brain_earlydisease_female	GO:0002832	negative regulation of response to biotic stimulus	25	0.397711	2.10778	0.00195783	0.0405049	0.0340627	1780	tags=60%, list=28%, signal=43%	Isg15/Irgm1/Stat2/Htra1/Lamp2/Parp1/C1qbp/Cptp/Akt1/Erbin/Tkfc/Atg12/Prdx2/Ufd1/Pcbp2
139	Gils_TDP_brain_earlydisease_female	GO:0051170	import into nucleus	57	0.28208	2.12401	0.00205117	0.0420395	0.0353532	3666	tags=81%, list=58%, signal=34%	Apod/Gbp4/Jak2/Mavs/Cabp1/Ipo4/Bag3/Flna/Chp1/Stat3/Akt1/Tnpo3/Nf1/Lmna/Kcnq2/Nup85/Sumo1/Nolc1/Zpr1/Atf2/Nup98/Med1/Rab23/Ipo7/Tpr/Ufm1/Nup93/Rab18/Tnpo2/Stk4/Sec13/Lrrk2/Akap1/Nup88/Kcnq3/Ipo11/Nup54/Rbm22/Nup35/Syk/Ipo9/Tsc2/Agap3/Ran/Hcls1/Nup58
140	Gils_TDP_brain_earlydisease_female	GO:0060997	dendritic spine morphogenesis	33	-0.299752	-2.16402	0.00212566	0.0424759	0.0357202	2490	tags=73%, list=39%, signal=44%	Kif1a/Mfn2/Cdc42/Tiam1/Opa1/Dbnl/Mfn1/Kalrn/Nlgn1/Epha5/Dhx36/Pak3/Wasl/Ube3a/Ephb3/Dlg4/Dnm1l/Tanc2/Epha4/Ngef/Lzts3/Abi2/Stau2/Dvl1
141	Gils_TDP_brain_earlydisease_female	GO:0006520	amino acid metabolic process	41	0.32297	2.12149	0.00210692	0.0424759	0.0357202	1195	tags=46%, list=19%, signal=38%	Nos3/Ddah2/Comt/Ivd/Nat8l/Mtap/Gfpt1/Bcat2/Hmgcl/Gcsh/Csad/Hars1/Hibch/Asns/Gamt/Bcat1/Cbs/Aass/Sardh
142	Gils_TDP_brain_earlydisease_female	GO:0046651	lymphocyte proliferation	47	0.298329	2.09261	0.00213057	0.0424759	0.0357202	1249	tags=43%, list=20%, signal=34%	Irgm1/Jak2/Traf6/Cd151/Cd44/Cd38/Bcl2/Ptprc/Efnb1/Ighm/Abl1/Sos2/Lyn/Scrib/Aif1/Adk/Rac2/Pkn1/Glmn/Bid
143	Gils_TDP_brain_earlydisease_female	GO:0044281	small molecule metabolic process	364	0.145989	1.87743	0.00226099	0.0446698	0.0375652	2889	tags=55%, list=46%, signal=32%	Apod/Gsto1/Xdh/Sgpl1/Nos3/Uqcc3/Cmpk2/Rhoq/Nfkb1/Ptgds/Sgpp1/Abhd4/Npc2/Ddah2/Parp1/Dcaf5/Comt/Ivd/Nat8l/Mtap/Gfpt1/Bcat2/Cygb/Gde1/Renbp/Galk1/Abcg1/Ugdh/Abca1/Hmgcl/Gcsh/Gdpd1/Csad/Coq6/Gstm7/Ip6k1/Prkn/Prps1/Tbpl1/Sox9/Soat1/Hars1/Hibch/Pank3/Abca5/Asns/Acads/Coq7/Lpin2/Ech1/Dpm1/Gamt/Npl/Bcat1/Hexb/Eci2/Adk/Stat3/Nudt9/Rdh11/Them4/Akt1/Asah1/Cbs/Sfxn3/Mpc1/Acsl5/Acot2/Fmo1/Mpc2/Alg2/Clybl/Aas…
144	Gils_TDP_brain_earlydisease_female	GO:0006479	protein methylation	19	0.447773	2.09364	0.00239011	0.0456417	0.0383826	2341	tags=79%, list=37%, signal=50%	Kmt2a/Smyd5/Smyd2/Ash2l/Rbbp5/Nelfa/Wdr5/Rab3b/Ehmt2/Smyd3/Setd3/Mecp2/Nelfe/Hcfc1/Ilf3
145	Gils_TDP_brain_earlydisease_female	GO:0008213	protein alkylation	19	0.447773	2.09364	0.00239011	0.0456417	0.0383826	2341	tags=79%, list=37%, signal=50%	Kmt2a/Smyd5/Smyd2/Ash2l/Rbbp5/Nelfa/Wdr5/Rab3b/Ehmt2/Smyd3/Setd3/Mecp2/Nelfe/Hcfc1/Ilf3
146	Gils_TDP_brain_earlydisease_female	GO:0060996	dendritic spine development	58	-0.213201	-2.05693	0.00240675	0.0456417	0.0383826	3844	tags=84%, list=61%, signal=34%	Dip2a/Cpeb3/Nlgn3/Git1/Mtor/Lrrk2/Arf6/Reln/Pten/Ephb2/Lpar1/Tsc2/Pak2/Kif1a/Nlgn2/Mfn2/Cdc42/Rac1/Itsn1/Ptprs/Uba6/Tiam1/Opa1/Dbnl/Acsl4/Mfn1/Kalrn/Nlgn1/Epha5/Dhx36/Pak3/Wasl/Ube3a/Cdkl5/Nck2/Ephb3/Fmr1/Dlg4/Mef2c/Dnm1l/Tanc2/Epha4/Ngef/Asap1/Lzts3/Abi2/Pak1/Stau2/Dvl1
147	Gils_TDP_brain_earlydisease_female	GO:0022404	molting cycle process	22	0.402772	2.01131	0.00241425	0.0456417	0.0383826	2286	tags=73%, list=36%, signal=47%	Nom1/Bcl2/Hdac1/Lrig1/Numa1/Sox9/Ldb1/Fgfr2/Akt1/Hdac2/Nf1/Gorab/Pum2/Sos1/Apc/Ercc2
148	Gils_TDP_brain_earlydisease_female	GO:0022405	hair cycle process	22	0.402772	2.01131	0.00241425	0.0456417	0.0383826	2286	tags=73%, list=36%, signal=47%	Nom1/Bcl2/Hdac1/Lrig1/Numa1/Sox9/Ldb1/Fgfr2/Akt1/Hdac2/Nf1/Gorab/Pum2/Sos1/Apc/Ercc2
149	Gils_TDP_brain_earlydisease_female	GO:0099173	postsynapse organization	105	-0.15477	-2.07628	0.00248603	0.0462022	0.0388539	3369	tags=72%, list=53%, signal=34%	Dock7/Arf6/Reln/Pick1/Fyn/Vhl/Grid2/Ntrk3/Pten/Hip1r/Ckap5/Ephb2/Actb/Tsc2/Grid1/Abl2/Kif1a/Nlgn2/Ophn1/Lzts1/Mfn2/Lrfn4/Lrfn1/Cdc42/Rac1/C1ql3/Insr/Itsn1/Ptprs/Magi2/Tiam1/Crk/Cadm1/Opa1/Dbnl/Cbln1/Mfn1/Kalrn/Nlgn1/Epha5/Grin1/Dhx36/Pak3/Ptprf/Mark2/Wasl/Ube3a/Rbmx/Cdkl5/Tanc1/Rock2/Ephb3/Ncan/Ptn/Dlg4/Ptprd/Dlg2/Epha7/Dnm1l/Nptx1/Lrfn2/Tanc2/Epha4/Rac3/Ngef/Nptxr/Asap1/Dgkz/Numb/Lzts3/Nrcam/Abi…
150	Gils_TDP_brain_earlydisease_female	GO:0050688	regulation of defense response to virus	24	0.393049	2.04476	0.00248	0.0462022	0.0388539	1780	tags=58%, list=28%, signal=42%	Stat1/Gbp4/Irgm1/Htra1/Dtx3l/Mavs/Lamp2/C1qbp/Cptp/Erbin/Tkfc/Atg12/Ufd1/Pcbp2
151	Gils_TDP_brain_earlydisease_female	GO:0001508	action potential	46	-0.239478	-2.05875	0.00252354	0.0465053	0.0391088	1263	tags=50%, list=20%, signal=40%	Kcnh7/Gpd1l/Bin1/Gria1/Scn8a/Kcna2/Fmr1/Hcn4/Scn1b/Hcn1/Dlg1/Drd1/Kcnd2/Scn1a/Nrcam/Kcnc2/Kcna1/Kcnb1/Ryr2/Scn9a/Scn4b/Scn3b/Kcnc4
152	Gils_TDP_brain_earlydisease_female	GO:0035418	protein localization to synapse	47	-0.237748	-2.06864	0.00256434	0.0468633	0.0394099	1949	tags=60%, list=31%, signal=42%	Magi2/Stx1b/Dag1/Map1a/Kalrn/Nlgn1/Grin1/Pclo/Lrrc7/Kif5c/Erbb4/Gpc4/Cplx1/Dlg4/Lgi1/Dlg2/Gpc6/Neto1/Klc1/Nptx1/Nbea/Nptxr/Vamp2/Dlg1/Bsn/Tnik/Stau2/Nptx2
153	Gils_TDP_brain_earlydisease_female	GO:0006364	rRNA processing	37	0.324159	2.0646	0.00272107	0.0493166	0.0414729	2877	tags=73%, list=45%, signal=40%	Kri1/Fbll1/Mrm3/Nat10/Tfb1m/Ddx18/Rpp30/Nop14/Nol9/Nop2/Mrm1/Wdr75/Las1l/Wdr12/Wdr18/Ddx21/Pwp2/Rrp12/Eri3/Dkc1/Ercc2/Lsm6/Wdr46/Mtrex/Wbp11/Nol8/Ddx17
154	Gils_TDP_brain_earlydisease_female	GO:0006979	response to oxidative stress	105	0.218211	2.05081	0.00277149	0.0494136	0.0415545	2654	tags=58%, list=42%, signal=34%	Apod/Jak2/Nos3/Pex14/Nfkb1/Hspb1/Cd38/Bcl2/Parp1/Prdx4/Pnpt1/Ppif/Abl1/Cygb/Prkn/Stk25/Aif1/Atox1/Coq7/Trap1/Akt1/Stk24/Atg7/Ero1a/Prdx3/Gab1/Msrb2/Sphk1/Fer/Hdac2/Pex5/Mpv17/Prkra/Dapk1/Src/Prdx2/Prdx5/Nqo1/Prdx1/Ggt7/Pdk2/Pnkp/Ermp1/Hdac6/Hmox2/Prdx6/Stk26/Oxsr1/Atf2/Sin3a/Apoe/Atrn/Ercc2/Romo1/Aifm1/Htra2/Meak7/Gstp1/Cryab/Tor1a/Foxo3
155	Gils_TDP_brain_earlydisease_female	GO:0044772	mitotic cell cycle phase transition	90	0.224858	1.98794	0.00275974	0.0494136	0.0415545	2648	tags=59%, list=42%, signal=35%	Myo16/Psme2/Psme1/Nfia/Mta3/Bcl2/Rint1/Acvr1/Zw10/Lmnb1/Nfib/Aif1/Pcid2/Taok2/Pbx1/Ctc1/Zwint/Akt1/Cdk18/Taok3/Cdc16/Chmp7/Pias1/Bid/Tmod3/Taok1/Brd7/Nasp/Mecp2/Cdc23/Ctdp1/Cdk16/Rgcc/Cdk7/Brcc3/Cdk5/Psme3/Brd4/Spast/Zpr1/Cul4a/Apc/Ddx3x/Sin3a/Ercc2/Cenpe/Bub3/Tpr/Brsk1/Aven/Psmg2/Rcc2/Vps4a
156	Gils_TDP_brain_latedisease_female	GO:0050803	regulation of synapse structure or activity	115	-0.233155	-3.23788	2.63517001793598e-07	0.000163276	0.000143055	3114	tags=76%, list=49%, signal=39%	Lrfn1/Lrfn3/Mfn2/Chd4/Mef2c/Apoe/Tsc2/Fyn/Pcdh8/Itsn1/Dag1/Kif1a/Grid1/Ntrk3/Tanc1/Ntrk2/Wasl/Tiam1/Vps35/Adnp/Cdc42/Dhx36/Ptprs/Arf6/Ptprt/Rhob/Tpbg/Ptn/Fmr1/Nlgn2/Grin1/Gsk3b/Pick1/Rock1/Vhl/Sybu/Ptprf/Pten/Nlgn1/Ncan/Grid2/Robo1/Rap2a/Rhoa/Opa1/Ube3a/Magi2/Lrfn2/Dlg4/Mdga2/Cdkl5/Ptprd/Lrfn4/Kalrn/Flrt3/Lzts1/Flrt1/Gpc4/Mfn1/Lrtm2/Pak3/Lrrk2/Rock2/Ephb3/Myh10/Tanc2/Numb/Cbln1/Dnm1l/Mark2/Asap1/…
157	Gils_TDP_brain_latedisease_female	GO:0050808	synapse organization	198	-0.170488	-3.22957	3.11417288802086e-07	0.000163276	0.000143055	2803	tags=66%, list=44%, signal=38%	Tsc2/Nfasc/Pin1/Fyn/Pcdh8/Itsn1/Dag1/Kif1a/Palld/Ckap5/Grid1/Insr/Myo6/Ntrk3/Tanc1/Stau1/Ntrk2/Lgi2/Wasl/Nptx1/Tiam1/Vps35/Adnp/Drp2/Cdc42/Hip1r/Dhx36/Ptprs/Arf6/Ptprt/Rac1/Rhob/Tpbg/Ptn/Fmr1/Actb/Nlgn2/Apbb1/Syn1/Grin1/Gsk3b/Pick1/Als2/Rock1/Nptxr/Vhl/Cntn2/Sybu/Sez6/Ptprf/Pten/Nlgn1/Abl2/Ncan/Grid2/Robo1/Sdk2/Rap2a/Prrt1/Wasf3/Rhoa/Erbb4/Pclo/Opa1/Ube3a/Magi2/Get1/Epha5/Lrfn2/Dlg4/Erc2/Mdga2/Op…
158	Gils_TDP_brain_latedisease_female	GO:0099504	synaptic vesicle cycle	88	-0.262597	-3.17911	6.18586396616011e-07	0.000163276	0.000143055	2034	tags=62%, list=32%, signal=43%	Tor1a/Fmr1/Actb/Nlgn2/Syn1/Rock1/Pten/Syn3/Nlgn1/Cplx1/Ap2s1/Ap3s1/Ctbp1/Scrn1/Stx1b/Bin1/Kcnh1/Pclo/Vamp4/Magi2/Vamp2/Syt7/Sv2a/Erc2/Ap3d1/Ophn1/Ap3b2/Cplx2/Ap3m2/Mff/Doc2a/Braf/Sv2c/Trim9/Ap2m1/Bsn/Syt12/Lrrk2/Vamp1/Ddc/Amph/Rims1/Sv2b/Syt2/Rab3a/Dnm1l/Ap2b1/Cspg5/Syt1/Ap1s2/Synj1/Itsn2/Stx1a/Prrt2/Dvl1
159	Gils_TDP_brain_latedisease_female	GO:0048667	cell morphogenesis involved in neuron differentiation	205	-0.171111	-3.17585	3.55466536250799e-07	0.000163276	0.000143055	2702	tags=63%, list=43%, signal=38%	Dag1/Trio/Ttc8/Kif1a/Efna3/Rtn4r/Creb1/Wdr47/Pak2/Aplp1/Ntrk3/Ntrk2/Mink1/Wasl/Nptx1/Islr2/Tiam1/Adnp/Nsmf/Cdc42/Szt2/Fgfr3/Dhx36/Ptprs/Hecw1/Stk11/Fat3/Brsk2/Aplp2/Rac1/Tpbg/Ptn/Actb/Rab8a/Apbb1/Unc5c/Grin1/Sin3a/Thy1/Map1b/Gsk3b/Mgll/Als2/Cntn2/Tbr1/Ptprf/Pten/Bcl2/Nlgn1/Abl2/Robo1/Dcx/Smad4/Limk1/Rap2a/Usp9x/Nexn/Adcy1/Opa1/Ube3a/Rtn4/Lama2/Mef2a/Epha5/Vldlr/Dlg4/Cux1/Ophn1/Emb/Xk/Cntn1/Prex2/…
160	Gils_TDP_brain_latedisease_female	GO:0048813	dendrite morphogenesis	74	-0.287839	-3.16305	6.11819316672474e-07	0.000163276	0.000143055	2389	tags=70%, list=38%, signal=44%	Mink1/Wasl/Tiam1/Nsmf/Cdc42/Dhx36/Hecw1/Stk11/Rac1/Tpbg/Ptn/Grin1/Gsk3b/Ptprf/Pten/Nlgn1/Abl2/Robo1/Dcx/Rap2a/Opa1/Ube3a/Mef2a/Epha5/Vldlr/Dlg4/Cux1/Prex2/Cdkl5/Ptprd/Kalrn/Lzts1/Tnik/Mfn1/Pak3/Abi1/Hecw2/Lrrk2/Rock2/Ephb3/Tanc2/Numb/Pqbp1/Dnm1l/Lzts3/Epha4/Abi2/Stau2/Akap5/Ngef/Dvl1/Dclk1
161	Gils_TDP_brain_latedisease_female	GO:0099003	vesicle-mediated transport in synapse	110	-0.229866	-3.15107	5.68969382125369e-07	0.000163276	0.000143055	2034	tags=59%, list=32%, signal=41%	Tor1a/Fmr1/Actb/Nlgn2/Rab8a/Syn1/Pick1/Rock1/Pten/Syn3/Aak1/Nlgn1/Cplx1/Ap2s1/Ap3s1/Ctbp1/Scrn1/Stx1b/Bin1/Kcnh1/Pclo/Vamp4/Magi2/Vamp2/Syt7/Hpca/Sv2a/Erc2/Ap3d1/Ophn1/Ap3b2/Cplx2/Ap2a2/Ap3m2/Mff/Doc2a/Braf/Sv2c/Trim9/Ap2m1/Bsn/Syt12/Lrrk2/Vamp1/Ddc/Amph/Rims1/Sv2b/Numb/Syt2/Rab3a/Dnm1l/Efnb2/Ap2a1/Ap2b1/Cspg5/Syt1/Ap1s2/Synj1/Itsn2/Stx1a/Prrt2/Akap5/Gsg1l/Dvl1
162	Gils_TDP_brain_latedisease_female	GO:0048812	neuron projection morphogenesis	230	-0.155488	-3.1338	4.2160626371583e-07	0.000163276	0.000143055	2803	tags=63%, list=44%, signal=37%	Tsc2/Nfasc/Atp9a/Fyn/Dag1/Trio/Ttc8/Kif1a/Efna3/Rtn4r/Creb1/Wdr47/Pak2/Aplp1/Ntrk3/Ntrk2/Mink1/Wasl/Nptx1/Islr2/Tiam1/Adnp/Nsmf/Cdc42/Szt2/Fgfr3/Dhx36/Ptprs/Hecw1/Stk11/Brsk2/Aplp2/Rac1/Cpne5/Tpbg/Ptn/Actb/Rab8a/Apbb1/Unc5c/Dvl3/Grin1/Sin3a/Thy1/Map1b/Syt3/Gsk3b/Mgll/Als2/Rock1/Cntn2/Tbr1/Ptprf/Pten/Bcl2/Nlgn1/Abl2/Robo1/Dcx/Smad4/Limk1/Rap2a/Egfr/Usp9x/Nexn/Adcy1/Opa1/Ube3a/Nyap2/Rtn4/Lama2/Mef2…
163	Gils_TDP_brain_latedisease_female	GO:0050807	regulation of synapse organization	113	-0.22803	-3.1281	6.19432991578334e-07	0.000163276	0.000143055	3114	tags=75%, list=49%, signal=39%	Lrfn1/Lrfn3/Mfn2/Chd4/Mef2c/Apoe/Tsc2/Fyn/Pcdh8/Itsn1/Dag1/Kif1a/Grid1/Ntrk3/Tanc1/Ntrk2/Wasl/Tiam1/Vps35/Adnp/Cdc42/Dhx36/Ptprs/Arf6/Ptprt/Rhob/Tpbg/Ptn/Fmr1/Nlgn2/Grin1/Gsk3b/Rock1/Vhl/Ptprf/Pten/Nlgn1/Ncan/Grid2/Robo1/Rap2a/Rhoa/Opa1/Ube3a/Magi2/Lrfn2/Dlg4/Mdga2/Cdkl5/Ptprd/Lrfn4/Kalrn/Flrt3/Lzts1/Flrt1/Gpc4/Mfn1/Lrtm2/Pak3/Lrrk2/Rock2/Ephb3/Myh10/Tanc2/Numb/Cbln1/Dnm1l/Mark2/Asap1/Egln1/Lzts3…
164	Gils_TDP_brain_latedisease_female	GO:0016358	dendrite development	124	-0.216496	-3.03391	6.69468839612401e-07	0.000163276	0.000143055	2391	tags=63%, list=38%, signal=40%	Ntrk2/Mink1/Wasl/Tiam1/Nsmf/Cdc42/Dhx36/Strn/Ptprs/Hecw1/Stk11/Arf6/Fat3/Rac1/Tpbg/Ptn/Fmr1/Uba6/Nlgn2/Grin1/Bbs4/Dgkg/Nck2/Prex1/Map1b/Gsk3b/Sez6/Ptprf/Pten/Nlgn1/Abl2/Gpr37/Robo1/Dcx/Rap2a/Clip1/Rhoa/Opa1/Ube3a/Mef2a/Epha5/Vldlr/Dlg4/Cux1/Csmd3/Mark1/Prex2/Cdkl5/Fas/Ptprd/Kalrn/Lzts1/Tnik/Flrt1/Acsl4/Mfn1/Pak3/Abi1/Hecw2/Lrrk2/Rock2/Ephb3/Tanc2/Numb/Pqbp1/Mpdz/Dnm1l/Asap1/Lzts3/Epha4/Abi2/Stau2…
165	Gils_TDP_brain_latedisease_female	GO:0048858	cell projection morphogenesis	237	-0.142863	-2.83324	1.08430133436602e-06	0.000238004	0.000208528	2803	tags=62%, list=44%, signal=36%	Tsc2/Nfasc/Atp9a/Fyn/Dag1/Trio/Ttc8/Kif1a/Efna3/Rtn4r/Creb1/Wdr47/Pak2/Enpp2/Aplp1/Ntrk3/Ntrk2/Mink1/Wasl/Nptx1/Islr2/Tiam1/Adnp/Nsmf/Cdc42/Szt2/Fgfr3/Dhx36/Ptprs/Hecw1/Stk11/Brsk2/Aplp2/Rac1/Cpne5/Tpbg/Ptn/Actb/Rab8a/Apbb1/Unc5c/Dvl3/Grin1/Sin3a/Thy1/Map1b/Syt3/Gsk3b/Mgll/Als2/Rock1/Cntn2/Tbr1/Ptprf/Pten/Bcl2/Nlgn1/Abl2/Robo1/Dcx/Smad4/Limk1/Rap2a/Egfr/Usp9x/Nexn/Adcy1/Opa1/Ube3a/Nyap2/Rtn4/Lama…
166	Gils_TDP_brain_latedisease_female	GO:0034330	cell junction organization	250	-0.133876	-2.75809	1.26000344761428e-06	0.000251428	0.00022029	2803	tags=62%, list=44%, signal=36%	Tsc2/Nfasc/Pin1/Fyn/Pcdh8/Itsn1/Dag1/Kif1a/Palld/Ptpra/Ckap5/Grid1/Insr/Pak2/Enpp2/Myo6/Ntrk3/Tanc1/Stau1/Ntrk2/Lgi2/Wasl/Nptx1/Tiam1/Vps35/Adnp/Drp2/Cdc42/Hip1r/Dhx36/Ptprs/Arf6/Ptprt/Rac1/Rhob/Myo1c/Tpbg/Ptn/Fmr1/Actb/Nlgn2/Apbb1/Syn1/Grin1/Vmp1/Thy1/Ptprj/Gsk3b/Pick1/Als2/Rock1/Nptxr/Vhl/Cntn2/Sybu/Sez6/Ptprf/Pten/Bcl2/Nlgn1/Abl2/Ptprk/Ncan/Grid2/Robo1/Sdk2/Dapk3/Rap2a/Prrt1/Wasf3/Ajm1/Rhoa/Er…
167	Gils_TDP_brain_latedisease_female	GO:0099537	trans-synaptic signaling	250	-0.13341	-2.7485	1.3777730030116e-06	0.000252018	0.000220806	2076	tags=51%, list=33%, signal=36%	Rac1/Tpbg/Ptn/Tor1a/Fmr1/Nlgn2/Nisch/Rab8a/Tmod2/Syn1/Grin1/Plcg1/Gsk3b/Pick1/Mgll/Grm2/Als2/Snx14/Sybu/Sez6/Pten/Syn3/Nlgn1/Cplx1/Grm8/Ncan/Grid2/Pde4a/Grm1/Prrt1/Syap1/Erbb4/Egfr/Stx1b/Arrb2/Kcnh1/Adcy1/Pclo/Phf24/Ube3a/Vamp2/Rtn4/Lama2/Apba1/Syt7/Lrfn2/Dlg4/Vdac3/Sv2a/Erc2/Ophn1/Cplx2/Cdkl5/Ptprd/Lin7b/Dlg2/Lin7a/Calb2/Gria1/Lzts1/Rac3/Cadm1/Vdac1/Grm4/Plcl2/Doc2a/Grm5/Braf/Mctp1/Mpp2/Sv2c/Tri…
168	Gils_TDP_brain_latedisease_female	GO:0120039	plasma membrane bounded cell projection morphogenesis	236	-0.141231	-2.79894	3.18870380296224e-06	0.0005384	0.000471722	2803	tags=62%, list=44%, signal=36%	Tsc2/Nfasc/Atp9a/Fyn/Dag1/Trio/Ttc8/Kif1a/Efna3/Rtn4r/Creb1/Wdr47/Pak2/Enpp2/Aplp1/Ntrk3/Ntrk2/Mink1/Wasl/Nptx1/Islr2/Tiam1/Adnp/Nsmf/Cdc42/Szt2/Fgfr3/Dhx36/Ptprs/Hecw1/Stk11/Brsk2/Aplp2/Rac1/Cpne5/Tpbg/Ptn/Actb/Rab8a/Apbb1/Unc5c/Dvl3/Grin1/Sin3a/Thy1/Map1b/Syt3/Gsk3b/Mgll/Als2/Rock1/Cntn2/Tbr1/Ptprf/Pten/Bcl2/Nlgn1/Abl2/Robo1/Dcx/Smad4/Limk1/Rap2a/Egfr/Usp9x/Nexn/Adcy1/Opa1/Ube3a/Nyap2/Rtn4/Lama…
169	Gils_TDP_brain_latedisease_female	GO:0007268	chemical synaptic transmission	247	-0.135339	-2.8229	4.0395208640465e-06	0.000591117	0.000517909	2076	tags=51%, list=33%, signal=36%	Rac1/Tpbg/Ptn/Tor1a/Fmr1/Nlgn2/Nisch/Rab8a/Tmod2/Syn1/Grin1/Plcg1/Gsk3b/Pick1/Mgll/Grm2/Als2/Snx14/Sybu/Sez6/Pten/Syn3/Nlgn1/Cplx1/Grm8/Ncan/Grid2/Pde4a/Grm1/Prrt1/Syap1/Erbb4/Egfr/Stx1b/Arrb2/Kcnh1/Adcy1/Pclo/Phf24/Ube3a/Vamp2/Rtn4/Lama2/Apba1/Syt7/Lrfn2/Dlg4/Vdac3/Sv2a/Erc2/Ophn1/Cplx2/Cdkl5/Ptprd/Lin7b/Dlg2/Lin7a/Calb2/Gria1/Lzts1/Rac3/Vdac1/Grm4/Plcl2/Doc2a/Grm5/Braf/Mctp1/Mpp2/Sv2c/Trim9/Dgk…
170	Gils_TDP_brain_latedisease_female	GO:0098916	anterograde trans-synaptic signaling	247	-0.135339	-2.8229	4.0395208640465e-06	0.000591117	0.000517909	2076	tags=51%, list=33%, signal=36%	Rac1/Tpbg/Ptn/Tor1a/Fmr1/Nlgn2/Nisch/Rab8a/Tmod2/Syn1/Grin1/Plcg1/Gsk3b/Pick1/Mgll/Grm2/Als2/Snx14/Sybu/Sez6/Pten/Syn3/Nlgn1/Cplx1/Grm8/Ncan/Grid2/Pde4a/Grm1/Prrt1/Syap1/Erbb4/Egfr/Stx1b/Arrb2/Kcnh1/Adcy1/Pclo/Phf24/Ube3a/Vamp2/Rtn4/Lama2/Apba1/Syt7/Lrfn2/Dlg4/Vdac3/Sv2a/Erc2/Ophn1/Cplx2/Cdkl5/Ptprd/Lin7b/Dlg2/Lin7a/Calb2/Gria1/Lzts1/Rac3/Vdac1/Grm4/Plcl2/Doc2a/Grm5/Braf/Mctp1/Mpp2/Sv2c/Trim9/Dgk…
171	Gils_TDP_brain_latedisease_female	GO:0099536	synaptic signaling	268	-0.127194	-2.69116	4.89093291943906e-06	0.000670975	0.000587877	2094	tags=50%, list=33%, signal=35%	Dtna/Rac1/Tpbg/Ptn/Tor1a/Fmr1/Nlgn2/Nisch/Rab8a/Tmod2/Syn1/Grin1/Rgs10/Plcg1/Gsk3b/Pick1/Mgll/Grm2/Als2/Snx14/Dtnb/Sybu/Sez6/Pten/Syn3/Nlgn1/Cplx1/Grm8/Ncan/Kcmf1/Grid2/Pde4a/Grm1/Prrt1/Syap1/Erbb4/Egfr/Stx1b/Arrb2/Kcnh1/Adcy1/Pclo/Phf24/Ube3a/Vamp2/Rtn4/Lama2/Apba1/Syt7/Lrfn2/Dlg4/Vdac3/Sv2a/Erc2/Ophn1/Cplx2/Cdkl5/Ptprd/Lin7b/Dlg2/Lin7a/Calb2/Gria1/Lzts1/Rac3/Cadm1/Vdac1/Grm4/Plcl2/Doc2a/Grm5/Br…
172	Gils_TDP_brain_latedisease_female	GO:0032990	cell part morphogenesis	249	-0.12785	-2.65702	6.61312408790654e-06	0.000853871	0.000748122	2803	tags=61%, list=44%, signal=35%	Tsc2/Nfasc/Atp9a/Fyn/Dag1/Trio/Ttc8/Kif1a/Fis1/Efna3/Rtn4r/Creb1/Wdr47/Pak2/Enpp2/Aplp1/Ntrk3/Ntrk2/Mink1/Wasl/Fez1/Nptx1/Islr2/Tiam1/Adnp/Nsmf/Cdc42/Szt2/Fgfr3/Dhx36/Ptprs/Hecw1/Stk11/Brsk2/Aplp2/Rac1/Cpne5/Tpbg/Ptn/Actb/Rab8a/Apbb1/Unc5c/Dvl3/Grin1/Sin3a/Thy1/Nubpl/Map1b/Syt3/Gsk3b/Mgll/Als2/Rock1/Cntn2/Tbr1/Ptprf/Pten/Bcl2/Nlgn1/Abl2/Robo1/Dcx/Smad4/Limk1/Rap2a/Egfr/Usp9x/Nexn/Adcy1/Opa1/Ube3a…
173	Gils_TDP_brain_latedisease_female	GO:0036465	synaptic vesicle recycling	45	-0.336069	-2.87784	8.9984779669842e-06	0.00109731	0.000961416	2117	tags=71%, list=33%, signal=48%	Arf6/Tor1a/Actb/Nlgn2/Rock1/Nlgn1/Ap2s1/Ap3s1/Ctbp1/Stx1b/Bin1/Pclo/Vamp4/Vamp2/Syt7/Ap3d1/Ophn1/Ap3b2/Ap3m2/Mff/Ap2m1/Lrrk2/Amph/Syt2/Rab3a/Dnm1l/Ap2b1/Syt1/Ap1s2/Synj1/Itsn2/Stx1a
174	Gils_TDP_brain_latedisease_female	GO:0031175	neuron projection development	357	-0.106128	-2.72096	1.43428296637102e-05	0.00165697	0.00145177	2391	tags=52%, list=38%, signal=35%	Ntrk2/Mink1/Wasl/Fez1/Nptx1/Islr2/Ahi1/Tiam1/Ngb/Adnp/Nsmf/Cdc42/Szt2/Fgfr3/Dhx36/Strn/Ptprs/Cntn4/Hecw1/Stk11/Arf6/Fat3/Brsk2/Aplp2/Rac1/Cpne5/Tpbg/Ehd1/Gak/Ptn/Tor1a/Ube4b/Fmr1/Actb/Uba6/Nlgn2/Rab8a/Apbb1/Unc5c/Dvl3/Twf1/Grin1/Bbs4/Gfra1/Sin3a/Dgkg/Nck2/Thy1/Prex1/Map1b/Ptprg/Syt3/Gsk3b/Mgll/Als2/Rock1/Nptxr/Cntn2/Sez6/Tbr1/Ptprf/Pten/Bcl2/Nlgn1/Abl2/Ptprk/Stmn3/Gpr37/Grid2/Bag5/Robo1/Dcx/Smad4…
175	Gils_TDP_brain_latedisease_female	GO:0031124	mRNA 3'-end processing	21	-0.50095	-2.85016	1.57156906089543e-05	0.0017248	0.00151119	3175	tags=100%, list=50%, signal=50%	Rprd2/Ssu72/Cpsf7/Scaf8/Leo1/Ncbp1/Aplp1/Cstf2/Cdc73/Dhx36/Ncbp2/Cpsf6/Cpsf3/Wdr33/Cpsf2/Paf1/Cpsf1/Sympk/Cstf1/Cdk9
176	Gils_TDP_brain_latedisease_female	GO:0140238	presynaptic endocytosis	40	-0.350781	-2.80808	1.69250469677438e-05	0.00176907	0.00154998	2117	tags=72%, list=33%, signal=49%	Arf6/Tor1a/Actb/Nlgn2/Rock1/Aak1/Nlgn1/Ap2s1/Ap3s1/Ctbp1/Bin1/Vamp4/Vamp2/Syt7/Ap3d1/Ophn1/Ap3b2/Ap3m2/Mff/Ap2m1/Lrrk2/Amph/Syt2/Dnm1l/Ap2b1/Syt1/Synj1/Itsn2/Stx1a
177	Gils_TDP_brain_latedisease_female	GO:0007416	synapse assembly	75	-0.247599	-2.76419	1.81257002569805e-05	0.00180845	0.00158448	2494	tags=68%, list=39%, signal=42%	Myo6/Ntrk3/Ntrk2/Lgi2/Nptx1/Vps35/Adnp/Ptprs/Arf6/Tpbg/Nlgn2/Grin1/Gsk3b/Nptxr/Pten/Nlgn1/Grid2/Robo1/Sdk2/Rap2a/Rhoa/Erbb4/Pclo/Magi2/Dlg4/Mdga2/Ptprd/Lrfn4/Gria1/Flrt3/Lzts1/Cadm1/Flrt1/Gpc4/Lrtm2/Bsn/Ephb3/Numb/Cbln1/Efnb2/Lzts3/Stau2/Epha7/Lrfn5/Icam5/Akap5/Negr1/Flrt2/Nptn/Dvl1/Gpm6a
178	Gils_TDP_brain_latedisease_female	GO:0048699	generation of neurons	435	-0.0911381	-2.39649	2.10097243093568e-05	0.00200506	0.00175674	2391	tags=51%, list=38%, signal=34%	Ntrk2/Mink1/Wasl/Fez1/Nptx1/Islr2/Ahi1/Tiam1/Gnaq/Ngb/Adnp/Nsmf/Rgs6/Cdc42/Szt2/Med1/Fgfr3/Satb2/Chd5/Dhx36/Strn/Ptprs/Cntn4/Hecw1/Stk11/Arf6/Fat3/Tyro3/Brsk2/Aplp2/Dclk2/Rac1/Cpne5/Tpbg/Ehd1/Gak/Ptn/Tor1a/Ube4b/Fmr1/Actb/Uba6/Nlgn2/Rab8a/Apbb1/Unc5c/Dvl3/Twf1/Grin1/Bbs4/Gfra1/Sin3a/Dgkg/Nck2/Thy1/Prex1/Map1b/Ptprg/Syt3/Gsk3b/Strap/Mgll/Als2/Dtnb/Rock1/Nptxr/Vhl/Cntn2/Sez6/Tbr1/Ptprf/Ercc2/Pten/B…
179	Gils_TDP_brain_latedisease_female	GO:0000902	cell morphogenesis	305	-0.109275	-2.34269	2.39009959384329e-05	0.00218594	0.00191523	2833	tags=60%, list=45%, signal=35%	Rufy3/Kif3a/Tsc2/Nfasc/Atp9a/Fyn/Cul3/Larp4/Dag1/Trio/Ttc8/Kif1a/Palld/Efna3/Rtn4r/Creb1/Wdr47/Fmnl2/Pak2/Enpp2/Aplp1/Ntrk3/Stk4/Ntrk2/Mink1/Mkln1/Wasl/Epb41/Nptx1/Islr2/Tiam1/Adnp/Nsmf/Cdc42/Szt2/Med1/Fgfr3/Dhx36/Ptprs/Hecw1/Stk11/Fat3/Brsk2/Aplp2/Rac1/Cpne5/Tpbg/Ptn/Actb/Rab8a/Cap1/Apbb1/Unc5c/Dvl3/Grin1/Sin3a/Thy1/Map1b/Syt3/Gsk3b/Mgll/Capzb/Als2/Rock1/Cntn2/Palmd/Tbr1/Sart3/Ptprf/Pten/Bcl2/Nl…
180	Gils_TDP_brain_latedisease_female	GO:0032989	cellular component morphogenesis	274	-0.11775	-2.54216	2.59468254194154e-05	0.00227813	0.00199599	2803	tags=60%, list=44%, signal=35%	Tsc2/Nfasc/Atp9a/Fyn/Csrp2/Dag1/Trio/Ttc8/Flii/Kif1a/Fis1/Efna3/Rtn4r/Creb1/Ckap5/Wdr47/Pak2/Enpp2/Aplp1/Ntrk3/Ntrk2/Mink1/Wasl/Fez1/Nptx1/Islr2/Tiam1/Adnp/Nsmf/Cdc42/Szt2/Fgfr3/Dhx36/Agfg1/Ptprs/Hecw1/Stk11/Brsk2/Aplp2/Rac1/Cpne5/Tpbg/Ptn/Actb/Rab8a/Apbb1/Unc5c/Tmod2/Dvl3/Grin1/Sin3a/Thy1/Nubpl/Map1b/Syt3/Gsk3b/Mgll/Als2/Tppp/Rock1/Cntn2/Tbr1/Ptprf/Ercc2/Pten/Bcl2/Nlgn1/Abl2/Robo1/Dcx/Smad4/Limk…
181	Gils_TDP_brain_latedisease_female	GO:0048488	synaptic vesicle endocytosis	39	-0.342623	-2.66552	2.81971838972499e-05	0.00238049	0.00208568	2117	tags=72%, list=33%, signal=48%	Arf6/Tor1a/Actb/Nlgn2/Rock1/Nlgn1/Ap2s1/Ap3s1/Ctbp1/Bin1/Vamp4/Vamp2/Syt7/Ap3d1/Ophn1/Ap3b2/Ap3m2/Mff/Ap2m1/Lrrk2/Amph/Syt2/Dnm1l/Ap2b1/Syt1/Synj1/Itsn2/Stx1a
182	Gils_TDP_brain_latedisease_female	GO:0007267	cell-cell signaling	435	-0.0852544	-2.24178	6.70201832123725e-05	0.00544849	0.00477372	2094	tags=46%, list=33%, signal=33%	Dtna/Brsk2/Rac1/Tpbg/Ptn/Tor1a/Fmr1/Ppm1a/Nlgn2/Nisch/Rab8a/Ccar2/Tmod2/Dvl3/Syn1/Oga/Grin1/Rgs10/Thy1/Hmgn3/Syt3/Plcg1/Gsk3b/Pick1/Mgll/Grm2/Als2/Snx14/Dtnb/Sybu/Sez6/Pten/Syn3/Nlgn1/Ddb1/Cplx1/Abl2/Grm8/Ncan/Kcmf1/Eipr1/Spin1/Grid2/Ndrg2/Nxn/Pde4a/Smad4/Grm1/Irs2/Dapk3/Prrt1/Syap1/Erbb4/Egfr/Stx1b/Arrb2/Amer2/Kcnh1/Adcy1/Pclo/Phf24/Nadk/Ube3a/Pde8b/Vamp2/Rtn4/Lama2/Apba1/Syt7/Epha5/Ildr2/Lrfn2/…
183	Gils_TDP_brain_latedisease_female	GO:0050773	regulation of dendrite development	59	-0.258566	-2.54086	7.31798572256313e-05	0.00553896	0.00485298	2391	tags=68%, list=38%, signal=43%	Ntrk2/Tiam1/Nsmf/Dhx36/Hecw1/Stk11/Arf6/Fat3/Ptn/Grin1/Dgkg/Prex1/Gsk3b/Sez6/Ptprf/Robo1/Rap2a/Clip1/Rhoa/Opa1/Vldlr/Dlg4/Cux1/Csmd3/Mark1/Cdkl5/Ptprd/Kalrn/Lzts1/Tnik/Mfn1/Pak3/Hecw2/Numb/Pqbp1/Dnm1l/Epha4/Stau2/Akap5/Cobl
184	Gils_TDP_brain_latedisease_female	GO:0048666	neuron development	381	-0.0959017	-2.42571	7.1195877949057e-05	0.00553896	0.00485298	2391	tags=51%, list=38%, signal=34%	Ntrk2/Mink1/Wasl/Fez1/Nptx1/Islr2/Ahi1/Tiam1/Gnaq/Ngb/Adnp/Nsmf/Cdc42/Szt2/Fgfr3/Dhx36/Strn/Ptprs/Cntn4/Hecw1/Stk11/Arf6/Fat3/Brsk2/Aplp2/Dclk2/Rac1/Cpne5/Tpbg/Ehd1/Gak/Ptn/Tor1a/Ube4b/Fmr1/Actb/Uba6/Nlgn2/Rab8a/Apbb1/Unc5c/Dvl3/Twf1/Grin1/Bbs4/Gfra1/Sin3a/Dgkg/Nck2/Thy1/Prex1/Map1b/Ptprg/Syt3/Gsk3b/Mgll/Als2/Rock1/Nptxr/Cntn2/Sez6/Tbr1/Ptprf/Pten/Bcl2/Nlgn1/Abl2/Ptprk/Stmn3/Gpr37/Becn1/Grid2/Bag…
185	Gils_TDP_brain_latedisease_female	GO:0032259	methylation	46	0.364444	2.47202	9.42195246855399e-05	0.00689373	0.00603997	2579	tags=72%, list=41%, signal=43%	Mrm3/Fbll1/Smyd5/Ehmt2/Smyd2/Coq3/Gamt/Nop2/Mtrr/Coq5/Parp1/Tfb1m/Mrm1/Comt/Mtap/Inmt/Kmt2a/Mecp2/Ash2l/Mta2/Akt1/Rab3b/Setd3/Nelfa/Mto1/Hcfc1/Rab3d/Carm1/Tpmt/Hnmt/As3mt/Rbbp5/Tgs1
186	Gils_TDP_brain_latedisease_female	GO:1903421	regulation of synaptic vesicle recycling	18	-0.487592	-2.52117	9.95288264889885e-05	0.00704728	0.00617451	2034	tags=83%, list=32%, signal=57%	Tor1a/Actb/Rock1/Nlgn1/Stx1b/Pclo/Vamp4/Vamp2/Syt7/Ophn1/Mff/Ap2m1/Lrrk2/Dnm1l/Synj1
187	Gils_TDP_brain_latedisease_female	GO:0050804	modulation of chemical synaptic transmission	199	-0.131863	-2.46342	0.000107315	0.00736111	0.00644947	2038	tags=50%, list=32%, signal=35%	Ptn/Fmr1/Nlgn2/Nisch/Rab8a/Syn1/Grin1/Plcg1/Gsk3b/Pick1/Mgll/Grm2/Snx14/Sybu/Pten/Nlgn1/Cplx1/Grm8/Ncan/Grid2/Pde4a/Grm1/Prrt1/Syap1/Erbb4/Egfr/Stx1b/Arrb2/Kcnh1/Adcy1/Pclo/Phf24/Ube3a/Vamp2/Rtn4/Lama2/Apba1/Syt7/Lrfn2/Dlg4/Erc2/Ophn1/Cplx2/Cdkl5/Ptprd/Calb2/Gria1/Lzts1/Grm4/Plcl2/Grm5/Braf/Mctp1/Mpp2/Sv2c/Dgke/Neto1/Myo5a/Rin1/Syt12/Lrrk2/Ntng1/Rims1/Sv2b/Synpo/Cbln1/Rab3a/Grm7/Dnm1l/Cspg5/Syt1/…
188	Gils_TDP_brain_latedisease_female	GO:0099173	postsynapse organization	105	-0.187929	-2.50959	0.000121204	0.00806187	0.00706344	3114	tags=71%, list=49%, signal=37%	Lrfn1/Mfn2/Crk/Apoe/Hdac6/Myo9a/Tsc2/Fyn/Itsn1/Kif1a/Ckap5/Grid1/Insr/Ntrk3/Tanc1/Wasl/Nptx1/Tiam1/Vps35/Cdc42/Hip1r/Dhx36/Ptprs/Arf6/Rac1/Ptn/Actb/Nlgn2/Grin1/Pick1/Nptxr/Vhl/Ptprf/Pten/Nlgn1/Abl2/Ncan/Grid2/Opa1/Ube3a/Magi2/Epha5/Lrfn2/Dlg4/Ophn1/Cdkl5/Ptprd/Dlg2/Lrfn4/Kalrn/Lzts1/Rac3/Cadm1/Mfn1/Pak3/Lrrk2/Rock2/Ephb3/Myh10/Tanc2/Numb/Cbln1/Dnm1l/Mark2/Asap1/Lzts3/Epha4/Abi2/Stau2/Epha7/Dgkz/N…
189	Gils_TDP_brain_latedisease_female	GO:0099177	regulation of trans-synaptic signaling	200	-0.129423	-2.46115	0.000130966	0.00845504	0.00740792	2038	tags=50%, list=32%, signal=35%	Ptn/Fmr1/Nlgn2/Nisch/Rab8a/Syn1/Grin1/Plcg1/Gsk3b/Pick1/Mgll/Grm2/Snx14/Sybu/Pten/Nlgn1/Cplx1/Grm8/Ncan/Grid2/Pde4a/Grm1/Prrt1/Syap1/Erbb4/Egfr/Stx1b/Arrb2/Kcnh1/Adcy1/Pclo/Phf24/Ube3a/Vamp2/Rtn4/Lama2/Apba1/Syt7/Lrfn2/Dlg4/Erc2/Ophn1/Cplx2/Cdkl5/Ptprd/Calb2/Gria1/Lzts1/Grm4/Plcl2/Grm5/Braf/Mctp1/Mpp2/Sv2c/Dgke/Neto1/Myo5a/Rin1/Syt12/Lrrk2/Ntng1/Rims1/Sv2b/Synpo/Cbln1/Rab3a/Grm7/Dnm1l/Cspg5/Syt1/…
190	Gils_TDP_brain_latedisease_female	GO:0099175	regulation of postsynapse organization	62	-0.254304	-2.59637	0.000138388	0.0086789	0.00760405	3204	tags=79%, list=51%, signal=39%	Dbnl/Lrfn1/Mfn2/Apoe/Tsc2/Fyn/Itsn1/Kif1a/Grid1/Tanc1/Wasl/Tiam1/Vps35/Cdc42/Dhx36/Ptprs/Grin1/Vhl/Ptprf/Pten/Nlgn1/Ncan/Grid2/Opa1/Ube3a/Lrfn2/Cdkl5/Ptprd/Lrfn4/Kalrn/Lzts1/Mfn1/Pak3/Lrrk2/Tanc2/Numb/Cbln1/Dnm1l/Mark2/Asap1/Lzts3/Epha4/Abi2/Stau2/Epha7/Nrcam/Ngef/Dvl1/Dgkb
191	Gils_TDP_brain_latedisease_female	GO:0031503	protein-containing complex localization	90	-0.200297	-2.41987	0.000148172	0.00903441	0.00791553	2496	tags=63%, list=39%, signal=39%	Hip1/Myo6/Stau1/Wasl/Nptx1/Rala/Vps35/Nup88/Ipo9/Kif3b/Abce1/Akap9/Rab8a/Ift74/Sfpq/Nptx2/Gsk3b/Pick1/Pura/Nptxr/Nlgn1/Cplx1/Ap2s1/Erbb4/Stx1b/Magi2/Vamp2/Hpca/Dlg4/Ap3d1/Ophn1/Ap2a2/Dlg2/Kalrn/Ran/Tnik/Stx7/Gpc4/Ap2m1/Neto1/Gpc6/Arl3/Kif5c/Lrrc7/Dlg3/Numb/Efnb2/Nbea/Ap2a1/Ap2b1/Synj1/Dlg1/Stau2/Lgi1/Akap5/Gsg1l/Nptn
192	Gils_TDP_brain_latedisease_female	GO:0042254	ribosome biogenesis	64	0.303363	2.32197	0.000155699	0.00923671	0.00809278	471	tags=30%, list=7%, signal=28%	Mrm3/Kri1/Fbll1/Nop16/Pwp2/Wdr75/Ddx18/Nat10/Grwd1/Xrcc5/Rrp12/Ngrn/Nop58/C1qbp/Nop2/Nop56/Rpp30/Tfb1m/Ipo4
193	Gils_TDP_brain_latedisease_female	GO:0050877	nervous system process	242	-0.111904	-2.34155	0.00016226	0.00937263	0.00821186	2617	tags=57%, list=41%, signal=35%	Jph4/Creb1/Ckap5/Wdr47/Dpp6/Manf/Mpv17/Gatm/Myo6/Ntrk3/Tanc1/Taco1/Grik2/Ntrk2/Pde6d/Vps35/Adnp/Grik5/Pja2/Abca7/Gpx1/Aplp2/Tpbg/Ptn/Fmr1/Uba6/Nlgn2/Tmod2/Grin1/Bbs4/Nptx2/Gsk3b/Aqp4/Mgll/Tppp/Aaas/Sez6/Tbr1/Pten/Nlgn1/Abl2/Grm8/Grid2/Tusc3/Pde4a/Grm1/Lamb1/Prrt1/Wasf3/Pias1/Egfr/Pde1b/Stx1b/Arrb2/Gsdme/Kcnh1/Adcy1/Pclo/Cnnm4/Phf24/Opa1/Nipbl/Ube3a/Pde8b/Get1/Dlg4/Vdac3/Pde4d/Dlg2/Kalrn/Wdr1/Gria…
194	Gils_TDP_brain_latedisease_female	GO:0051607	defense response to virus	59	0.315779	2.38081	0.000172105	0.00944426	0.00827463	452	tags=29%, list=7%, signal=27%	Ifit3/Ifit1/Isg15/Gbp4/Htra1/Irgm1/Stat1/Stat2/Dtx3l/Lamp2/Erbin/Mavs/C1qbp/Pml/Pde12/Abcf3/Ptprc
195	Gils_TDP_brain_latedisease_female	GO:0140546	defense response to symbiont	59	0.315779	2.38081	0.000172105	0.00944426	0.00827463	452	tags=29%, list=7%, signal=27%	Ifit3/Ifit1/Isg15/Gbp4/Htra1/Irgm1/Stat1/Stat2/Dtx3l/Lamp2/Erbin/Mavs/C1qbp/Pml/Pde12/Abcf3/Ptprc
196	Gils_TDP_brain_latedisease_female	GO:0097479	synaptic vesicle localization	31	-0.359972	-2.55456	0.000176412	0.0094445	0.00827484	2034	tags=71%, list=32%, signal=48%	Tor1a/Nlgn2/Syn1/Pten/Syn3/Nlgn1/Ap3s1/Ctbp1/Pclo/Magi2/Ap3d1/Ap3b2/Ap3m2/Lin7a/Bsn/Kif5c/Lrrk2/Madd/Rab3a/Ap1s2/Fgfr2/Synj1
197	Gils_TDP_brain_latedisease_female	GO:0097120	receptor localization to synapse	39	-0.30985	-2.41055	0.000191811	0.00979131	0.00857869	2367	tags=72%, list=37%, signal=45%	Nptx1/Vps35/Kif3b/Rab8a/Nptx2/Gsk3b/Nptxr/Nlgn1/Cplx1/Erbb4/Stx1b/Magi2/Vamp2/Dlg4/Dlg2/Kalrn/Tnik/Stx7/Gpc4/Neto1/Gpc6/Kif5c/Lrrc7/Dlg3/Nbea/Dlg1/Lgi1/Nptn
198	Gils_TDP_brain_latedisease_female	GO:0003008	system process	369	-0.0874368	-2.22987	0.000191205	0.00979131	0.00857869	2742	tags=56%, list=43%, signal=34%	Fyn/Nol3/Kcnd3/Dag1/Ric8a/Ttc8/Cbs/Sumo1/Jph4/Creb1/Ckap5/Wdr47/Dpp6/Manf/Mpv17/Gatm/Myo6/Fto/Ntrk3/Tanc1/Taco1/Myl6/Grik2/Pebp1/Atg5/Ntrk2/Pde6d/Epb41/Tiam1/Vps35/Amot/Gnaq/Adnp/Grik5/Pja2/Cdc42/Ireb2/Hip1r/Abca7/Gpx1/Aplp2/Rac1/Tpbg/Ptn/Fmr1/Hdac4/Uba6/Nlgn2/Nisch/Akap9/Apbb1/Tmod2/Twf1/Oga/Grin1/Bbs4/Nptx2/Ptprj/Gsk3b/Pde2a/Strap/Aqp4/Mgll/Tppp/Ryr3/Rock1/Lmcd1/Aaas/Sez6/Tbr1/Pten/Bcl2/Nlgn1/A…
199	Gils_TDP_brain_latedisease_female	GO:0031338	regulation of vesicle fusion	19	-0.452031	-2.38904	0.000205132	0.0099748	0.00873946	2262	tags=84%, list=36%, signal=54%	Grik5/C2cd5/Syt3/Cplx1/Syt7/Erc2/Cplx2/Doc2a/Trim9/Vamp1/Rims1/Syt2/Rab3a/Syt1/Prrt2/Sphk1
200	Gils_TDP_brain_latedisease_female	GO:0007215	glutamate receptor signaling pathway	19	-0.451207	-2.38468	0.000209039	0.0099748	0.00873946	2339	tags=84%, list=37%, signal=53%	Tiam1/Gnaq/Fmr1/Grin1/Grm2/Grm8/Grm1/Cpeb4/Kalrn/Grm4/Grm5/Grm7/Kcnb1/Grm3/Plcb1/Gria2
201	Gils_TDP_brain_latedisease_female	GO:0006397	mRNA processing	170	-0.139869	-2.33332	0.000201012	0.0099748	0.00873946	3706	tags=75%, list=58%, signal=32%	Fxr1/Zpr1/Bud13/Tra2a/Tdrd3/Rbm8a/Rbmx/Rbm10/Ptcd2/Fxr2/Sf3a2/Wbp11/Nup98/Sf3a3/Ncbp3/Snrpa/Cwc15/Sf3a1/Lsm7/Ppil3/Pcbp1/Rbm42/Dus3l/Cmtr1/Nono/Cstf3/Srsf2/Thoc1/Rbm27/Srek1/Rprd2/Tssc4/Ppie/Ddx17/Lsm2/Rbm25/Snw1/Mtrex/Lsm8/Phf5a/Ssu72/Cpsf7/Nova1/Scaf8/Leo1/Srsf6/Lsm3/Dhx9/Srsf7/Nol3/U2af1/Rbm26/Zmat2/Cdk12/Dcps/Rbm14/Ncbp1/Sf3b3/Psip1/Aplp1/Cstf2/Srrt/Cdc73/Grsf1/Rbm22/Puf60/Sugp2/Lsm5/Dhx36/Tr…
202	Gils_TDP_brain_latedisease_female	GO:0051963	regulation of synapse assembly	48	-0.282824	-2.51894	0.0002212	0.0100642	0.00881778	2462	tags=71%, list=39%, signal=44%	Ntrk3/Ntrk2/Vps35/Adnp/Ptprs/Arf6/Tpbg/Nlgn2/Grin1/Gsk3b/Nlgn1/Grid2/Robo1/Rap2a/Rhoa/Dlg4/Mdga2/Ptprd/Lrfn4/Flrt3/Lzts1/Flrt1/Gpc4/Lrtm2/Ephb3/Numb/Cbln1/Lzts3/Stau2/Epha7/Lrfn5/Icam5/Negr1/Flrt2
203	Gils_TDP_brain_latedisease_female	GO:0048499	synaptic vesicle membrane organization	19	-0.447767	-2.36651	0.000224668	0.0100642	0.00881778	2262	tags=84%, list=36%, signal=54%	Grik5/Tor1a/Cplx1/Stx1b/Syt7/Erc2/Ap3d1/Cplx2/Doc2a/Vamp1/Rims1/Syt2/Rab3a/Syt1/Stx1a/Prrt2
204	Gils_TDP_brain_latedisease_female	GO:0045087	innate immune response	151	0.217898	2.30058	0.000223253	0.0100642	0.00881778	497	tags=22%, list=8%, signal=21%	Ifit3/C1qa/Jak2/C1qc/Ifit1/Isg15/Gbp4/C1qb/Irgm1/Stat1/Gbp2/Stat2/Dtx3l/Capg/Lrp8/Masp1/Xrcc6/Lamp2/Erbin/Xrcc5/Mavs/Nfkb1/Hmgb2/Zyx/C1qbp/Pml/Pde12/Vamp7/Parp1/Atg9a/Irak1/Lamp1/Optn
205	Gils_TDP_brain_latedisease_female	GO:0016079	synaptic vesicle exocytosis	47	-0.27386	-2.41516	0.000268871	0.0118034	0.0103416	1463	tags=55%, list=23%, signal=43%	Stx1b/Kcnh1/Pclo/Vamp2/Syt7/Sv2a/Erc2/Cplx2/Doc2a/Braf/Sv2c/Trim9/Syt12/Lrrk2/Vamp1/Rims1/Sv2b/Syt2/Rab3a/Dnm1l/Cspg5/Syt1/Synj1/Stx1a/Prrt2/Dvl1
206	Gils_TDP_brain_latedisease_female	GO:0060292	long-term synaptic depression	17	-0.479873	-2.42529	0.000275733	0.0118673	0.0103976	2024	tags=82%, list=32%, signal=56%	Fmr1/Pick1/Mgll/Grm2/Pten/Grid2/Prrt1/Gria1/Cbln1/Gnal/Adcy8/Kcnb1/Stau2/Drd1
207	Gils_TDP_brain_latedisease_female	GO:0006664	glycolipid metabolic process	17	0.51958	2.33727	0.000296237	0.0120415	0.0105502	2394	tags=88%, list=38%, signal=55%	Galc/Abca2/Naga/Gpaa1/Dpm1/Map7/Pigu/Hexa/Hexb/Pigt/Kit/Dpm3/Pigs/Pgap1/Gba2
208	Gils_TDP_brain_latedisease_female	GO:1903509	liposaccharide metabolic process	17	0.51958	2.33727	0.000296237	0.0120415	0.0105502	2394	tags=88%, list=38%, signal=55%	Galc/Abca2/Naga/Gpaa1/Dpm1/Map7/Pigu/Hexa/Hexb/Pigt/Kit/Dpm3/Pigs/Pgap1/Gba2
209	Gils_TDP_brain_latedisease_female	GO:0098542	defense response to other organism	180	0.199668	2.21839	0.000287206	0.0120415	0.0105502	497	tags=21%, list=8%, signal=19%	Ifit3/C1qa/Jak2/C1qc/Ifit1/Isg15/Gbp4/Htra1/C1qb/Irgm1/Stat1/Gbp2/Stat2/Dtx3l/Capg/Lrp8/Masp1/Xrcc6/Lamp2/Erbin/Xrcc5/Mavs/Nfkb1/Hmgb2/Zyx/C1qbp/Pml/Pde12/Cotl1/Abcf3/Vamp7/Parp1/Atg9a/Irak1/Ptprc/Lamp1/Optn
210	Gils_TDP_brain_latedisease_female	GO:0050688	regulation of defense response to virus	24	0.449787	2.34039	0.000372174	0.0148531	0.0130136	382	tags=42%, list=6%, signal=39%	Gbp4/Htra1/Irgm1/Stat1/Dtx3l/Lamp2/Erbin/Mavs/C1qbp/Pml
211	Gils_TDP_brain_latedisease_female	GO:0031346	positive regulation of cell projection organization	142	-0.148726	-2.29997	0.00037953	0.0148762	0.0130339	2513	tags=59%, list=40%, signal=37%	Enpp2/Rit2/Crocc/Ntrk3/Ntrk2/Wasl/Fez1/Islr2/Ahi1/Rala/Tiam1/Adnp/Cdc42/Dhx36/Stk11/Rac1/Ehd1/Ptn/Fmr1/Hdac4/Apbb1/Dvl3/Twf1/Grin1/Bbs4/Map1b/Gsk3b/Ptprf/Nlgn1/Abl2/Mien1/Robo1/Dcx/Limk1/Clip1/Opa1/Magi2/Nck1/Fscn1/Vldlr/Dlg4/Cux1/Cntn1/Cdkl5/Ptprd/Kalrn/Tapt1/Tnik/Megf8/Nrdc/Tiam2/Braf/Rab8b/Mfn1/Pak3/Stmn2/Robo2/Lrrc7/Kif3c/Trpv2/Scn1b/Numb/Pqbp1/Brk1/Dnm1l/Mark2/Twf2/Ap2a1/Arpc2/Epha4/Bmpr2/Ab…
212	Gils_TDP_brain_latedisease_female	GO:0097061	dendritic spine organization	46	-0.271182	-2.35438	0.000460523	0.0173837	0.0152308	3960	tags=91%, list=62%, signal=35%	Cdk5/Igf1r/Dip2a/Ephb2/Arf1/Nlgn3/Dbnl/Mfn2/Apoe/Hdac6/Fyn/Kif1a/Ckap5/Insr/Tanc1/Wasl/Tiam1/Vps35/Cdc42/Dhx36/Grin1/Pick1/Pten/Nlgn1/Abl2/Opa1/Ube3a/Epha5/Dlg4/Kalrn/Mfn1/Pak3/Lrrk2/Ephb3/Tanc2/Dnm1l/Lzts3/Epha4/Abi2/Stau2/Ngef/Dvl1
213	Gils_TDP_brain_latedisease_female	GO:0035249	synaptic transmission, glutamatergic	41	-0.283564	-2.34215	0.000455928	0.0173837	0.0152308	2637	tags=73%, list=42%, signal=43%	Gria4/Grid1/Clcn3/Grik2/Ntrk2/Grik5/Nlgn2/Grin1/Grm2/Als2/Nlgn1/Grm8/Grid2/Grm1/Egfr/Ophn1/Gria1/Grm4/Grm5/Myo5a/Lrrk2/Shc3/Grm7/Syt1/Grm3/Dgkz/Gria2/Drd1/Pak1/Gria3
214	Gils_TDP_brain_latedisease_female	GO:0099171	presynaptic modulation of chemical synaptic transmission	19	-0.428359	-2.26393	0.00046726	0.0173837	0.0152308	2509	tags=84%, list=40%, signal=51%	Gipc1/Hip1/Myo6/Grik2/Fmr1/Gsk3b/Grm2/Grm8/Adcy1/Apba1/Grm4/Syt12/Rab3a/Grm7/Drd1/Nrn1
215	Gils_TDP_brain_latedisease_female	GO:0071345	cellular response to cytokine stimulus	137	0.216567	2.20101	0.000531851	0.0194569	0.0170472	538	tags=23%, list=8%, signal=21%	Ifit3/Jak2/Ifit1/Isg15/Lsp1/Gbp4/Irgm1/Stat1/Gbp2/Palm3/Stat2/Capg/Crhbp/Erbin/Xrcc5/Pnpt1/Cib1/Mavs/Nfkb1/Zyx/Ilk/Pml/Pde12/Irak1/Ptprc/Prkn/Numbl/Lims1/Ptprn/Wnk1/Stat3
216	Gils_TDP_brain_latedisease_female	GO:0106027	neuron projection organization	50	-0.256483	-2.33974	0.000567389	0.0202362	0.01773	3960	tags=90%, list=62%, signal=34%	Cdk5/Igf1r/Dip2a/Ephb2/Arf1/Nlgn3/Dbnl/Map1a/Mfn2/Apoe/Hdac6/Fyn/Kif1a/Ckap5/Insr/Tanc1/Wasl/Tiam1/Vps35/Cdc42/Dhx36/Grin1/Abcd2/Gsk3b/Pick1/Pten/Nlgn1/Abl2/Opa1/Ube3a/Epha5/Dlg4/Kalrn/Mfn1/Pak3/Lrrk2/Ephb3/Tanc2/Dnm1l/Lzts3/Epha4/Abi2/Stau2/Ngef/Dvl1
217	Gils_TDP_brain_latedisease_female	GO:0009615	response to virus	69	0.283083	2.21058	0.000571592	0.0202362	0.01773	452	tags=26%, list=7%, signal=24%	Ifit3/Ifit1/Isg15/Gbp4/Htra1/Irgm1/Stat1/Stat2/Dtx3l/Lamp2/Erbin/Mavs/Nfkb1/C1qbp/Pml/Pde12/Abcf3/Ptprc
218	Gils_TDP_brain_latedisease_female	GO:0009617	response to bacterium	91	0.248399	2.18206	0.000602474	0.020991	0.0183913	1826	tags=45%, list=29%, signal=33%	Ifit3/Jak2/Ifit1/Isg15/Gbp4/Irgm1/Stat1/Gbp2/Mt2/Palm3/Cmpk2/Abca1/Erbin/Nfib/Mavs/Nfkb1/Hmgb2/Fkbp5/Irak1/Optn/Nos1/Gstp1/Nos3/Abl1/Akap8/Traf6/Snx3/Cav1/Anxa3/Prdx3/Akt1/Mif/Rnf31/Mrc1/Nagk/Romo1/Syt11/Syk/Bcr/Abr/Lyn
219	Gils_TDP_brain_latedisease_female	GO:0034329	cell junction assembly	135	-0.146447	-2.20117	0.000686019	0.0235283	0.0206144	2557	tags=60%, list=40%, signal=37%	Pak2/Enpp2/Myo6/Ntrk3/Ntrk2/Lgi2/Nptx1/Vps35/Adnp/Cdc42/Ptprs/Arf6/Rac1/Myo1c/Tpbg/Actb/Nlgn2/Grin1/Vmp1/Thy1/Ptprj/Gsk3b/Rock1/Nptxr/Pten/Bcl2/Nlgn1/Ptprk/Grid2/Robo1/Sdk2/Dapk3/Rap2a/Rhoa/Erbb4/Pclo/Magi2/Fscn1/Pkp4/Dlg4/Mdga2/Peak1/Ophn1/Ptprd/Pdpk1/Lrfn4/Wdr1/Gria1/Flrt3/Lzts1/Cadm1/Flrt1/Slk/Gpc4/Cldn1/Smad3/Lrtm2/Bsn/Rock2/Ephb3/Numb/Cbln1/Mpdz/Efnb2/Actn2/Lzts3/Actn4/Dlg1/Abi2/Stau2/Epha7/…
220	Gils_TDP_brain_latedisease_female	GO:0007269	neurotransmitter secretion	66	-0.218806	-2.27189	0.000726012	0.0241454	0.0211551	1748	tags=55%, list=28%, signal=40%	Syn3/Nlgn1/Cplx1/Grm8/Stx1b/Kcnh1/Pclo/Vamp2/Syt7/Sv2a/Erc2/Cplx2/Lin7b/Lin7a/Doc2a/Braf/Mctp1/Sv2c/Trim9/Syt12/Lrrk2/Vamp1/Rims1/Sv2b/Syt2/Rab3a/Dnm1l/Cspg5/Syt1/Synj1/Stx1a/Prrt2/Pak1/Dvl1/Sphk1/Kcnc4
221	Gils_TDP_brain_latedisease_female	GO:0099643	signal release from synapse	66	-0.218806	-2.27189	0.000726012	0.0241454	0.0211551	1748	tags=55%, list=28%, signal=40%	Syn3/Nlgn1/Cplx1/Grm8/Stx1b/Kcnh1/Pclo/Vamp2/Syt7/Sv2a/Erc2/Cplx2/Lin7b/Lin7a/Doc2a/Braf/Mctp1/Sv2c/Trim9/Syt12/Lrrk2/Vamp1/Rims1/Sv2b/Syt2/Rab3a/Dnm1l/Cspg5/Syt1/Synj1/Stx1a/Prrt2/Pak1/Dvl1/Sphk1/Kcnc4
222	Gils_TDP_brain_latedisease_female	GO:0034097	response to cytokine	150	0.207856	2.1911	0.000842979	0.027617	0.0241967	538	tags=22%, list=8%, signal=21%	Ifit3/Jak2/Ifit1/Isg15/Lsp1/Gbp4/Irgm1/Stat1/Gbp2/Palm3/Stat2/Capg/Crhbp/Erbin/Xrcc5/Pnpt1/Cib1/Mavs/Tle5/Nfkb1/Timp2/Zyx/Ilk/Pml/Pde12/Irak1/Ptprc/Prkn/Numbl/Lims1/Ptprn/Wnk1/Stat3
223	Gils_TDP_brain_latedisease_female	GO:0044248	cellular catabolic process	382	0.152084	2.06064	0.000888878	0.0286925	0.025139	3837	tags=71%, list=61%, signal=30%	Gfap/Creg1/Irgm1/Galc/Gsto1/Sgpl1/Trir/Gns/Dtx3l/Dhrsx/Dcp2/Bag3/Ehmt2/Xdh/Lamp2/Slirp/Pnpt1/Timp2/Arsa/Lpin2/Abca2/Pcid2/Trnt1/Mtrr/Pde12/Larp1/Atg9a/Erap1/Acot8/Prkn/Optn/Efnb1/Wnk1/Ulk1/Cpeb3/Stat3/Pum2/Hmgcl/Prdx4/Cirbp/Pcbp4/Nos1/Hmga1/Pon2/Gdpd1/Ivd/Pacs2/Lgmn/Acot2/Bcat2/Naga/Asah1/Comt/Npc1/Ttc5/Ptbp1/Acads/Snx4/Hibch/Ide/Nos3/Nrbf2/Abl1/Csdc2/Xrn1/Traf6/Aldh2/Tom1/Ctif/Cisd2/Snx30/Prdx3/…
224	Gils_TDP_brain_latedisease_female	GO:0097106	postsynaptic density organization	18	-0.427135	-2.20857	0.000928916	0.0292004	0.0255841	2462	tags=83%, list=39%, signal=51%	Ntrk3/Nptx1/Ptprs/Arf6/Nlgn2/Pten/Nlgn1/Grid2/Ophn1/Ptprd/Dlg2/Lrfn4/Cadm1/Cbln1/Dgkz
225	Gils_TDP_brain_latedisease_female	GO:0007409	axonogenesis	153	-0.136384	-2.1751	0.000931221	0.0292004	0.0255841	3204	tags=68%, list=51%, signal=34%	Dbnl/Map1a/Kif5a/Rab10/Top2b/Mef2c/Dip2b/Apoe/Hdac6/Rufy3/Tsc2/Nfasc/Dag1/Trio/Ttc8/Efna3/Rtn4r/Creb1/Wdr47/Pak2/Aplp1/Ntrk3/Ntrk2/Nptx1/Islr2/Tiam1/Adnp/Szt2/Fgfr3/Ptprs/Stk11/Brsk2/Aplp2/Rac1/Actb/Rab8a/Apbb1/Unc5c/Grin1/Sin3a/Thy1/Map1b/Gsk3b/Mgll/Als2/Cntn2/Tbr1/Pten/Bcl2/Robo1/Dcx/Smad4/Limk1/Usp9x/Nexn/Adcy1/Rtn4/Lama2/Epha5/Emb/Xk/Cntn1/Cdkl5/Kalrn/Flrt3/Rac3/Lmtk2/Megf8/Nrdc/Tiam2/Braf/Ep…
226	Gils_TDP_brain_latedisease_female	GO:0031629	synaptic vesicle fusion to presynaptic active zone membrane	17	-0.446027	-2.25423	0.00102293	0.0294885	0.0258365	1734	tags=76%, list=27%, signal=56%	Cplx1/Stx1b/Syt7/Erc2/Cplx2/Doc2a/Vamp1/Rims1/Syt2/Rab3a/Syt1/Stx1a/Prrt2
227	Gils_TDP_brain_latedisease_female	GO:0099500	vesicle fusion to plasma membrane	17	-0.446027	-2.25423	0.00102293	0.0294885	0.0258365	1734	tags=76%, list=27%, signal=56%	Cplx1/Stx1b/Syt7/Erc2/Cplx2/Doc2a/Vamp1/Rims1/Syt2/Rab3a/Syt1/Stx1a/Prrt2
228	Gils_TDP_brain_latedisease_female	GO:0031123	RNA 3'-end processing	29	-0.320232	-2.22906	0.00101662	0.0294885	0.0258365	3175	tags=86%, list=50%, signal=43%	Cstf3/Rprd2/Dkc1/Ssu72/Cpsf7/Scaf8/Leo1/Ncbp1/Aplp1/Cstf2/Eri3/Cdc73/Dhx36/Ncbp2/Cpsf6/Cpsf3/Wdr33/Larp7/Cpsf2/Paf1/Cpsf1/Sympk/Tut7/Cstf1/Cdk9
229	Gils_TDP_brain_latedisease_female	GO:0062197	cellular response to chemical stress	84	0.252565	2.15317	0.00102045	0.0294885	0.0258365	2629	tags=62%, list=41%, signal=37%	Hspb1/Xrcc6/Pex14/Xrcc5/Pnpt1/Pml/Parp1/Coq7/Prkn/Wnk1/Efhd1/Ppif/Rwdd1/Src/Stk25/Aif1/Trap1/Nos3/Abl1/Cav1/Prdx3/Htra2/Plec/Akt1/Rack1/Micu1/Prdx5/Romo1/Pex5/Atf2/Msra/Meak7/Hdac2/Mylk/Pdk2/Letm1/Keap1/Tsc1/Stk39/Anxa1/Ccs/Atg7/Nqo1/Apex1/Mtor/Prdx2/Ddx3x/Agap3/Ermp1/Rptor/Ednra/Prdx1
230	Gils_TDP_brain_latedisease_female	GO:0043207	response to external biotic stimulus	234	0.172283	2.05998	0.00103445	0.0294885	0.0258365	497	tags=18%, list=8%, signal=18%	Ifit3/C1qa/Jak2/C1qc/Ifit1/Isg15/Gbp4/Htra1/C1qb/Irgm1/Stat1/Gbp2/Mt2/Palm3/Stat2/Dtx3l/Capg/Lrp8/Masp1/Cmpk2/Xrcc6/Abca1/Lamp2/Erbin/Xrcc5/Nfib/Mavs/Nfkb1/Hmgb2/Fkbp5/Zyx/C1qbp/Pml/Pde12/Cotl1/Abcf3/Vamp7/Parp1/Atg9a/Irak1/Ptprc/Lamp1/Optn
231	Gils_TDP_brain_latedisease_female	GO:0051707	response to other organism	234	0.172283	2.05998	0.00103445	0.0294885	0.0258365	497	tags=18%, list=8%, signal=18%	Ifit3/C1qa/Jak2/C1qc/Ifit1/Isg15/Gbp4/Htra1/C1qb/Irgm1/Stat1/Gbp2/Mt2/Palm3/Stat2/Dtx3l/Capg/Lrp8/Masp1/Cmpk2/Xrcc6/Abca1/Lamp2/Erbin/Xrcc5/Nfib/Mavs/Nfkb1/Hmgb2/Fkbp5/Zyx/C1qbp/Pml/Pde12/Cotl1/Abcf3/Vamp7/Parp1/Atg9a/Irak1/Ptprc/Lamp1/Optn
232	Gils_TDP_brain_latedisease_female	GO:0044419	biological process involved in interspecies interaction between organisms	270	0.163908	2.03624	0.000962309	0.0294885	0.0258365	688	tags=21%, list=11%, signal=19%	Ifit3/C1qa/Jak2/C1qc/Ifit1/Isg15/Gbp4/Htra1/C1qb/Irgm1/Stat1/Gbp2/Mt2/Palm3/Stat2/Dtx3l/Capg/Lrp8/Masp1/Cmpk2/Rad50/Xrcc6/Abca1/Lamp2/Erbin/Xrcc5/Nfib/Mavs/Nfkb1/Hmgb2/Eea1/Fkbp5/Zyx/C1qbp/Stom/Pml/Pde12/Cotl1/Abcf3/Vamp7/Parp1/Atg9a/Irak1/Ptprc/Prkn/Lamp1/Thoc2/Optn/Pum2/Thoc5/Ist1/Nos1/Gstp1/Hdac1/Chid1/Wdfy1
233	Gils_TDP_brain_latedisease_female	GO:0060997	dendritic spine morphogenesis	33	-0.29876	-2.1883	0.00106435	0.029952	0.0262425	3960	tags=94%, list=62%, signal=35%	Cdk5/Dip2a/Ephb2/Nlgn3/Dbnl/Mfn2/Hdac6/Kif1a/Wasl/Tiam1/Cdc42/Dhx36/Pten/Nlgn1/Opa1/Ube3a/Epha5/Dlg4/Kalrn/Mfn1/Pak3/Lrrk2/Ephb3/Tanc2/Dnm1l/Lzts3/Epha4/Abi2/Stau2/Ngef/Dvl1
234	Gils_TDP_brain_latedisease_female	GO:0009607	response to biotic stimulus	241	0.165679	1.99848	0.00120216	0.0334017	0.0292651	497	tags=18%, list=8%, signal=17%	Ifit3/C1qa/Jak2/C1qc/Ifit1/Isg15/Gbp4/Htra1/C1qb/Irgm1/Stat1/Gbp2/Mt2/Palm3/Stat2/Dtx3l/Capg/Lrp8/Masp1/Cmpk2/Xrcc6/Abca1/Lamp2/Erbin/Xrcc5/Nfib/Mavs/Nfkb1/Hmgb2/Fkbp5/Zyx/C1qbp/Pml/Pde12/Cotl1/Abcf3/Vamp7/Parp1/Atg9a/Irak1/Ptprc/Lamp1/Optn
235	Gils_TDP_brain_latedisease_female	GO:0006643	membrane lipid metabolic process	37	0.345832	2.14842	0.00125526	0.0336012	0.0294399	2394	tags=68%, list=38%, signal=42%	Galc/Sgpl1/Sgpp1/Abca2/Tecr/Naaa/Naga/Asah1/Gpaa1/Dpm1/Samd8/Map7/Pigu/Hexa/Hacd2/Hexb/Pigt/Kit/Dpm3/Vapa/Pigs/Asah2/Pgap1/Atg7/Gba2
236	Gils_TDP_brain_latedisease_female	GO:0031507	heterochromatin formation	19	0.450727	2.13586	0.00124083	0.0336012	0.0294399	2625	tags=84%, list=41%, signal=49%	Lmna/Mbd2/Hdac1/Lmnb1/Ubr5/Cenpv/Lmnb2/Mecp2/Kdm1a/Mbd3/Hdac2/Tpr/Kdm5a/Ubr2/Znfx1/Cbx3
237	Gils_TDP_brain_latedisease_female	GO:0006631	fatty acid metabolic process	91	0.237744	2.08846	0.00123196	0.0336012	0.0294399	2390	tags=57%, list=38%, signal=36%	Sgpl1/Cygb/Fads2/Ptgds/Ncor1/Lpin2/Acot8/Tecr/Fmo1/Gstp1/Naaa/Ivd/Acot2/Asah1/Acads/Acot1/Ech1/Acot9/Cav1/Oxsm/Akt1/Cpt2/Mif/Cpt1c/Acox3/Pex5/Gstm7/Pdk3/Hacd2/Cryl1/Eci2/Cbr4/Mcat/Cpt1a/Acsl5/Pdk2/Qki/Acsf3/Sox9/Mecr/Them4/Asah2/Acaca/Etfb/Anxa1/Enpp1/Sco1/Abcd3/Gnpat/Acbd5/Ptgr2/Fabp5
238	Gils_TDP_brain_latedisease_female	GO:0043954	cellular component maintenance	22	-0.369152	-2.13637	0.00127082	0.0336079	0.0294457	3034	tags=86%, list=48%, signal=45%	Apoe/Fyn/Ckap5/Insr/Tanc1/Vps35/Arf6/Grin1/Pick1/Nlgn1/Abl2/Erc2/Ophn1/Dlg2/Cadm1/Cldn1/Cbln1/Rab3a/Dgkz
239	Gils_TDP_brain_latedisease_female	GO:1901605	alpha-amino acid metabolic process	32	0.370146	2.17138	0.00132861	0.0343095	0.0300604	1095	tags=50%, list=17%, signal=42%	Gamt/Mtrr/Hmgcl/Nat8l/Ddah2/Nos1/Ivd/Asns/Bcat2/Comt/Ggt1/Hibch/Mtap/Nos3/Gfpt1/Mecp2
240	Gils_TDP_brain_latedisease_female	GO:0006629	lipid metabolic process	261	0.163471	2.01336	0.00132435	0.0343095	0.0300604	2394	tags=49%, list=38%, signal=32%	Apod/Cept1/Galc/Sgpl1/Plcd4/Cygb/Fads2/Ptgds/Porcn/Abca1/Sgpp1/Ebpl/Nfkb1/Ncor1/Arsa/Lpin2/Abca2/Chp1/Npc2/Acot8/Dctn6/Tecr/Alg11/Hmgcl/Fmo1/Abhd4/Abcg1/Gstp1/Naaa/Dhrs4/Gdpd1/Ivd/Acot2/Bcat2/Gdpd5/Naga/Asah1/Rdh11/Comt/Npc1/Acads/Gde1/Acot1/Ech1/Abca5/Vac14/Acot9/Erg28/Lactb/Mecp2/Cav1/Gpaa1/Pi4kb/Alg2/Dpm1/Samd8/Hdhd5/Gstm2/Oxsm/Akt1/Bcat1/Cpt2/Mtmr2/Mif/Cpt1c/Map7/Rida/Pigu/Fgfr1/Acox3/Hexa/Pe…
241	Gils_TDP_brain_latedisease_female	GO:0062237	protein localization to postsynapse	32	-0.310761	-2.24156	0.00137722	0.0343522	0.0300978	2367	tags=72%, list=37%, signal=45%	Nptx1/Vps35/Rab8a/Grin1/Nptx2/Gsk3b/Nptxr/Cplx1/Erbb4/Stx1b/Magi2/Vamp2/Dlg4/Dlg2/Kalrn/Tnik/Gpc4/Neto1/Gpc6/Lrrc7/Nbea/Dlg1/Lgi1
242	Gils_TDP_brain_latedisease_female	GO:1903539	protein localization to postsynaptic membrane	32	-0.310761	-2.24156	0.00137722	0.0343522	0.0300978	2367	tags=72%, list=37%, signal=45%	Nptx1/Vps35/Rab8a/Grin1/Nptx2/Gsk3b/Nptxr/Cplx1/Erbb4/Stx1b/Magi2/Vamp2/Dlg4/Dlg2/Kalrn/Tnik/Gpc4/Neto1/Gpc6/Lrrc7/Nbea/Dlg1/Lgi1
243	Gils_TDP_brain_latedisease_female	GO:1901566	organonitrogen compound biosynthetic process	321	0.153977	2.01095	0.00136459	0.0343522	0.0300978	3933	tags=74%, list=62%, signal=29%	Cept1/Irgm1/Uqcc3/Cmpk2/Dcp2/Nat10/Porcn/Abca1/Eif2d/Alg9/Pnpt1/Ngrn/Nfkb1/Eif3g/Gamt/C1qbp/Abcb6/Abca2/Chp1/Trnt1/Pml/Mtrr/Pde12/Ptcd3/Larp1/Parp1/Acot8/Prkn/Prps1/Ulk1/Alg11/Cpeb3/Stat3/Pum2/Mlec/Cirbp/Fmo1/Sms/Rwdd1/Nos1/Hars1/Alg5/Gstp1/Rbm4/Asns/Uqcc2/Bcat2/Adk/Asah1/Tyw5/Paox/Npc1/Eif1/Scrib/Eif3h/Ptbp1/Ggt1/Glce/Trap1/Tia1/Ppcs/Mtap/Drg2/Ddx25/Nos3/Xrn1/Eif3b/Gfpt1/Eif3a/Rbm3/Aldh2/Snx3/Gg…
244	Gils_TDP_brain_latedisease_female	GO:0140888	interferon-mediated signaling pathway	16	0.483019	2.12324	0.00145268	0.0358272	0.0313902	436	tags=44%, list=7%, signal=41%	Jak2/Isg15/Irgm1/Stat1/Stat2/Mavs/Irak1
245	Gils_TDP_brain_latedisease_female	GO:0007610	behavior	204	-0.113395	-2.13884	0.00152239	0.0371295	0.0325312	2617	tags=57%, list=41%, signal=34%	Jph4/Creb1/Mmp17/Ckap5/Pum1/Wdr47/Grid1/Crbn/Clcn3/Insr/Gatm/Myo6/Tanc1/Taco1/Grik2/Ntrk2/Cntfr/Ahi1/Vps35/Gnaq/Adnp/Pja2/Uchl3/Strn/Abca7/Aplp2/Tpbg/Ptn/Fmr1/Hdac4/Uba6/Nlgn2/Tmod2/Grin1/Bbs4/Nptx2/Grm2/Als2/Cntn2/Aaas/Sez6/Tbr1/Pten/Bcl2/Nlgn1/Abl2/Gpr37/Grm1/Lamb1/Prrt1/Pias1/Egfr/Pde1b/Arrb2/Tmod1/Adcy1/Sgip1/Ube3a/Pde8b/Apba1/Dlg4/Vdac3/Pde4d/Astn1/Cntn1/Prex2/Kalrn/Nr2c2/Gria1/Vdac1/Grm4/Sc…
246	Gils_TDP_brain_latedisease_female	GO:0010833	telomere maintenance via telomere lengthening	19	0.441495	2.09211	0.00169277	0.0408311	0.0357744	1206	tags=58%, list=19%, signal=47%	Rad50/Dcp2/Nat10/Xrcc5/Pml/Parp1/Telo2/Terf2/Src/Pnkp/Stn1
247	Gils_TDP_brain_latedisease_female	GO:0001817	regulation of cytokine production	116	0.216952	2.07022	0.00172685	0.0412003	0.0360978	1948	tags=46%, list=31%, signal=32%	Apod/Jak2/Isg15/Gbp4/Hspb1/Irgm1/Stat1/Erbin/Mavs/Nfkb1/Hmgb2/C1qbp/Pml/Parp1/Atg9a/Irak1/Ptprc/Optn/Stat3/Gstp1/Chid1/Src/Nav3/Mbp/Mog/Scrib/Ubr5/Aif1/Tia1/Flot1/Abl1/Akap8/Ddx21/Cd59a/Traf6/Rftn1/Csk/Mif/Fgfr1/Cd81/Atf2/Arrb1/Syt11/Clu/Syk/Hdac2/Panx2/Ufd1/Lyn/Rel/Rab2b/Cd2ap/Git1
248	Gils_TDP_brain_latedisease_female	GO:0007626	locomotory behavior	78	-0.191249	-2.1801	0.00192136	0.0443935	0.0388955	2604	tags=64%, list=41%, signal=38%	Ckap5/Pum1/Wdr47/Crbn/Clcn3/Myo6/Vps35/Uchl3/Strn/Aplp2/Uba6/Nlgn2/Grin1/Als2/Sez6/Pten/Abl2/Gpr37/Grm1/Pde1b/Arrb2/Tmod1/Ube3a/Apba1/Dlg4/Astn1/Cntn1/Prex2/Kalrn/Scn8a/Grm5/Myo5a/Ddhd2/Lrrk2/Gmfb/Adcy5/Oxr1/Pak5/Rcan1/Lsamp/Tbce/Calb1/Adcy8/Epha4/Kcnd2/Scn1a/Fgf12/Drd1/Negr1/Rcan2
249	Gils_TDP_brain_latedisease_female	GO:0001508	action potential	46	-0.247274	-2.14681	0.00188135	0.0443935	0.0388955	1057	tags=48%, list=17%, signal=40%	Scn2b/Gria1/Gpd1l/Scn8a/Kcnh7/Kcna2/Hcn1/Scn1b/Kcnb1/Kcna1/Dlg1/Ryr2/Kcnd2/Nrcam/Hcn4/Scn1a/Fgf12/Drd1/Scn3b/Scn9a/Kcnc4/Scn4b
250	Gils_TDP_brain_latedisease_female	GO:0016072	rRNA metabolic process	43	0.305343	2.01491	0.00191646	0.0443935	0.0388955	447	tags=28%, list=7%, signal=26%	Mrm3/Kri1/Fbll1/Trir/Pwp2/Wdr75/Ddx18/Nat10/Rrp12/Nop2/Rpp30/Tfb1m
251	Gils_TDP_brain_recovery_female	GO:0007268	chemical synaptic transmission	247	-0.183315	-3.90761	3.39585141219539e-09	2.06017894999872e-06	1.69524310813422e-06	1498	tags=45%, list=24%, signal=36%	Rac1/Dlg2/Egfr/Hip1/Dlg3/Ophn1/Braf/Cdk5/Mgll/Plcg1/Cnr1/Trio/Rims3/Prrt1/Pick1/Rab8a/Syt1/Tpgs1/Cdkl5/Cspg5/Nisch/Sybu/Ncan/Ntng1/Gria1/Nlgn2/Grid1/Shc3/Egr3/Sv2a/Lrfn2/Calb2/Ctbp2/Tpbg/Grm1/Nlgn1/Stau2/Dmxl2/Kcnb1/Mpp2/Camkv/Stx1b/Grm2/Pclo/Phf24/Plcl2/Lin7a/Doc2a/Syt7/Syn1/Synj1/Jph3/Erc2/Ptprs/Nsmf/Rims1/Asic1/Rin1/Cpeb2/Lynx1/Dnm1l/Bace1/Rab3a/Ptn/Ptprd/Sv2c/Sv2b/Dlg4/Trim9/Syt2/Grm5/Pde4a/G…
252	Gils_TDP_brain_recovery_female	GO:0098916	anterograde trans-synaptic signaling	247	-0.183315	-3.90761	3.39585141219539e-09	2.06017894999872e-06	1.69524310813422e-06	1498	tags=45%, list=24%, signal=36%	Rac1/Dlg2/Egfr/Hip1/Dlg3/Ophn1/Braf/Cdk5/Mgll/Plcg1/Cnr1/Trio/Rims3/Prrt1/Pick1/Rab8a/Syt1/Tpgs1/Cdkl5/Cspg5/Nisch/Sybu/Ncan/Ntng1/Gria1/Nlgn2/Grid1/Shc3/Egr3/Sv2a/Lrfn2/Calb2/Ctbp2/Tpbg/Grm1/Nlgn1/Stau2/Dmxl2/Kcnb1/Mpp2/Camkv/Stx1b/Grm2/Pclo/Phf24/Plcl2/Lin7a/Doc2a/Syt7/Syn1/Synj1/Jph3/Erc2/Ptprs/Nsmf/Rims1/Asic1/Rin1/Cpeb2/Lynx1/Dnm1l/Bace1/Rab3a/Ptn/Ptprd/Sv2c/Sv2b/Dlg4/Trim9/Syt2/Grm5/Pde4a/G…
253	Gils_TDP_brain_recovery_female	GO:0099537	trans-synaptic signaling	250	-0.182231	-3.84328	2.04933800927892e-09	2.06017894999872e-06	1.69524310813422e-06	1498	tags=45%, list=24%, signal=36%	Rac1/Dlg2/Egfr/Hip1/Dlg3/Ophn1/Braf/Cdk5/Mgll/Plcg1/Cnr1/Trio/Cadm1/Rims3/Prrt1/Pick1/Rab8a/Syt1/Tpgs1/Cdkl5/Cspg5/Nisch/Sybu/Ncan/Ntng1/Gria1/Nlgn2/Grid1/Shc3/Egr3/Sv2a/Lrfn2/Calb2/Ctbp2/Tpbg/Grm1/Nlgn1/Stau2/Dmxl2/Kcnb1/Mpp2/Camkv/Stx1b/Grm2/Pclo/Phf24/Plcl2/Lin7a/Doc2a/Syt7/Syn1/Synj1/Jph3/Erc2/Ptprs/Nsmf/Rims1/Asic1/Rin1/Cpeb2/Lynx1/Dnm1l/Bace1/Rab3a/Ptn/Ptprd/Sv2c/Sv2b/Dlg4/Trim9/Syt2/Grm5/P…
254	Gils_TDP_brain_recovery_female	GO:0099536	synaptic signaling	268	-0.171605	-3.76571	4.68435413824174e-09	2.06017894999872e-06	1.69524310813422e-06	1498	tags=44%, list=24%, signal=35%	Rac1/Dlg2/Egfr/Hip1/Dlg3/Ophn1/Braf/Cdk5/Mgll/Plcg1/Cnr1/Trio/Cadm1/Rims3/Prrt1/Pick1/Rab8a/Syt1/Tpgs1/Cdkl5/Rgs10/Cspg5/Nisch/Sybu/Ncan/Ntng1/Abi1/Gria1/Nlgn2/Grid1/Shc3/Egr3/Sv2a/Lrfn2/Calb2/Ctbp2/Tpbg/Grm1/Nlgn1/Stau2/Dmxl2/Kcnb1/Mpp2/Camkv/Stx1b/Grm2/Pclo/Phf24/Plcl2/Lin7a/Doc2a/Syt7/Syn1/Synj1/Jph3/Erc2/Ptprs/Nsmf/Rims1/Asic1/Rin1/Cpeb2/Lynx1/Dnm1l/Bace1/Rab3a/Ptn/Ptprd/Sv2c/Sv2b/Dlg4/Trim9/…
255	Gils_TDP_brain_recovery_female	GO:0016071	mRNA metabolic process	224	0.244218	3.26486	4.56992516732951e-09	2.06017894999872e-06	1.69524310813422e-06	3813	tags=82%, list=60%, signal=34%	Rbm3/Rnps1/Ptcd2/C1qbp/Isy1/Anxa2/Srsf2/Coil/Srsf1/Tra2b/Srsf6/Gpkow/Flna/Phrf1/Srrm1/Pnpt1/Ppil3/Mbnl1/Srsf5/Cwc22/Ptbp1/Thoc2/Ap3b1/Dcp2/Psip1/Pym1/Snrpa/Lsm1/Cdk12/Cirbp/Wbp4/Tia1/Bag4/Cstf3/Sf3a2/Tra2a/Lsm3/Prdx6/Pcid2/Snd1/Rbm4/Aar2/Thoc5/Srsf7/Celf3/Srsf4/Ess2/Sugp1/Ttc5/Ago3/Pum2/Bud31/Srrm2/Dcp1a/Edc3/Sltm/Thoc1/Sf3a1/Pde12/Qki/Puf60/Smu1/Nup98/Tdrd3/Csdc2/Pelo/Smg8/Ago2/Stat3/Jmjd6/Sf3b1…
256	Gils_TDP_brain_recovery_female	GO:0006396	RNA processing	253	0.231425	3.19118	7.5185846519154e-09	2.75556127492699e-06	2.26744684502501e-06	3672	tags=78%, list=58%, signal=34%	Kri1/Pwp2/Rbm3/Rnps1/Ptcd2/C1qbp/Isy1/Srsf2/Coil/Wdr75/Fbll1/Srsf1/Tra2b/Srsf6/Gpkow/Osgep/Phrf1/Srrm1/Pnpt1/Ppil3/Mbnl1/Srsf5/Cwc22/Trnt1/Mecp2/Ddx21/Tfb1m/Ptbp1/Thoc2/Psip1/Toe1/Snrpa/Lsm1/Nat10/Cdk12/Tsn/Cirbp/Wbp4/Tia1/Cstf3/Sf3a2/Tra2a/Lsm3/Qtrt2/Cherp/Prdx6/Ctu2/Rbm4/Aar2/Thoc5/Srsf7/Celf3/Srsf4/Tada3/Ess2/Sugp1/Rtca/Tsnax/Ago3/Pum2/Bud31/Srrm2/Prkra/Rrp1/Tprkb/Sltm/Thoc1/Sf3a1/Nop2/Pde12/Q…
257	Gils_TDP_brain_recovery_female	GO:0006397	mRNA processing	170	0.244434	2.92118	2.43160197536119e-07	7.63870391974178e-05	6.28559969270057e-05	3813	tags=82%, list=60%, signal=34%	Rbm3/Rnps1/Ptcd2/C1qbp/Isy1/Srsf2/Coil/Srsf1/Tra2b/Srsf6/Gpkow/Phrf1/Srrm1/Pnpt1/Ppil3/Mbnl1/Srsf5/Cwc22/Ptbp1/Thoc2/Psip1/Snrpa/Lsm1/Cdk12/Cirbp/Wbp4/Tia1/Cstf3/Sf3a2/Tra2a/Lsm3/Prdx6/Rbm4/Aar2/Thoc5/Srsf7/Celf3/Srsf4/Ess2/Sugp1/Bud31/Srrm2/Sltm/Thoc1/Sf3a1/Pde12/Qki/Puf60/Smu1/Nup98/Tdrd3/Csdc2/Jmjd6/Sf3b1/Cmtr1/Rbm25/Sympk/Pcbp4/Srpk1/Sf3a3/Mtrex/Rbm27/Bud13/Pqbp1/Sugp2/Thoc6/Srrt/Ncbp3/Luc7l/…
258	Gils_TDP_brain_recovery_female	GO:0000375	RNA splicing, via transesterification reactions	109	0.296101	2.9939	3.48638249014799e-07	7.66655509583544e-05	6.30851736901516e-05	3157	tags=77%, list=50%, signal=39%	Rbm3/Rnps1/C1qbp/Isy1/Srsf2/Coil/Srsf1/Tra2b/Srsf6/Gpkow/Srrm1/Mbnl1/Srsf5/Cwc22/Ptbp1/Psip1/Snrpa/Cirbp/Wbp4/Tia1/Sf3a2/Tra2a/Lsm3/Prdx6/Rbm4/Aar2/Srsf7/Celf3/Srsf4/Ess2/Bud31/Srrm2/Sf3a1/Qki/Puf60/Smu1/Nup98/Jmjd6/Sf3b1/Rbm25/Pcbp4/Srpk1/Sf3a3/Bud13/Pqbp1/Luc7l/Ppil1/Fmr1/Srsf3/Ddx5/Sf3b4/Ptbp3/Rbm39/Phf5a/Mbnl2/Ncbp1/Sf3b6/Rbm10/Dhx9/U2af1/Lsm7/Son/Sfpq/Celf4/Ppie/Prpf3/Snw1/Fxr1/Cdc5l/Rbm8a/D…
259	Gils_TDP_brain_recovery_female	GO:0000377	RNA splicing, via transesterification reactions with bulged adenosine as nucleophile	109	0.296101	2.9939	3.48638249014799e-07	7.66655509583544e-05	6.30851736901516e-05	3157	tags=77%, list=50%, signal=39%	Rbm3/Rnps1/C1qbp/Isy1/Srsf2/Coil/Srsf1/Tra2b/Srsf6/Gpkow/Srrm1/Mbnl1/Srsf5/Cwc22/Ptbp1/Psip1/Snrpa/Cirbp/Wbp4/Tia1/Sf3a2/Tra2a/Lsm3/Prdx6/Rbm4/Aar2/Srsf7/Celf3/Srsf4/Ess2/Bud31/Srrm2/Sf3a1/Qki/Puf60/Smu1/Nup98/Jmjd6/Sf3b1/Rbm25/Pcbp4/Srpk1/Sf3a3/Bud13/Pqbp1/Luc7l/Ppil1/Fmr1/Srsf3/Ddx5/Sf3b4/Ptbp3/Rbm39/Phf5a/Mbnl2/Ncbp1/Sf3b6/Rbm10/Dhx9/U2af1/Lsm7/Son/Sfpq/Celf4/Ppie/Prpf3/Snw1/Fxr1/Cdc5l/Rbm8a/D…
260	Gils_TDP_brain_recovery_female	GO:0000398	mRNA splicing, via spliceosome	109	0.296101	2.9939	3.48638249014799e-07	7.66655509583544e-05	6.30851736901516e-05	3157	tags=77%, list=50%, signal=39%	Rbm3/Rnps1/C1qbp/Isy1/Srsf2/Coil/Srsf1/Tra2b/Srsf6/Gpkow/Srrm1/Mbnl1/Srsf5/Cwc22/Ptbp1/Psip1/Snrpa/Cirbp/Wbp4/Tia1/Sf3a2/Tra2a/Lsm3/Prdx6/Rbm4/Aar2/Srsf7/Celf3/Srsf4/Ess2/Bud31/Srrm2/Sf3a1/Qki/Puf60/Smu1/Nup98/Jmjd6/Sf3b1/Rbm25/Pcbp4/Srpk1/Sf3a3/Bud13/Pqbp1/Luc7l/Ppil1/Fmr1/Srsf3/Ddx5/Sf3b4/Ptbp3/Rbm39/Phf5a/Mbnl2/Ncbp1/Sf3b6/Rbm10/Dhx9/U2af1/Lsm7/Son/Sfpq/Celf4/Ppie/Prpf3/Snw1/Fxr1/Cdc5l/Rbm8a/D…
261	Gils_TDP_brain_recovery_female	GO:0050803	regulation of synapse structure or activity	115	-0.233684	-3.22761	3.96062832611639e-07	7.91765608102722e-05	6.51513884458763e-05	2535	tags=66%, list=40%, signal=40%	Arf6/Dhx36/Ephb2/Tsc2/Ntrk2/Kif1a/Apoe/Itsn1/Rbmx/Ube3a/Cdc42/Vps35/Lrfn3/Mdga2/Grin1/Magi2/Nlgn3/Fyn/Pak3/C1ql3/Mfn1/Rhoa/Lzts3/Opa1/Gsk3b/Abi2/Ntrk3/Dbnl/Cdk5/Ephb3/Numb/Rims3/Pick1/Flrt1/Mark2/Slit2/Rap2a/Mfn2/Cdkl5/Tanc2/Tanc1/Sybu/Ncan/Nlgn2/Grid1/Lrfn2/Flrt3/Ptprf/Tpbg/Nlgn1/Rock2/Stau2/Camkv/Negr1/Ptprs/Dnm1l/Rhob/Ptn/Ptprd/Dlg4/Kalrn/Dvl1/Epha4/Gpc4/Lrfn4/Ngef/Epha7/Lrfn5/Asap1/Lrtm2/Flrt…
262	Gils_TDP_brain_recovery_female	GO:0099177	regulation of trans-synaptic signaling	200	-0.172334	-3.33839	5.29551115397503e-07	8.95756079045468e-05	7.37083698273933e-05	1498	tags=44%, list=24%, signal=35%	Rac1/Egfr/Hip1/Ophn1/Braf/Cdk5/Mgll/Plcg1/Cnr1/Trio/Rims3/Prrt1/Pick1/Rab8a/Syt1/Cdkl5/Cspg5/Nisch/Sybu/Ncan/Ntng1/Gria1/Nlgn2/Grid1/Lrfn2/Calb2/Grm1/Nlgn1/Stau2/Kcnb1/Mpp2/Camkv/Stx1b/Grm2/Pclo/Phf24/Plcl2/Syt7/Syn1/Jph3/Erc2/Ptprs/Nsmf/Rims1/Asic1/Rin1/Cpeb2/Dnm1l/Bace1/Rab3a/Ptn/Ptprd/Sv2c/Sv2b/Dlg4/Grm5/Pde4a/Grm7/Dvl1/Epha4/Vamp2/Epha7/Dgkz/Calb1/Pak1/Syt12/Plcb1/Gnal/Adcy8/Rgs14/Drd1/Dcc/Gr…
263	Gils_TDP_brain_recovery_female	GO:0050877	nervous system process	242	-0.154247	-3.11048	5.18753974500938e-07	8.95756079045468e-05	7.37083698273933e-05	1517	tags=43%, list=24%, signal=34%	Abca7/Abi2/Dlg2/Egfr/Ntrk3/Braf/Cdk5/Mgll/Cnr1/Tppp/Prrt1/Uba6/Wdr1/Aplp2/Tusc3/Dpp6/Cnnm4/Tanc1/Rcan1/Ubr3/Csmd1/Pak5/Gria1/Nlgn2/Shc3/Tpbg/Grm1/Nlgn1/Casp3/Rock2/Dmxl2/Ap1s2/Mpp2/Stx1b/Pclo/Pak6/Phf24/Kcnd2/Cbr3/Ddhd2/Taco1/Synj1/Rcan2/Jph3/Coch/Pde4d/Kcna2/Rims1/Asic1/Rin1/Scn8a/Uba5/Bace1/Rab3a/Ptn/Pde1b/Lxn/Gmfb/Dlg4/Grm5/Pde4a/Kalrn/Grm7/Gsdme/Adcy5/Dvl1/Amph/Rgs9/Fgfr1/Calb1/Pak1/Plcb1/Gna…
264	Gils_TDP_brain_recovery_female	GO:0050804	modulation of chemical synaptic transmission	199	-0.174393	-3.32435	8.74768047174022e-07	0.000128241	0.000105525	1498	tags=45%, list=24%, signal=35%	Rac1/Egfr/Hip1/Ophn1/Braf/Cdk5/Mgll/Plcg1/Cnr1/Trio/Rims3/Prrt1/Pick1/Rab8a/Syt1/Cdkl5/Cspg5/Nisch/Sybu/Ncan/Ntng1/Gria1/Nlgn2/Grid1/Lrfn2/Calb2/Grm1/Nlgn1/Stau2/Kcnb1/Mpp2/Camkv/Stx1b/Grm2/Pclo/Phf24/Plcl2/Syt7/Syn1/Jph3/Erc2/Ptprs/Nsmf/Rims1/Asic1/Rin1/Cpeb2/Dnm1l/Bace1/Rab3a/Ptn/Ptprd/Sv2c/Sv2b/Dlg4/Grm5/Pde4a/Grm7/Dvl1/Epha4/Vamp2/Epha7/Dgkz/Calb1/Pak1/Syt12/Plcb1/Gnal/Adcy8/Rgs14/Drd1/Dcc/Gr…
265	Gils_TDP_brain_recovery_female	GO:0016358	dendrite development	124	-0.231646	-3.30228	8.57116351723234e-07	0.000128241	0.000105525	2540	tags=65%, list=40%, signal=40%	Mtor/Arf6/Dhx36/Cpeb3/Git1/Ephb2/Tsc2/Ntrk2/Kif1a/Hdac6/Apoe/Abl2/Itsn1/Ube3a/Cdc42/Crk/Grin1/Pak2/Mink1/Nlgn3/Nck2/Fyn/Pak3/Clip1/Bbs4/Mfn1/Rhoa/Sez6/Lzts3/Prex1/Stk11/Opa1/Mpdz/Hecw1/Gsk3b/Acsl4/Abi2/Rac1/Dbnl/Cdk5/Ephb3/Numb/Uba6/Carm1/Flrt1/Rap2a/Mfn2/Cdkl5/Tanc2/Prex2/Tnik/Gsk3a/Mark1/Epha5/Abi1/Nlgn2/Ptprf/Tpbg/Hecw2/Nlgn1/Rock2/Stau2/Csmd3/Ptprs/Strn/Nsmf/Fas/Vldlr/Dnm1l/Ptn/Ptprd/Dlg4/Cob…
266	Gils_TDP_brain_recovery_female	GO:0007267	cell-cell signaling	435	-0.105028	-2.8533	1.24041942169888e-06	0.00017048	0.000140282	1579	tags=38%, list=25%, signal=31%	Prr7/Dact3/Gsk3b/Acsl4/Snx14/Aacs/Nell2/Rac1/Dlg2/Egfr/Hip1/Dlg3/Ophn1/Braf/Cdk5/Mgll/Plcg1/Nlk/Cnr1/Trio/Ndrg2/Cadm1/Rims3/Grk5/Prrt1/Dapk3/Pick1/Rab8a/Syt1/Tpgs1/Mark2/Mfn2/Smad3/Cdkl5/Rgs10/Cspg5/Nisch/Cdk14/Sybu/Ncan/Mcu/Tnik/Gsk3a/Mark1/Ccny/Epha5/Ntng1/Abi1/Gria1/Nlgn2/Grid1/Shc3/Egr3/Sv2a/Lrfn2/Calb2/Ctbp2/Tpbg/Grm1/Ildr2/Nlgn1/Stau2/Dmxl2/Kcnb1/Mpp2/Camkv/Madd/Stx1b/Grm2/Pclo/Cdk16/Phf24/…
267	Gils_TDP_brain_recovery_female	GO:0050807	regulation of synapse organization	113	-0.227152	-3.11133	1.39330345304613e-06	0.000180228	0.000148303	2535	tags=65%, list=40%, signal=40%	Arf6/Dhx36/Ephb2/Tsc2/Ntrk2/Kif1a/Apoe/Itsn1/Rbmx/Ube3a/Cdc42/Vps35/Lrfn3/Mdga2/Grin1/Magi2/Nlgn3/Fyn/Pak3/C1ql3/Mfn1/Rhoa/Lzts3/Opa1/Gsk3b/Abi2/Ntrk3/Dbnl/Cdk5/Ephb3/Numb/Rims3/Flrt1/Mark2/Slit2/Rap2a/Mfn2/Cdkl5/Tanc2/Tanc1/Ncan/Nlgn2/Grid1/Lrfn2/Flrt3/Ptprf/Tpbg/Nlgn1/Rock2/Stau2/Camkv/Negr1/Ptprs/Dnm1l/Rhob/Ptn/Ptprd/Dlg4/Kalrn/Dvl1/Epha4/Gpc4/Lrfn4/Ngef/Epha7/Lrfn5/Asap1/Lrtm2/Flrt2/Nrcam/Dgk…
268	Gils_TDP_brain_recovery_female	GO:0008380	RNA splicing	142	0.256577	2.87299	1.71495954154872e-06	0.000209511	0.000172399	3222	tags=74%, list=51%, signal=37%	Rbm3/Rnps1/C1qbp/Isy1/Srsf2/Coil/Srsf1/Tra2b/Srsf6/Gpkow/Srrm1/Ppil3/Mbnl1/Srsf5/Cwc22/Ptbp1/Thoc2/Psip1/Snrpa/Lsm1/Cdk12/Cirbp/Wbp4/Tia1/Sf3a2/Tra2a/Lsm3/Prdx6/Rbm4/Aar2/Thoc5/Srsf7/Celf3/Srsf4/Tada3/Ess2/Sugp1/Bud31/Srrm2/Thoc1/Sf3a1/Qki/Puf60/Smu1/Nup98/Jmjd6/Sf3b1/Rbm25/Pcbp4/Srpk1/Sf3a3/Mtrex/Bud13/Pqbp1/Sugp2/Thoc6/Luc7l/Ppil1/Fmr1/Srsf3/Eny2/Ddx5/Wbp11/Sf3b4/Ptbp3/Fus/Rbm39/Phf5a/Mbnl2/Ncb…
269	Gils_TDP_brain_recovery_female	GO:0032774	RNA biosynthetic process	452	0.160933	2.59505	1.82417377260254e-06	0.000211124	0.000173726	4022	tags=76%, list=63%, signal=30%	Jak2/Kmt2a/Creg1/Ehmt2/Foxo3/Mrtfa/Hmga1/Lrp8/Brd7/Cav1/Ptms/Gbp4/Mavs/C1qbp/Actn4/Ptma/Coq7/Anxa2/Erbin/Flot2/Sra1/Hmgn3/Satb2/Wdr75/Flot1/Nfia/Fgfr3/Ascc2/Cryab/Hmgn2/Ash2l/Flna/Cbx1/Tle5/Mta3/Hmgn1/Chp1/Phrf1/Vhl/Ptprn/Nolc1/Ilk/Mycbp/Pdcd4/Cib1/Pbx1/Wwc2/Nfix/Xrcc5/Mecp2/Myo1c/Ddx21/Nos1/Prdx3/Tfb1m/Ptbp1/Ptprk/Bcl7a/Ahi1/Gabpa/Ap3b1/Nrbf2/Adnp/Hmgn5/Psip1/Foxj3/Rhog/Nfyb/Dkk3/Anxa3/Stat1/Pia…
270	Gils_TDP_brain_recovery_female	GO:0060996	dendritic spine development	58	-0.324795	-3.20933	2.09661969562183e-06	0.000230523	0.000189689	2845	tags=79%, list=45%, signal=44%	Tiam1/Lrrk2/Hdac2/Mtor/Arf6/Dhx36/Cpeb3/Git1/Ephb2/Tsc2/Kif1a/Hdac6/Apoe/Itsn1/Ube3a/Cdc42/Pak2/Nlgn3/Nck2/Pak3/Mfn1/Lzts3/Opa1/Acsl4/Abi2/Rac1/Dbnl/Cdk5/Ephb3/Uba6/Mfn2/Cdkl5/Tanc2/Epha5/Nlgn2/Nlgn1/Stau2/Ptprs/Dnm1l/Dlg4/Kalrn/Dvl1/Epha4/Ngef/Pak1/Asap1
271	Gils_TDP_brain_recovery_female	GO:0019233	sensory perception of pain	20	-0.530875	-2.90859	2.78239734961688e-06	0.000278113	0.000228849	2248	tags=90%, list=35%, signal=58%	Arrb2/Grin1/Fyn/Dlg2/Cdk5/Mgll/Nlgn2/Grm1/Phf24/Kcnd2/Kcna2/Bace1/Lxn/Scn1a/Kcna1/Grm8/Grm3/Scn9a
272	Gils_TDP_brain_recovery_female	GO:0006351	DNA-templated transcription	446	0.159968	2.57155	2.70967174704796e-06	0.000278113	0.000228849	4022	tags=76%, list=63%, signal=30%	Jak2/Kmt2a/Creg1/Ehmt2/Foxo3/Mrtfa/Hmga1/Lrp8/Brd7/Cav1/Ptms/Gbp4/Mavs/C1qbp/Actn4/Ptma/Coq7/Anxa2/Erbin/Flot2/Sra1/Hmgn3/Satb2/Wdr75/Flot1/Nfia/Fgfr3/Ascc2/Cryab/Hmgn2/Ash2l/Flna/Cbx1/Tle5/Mta3/Hmgn1/Chp1/Phrf1/Vhl/Ptprn/Nolc1/Ilk/Mycbp/Pdcd4/Cib1/Pbx1/Wwc2/Nfix/Xrcc5/Mecp2/Myo1c/Ddx21/Nos1/Prdx3/Tfb1m/Ptbp1/Ptprk/Bcl7a/Ahi1/Gabpa/Ap3b1/Nrbf2/Adnp/Hmgn5/Psip1/Foxj3/Rhog/Nfyb/Dkk3/Anxa3/Stat1/Pia…
273	Gils_TDP_brain_recovery_female	GO:0010557	positive regulation of macromolecule biosynthetic process	412	0.161447	2.5519	3.9121302582547e-06	0.000374034	0.000307778	3937	tags=75%, list=62%, signal=30%	Jak2/Kmt2a/Isg15/Myh9/Cd44/Foxo3/Nos3/Rbm3/Mrtfa/Hmga1/Brd7/Cav1/Ptms/Mavs/Dpy30/C1qbp/Actn4/Ptma/Coq7/Hspb1/Anxa2/Sra1/Hmgn3/Satb2/Wdr75/Terf2/Uqcc2/Flot1/Lmna/Nfia/Ptprc/Srsf1/Tra2b/Ash2l/Mbp/Mta3/Chp1/Ptprn/Nolc1/Ilk/Soat1/Pbx1/Srsf5/Nfix/Xrcc5/Mecp2/Myo1c/Ddx21/Nos1/Ptbp1/Ahi1/Gabpa/Ap3b1/Nrbf2/Hmgn5/Psip1/Pym1/Foxj3/Rhog/Nfyb/Stat1/Pdcd5/Pias1/Stat2/Hmgb2/Smyd3/Meis2/Rftn1/Fadd/Nat10/Cdk12/S…
274	Gils_TDP_brain_recovery_female	GO:0050808	synapse organization	198	-0.161546	-3.09867	4.86445536726482e-06	0.000411421	0.000338542	2535	tags=59%, list=40%, signal=37%	Arf6/Dhx36/Nptx1/Ephb2/Tsc2/Ntrk2/Kif1a/Hdac6/Apoe/Abl2/Get1/Itsn1/Cabp1/Rbmx/Ube3a/Cdc42/Crk/Vps35/Lrfn3/Mdga2/Fgfr2/Grin1/Efnb2/L1cam/Magi2/Nlgn3/Fyn/Pak3/C1ql3/Als2/Mfn1/Rhoa/Sez6/Lzts3/Wasf3/Opa1/Gsk3b/Abi2/Rac1/Dlg2/Ntrk3/Dbnl/Ophn1/Cdk5/Ephb3/Insr/Cadm1/Numb/Rims3/Prrt1/Pick1/Sdk2/Hip1r/Flrt1/Mark2/Slit2/Nbea/Rap2a/Mfn2/Cdkl5/Tanc2/Tanc1/Sybu/Ncan/Epha5/Ntng1/Gria1/Nlgn2/Grid1/Lrfn2/Flrt3/P…
275	Gils_TDP_brain_recovery_female	GO:0006366	transcription by RNA polymerase II	319	0.178512	2.63957	4.74814482227979e-06	0.000411421	0.000338542	4098	tags=79%, list=65%, signal=30%	Jak2/Kmt2a/Ehmt2/Foxo3/Mrtfa/Hmga1/Brd7/Cav1/Ptms/Gbp4/Mavs/C1qbp/Actn4/Ptma/Coq7/Anxa2/Sra1/Hmgn3/Satb2/Nfia/Fgfr3/Hmgn2/Ash2l/Flna/Cbx1/Tle5/Mta3/Hmgn1/Phrf1/Vhl/Ptprn/Pbx1/Wwc2/Nfix/Mecp2/Myo1c/Ddx21/Nos1/Ptbp1/Bcl7a/Ahi1/Gabpa/Ap3b1/Nrbf2/Adnp/Hmgn5/Psip1/Foxj3/Nfyb/Stat1/Pias1/Stat2/Hmgb2/Smyd3/Bag3/Meis2/Nacc1/Fadd/Cdk12/Traf6/Cd81/Fubp1/Ccpg1/Baz1b/Tpr/Nelfa/Atrx/Nrip2/Arnt2/Hcls1/Cbx3/Nfi…
276	Gils_TDP_brain_recovery_female	GO:2001141	regulation of RNA biosynthetic process	430	0.158347	2.52614	4.7636117408692e-06	0.000411421	0.000338542	3936	tags=74%, list=62%, signal=30%	Jak2/Kmt2a/Creg1/Ehmt2/Foxo3/Mrtfa/Hmga1/Lrp8/Brd7/Cav1/Ptms/Gbp4/Mavs/C1qbp/Actn4/Ptma/Coq7/Anxa2/Erbin/Flot2/Sra1/Hmgn3/Satb2/Wdr75/Flot1/Nfia/Fgfr3/Ascc2/Cryab/Hmgn2/Ash2l/Flna/Cbx1/Tle5/Mta3/Hmgn1/Chp1/Vhl/Ptprn/Nolc1/Ilk/Mycbp/Pdcd4/Cib1/Pbx1/Wwc2/Nfix/Xrcc5/Mecp2/Myo1c/Ddx21/Nos1/Prdx3/Ptbp1/Ptprk/Bcl7a/Ahi1/Gabpa/Ap3b1/Nrbf2/Adnp/Hmgn5/Psip1/Foxj3/Rhog/Nfyb/Dkk3/Anxa3/Stat1/Pias1/Stat2/Hmg…
277	Gils_TDP_brain_recovery_female	GO:0032386	regulation of intracellular transport	115	0.260168	2.69798	5.56715777820855e-06	0.000453414	0.000373097	2357	tags=59%, list=37%, signal=38%	Apod/Jak2/Nucb1/Gbp4/Mavs/Anxa2/Use1/Lamp1/Cryab/Flna/Rint1/Actn2/Chp1/Nolc1/Cib1/Ehd2/Mlc1/Mecp2/Myo1c/Thoc2/Stom/Pdcd5/Bag3/Pcm1/Cd81/Os9/Bag4/Tpr/Asph/Hcls1/Fis1/Nup62/Rbm4/Tcaf1/Thoc5/Numa1/Akap1/Sar1b/Sumo1/Wnk1/Stx18/Sar1a/Map2/Rab21/Scfd1/Snx3/Fez1/Ndel1/Emd/Ank3/Reep1/Hap1/Svip/Mtmr2/Parl/Abca2/Nup58/Nedd4/Eif3e/Vamp7/Nsun2/Snx12/Src/Nf1/Arf1/Xpo1/Scp2/Rab23
278	Gils_TDP_brain_recovery_female	GO:0051254	positive regulation of RNA metabolic process	299	0.17767	2.59046	8.08084594916587e-06	0.000618104	0.000508614	3673	tags=72%, list=58%, signal=32%	Jak2/Kmt2a/Foxo3/Rbm3/Mrtfa/Hmga1/Ptms/Mavs/Actn4/Ptma/Coq7/Anxa2/Sra1/Hmgn3/Satb2/Wdr75/Nfia/Srsf1/Tra2b/Ash2l/Mta3/Pnpt1/Ptprn/Nolc1/Ilk/Pbx1/Srsf5/Nfix/Mecp2/Myo1c/Ddx21/Nos1/Ptbp1/Ahi1/Gabpa/Ap3b1/Nrbf2/Dcp2/Psip1/Foxj3/Rhog/Nfyb/Stat1/Pias1/Stat2/Lsm1/Hmgb2/Smyd3/Meis2/Fadd/Cdk12/Sfr1/Traf6/Cirbp/Cd81/Ccpg1/Baz1b/Cd38/Asph/Nelfa/Atrx/Tra2a/Arnt2/Hcls1/Nfib/Prdx6/Nup62/Kdm1a/Bcl9/Egln1/Mef2c/…
279	Gils_TDP_brain_recovery_female	GO:0006355	regulation of DNA-templated transcription	428	0.15715	2.50286	8.15143657969128e-06	0.000618104	0.000508614	3936	tags=74%, list=62%, signal=30%	Jak2/Kmt2a/Creg1/Ehmt2/Foxo3/Mrtfa/Hmga1/Lrp8/Brd7/Cav1/Ptms/Gbp4/Mavs/C1qbp/Actn4/Ptma/Coq7/Anxa2/Erbin/Flot2/Sra1/Hmgn3/Satb2/Wdr75/Flot1/Nfia/Fgfr3/Ascc2/Cryab/Hmgn2/Ash2l/Flna/Cbx1/Tle5/Mta3/Hmgn1/Chp1/Vhl/Ptprn/Nolc1/Ilk/Mycbp/Pdcd4/Cib1/Pbx1/Wwc2/Nfix/Xrcc5/Mecp2/Myo1c/Ddx21/Nos1/Prdx3/Ptbp1/Ptprk/Bcl7a/Ahi1/Gabpa/Ap3b1/Nrbf2/Adnp/Hmgn5/Psip1/Foxj3/Rhog/Nfyb/Dkk3/Anxa3/Stat1/Pias1/Stat2/Hmg…
280	Gils_TDP_brain_recovery_female	GO:0006357	regulation of transcription by RNA polymerase II	302	0.173619	2.5329	9.60448891473919e-06	0.000682689	0.000561759	4079	tags=78%, list=64%, signal=29%	Jak2/Kmt2a/Ehmt2/Foxo3/Mrtfa/Hmga1/Brd7/Cav1/Ptms/Gbp4/Mavs/C1qbp/Actn4/Ptma/Coq7/Anxa2/Sra1/Hmgn3/Satb2/Nfia/Fgfr3/Hmgn2/Ash2l/Cbx1/Tle5/Mta3/Hmgn1/Vhl/Ptprn/Pbx1/Wwc2/Nfix/Mecp2/Myo1c/Ddx21/Nos1/Ptbp1/Bcl7a/Ahi1/Gabpa/Ap3b1/Nrbf2/Adnp/Hmgn5/Psip1/Foxj3/Nfyb/Stat1/Pias1/Stat2/Hmgb2/Smyd3/Bag3/Meis2/Nacc1/Fadd/Cdk12/Traf6/Cd81/Fubp1/Ccpg1/Baz1b/Tpr/Nelfa/Atrx/Nrip2/Arnt2/Hcls1/Cbx3/Nfib/Hmgb3/Kdm…
281	Gils_TDP_brain_recovery_female	GO:0010558	negative regulation of macromolecule biosynthetic process	390	0.162271	2.53029	9.62408436043499e-06	0.000682689	0.000561759	3891	tags=74%, list=61%, signal=30%	Apod/Ehmt2/Cd59a/Foxo3/Rbm3/Hmga1/Brd7/Rnps1/Paip2/Cav1/Gbp4/Irgm1/C1qbp/Coq7/Erbin/Flot2/Satb2/Terf2/Lmna/Fbll1/Ptprc/Fgfr3/Lmnb1/Srsf1/Cryab/Smyd5/Srsf6/Xdh/Hmgn2/Flna/Cbx1/Tle5/Mta3/Gstp1/Grb10/Bbs2/Vhl/Pnpt1/Pdcd4/Wwc2/Nfix/Xrcc5/Mecp2/Cptp/Lgmn/Ptbp1/Lmnb2/Ptprk/Gabpa/Adnp/Dcp2/Pym1/Akap8/Dkk3/Pias1/Lsm1/Hmgb2/Bag3/Nacc1/Nat10/Traf6/Tsn/Cirbp/Ace/Tia1/Cd38/Tpr/Nelfa/Atrx/Basp1/Nrip2/Hcls1/Cb…
282	Gils_TDP_brain_recovery_female	GO:0030099	myeloid cell differentiation	75	0.303649	2.62401	1.03321196928076e-05	0.00071001	0.000584241	2295	tags=63%, list=36%, signal=40%	Jak2/Isg15/Myh9/Foxo3/Hmga1/C1qc/Fgfr3/Flna/Tmod3/Cib1/Nfix/Prdx3/Lyn/Gabpa/Ap3b1/Gab2/Stat1/Hmgb2/Meis2/Fadd/Traf6/Cd81/Kit/Hcls1/Hmgb3/Kdm1a/Mef2c/Thoc5/Cnot4/Hmgb1/Lbr/Pir/Ncor1/Wasf2/Stat3/Jmjd6/Creb1/Enpp1/Actn1/Ank1/Ufl1/P4htm/Src/Ldb1/Ercc2/Nf1/Ptbp3
283	Gils_TDP_brain_recovery_female	GO:0099175	regulation of postsynapse organization	62	-0.289747	-2.98102	1.14062699771281e-05	0.00071664	0.000589696	2528	tags=71%, list=40%, signal=43%	Dhx36/Ephb2/Tsc2/Kif1a/Apoe/Itsn1/Rbmx/Ube3a/Cdc42/Vps35/Grin1/Nlgn3/Fyn/Pak3/Mfn1/Lzts3/Opa1/Abi2/Dbnl/Cdk5/Numb/Mark2/Mfn2/Cdkl5/Tanc2/Tanc1/Ncan/Grid1/Lrfn2/Ptprf/Nlgn1/Stau2/Ptprs/Dnm1l/Ptprd/Kalrn/Dvl1/Epha4/Lrfn4/Ngef/Epha7/Asap1/Nrcam/Dgkb
284	Gils_TDP_brain_recovery_female	GO:0099003	vesicle-mediated transport in synapse	110	-0.218018	-2.95079	1.13822376598313e-05	0.00071664	0.000589696	1476	tags=48%, list=23%, signal=38%	Hip1/Ophn1/Braf/Cdk5/Mff/Numb/Rims3/Pick1/Rab8a/Syt1/Cspg5/Nlgn2/Sv2a/Ctbp2/Ap3b2/Ap3m2/Ap3d1/Hpca/Nlgn1/Ap1s2/Stx1b/Pclo/Aak1/Ap3s1/Doc2a/Syt7/Ap2s1/Syn1/Synj1/Erc2/Rims1/Ap2a2/Itsn2/Dnm1l/Rab3a/Sv2c/Sv2b/Trim9/Syt2/Dvl1/Amph/Vamp2/Ap2m1/Bsn/Ap2b1/Syt12/Vamp1/Ap2a1/Syn3/Prrt2/Akap5/Stx1a/Gsg1l
285	Gils_TDP_brain_recovery_female	GO:0045935	positive regulation of nucleobase-containing compound metabolic process	332	0.168613	2.52568	1.13578355056092e-05	0.00071664	0.000589696	4315	tags=82%, list=68%, signal=28%	Jak2/Kmt2a/Foxo3/Nos3/Rbm3/Mrtfa/Hmga1/Brd7/Ptms/Mavs/Actn4/Ptma/Coq7/Anxa2/Sra1/Hmgn3/Satb2/Wdr75/Terf2/Nfia/Ptprc/Srsf1/Tra2b/Ash2l/Mta3/Pnpt1/Ptprn/Nolc1/Ilk/Pbx1/Srsf5/Nfix/Xrcc5/Mecp2/Myo1c/Ddx21/Nos1/Ptbp1/Bcl7a/Ahi1/Gabpa/Ap3b1/Nrbf2/Dcp2/Psip1/Foxj3/Rhog/Nfyb/Anxa3/Stat1/Pias1/Stat2/Lsm1/Hmgb2/Smyd3/Meis2/Fadd/Cdk12/Sfr1/Traf6/Cirbp/Cd81/Ccpg1/Baz1b/Cd38/Asph/Nelfa/Otud4/Atrx/Tra2a/Arnt2/…
286	Gils_TDP_brain_recovery_female	GO:0097061	dendritic spine organization	46	-0.33097	-2.80994	1.5218339316349e-05	0.000929587	0.000764922	3169	tags=85%, list=50%, signal=43%	Ckap5/Pten/Wasl/Tiam1/Lrrk2/Dhx36/Ephb2/Kif1a/Hdac6/Apoe/Abl2/Ube3a/Cdc42/Vps35/Grin1/Nlgn3/Fyn/Pak3/Mfn1/Lzts3/Opa1/Abi2/Dbnl/Cdk5/Ephb3/Insr/Pick1/Mfn2/Tanc2/Tanc1/Epha5/Nlgn1/Stau2/Dnm1l/Dlg4/Kalrn/Dvl1/Epha4/Ngef
287	Gils_TDP_brain_recovery_female	GO:0007416	synapse assembly	75	-0.251787	-2.80119	1.68442530367865e-05	0.0010011	0.000823763	2535	tags=68%, list=40%, signal=41%	Arf6/Nptx1/Ephb2/Ntrk2/Crk/Vps35/Lrfn3/Mdga2/Grin1/Efnb2/Magi2/Nlgn3/C1ql3/Rhoa/Lzts3/Gsk3b/Ntrk3/Dbnl/Cdk5/Ephb3/Cadm1/Numb/Sdk2/Flrt1/Slit2/Rap2a/Gria1/Nlgn2/Flrt3/Tpbg/Nlgn1/Stau2/Gnpat/Pclo/Negr1/Ptprs/Ptprd/Dlg4/Dvl1/Gpc4/Lrfn4/Epha7/Bsn/Lrfn5/Lrtm2/Flrt2/Nptn/Akap5/Icam5/Lrrn3/Gpm6a
288	Gils_TDP_brain_recovery_female	GO:0031328	positive regulation of cellular biosynthetic process	425	0.152442	2.42961	1.74888092666039e-05	0.00101205	0.000832777	3937	tags=74%, list=62%, signal=30%	Jak2/Kmt2a/Isg15/Myh9/Cd44/Foxo3/Nos3/Rbm3/Mrtfa/Hmga1/Brd7/Cav1/Ptms/Mavs/Dpy30/C1qbp/Actn4/Ptma/Coq7/Hspb1/Anxa2/Sra1/Hmgn3/Satb2/Wdr75/Terf2/Uqcc2/Flot1/Lmna/Nfia/Ptprc/Srsf1/Tra2b/Ash2l/Mbp/Mta3/Chp1/Ptprn/Nolc1/Ilk/Soat1/Ddah2/Pbx1/Srsf5/Nfix/Xrcc5/Mecp2/Myo1c/Ddx21/Nos1/Ptbp1/Ahi1/Gabpa/Ap3b1/Nrbf2/Hmgn5/Psip1/Pym1/Foxj3/Rhog/Nfyb/Stat1/Pdcd5/Pias1/Stat2/Hmgb2/Smyd3/Meis2/Rftn1/Fadd/Nat10/C…
289	Gils_TDP_brain_recovery_female	GO:0099173	postsynapse organization	105	-0.212664	-2.82172	1.90956800689808e-05	0.0010662	0.000877338	2535	tags=64%, list=40%, signal=39%	Arf6/Dhx36/Nptx1/Ephb2/Tsc2/Kif1a/Hdac6/Apoe/Abl2/Itsn1/Rbmx/Ube3a/Cdc42/Crk/Vps35/Grin1/Magi2/Nlgn3/Fyn/Pak3/C1ql3/Mfn1/Lzts3/Opa1/Abi2/Rac1/Dlg2/Ntrk3/Dbnl/Ophn1/Cdk5/Ephb3/Insr/Cadm1/Numb/Pick1/Hip1r/Mark2/Mfn2/Cdkl5/Tanc2/Tanc1/Ncan/Epha5/Nlgn2/Grid1/Lrfn2/Ptprf/Nlgn1/Rock2/Stau2/Ptprs/Dnm1l/Ptn/Ptprd/Dlg4/Kalrn/Dvl1/Epha4/Lrfn4/Ngef/Epha7/Dgkz/Asap1/Rac3/Nrcam/Dgkb
290	Gils_TDP_brain_recovery_female	GO:0048813	dendrite morphogenesis	74	-0.254064	-2.7926	1.98791777502238e-05	0.0010662	0.000877338	2528	tags=68%, list=40%, signal=41%	Dhx36/Ephb2/Kif1a/Hdac6/Abl2/Ube3a/Cdc42/Grin1/Mink1/Nlgn3/Fyn/Pak3/Mfn1/Lzts3/Stk11/Opa1/Hecw1/Gsk3b/Abi2/Rac1/Dbnl/Cdk5/Ephb3/Numb/Rap2a/Mfn2/Cdkl5/Tanc2/Prex2/Tnik/Epha5/Abi1/Ptprf/Tpbg/Hecw2/Nlgn1/Rock2/Stau2/Nsmf/Vldlr/Dnm1l/Ptn/Ptprd/Dlg4/Kalrn/Dvl1/Epha4/Ngef/Dclk1/Akap5
291	Gils_TDP_brain_recovery_female	GO:0099504	synaptic vesicle cycle	88	-0.226684	-2.70071	1.95043237190315e-05	0.0010662	0.000877338	1454	tags=49%, list=23%, signal=38%	Ophn1/Braf/Cdk5/Mff/Rims3/Syt1/Cspg5/Nlgn2/Sv2a/Ctbp2/Ap3b2/Ap3m2/Ap3d1/Nlgn1/Ap1s2/Stx1b/Pclo/Ap3s1/Doc2a/Syt7/Ap2s1/Syn1/Synj1/Erc2/Rims1/Itsn2/Dnm1l/Rab3a/Sv2c/Sv2b/Trim9/Syt2/Dvl1/Amph/Vamp2/Ap2m1/Bsn/Ap2b1/Syt12/Vamp1/Syn3/Prrt2/Stx1a
292	Gils_TDP_brain_recovery_female	GO:0006325	chromatin organization	121	0.245237	2.60743	2.04336020952395e-05	0.00106985	0.000880335	2931	tags=67%, list=46%, signal=37%	Jak2/Kmt2a/Ehmt2/Hmga1/Brd7/Dpy30/Ptma/Hmgn3/Satb2/Lmna/Lmnb1/Smyd5/Hmgn2/Ash2l/Cbx1/Mta3/Hmgn1/Hpf1/Mecp2/Myo1c/Ddx21/Lmnb2/Bcl7a/Hmgn5/Psip1/Smyd3/Baz1b/Tpr/Atrx/Cbx3/Kdm1a/Pcid2/Mta2/Tada3/Hmgb1/Men1/Mbd2/Hdac1/Ncor1/Dek/Actb/Mbd3/Cenpv/Glyr1/Grwd1/Tdrd3/Hdgf/Rbbp4/Lamc1/Nasp/Rbbp5/Wdr5/Jmjd6/Sf3b1/Set/Skp1/Cbx5/Glmn/Gpx4/Sin3a/Sox9/Rbbp7/Brd4/Tbr1/Eny2/Padi2/Chd5/Chd4/Ubr2/Hcfc1/Sfpq/Atg5/Hda…
293	Gils_TDP_brain_recovery_female	GO:0060997	dendritic spine morphogenesis	33	-0.401604	-2.89571	2.2361205387595e-05	0.00113408	0.000933194	3120	tags=91%, list=49%, signal=46%	Pten/Wasl/Tiam1/Lrrk2/Dhx36/Ephb2/Kif1a/Hdac6/Ube3a/Cdc42/Nlgn3/Pak3/Mfn1/Lzts3/Opa1/Abi2/Dbnl/Cdk5/Ephb3/Mfn2/Tanc2/Epha5/Nlgn1/Stau2/Dnm1l/Dlg4/Kalrn/Dvl1/Epha4/Ngef
294	Gils_TDP_brain_recovery_female	GO:0009891	positive regulation of biosynthetic process	431	0.15389	2.45505	2.26919864887922e-05	0.00113408	0.000933194	3937	tags=74%, list=62%, signal=30%	Jak2/Kmt2a/Isg15/Myh9/Cd44/Foxo3/Nos3/Rbm3/Mrtfa/Hmga1/Brd7/Cav1/Ptms/Mavs/Dpy30/C1qbp/Actn4/Ptma/Coq7/Hspb1/Anxa2/Sra1/Hmgn3/Satb2/Wdr75/Terf2/Uqcc2/Flot1/Lmna/Nfia/Ptprc/Srsf1/Tra2b/Suco/Ash2l/Mbp/Mta3/Chp1/Abcg1/Ptprn/Nolc1/Ilk/Soat1/Ddah2/Pbx1/Srsf5/Nfix/Xrcc5/Mecp2/Myo1c/Ddx21/Nos1/Ptbp1/Ahi1/Gabpa/Ap3b1/Nrbf2/Hmgn5/Psip1/Pym1/Foxj3/Rhog/Nfyb/Stat1/Pdcd5/Pias1/Stat2/Hmgb2/Smyd3/Meis2/Rftn1/F…
295	Gils_TDP_brain_recovery_female	GO:0071345	cellular response to cytokine stimulus	137	0.232022	2.54324	2.63301869237616e-05	0.00128667	0.00105875	1753	tags=46%, list=28%, signal=34%	Jak2/Ifit3/Lsp1/Gbp2/Isg15/Ifit1/Cav1/Gbp4/Mavs/Irgm1/Actn4/Erbin/Palm3/Ptprc/Srsf1/Bbs2/Mrc1/Pnpt1/Ptprn/Ilk/Crhbp/Cib1/Xrcc5/Myo1c/Spry4/Lyn/Nfyb/Stat1/Bcat2/Gab1/Capg/Stat2/Flnb/Grem2/Fadd/Traf6/Htra2/Kit/Bag4/Tpr/Otud4/Hcls1/Lrch1/Ptprt/Srsf7/Cntfr/Dapk1/Hmgb1/Asah1/Enah/Vamp3/Lims1/Wnk1/Stk39/Crkl/Syk/Evl/Pde12/Jagn1/Hdgf/Cpne1/Stat3/Numbl
296	Gils_TDP_brain_recovery_female	GO:0003008	system process	369	-0.104887	-2.6457	3.18390318802909e-05	0.00152204	0.00125243	1517	tags=38%, list=24%, signal=31%	Abca7/Abi2/Rac1/Dlg2/Egfr/Ntrk3/Braf/Cdk5/Mgll/Cnr1/Cdk9/Tppp/Myh1/Prrt1/Tbce/Uba6/Hip1r/Wdr1/Slit2/Mfn2/Smad3/Aplp2/Tusc3/Dpp6/Nisch/Cnnm4/Tanc1/Rcan1/Gsk3a/Ubr3/Csmd1/Pak5/Gria1/Nlgn2/Apoa1/Shc3/Ptprj/Aldoa/Tpbg/Grm1/Nlgn1/Casp3/Rock2/Dmxl2/Ap1s2/Mpp2/Madd/Stx1b/Pclo/Pak6/Phf24/Tmod1/Kcnd2/Cbr3/Ddhd2/Scn2b/Taco1/Pgam2/Synj1/Rcan2/Jph3/Coch/Myl4/Pde4d/Kcna2/Rims1/Asic1/Rin1/Gpd1l/Scn8a/Uba5/Dnm1…
297	Gils_TDP_brain_recovery_female	GO:0007269	neurotransmitter secretion	66	-0.2588	-2.68448	4.36502304619315e-05	0.00199973	0.0016455	986	tags=45%, list=16%, signal=39%	Sv2a/Ctbp2/Nlgn1/Stx1b/Pclo/Lin7a/Doc2a/Syt7/Syn1/Synj1/Erc2/Rims1/Asic1/Dnm1l/Rab3a/Sv2c/Sv2b/Trim9/Syt2/Dvl1/Vamp2/Pak1/Syt12/Vamp1/Syn3/Prrt2/Stx1a/Grm8/Sphk1/Kcnc4
298	Gils_TDP_brain_recovery_female	GO:0099643	signal release from synapse	66	-0.2588	-2.68448	4.36502304619315e-05	0.00199973	0.0016455	986	tags=45%, list=16%, signal=39%	Sv2a/Ctbp2/Nlgn1/Stx1b/Pclo/Lin7a/Doc2a/Syt7/Syn1/Synj1/Erc2/Rims1/Asic1/Dnm1l/Rab3a/Sv2c/Sv2b/Trim9/Syt2/Dvl1/Vamp2/Pak1/Syt12/Vamp1/Syn3/Prrt2/Stx1a/Grm8/Sphk1/Kcnc4
299	Gils_TDP_brain_recovery_female	GO:0061061	muscle structure development	146	0.222971	2.52987	5.03459116859957e-05	0.0022594	0.00185918	1978	tags=49%, list=31%, signal=34%	Myl9/Cd9/Myh10/Myh11/Myh9/Myl6/Lama2/Mrtfa/Brd7/Cav1/Myl6b/Ptcd2/Actn4/Flnc/Flot2/Sra1/Uqcc2/Flot1/Lmna/Cryab/Actn2/Tmod3/Mbnl1/Ilk/Frs2/Pdcd4/Ehd2/Nfix/Mtm1/Mecp2/Csrp1/Ptbp1/Nid1/Bcl2/Pias1/Tmod2/Flnb/Smyd3/Lamb2/Myh14/Dmd/Cd81/Kit/Speg/Kdm1a/Uchl1/Bcl9/Egln1/Mef2c/Rbm4/Nr2c2/Foxk1/Cntfr/Dner/Sin3b/Pgm5/Actb/Dock1/Lamb1/S100b/Qki/Ctdp1/Lamc1/Emd/Mef2d/Mylk/Stim1/Creb1/Glmn/Tpm1/Actn1
300	Gils_TDP_brain_recovery_female	GO:0031327	negative regulation of cellular biosynthetic process	399	0.152106	2.37724	6.06401814636721e-05	0.00266695	0.00219454	3114	tags=60%, list=49%, signal=33%	Apod/Ehmt2/Cd59a/Foxo3/Rbm3/Hmga1/Brd7/Rnps1/Paip2/Cav1/Gbp4/Irgm1/C1qbp/Coq7/Erbin/Flot2/Satb2/Terf2/Lmna/Fbll1/Ptprc/Fgfr3/Lmnb1/Srsf1/Cryab/Smyd5/Srsf6/Xdh/Hmgn2/Flna/Cbx1/Tle5/Mta3/Gstp1/Grb10/Bbs2/Vhl/Pnpt1/Pdcd4/Wwc2/Nfix/Xrcc5/Mecp2/Cptp/Lgmn/Ptbp1/Lmnb2/Ptprk/Gabpa/Adnp/Dcp2/Pym1/Akap8/Dkk3/Pias1/Lsm1/Hmgb2/Bag3/Nacc1/Nat10/Traf6/Tsn/Cirbp/Ace/Tia1/Cd38/Tpr/Nelfa/Atrx/Basp1/Nrip2/Hcls1/Cb…
301	Gils_TDP_brain_recovery_female	GO:0106027	neuron projection organization	50	-0.302897	-2.69465	6.30317745811626e-05	0.00271778	0.00223636	3169	tags=82%, list=50%, signal=41%	Ckap5/Pten/Wasl/Map1a/Tiam1/Lrrk2/Dhx36/Ephb2/Kif1a/Hdac6/Apoe/Abl2/Ube3a/Cdc42/Vps35/Grin1/Nlgn3/Fyn/Pak3/Mfn1/Lzts3/Opa1/Gsk3b/Abi2/Dbnl/Cdk5/Ephb3/Insr/Pick1/Mfn2/Tanc2/Tanc1/Epha5/Nlgn1/Stau2/Dnm1l/Dlg4/Kalrn/Dvl1/Epha4/Ngef
302	Gils_TDP_brain_recovery_female	GO:0016079	synaptic vesicle exocytosis	47	-0.30387	-2.6068	7.04122475911824e-05	0.00297588	0.00244874	1453	tags=57%, list=23%, signal=45%	Braf/Rims3/Syt1/Cspg5/Sv2a/Ctbp2/Nlgn1/Stx1b/Pclo/Doc2a/Syt7/Syn1/Synj1/Erc2/Rims1/Dnm1l/Rab3a/Sv2c/Sv2b/Trim9/Syt2/Dvl1/Vamp2/Syt12/Vamp1/Prrt2/Stx1a
303	Gils_TDP_brain_recovery_female	GO:1902680	positive regulation of RNA biosynthetic process	260	0.174461	2.41716	7.17243417713029e-05	0.00297588	0.00244874	4249	tags=82%, list=67%, signal=28%	Jak2/Kmt2a/Foxo3/Mrtfa/Hmga1/Ptms/Mavs/Actn4/Ptma/Coq7/Anxa2/Sra1/Hmgn3/Satb2/Wdr75/Nfia/Ash2l/Mta3/Ptprn/Nolc1/Ilk/Pbx1/Nfix/Mecp2/Myo1c/Ddx21/Nos1/Ptbp1/Ahi1/Gabpa/Ap3b1/Nrbf2/Psip1/Foxj3/Rhog/Nfyb/Stat1/Pias1/Stat2/Hmgb2/Smyd3/Meis2/Fadd/Cdk12/Sfr1/Traf6/Cd81/Ccpg1/Baz1b/Cd38/Asph/Nelfa/Atrx/Arnt2/Hcls1/Nfib/Nup62/Kdm1a/Bcl9/Egln1/Mef2c/Pcid2/Mta2/Nr2c2/Foxk1/Thoc5/Tada3/Ttc5/Hmgb1/Men1/Ccnk/M…
304	Gils_TDP_brain_recovery_female	GO:0045893	positive regulation of DNA-templated transcription	258	0.17554	2.42763	8.76627315856248e-05	0.00354694	0.00291865	3673	tags=72%, list=58%, signal=32%	Jak2/Kmt2a/Foxo3/Mrtfa/Hmga1/Ptms/Mavs/Actn4/Ptma/Coq7/Anxa2/Sra1/Hmgn3/Satb2/Wdr75/Nfia/Ash2l/Mta3/Ptprn/Nolc1/Ilk/Pbx1/Nfix/Mecp2/Myo1c/Ddx21/Nos1/Ptbp1/Ahi1/Gabpa/Ap3b1/Nrbf2/Psip1/Foxj3/Rhog/Nfyb/Stat1/Pias1/Stat2/Hmgb2/Smyd3/Meis2/Fadd/Cdk12/Sfr1/Traf6/Cd81/Ccpg1/Baz1b/Cd38/Asph/Nelfa/Atrx/Arnt2/Hcls1/Nfib/Nup62/Kdm1a/Bcl9/Egln1/Mef2c/Pcid2/Mta2/Nr2c2/Foxk1/Thoc5/Tada3/Ttc5/Hmgb1/Men1/Ccnk/M…
305	Gils_TDP_brain_recovery_female	GO:0009890	negative regulation of biosynthetic process	405	0.147879	2.32369	8.87139233992993e-05	0.00354694	0.00291865	3114	tags=60%, list=49%, signal=33%	Apod/Ehmt2/Cd59a/Foxo3/Rbm3/Hmga1/Brd7/Rnps1/Paip2/Cav1/Gbp4/Irgm1/C1qbp/Coq7/Erbin/Flot2/Satb2/Terf2/Lmna/Fbll1/Ptprc/Fgfr3/Lmnb1/Srsf1/Cryab/Smyd5/Srsf6/Xdh/Hmgn2/Flna/Cbx1/Tle5/Mta3/Gstp1/Grb10/Bbs2/Vhl/Pnpt1/Pdcd4/Wwc2/Nfix/Xrcc5/Mecp2/Cptp/Lgmn/Ptbp1/Lmnb2/Ptprk/Gabpa/Adnp/Dcp2/Pym1/Akap8/Dkk3/Pias1/Lsm1/Hmgb2/Bag3/Nacc1/Nat10/Traf6/Tsn/Cirbp/Ace/Tia1/Cd38/Tpr/Nelfa/Atrx/Basp1/Nrip2/Hcls1/Cb…
306	Gils_TDP_brain_recovery_female	GO:0071824	protein-DNA complex organization	130	0.223247	2.42186	9.29846267734285e-05	0.00365131	0.00300452	2931	tags=65%, list=46%, signal=35%	Jak2/Kmt2a/Ehmt2/Hmga1/Brd7/Dpy30/Ptma/Hmgn3/Satb2/Lmna/Lmnb1/Smyd5/Hmgn2/Ash2l/Cbx1/Mta3/Hmgn1/Hpf1/Mecp2/Myo1c/Ddx21/Lmnb2/Bcl7a/Hmgn5/Psip1/Pias1/Smyd3/Baz1b/Tpr/Atrx/Cbx3/Kdm1a/Pcid2/Mta2/Tada3/Hmgb1/Men1/Mbd2/Hdac1/Ncor1/Dek/Actb/Mbd3/Cenpv/Glyr1/Grwd1/Tdrd3/Hdgf/Rbbp4/Lamc1/Nasp/Rbbp5/Wdr5/Jmjd6/Sf3b1/Set/Skp1/Cbx5/Creb1/Glmn/Gpx4/Sin3a/Sox9/Rbbp7/Brd4/Tbr1/Eny2/Padi2/Med4/Chd5/Chd4/Ubr2/Hc…
307	Gils_TDP_brain_recovery_female	GO:0051963	regulation of synapse assembly	48	-0.281117	-2.44191	0.000116956	0.00451204	0.00371279	2535	tags=71%, list=40%, signal=43%	Arf6/Ephb2/Ntrk2/Vps35/Lrfn3/Mdga2/Grin1/Nlgn3/Rhoa/Lzts3/Gsk3b/Ntrk3/Ephb3/Numb/Flrt1/Slit2/Rap2a/Nlgn2/Flrt3/Tpbg/Nlgn1/Stau2/Negr1/Ptprs/Ptprd/Dlg4/Gpc4/Lrfn4/Epha7/Lrfn5/Lrtm2/Flrt2/Icam5/Lrrn3
308	Gils_TDP_brain_recovery_female	GO:0007215	glutamate receptor signaling pathway	19	-0.450984	-2.43431	0.00013278	0.0050342	0.00414245	938	tags=63%, list=15%, signal=54%	Grm1/Kcnb1/Grm2/Grm5/Kalrn/Grm7/Plcb1/Grm4/Gria2/Cpeb4/Grm8/Grm3
309	Gils_TDP_brain_recovery_female	GO:0036465	synaptic vesicle recycling	45	-0.299734	-2.52031	0.00013544	0.00504799	0.0041538	1454	tags=56%, list=23%, signal=43%	Ophn1/Cdk5/Mff/Syt1/Nlgn2/Ap3b2/Ap3m2/Ap3d1/Nlgn1/Ap1s2/Stx1b/Pclo/Ap3s1/Syt7/Ap2s1/Synj1/Itsn2/Dnm1l/Rab3a/Syt2/Amph/Vamp2/Ap2m1/Ap2b1/Stx1a
310	Gils_TDP_brain_recovery_female	GO:0030048	actin filament-based movement	42	0.359075	2.50901	0.00014491	0.00531096	0.00437019	1606	tags=52%, list=25%, signal=39%	Myo1g/Myh10/Myh9/Myo1d/Myl6/Cav1/Myl6b/Actn4/Myo5a/Flna/Myrip/Myo1c/Myo6/Nos1/Parva/Myh14/Syne2/Sun2/Sumo1/Akap9/Evl/Wasf2
311	Gils_TDP_brain_recovery_female	GO:0061001	regulation of dendritic spine morphogenesis	25	-0.412383	-2.53302	0.000191017	0.00688602	0.00566624	2845	tags=88%, list=45%, signal=49%	Tiam1/Lrrk2/Dhx36/Ephb2/Kif1a/Ube3a/Nlgn3/Pak3/Mfn1/Lzts3/Opa1/Abi2/Dbnl/Cdk5/Mfn2/Tanc2/Nlgn1/Stau2/Dnm1l/Kalrn/Epha4/Ngef
312	Gils_TDP_brain_recovery_female	GO:0034097	response to cytokine	150	0.211148	2.41266	0.000224874	0.00797576	0.00656295	1753	tags=44%, list=28%, signal=33%	Jak2/Ifit3/Lsp1/Gbp2/Isg15/Ifit1/Cav1/Gbp4/Mavs/Irgm1/Actn4/Erbin/Palm3/Ptprc/Srsf1/Timp2/Tle5/Bbs2/Mrc1/Pnpt1/Ptprn/Ilk/Crhbp/Cib1/Xrcc5/Myo1c/Spry4/Lyn/Bcl2/Nfyb/Stat1/Bcat2/Gab1/Capg/Stat2/Flnb/Grem2/Fadd/Traf6/Htra2/Kit/Bag4/Tpr/Otud4/Hcls1/Lrch1/Ptprt/Srsf7/Cntfr/Dapk1/Hmgb1/Asah1/Enah/Vamp3/Lims1/Wnk1/Stk39/Crkl/Syk/Evl/Pde12/Jagn1/Hdgf/Cpne1/Stat3/Numbl
313	Gils_TDP_brain_recovery_female	GO:1903311	regulation of mRNA metabolic process	95	0.246045	2.37074	0.000234445	0.00806832	0.00663912	3840	tags=83%, list=61%, signal=33%	Rbm3/Rnps1/Ptcd2/C1qbp/Srsf2/Srsf1/Tra2b/Srsf6/Srrm1/Pnpt1/Ptbp1/Dcp2/Lsm1/Cirbp/Tia1/Bag4/Tra2a/Prdx6/Pcid2/Rbm4/Srsf7/Celf3/Srsf4/Ttc5/Pum2/Dcp1a/Sltm/Pde12/Qki/Puf60/Nup98/Csdc2/Ago2/Jmjd6/Rock1/Rbm25/Rida/Pcbp4/Srpk1/Apex1/Fmr1/Safb2/Srsf3/Ddx5/Sf3b4/Ptbp3/Fto/Fus/Rbm39/Mbnl2/Ncbp1/Cnot1/Rbm10/Dhx9/Son/Celf4/Snw1/Fxr1/Rbm8a/Larp1/Rbm42/Cnot3/Paip1/Sap18/Fxr2/Csde1/Leo1/Dcps/Ddx17/Cdc73/Pum1/L…
314	Gils_TDP_brain_recovery_female	GO:0010629	negative regulation of gene expression	252	0.167971	2.3177	0.000234822	0.00806832	0.00663912	3673	tags=71%, list=58%, signal=31%	Apod/Cd59a/Rbm3/Rnps1/Paip2/Gbp4/Irgm1/C1qbp/Erbin/Flot2/Terf2/Lmna/Fbll1/Ptprc/Fgfr3/Lmnb1/Srsf1/Cryab/Smyd5/Srsf6/Xdh/Tle5/Gstp1/Bbs2/Vhl/Pnpt1/Pdcd4/Mecp2/Cptp/Lgmn/Ptbp1/Lmnb2/Adnp/Dcp2/Pym1/Akap8/Lsm1/Hmgb2/Tsn/Cirbp/Ace/Tia1/Tpr/Atrx/Cbx3/Kdm1a/Mef2c/Pcid2/Snd1/Rbm4/Srsf7/Nav3/Srsf4/Dapk1/Tsnax/Ttc5/Hmgb1/Ago3/Pum2/Prkra/Mbd2/Dcp1a/Edc3/Hdac1/Scrib/Ncor1/Parp1/Crkl/Mbd3/Rgcc/Thoc1/Pde12/Cen…
315	Gils_TDP_brain_recovery_female	GO:0032496	response to lipopolysaccharide	47	0.33128	2.43853	0.000269084	0.00883159	0.00726718	1371	tags=49%, list=22%, signal=39%	Jak2/Gbp2/Nos3/Irgm1/Erbin/Cmpk2/Abca1/Palm3/Gstp1/Mrc1/Pdcd4/Nos1/Prdx3/Lyn/Akap8/Stat1/Hmgb2/Traf6/Ace/Mef2c/Nr2c2/Hmgb1/Nqo1
316	Gils_TDP_brain_recovery_female	GO:0001508	action potential	46	-0.284187	-2.41275	0.000265319	0.00883159	0.00726718	1480	tags=57%, list=23%, signal=44%	Ntrk3/Cnr1/Kcnc2/Dpp6/Gria1/Kcnb1/Kcnd2/Scn2b/Kcna2/Gpd1l/Scn8a/Hcn4/Kcnh7/Fgf12/Dlg1/Drd1/Hcn1/Scn1b/Ryr2/Scn1a/Nrcam/Kcna1/Scn3b/Scn9a/Scn4b/Kcnc4
317	Gils_TDP_brain_recovery_female	GO:0032259	methylation	46	0.320928	2.33933	0.000263648	0.00883159	0.00726718	3624	tags=87%, list=57%, signal=38%	Kmt2a/Ehmt2/Coq3/Fbll1/Inmt/Smyd5/Ash2l/Coq5/Mtrr/Mecp2/Tfb1m/Smyd3/Nelfa/Mtap/Mta2/Hnmt/Parp1/Nop2/Wdr6/Mrm1/Rab3d/Rbbp5/Wdr5/Cmtr1/Nelfe/Nsun2/Ilf3/Rab3b/Hcfc1/As3mt/Gamt/Mto1/Akt1/Tgs1/Comt/Tpmt/Mepce/Ramac/Setd3/Larp7
318	Gils_TDP_brain_recovery_female	GO:0051253	negative regulation of RNA metabolic process	204	0.1807	2.33485	0.000310324	0.0100353	0.00825769	3840	tags=75%, list=61%, signal=31%	Ehmt2/Foxo3/Hmga1/Brd7/Rnps1/Cav1/Gbp4/C1qbp/Coq7/Satb2/Fgfr3/Srsf1/Cryab/Srsf6/Hmgn2/Flna/Cbx1/Tle5/Mta3/Vhl/Pdcd4/Wwc2/Nfix/Xrcc5/Mecp2/Ptbp1/Ptprk/Gabpa/Dkk3/Pias1/Hmgb2/Bag3/Nacc1/Traf6/Cirbp/Cd38/Bag4/Tpr/Nelfa/Basp1/Nrip2/Hcls1/Cbx3/Nfib/Snx6/Kdm1a/Pex14/Prdx5/Mef2c/Pcid2/Zc3h4/Mta2/Nr2c2/Foxk1/Srsf7/Srsf4/Tada3/Hmgb1/Men1/Sin3b/Lims1/Sumo1/Mbd2/Hdac1/Ncor1/Parp1/Mbd3/Qki/Hdgf/Rbbp4/Stat3/W…
319	Gils_TDP_brain_recovery_female	GO:0048667	cell morphogenesis involved in neuron differentiation	205	-0.12963	-2.57378	0.000314963	0.0100377	0.00825967	2546	tags=56%, list=40%, signal=35%	Aplp1/Dhx36/Smad4/Nptx1/Ephb2/Tsc2/Ntrk2/Kif1a/Hdac6/Apoe/Abl2/Nrdc/Ube3a/Szt2/Cdc42/Fgfr2/Grin1/Rufy3/Efnb2/Usp9x/Pak2/L1cam/Mink1/Nlgn3/Fyn/Atg7/Pak3/Als2/Mfn1/Brsk2/Kif5c/Unc5a/Lzts3/Stk11/Opa1/Hecw1/Gsk3b/Cntn6/Abi2/Rac1/Ntrk3/Dbnl/Ophn1/Braf/Cdk5/Mgll/Ephb3/Trio/Rab10/Numb/Tbce/Rab8a/Mark2/Cntn1/Slit2/Rap2a/Islr2/Mfn2/Aplp2/Cdkl5/Mt3/Tanc2/Ephb6/Prex2/Tnik/Epha5/Ntng1/Abi1/Lmtk2/Trpv2/Flrt3/…
320	Gils_TDP_brain_recovery_female	GO:0048812	neuron projection morphogenesis	230	-0.124799	-2.5308	0.000333791	0.0104858	0.00862839	2546	tags=56%, list=40%, signal=35%	Aplp1/Dhx36/Smad4/Nptx1/Ephb2/Tsc2/Ntrk2/Kif1a/Hdac6/Apoe/Abl2/Syt3/Nrdc/Ube3a/Szt2/Cdc42/Fgfr2/Grin1/Rufy3/Efnb2/Usp9x/Pak2/L1cam/Mink1/Nlgn3/Fyn/Taok3/Atg7/Pak3/Als2/Mfn1/Nyap2/Brsk2/Kif5c/Unc5a/Lzts3/Stk11/Opa1/Hecw1/Gsk3b/Cntn6/Abi2/Rac1/Egfr/Ntrk3/Dbnl/Braf/Cdk5/Mgll/Ephb3/Trio/Rab10/Numb/Tbce/Rab8a/Syt1/Flrt1/Mark2/Cntn1/Slit2/Rap2a/Islr2/Mfn2/Aplp2/Cdkl5/Cpne5/Mt3/Tanc2/Ephb6/Prex2/Tnik/Ep…
321	Gils_TDP_brain_recovery_female	GO:0006836	neurotransmitter transport	75	-0.213254	-2.3725	0.000339254	0.0105073	0.00864607	986	tags=41%, list=16%, signal=35%	Sv2a/Ctbp2/Nlgn1/Stx1b/Pclo/Lin7a/Doc2a/Syt7/Syn1/Synj1/Erc2/Rims1/Asic1/Dnm1l/Rab3a/Sv2c/Sv2b/Trim9/Syt2/Dvl1/Vamp2/Pak1/Syt12/Vamp1/Syn3/Prrt2/Stx1a/Grm8/Gpm6b/Sphk1/Kcnc4
322	Gils_TDP_brain_recovery_female	GO:0045595	regulation of cell differentiation	300	0.153903	2.238	0.000345049	0.0105384	0.00867162	2465	tags=50%, list=39%, signal=32%	Gfap/Jak2/Enpp2/Isg15/Cd44/Foxo3/Lama2/Lrp8/Brd7/Cav1/Nucb2/Irgm1/Hspb1/Anxa2/Flot2/C1qc/Sra1/Uqcc2/Lmna/Ptprc/Fgfr3/Smyd5/Srsf6/Xdh/Suco/Timp2/Mbp/Mta3/Clic1/Vhl/Abcg1/Ilk/Frs2/Pdcd4/Cib1/Pbx1/Prom1/Xrcc5/Mecp2/Nos1/Lyn/Ptbp1/Nid1/Bcl7a/Ahi1/Gabpa/Ap3b1/Spart/Adnp/Bcl2/Efnb3/Sos2/Stat1/Ist1/Pias1/Lsm1/Hmgb2/Lamb2/Meis2/Pcm1/Reln/Fadd/Cdk12/Traf6/Tgm2/Map6/Dmd/Ace/Kit/Hcls1/Hmgb3/Limk1/Kdm1a/Dcx/…
323	Gils_TDP_brain_recovery_female	GO:0034330	cell junction organization	250	-0.109096	-2.30086	0.00035658	0.0107414	0.00883865	2460	tags=53%, list=39%, signal=34%	Ephb2/Tsc2/Ntrk2/Kif1a/Hdac6/Apoe/Abl2/Get1/Itsn1/Cabp1/Peak1/Rbmx/Ube3a/Ptpra/Cdc42/Crk/Rcc2/Vps35/Lrfn3/Mdga2/Fgfr2/Grin1/Efnb2/Pak2/L1cam/Magi2/Nlgn3/Pdpk1/Fyn/Pak3/C1ql3/Als2/Mfn1/Rhoa/Sez6/Pkp4/Lzts3/Slk/Rab8b/Wasf3/Opa1/Mpdz/Gsk3b/Abi2/Rac1/Dlg2/Ntrk3/Dbnl/Ophn1/Cdk5/Ephb3/Insr/Vmp1/Cadm1/Numb/Rims3/Prrt1/Dapk3/Pick1/Sdk2/Hip1r/Flrt1/Mark2/Wdr1/Slit2/Nbea/Rap2a/Mfn2/Smad3/Cdkl5/Tanc2/Fscn1/…
324	Gils_TDP_brain_recovery_female	GO:0022613	ribonucleoprotein complex biogenesis	111	0.227585	2.31447	0.000373667	0.011104	0.00913702	4160	tags=86%, list=66%, signal=30%	Kri1/Pwp2/C1qbp/Isy1/Nom1/Coil/Wdr75/Fbll1/Srsf1/Srsf6/Nop16/Eif2d/Mbnl1/Xrcc5/Ddx21/Tfb1m/Psip1/Nat10/Sf3a2/Nop58/Nop56/Aar2/Celf3/Ago3/Prkra/Rrp1/Sf3a1/Nop2/Puf60/Mrm1/Grwd1/Ago2/Nhp2/Dhx30/Sf3b1/Eif2a/Ngrn/Srpk1/Sf3a3/Mtrex/Las1l/Eif3a/Pin4/Tsr2/Luc7l/Nol9/Ercc2/Wbp11/Wdr12/Xpo1/Ipo4/Ncbp1/Nup88/Eif3d/Rbm10/Dhx9/Sbds/Celf4/Wdr18/Prpf3/Rrp12/Dkc1/Nol3/Gar1/Strap/Cpsf6/Lsm4/Efl1/Gnl3l/Tsc1/Lsm2/…
325	Gils_TDP_brain_recovery_female	GO:0007186	G protein-coupled receptor signaling pathway	117	-0.168952	-2.33653	0.000424326	0.0124412	0.0102374	2267	tags=56%, list=36%, signal=37%	Cdc42/Gpr26/Arrb2/Plcb3/Tyro3/Rit2/Dgkq/Tub/Dgke/Hrh1/Gipc1/Mgrn1/Abhd6/Vip/Prex1/Gnb5/Rgs17/Rac1/Adrm1/Ric8b/Mgll/Cnr1/Insr/Grk5/Pick1/Rgs10/Pld2/Adcy2/Prex2/Gsk3a/Rgs7/Apoa1/S1pr1/Grm1/Rock2/Grm2/Gkap1/Phf24/Rac2/Gnai3/Pde4d/Rgs12/Adcy9/Rgs20/Anxa7/Grm5/Pde4a/Grm7/Adcy5/Rgs8/Rgs9/Dgkz/Pde2a/Plcb1/Gnal/Adcy8/Rgs14/Drd1/Grm4/Itpr1/Gnai1/Dgkb/Akap5/Grm8/Grm3/Ednra
326	Gils_TDP_brain_recovery_female	GO:0002237	response to molecule of bacterial origin	48	0.321283	2.38689	0.000437781	0.0125023	0.0102877	1371	tags=48%, list=22%, signal=38%	Jak2/Gbp2/Nos3/Irgm1/Erbin/Cmpk2/Abca1/Palm3/Gstp1/Mrc1/Pdcd4/Nos1/Prdx3/Lyn/Akap8/Stat1/Hmgb2/Traf6/Ace/Mef2c/Nr2c2/Hmgb1/Nqo1
327	Gils_TDP_brain_recovery_female	GO:0019221	cytokine-mediated signaling pathway	64	0.27875	2.28583	0.000435143	0.0125023	0.0102877	3041	tags=72%, list=48%, signal=38%	Jak2/Isg15/Cav1/Mavs/Irgm1/Actn4/Palm3/Ptprc/Srsf1/Bbs2/Ptprn/Ilk/Cib1/Lyn/Stat1/Gab1/Stat2/Grem2/Fadd/Traf6/Kit/Otud4/Cntfr/Lims1/Wnk1/Stk39/Syk/Jagn1/Cpne1/Stat3/Numbl/Jak1/Sin3a/Irak1/Cnot9/Src/Padi2/Prkn/Nup85/Hdac4/Ube2k/Akt1/Tbk1/Nol3/Traf3/Oxsr1
328	Gils_TDP_brain_recovery_female	GO:0031056	regulation of histone modification	15	0.496096	2.1404	0.000504815	0.0142319	0.0117109	2474	tags=87%, list=39%, signal=53%	Ehmt2/Mecp2/Myo1c/Ddx21/Nfyb/Baz1b/Nelfa/Dek/Wdr5/Sf3b1/Nelfe/Nfyc/Hcfc1
329	Gils_TDP_brain_recovery_female	GO:0051965	positive regulation of synapse assembly	22	-0.407222	-2.39369	0.000577166	0.0160657	0.0132198	1568	tags=68%, list=25%, signal=51%	Gsk3b/Ntrk3/Ephb3/Flrt1/Slit2/Nlgn2/Flrt3/Tpbg/Nlgn1/Stau2/Ptprd/Dlg4/Lrtm2/Flrt2/Lrrn3
330	Gils_TDP_brain_recovery_female	GO:0042303	molting cycle	25	0.405794	2.24228	0.000665785	0.0179561	0.0147754	2844	tags=84%, list=45%, signal=46%	Lrig1/Myo5a/Nom1/Bcl2/Numa1/Gorab/Pum2/Hdac1/Fa2h/Lamc1/Nsdhl/Sos1/Sox9/Nsun2/Ldb1/Ercc2/Nf1/Clock/Apc/Nipbl/Akt1
331	Gils_TDP_brain_recovery_female	GO:0042633	hair cycle	25	0.405794	2.24228	0.000665785	0.0179561	0.0147754	2844	tags=84%, list=45%, signal=46%	Lrig1/Myo5a/Nom1/Bcl2/Numa1/Gorab/Pum2/Hdac1/Fa2h/Lamc1/Nsdhl/Sos1/Sox9/Nsun2/Ldb1/Ercc2/Nf1/Clock/Apc/Nipbl/Akt1
332	Gils_TDP_brain_recovery_female	GO:0006631	fatty acid metabolic process	91	0.237275	2.23188	0.000669579	0.0179561	0.0147754	4259	tags=89%, list=67%, signal=30%	Fmo1/Cav1/Nucb2/Myo5a/Aig1/Ptgds/Sgpl1/Gstp1/Gstm7/Acot1/Oxsm/Acot2/Ivd/Fads2/Eci2/Acads/Ech1/Tecr/Hacd2/Acot9/Cryl1/Dcaf5/Asah1/Mecr/Cpt2/Asah2/Ncor1/Pdk3/Fa2h/Cbr4/Acbd5/Qki/Naaa/Cpt1a/Pdk1/Enpp1/Gpx4/Abcd3/Sco1/Sox9/Acot8/Acadm/Scp2/Acsf2/Acad9/Cygb/Anxa1/Them4/Gcdh/Abhd3/Acox3/Ptgr2/Abcd2/Pdk2/Degs1/Akt1/Acaca/Cpt1c/Acox1/Etfb/Mcat/Acsl5/Eci1/Gpx1/Acsl6/Pex5/Hacd3/Mif/Fabp5/Acsf3/Mgst3/Mtor/G…
333	Gils_TDP_brain_recovery_female	GO:0001505	regulation of neurotransmitter levels	77	-0.215748	-2.44033	0.000682917	0.0180189	0.0148271	986	tags=42%, list=16%, signal=36%	Sv2a/Ctbp2/Nlgn1/Stx1b/Pclo/Lin7a/Doc2a/Syt7/Syn1/Synj1/Erc2/Rims1/Asic1/Dnm1l/Rab3a/Sv2c/Pde1b/Sv2b/Trim9/Syt2/Dvl1/Vamp2/Pak1/Syt12/Vamp1/Syn3/Prrt2/Stx1a/Grm8/Gpm6b/Sphk1/Kcnc4
334	Gils_TDP_brain_recovery_female	GO:0050890	cognition	110	-0.171521	-2.32147	0.000688307	0.0180189	0.0148271	1517	tags=45%, list=24%, signal=34%	Abca7/Abi2/Egfr/Braf/Cdk5/Cnr1/Prrt1/Uba6/Tusc3/Tanc1/Rcan1/Csmd1/Pak5/Gria1/Shc3/Tpbg/Casp3/Ap1s2/Pak6/Cbr3/Ddhd2/Taco1/Synj1/Rcan2/Jph3/Pde4d/Asic1/Rin1/Bace1/Ptn/Pde1b/Gmfb/Grm5/Kalrn/Grm7/Amph/Calb1/Pak1/Plcb1/Adcy8/Rgs14/Drd1/Grm4/Synpo/Nptx2/Vdac3/Nptn/Ldlr/Vdac1
335	Gils_TDP_brain_recovery_female	GO:0006936	muscle contraction	60	0.285271	2.2772	0.000697308	0.0180398	0.0148442	957	tags=37%, list=15%, signal=31%	Hsbp1/Myh11/Tpm4/Myl6/Cav1/Myl6b/Calm2/Srsf1/Flna/Actn2/Tpm2/Tmod3/Bbs2/Anxa6/Ryr3/Nos1/Tmod2/Myh14/Dmd/Tpm3/Kit/Cd38
336	Gils_TDP_brain_recovery_female	GO:0051028	mRNA transport	42	0.326227	2.27948	0.000726503	0.0185765	0.0152859	2590	tags=71%, list=41%, signal=43%	Srsf1/Nxf1/Thoc2/Nup37/Tpr/Nup43/Nup62/Pcid2/Thoc5/Srsf7/Wnk1/Thoc1/Cetn2/Qki/Nup93/Nup98/Nup35/Bicd2/Thoc6/Ncbp3/Nsun2/Fmr1/Srsf3/Eny2/Xpo1/Sec13/Ncbp1/Nup88/Dhx9/Nup85
337	Gils_TDP_brain_recovery_female	GO:0140238	presynaptic endocytosis	40	-0.292916	-2.32608	0.00075269	0.0188087	0.015477	1454	tags=55%, list=23%, signal=43%	Ophn1/Cdk5/Mff/Syt1/Nlgn2/Ap3b2/Ap3m2/Ap3d1/Nlgn1/Aak1/Ap3s1/Syt7/Ap2s1/Synj1/Itsn2/Dnm1l/Syt2/Amph/Vamp2/Ap2m1/Ap2b1/Stx1a
338	Gils_TDP_brain_recovery_female	GO:0006511	ubiquitin-dependent protein catabolic process	157	-0.137939	-2.30663	0.000745611	0.0188087	0.015477	4037	tags=79%, list=64%, signal=29%	Xpo1/Faf1/Clock/Sumo3/Ubxn1/Rnf14/Ubr2/Ubl7/Cd2ap/Apc/Prkn/Rack1/Snf8/Ufd1/Chmp7/Ube2k/Rnf11/Ubl4a/Wwp1/Akt1/Vps36/Mta1/Pcbp2/Ubr1/Cdc27/Gid8/Chmp5/Ccar2/Arrb1/Clu/Vps25/Vps4a/Ubap1/Pten/Chmp6/Bag6/Ltn1/Uba1/Keap1/Ube4b/Uchl3/Tbl1x/Axin1/Map1a/Vps4b/Mkrn2/Pcnp/Aup1/Araf/Amfr/Psmd6/Lrrk2/Uchl5/Ube4a/Eloc/Herc2/Psmd4/Psmd8/Psmd3/Stt3b/Trim3/Cul4a/Psmd1/Hdac6/Psmd2/Cul3/Ube3a/Ube3c/Ate1/Crbn/Park7/A…
339	Gils_TDP_brain_recovery_female	GO:0051090	regulation of DNA-binding transcription factor activity	72	0.257225	2.20212	0.00077087	0.0190465	0.0156727	2068	tags=54%, list=33%, signal=37%	Jak2/Lrp8/Cav1/Mavs/Erbin/Flot2/Hmgn3/Flot1/Flna/Chp1/Cib1/Pbx1/Nfix/Prdx3/Anxa3/Reln/Traf6/Kit/Mtpn/Hcls1/Kdm1a/Pex14/Rwdd1/Egln1/Men1/Bud31/Sumo1/Adcy1/Syk/Rgcc/Carf/Stat3/Phb2/Jmy/Igf1r/Enpp1/Crtc1/Irak1/Ufl1
340	Gils_TDP_brain_recovery_female	GO:0050773	regulation of dendrite development	59	-0.235468	-2.33392	0.00078244	0.0191176	0.0157312	2535	tags=66%, list=40%, signal=40%	Arf6/Dhx36/Ephb2/Ntrk2/Crk/Grin1/Pak3/Clip1/Mfn1/Rhoa/Sez6/Prex1/Stk11/Opa1/Hecw1/Gsk3b/Dbnl/Numb/Carm1/Rap2a/Mfn2/Cdkl5/Tnik/Gsk3a/Mark1/Ptprf/Hecw2/Stau2/Csmd3/Nsmf/Vldlr/Dnm1l/Ptn/Ptprd/Dlg4/Cobl/Kalrn/Epha4/Akap5
341	Gils_TDP_brain_recovery_female	GO:0048858	cell projection morphogenesis	237	-0.110708	-2.23795	0.000836694	0.0197838	0.0162793	2546	tags=54%, list=40%, signal=34%	Aplp1/Dhx36/Smad4/Nptx1/Ephb2/Tsc2/Ntrk2/Kif1a/Hdac6/Apoe/Abl2/Syt3/Nrdc/Ube3a/Szt2/Cdc42/Fgfr2/Grin1/Rufy3/Efnb2/Usp9x/Pak2/L1cam/Mink1/Nlgn3/Fyn/Taok3/Atg7/Pak3/Als2/Mfn1/Nyap2/Brsk2/Kif5c/Unc5a/Lzts3/Stk11/Opa1/Hecw1/Gsk3b/Cntn6/Abi2/Rac1/Egfr/Ntrk3/Dbnl/Braf/Cdk5/Mgll/Ephb3/Trio/Rab10/Numb/Tbce/Rab8a/Syt1/Flrt1/Mark2/Cntn1/Slit2/Rap2a/Islr2/Mfn2/Aplp2/Cdkl5/Cpne5/Mt3/Tanc2/Cspg5/Ephb6/Prex2/T…
342	Gils_TDP_brain_recovery_female	GO:0031507	heterochromatin formation	19	0.457962	2.19726	0.000828875	0.0197838	0.0162793	1589	tags=68%, list=25%, signal=51%	Lmna/Lmnb1/Mecp2/Lmnb2/Tpr/Atrx/Cbx3/Kdm1a/Hmgb1/Mbd2/Hdac1/Mbd3/Cenpv
343	Gils_TDP_brain_recovery_female	GO:0045934	negative regulation of nucleobase-containing compound metabolic process	228	0.163516	2.18996	0.000835731	0.0197838	0.0162793	3840	tags=74%, list=61%, signal=30%	Ehmt2/Foxo3/Hmga1/Brd7/Rnps1/Cav1/Gbp4/C1qbp/Coq7/Satb2/Terf2/Fgfr3/Srsf1/Cryab/Srsf6/Hmgn2/Flna/Cbx1/Tle5/Mta3/Vhl/Pdcd4/Wwc2/Nfix/Xrcc5/Mecp2/Ptbp1/Ptprk/Gabpa/Dcp2/Dkk3/Pias1/Hmgb2/Bag3/Nacc1/Nat10/Traf6/Cirbp/Cd38/Bag4/Tpr/Nelfa/Basp1/Nrip2/Hcls1/Cbx3/Nfib/Fis1/Stn1/Snx6/Kdm1a/Pex14/Prdx5/Mef2c/Pcid2/Zc3h4/Mta2/Nr2c2/Foxk1/Srsf7/Srsf4/Tada3/Hmgb1/Men1/Sin3b/Lims1/Sumo1/Mbd2/Hdac1/Ncor1/Parp1/…
344	Gils_TDP_brain_recovery_female	GO:0030097	hemopoiesis	160	0.182966	2.13882	0.000865403	0.0202449	0.0166588	2579	tags=54%, list=41%, signal=33%	Jak2/Kmt2a/Isg15/Myh9/Cd44/Foxo3/Hmga1/Brd7/Irgm1/Jam3/Hspb1/C1qc/Ptprc/Fgfr3/Sgpl1/Flna/Tmod3/Ston2/Cib1/Pbx1/Nfix/Xrcc5/Anln/Prdx3/Lyn/Itfg2/Gabpa/Ap3b1/Gab2/Bcl2/Sos2/Stat1/Hmgb2/Meis2/Syvn1/Fadd/Traf6/Cd81/Ace/Fubp1/Kit/Hcls1/Hmgb3/Kdm1a/Mef2c/Pcid2/Thoc5/Srsf4/Cnot4/Hmgb1/Men1/Lbr/Pir/Ncor1/Actb/Dock1/Syk/Top2b/Wasf2/Stat3/Jmjd6/Sos1/Creb1/Enpp1/Actn1/Sin3a/Ank1/Ufl1/Dock7/P4htm/Abl1/Src/Ldb…
345	Gils_TDP_brain_recovery_female	GO:0006338	chromatin remodeling	93	0.230208	2.19827	0.000886318	0.0205159	0.0168818	2931	tags=66%, list=46%, signal=36%	Kmt2a/Brd7/Dpy30/Satb2/Lmna/Lmnb1/Smyd5/Ash2l/Mta3/Hpf1/Mecp2/Myo1c/Ddx21/Lmnb2/Bcl7a/Psip1/Smyd3/Baz1b/Tpr/Atrx/Cbx3/Kdm1a/Pcid2/Mta2/Hmgb1/Men1/Mbd2/Hdac1/Dek/Actb/Mbd3/Cenpv/Glyr1/Grwd1/Hdgf/Rbbp4/Nasp/Rbbp5/Wdr5/Jmjd6/Sf3b1/Set/Skp1/Glmn/Sin3a/Sox9/Rbbp7/Brd4/Tbr1/Padi2/Chd5/Chd4/Ubr2/Hcfc1/Sfpq/Hdac4/Atf2/Nipbl/Ssrp1/Mta1/Znfx1
346	Gils_TDP_brain_recovery_female	GO:0060998	regulation of dendritic spine development	38	-0.289995	-2.22099	0.000898244	0.0205754	0.0169307	2668	tags=74%, list=42%, signal=43%	Hdac2/Mtor/Arf6/Dhx36/Cpeb3/Ephb2/Tsc2/Kif1a/Apoe/Itsn1/Ube3a/Nlgn3/Pak3/Mfn1/Opa1/Rac1/Dbnl/Mfn2/Cdkl5/Tanc2/Nlgn2/Nlgn1/Stau2/Ptprs/Dnm1l/Kalrn/Ngef/Asap1
347	Gils_TDP_brain_recovery_female	GO:0044248	cellular catabolic process	382	0.140005	2.17164	0.000951216	0.0215642	0.0177443	4117	tags=76%, list=65%, signal=28%	Gfap/Enpp2/Creg1/Ehmt2/Foxo3/Nos3/Hmga1/Galc/Rnps1/Irgm1/Myo5a/Gsto1/Anxa2/Aig1/Dnph1/Sgpl1/Srsf1/Xdh/Timp2/Pnpt1/Mtrr/Lamp2/Gstm7/Ldhd/Mtm1/Trnt1/Cptp/Nos1/Acot2/Prdx3/Lgmn/Ptbp1/Hibch/Nrbf2/Tpp1/Dcp2/Pym1/Bcl2/Adal/Ivd/Eci2/Bcat2/Dhrsx/Lsm1/Acads/Bag3/Pon2/Nudt4/Prdx4/Traf6/Gns/Pld1/Cirbp/Fhit/Htra2/Ace/Aldh2/Naga/Fis1/Arsa/Optn/Prdx6/Prdx5/Pcid2/Zc3h4/Snd1/Hexa/Hnmt/Foxk1/Aifm1/Dapk1/Cryl1/Ttc…
348	Gils_TDP_brain_recovery_female	GO:0007611	learning or memory	105	-0.17304	-2.29597	0.000973545	0.0218452	0.0179755	1517	tags=45%, list=24%, signal=35%	Abca7/Abi2/Egfr/Braf/Cdk5/Cnr1/Prrt1/Uba6/Tanc1/Rcan1/Csmd1/Pak5/Gria1/Shc3/Tpbg/Casp3/Ap1s2/Pak6/Ddhd2/Taco1/Synj1/Rcan2/Jph3/Pde4d/Asic1/Rin1/Bace1/Ptn/Pde1b/Gmfb/Grm5/Kalrn/Grm7/Amph/Calb1/Pak1/Plcb1/Adcy8/Rgs14/Drd1/Grm4/Synpo/Nptx2/Vdac3/Nptn/Ldlr/Vdac1
349	Gils_TDP_brain_recovery_female	GO:1903312	negative regulation of mRNA metabolic process	25	0.397019	2.1938	0.000995034	0.0221018	0.0181868	3139	tags=88%, list=50%, signal=45%	Rnps1/C1qbp/Srsf1/Srsf6/Ptbp1/Cirbp/Bag4/Srsf7/Srsf4/Qki/Pcbp4/Fmr1/Ptbp3/Fus/Rbm10/Dhx9/Celf4/Larp1/Rbm42/Paip1/Sap18/Csde1
350	Gils_TDP_brain_recovery_female	GO:0060538	skeletal muscle organ development	39	0.327902	2.20885	0.00101365	0.022115	0.0181976	2980	tags=77%, list=47%, signal=41%	Myl6/Cav1/Myl6b/Uqcc2/Flot1/Mbnl1/Nfix/Mtm1/Bcl2/Flnb/Myh14/Dmd/Bcl9/Mef2c/Cntfr/Dner/Sin3b/S100b/Emd/Mef2d/Nf1/Ddx5/Dag1/Hdac4/Snw1/Fxr1/Xk/Lemd2/Hdac5/Plec
351	Gils_TDP_brain_recovery_female	GO:0019228	neuronal action potential	19	-0.397766	-2.14705	0.00101574	0.022115	0.0181976	1201	tags=63%, list=19%, signal=51%	Dpp6/Gria1/Kcnd2/Kcna2/Scn8a/Fgf12/Drd1/Hcn1/Scn1a/Kcna1/Scn9a/Kcnc4
352	Gils_TDP_brain_recovery_female	GO:0048024	regulation of mRNA splicing, via spliceosome	51	0.298453	2.2506	0.00106021	0.0227387	0.0187108	2739	tags=71%, list=43%, signal=40%	Rbm3/Rnps1/C1qbp/Srsf2/Tra2b/Srsf6/Srrm1/Ptbp1/Cirbp/Tia1/Tra2a/Prdx6/Rbm4/Srsf7/Celf3/Srsf4/Qki/Puf60/Nup98/Jmjd6/Rbm25/Pcbp4/Fmr1/Srsf3/Ddx5/Sf3b4/Ptbp3/Rbm39/Mbnl2/Ncbp1/Rbm10/Son/Celf4/Snw1/Fxr1/Rbm8a
353	Gils_TDP_brain_recovery_female	GO:0009617	response to bacterium	91	0.231844	2.1808	0.00107017	0.0227387	0.0187108	1191	tags=36%, list=19%, signal=30%	Jak2/Ifit3/Gbp2/Isg15/Nos3/Ifit1/Cav1/Gbp4/Mavs/Irgm1/Erbin/Cmpk2/Abca1/Palm3/Mt2/Gstp1/Mrc1/Pdcd4/Nos1/Prdx3/Lyn/Akap8/Anxa3/Stat1/Hmgb2/Traf6/Pld1/Ace/Nfib/Optn/Tab3/Mef2c/Nr2c2
354	Gils_TDP_brain_recovery_female	GO:1903706	regulation of hemopoiesis	65	0.259962	2.13679	0.00107541	0.0227387	0.0187108	1273	tags=42%, list=20%, signal=34%	Isg15/Cd44/Foxo3/Brd7/Irgm1/Hspb1/C1qc/Ptprc/Fgfr3/Cib1/Lyn/Gabpa/Ap3b1/Sos2/Stat1/Hmgb2/Meis2/Fadd/Traf6/Hcls1/Hmgb3/Kdm1a/Mef2c/Pcid2/Thoc5/Cnot4/Hmgb1
355	Gils_TDP_brain_recovery_female	GO:0007162	negative regulation of cell adhesion	46	0.293407	2.13873	0.0011024	0.0230875	0.0189978	2317	tags=61%, list=37%, signal=39%	Apod/Jak2/Enpp2/Cd9/Cd44/Actn4/Jam3/Hspb1/Ptprc/Sdc4/Mbp/Gstp1/Spry4/Podxl/Hmgb1/Men1/Wnk1/Scrib/Rgcc/Lamb1/Jam2/Lrp1/Ajap1/Glmn/Abl1/Src/Nf1/Bcar1
356	Gils_TDP_brain_recovery_female	GO:0042692	muscle cell differentiation	96	0.228075	2.19872	0.00114318	0.0237157	0.0195147	1176	tags=36%, list=19%, signal=30%	Myl9/Cd9/Myh10/Myh11/Myh9/Lama2/Mrtfa/Ptcd2/Actn4/Flnc/Flot1/Lmna/Actn2/Tmod3/Frs2/Pdcd4/Ehd2/Mecp2/Csrp1/Ptbp1/Nid1/Bcl2/Pias1/Tmod2/Smyd3/Lamb2/Dmd/Cd81/Kit/Speg/Kdm1a/Uchl1/Bcl9/Mef2c/Rbm4
357	Gils_TDP_brain_recovery_female	GO:0043484	regulation of RNA splicing	69	0.260099	2.19784	0.00116239	0.0237705	0.0195599	3105	tags=72%, list=49%, signal=37%	Rbm3/Rnps1/C1qbp/Srsf2/Srsf1/Tra2b/Srsf6/Srrm1/Mbnl1/Srsf5/Ptbp1/Cdk12/Cirbp/Tia1/Tra2a/Prdx6/Rbm4/Srsf7/Celf3/Srsf4/Tada3/Qki/Puf60/Nup98/Jmjd6/Rbm25/Pcbp4/Pqbp1/Fmr1/Srsf3/Eny2/Ddx5/Sf3b4/Ptbp3/Fus/Rbm39/Mbnl2/Ncbp1/Rbm10/Son/Rbm12/Celf4/Snw1/Fxr1/Rbm8a/Rbm22/Rbm42/Sf3b3/Sap18/Fxr2
358	Gils_TDP_brain_recovery_female	GO:0098542	defense response to other organism	180	0.173049	2.11896	0.00116745	0.0237705	0.0195599	2986	tags=61%, list=47%, signal=33%	Jak2/Ifit3/Gbp2/Htra1/Isg15/C1qa/Lrp8/Ifit1/Cav1/Gbp4/Mavs/Irgm1/C1qbp/Erbin/C1qc/Lamp1/Flot1/Ptprc/C1qb/Hmgn2/Cotl1/Mrc1/Abcf3/Lamp2/Xrcc5/Cptp/Myo1c/Ddx21/Lyn/Ap3b1/Pja2/Bcl2/Akap8/Anxa3/Stat1/Capg/Stat2/Flnb/Hmgb2/Rftn1/Fadd/Traf6/Pld1/Otud4/Hmgb3/Optn/Tab3/N4bp3/Masp1/Dapk1/Hmgb1/Akap1/Pum2/Vamp3/Nqo1/Parp1/Syk/Evl/Pde12/Vapb/Jagn1/Syt11/Cybc1/Phb2/Enpp1/Jak1/Sin3a/Pqbp1/Nedd4/Irak1/Fgr/Vamp7…
359	Gils_TDP_brain_recovery_female	GO:0030218	erythrocyte differentiation	29	0.373405	2.20201	0.00119319	0.0240718	0.0198078	2464	tags=72%, list=39%, signal=44%	Jak2/Isg15/Foxo3/Hmga1/Tmod3/Lyn/Stat1/Hmgb2/Kit/Hcls1/Kdm1a/Ncor1/Stat3/Jmjd6/Ank1/Ufl1/P4htm/Ldb1/Ercc2/Ptbp3/Tcea1
360	Gils_TDP_brain_recovery_female	GO:0070828	heterochromatin organization	21	0.446965	2.26728	0.00123606	0.0246469	0.020281	1589	tags=67%, list=25%, signal=50%	Lmna/Lmnb1/Mecp2/Lmnb2/Tpr/Atrx/Cbx3/Kdm1a/Pcid2/Hmgb1/Mbd2/Hdac1/Mbd3/Cenpv
361	Gils_TDP_brain_recovery_female	GO:0002262	myeloid cell homeostasis	40	0.32582	2.21718	0.00125491	0.0246469	0.020281	2464	tags=68%, list=39%, signal=42%	Jak2/Isg15/Cd44/Foxo3/Hmga1/Jam3/Tmod3/Lyn/Stat1/Hmgb2/Kit/Hcls1/Kdm1a/Hmgb1/Ncor1/Stat3/Jmjd6/Ank1/Ufl1/P4htm/Ldb1/Ercc2/Nf1/Ptbp3/Prdx1/Anxa1/Tcea1
362	Gils_TDP_brain_recovery_female	GO:0030030	cell projection organization	459	-0.071682	-2.04964	0.00125532	0.0246469	0.020281	2546	tags=50%, list=40%, signal=32%	Aplp1/Mtor/Arf6/Dhx36/Smad4/Nptx1/Cpeb3/Git1/Ephb2/Wdr44/Stmn3/Tsc2/Ntrk2/Kif1a/Rala/Hdac6/Apoe/Abl2/Syt3/Itsn1/Rab35/Nrdc/Tapt1/Cul3/Ube3a/Szt2/Cdc42/Crk/Rcc2/Vps35/Fgfr2/Cul4b/Grin1/Rufy3/Shoc2/Mtss2/Dnal1/Efnb2/Rit2/Usp9x/Pak2/L1cam/Bag5/Ift22/Mink1/Tub/Mrtfb/Kif3b/Magi2/Nlgn3/Cspg4/Nck2/Arl3/Fyn/Taok3/Atg7/Pak3/Als2/Clip1/Fry/Bbs4/Mfn1/Rhoa/Nyap2/Crocc/Brsk2/Iqcb1/Kif5c/Itm2c/Sez6/Unc5a/Lzts3…
363	Gils_TDP_brain_recovery_female	GO:0043632	modification-dependent macromolecule catabolic process	160	-0.13374	-2.24145	0.00130321	0.0253607	0.0208684	4037	tags=79%, list=64%, signal=29%	Xpo1/Faf1/Clock/Sumo3/Ubxn1/Rnf14/Ubr2/Ubl7/Cd2ap/Apc/Prkn/Rack1/Snf8/Ufd1/Chmp7/Ube2k/Rnf11/Ubl4a/Wwp1/Akt1/Vps36/Mta1/Pcbp2/Ubr1/Cdc27/Gid8/Chmp5/Ccar2/Arrb1/Clu/Vps25/Vps4a/Ubap1/Pten/Chmp6/Bag6/Nedd8/Ltn1/Uba1/Keap1/Ube4b/Uchl3/Tbl1x/Axin1/Map1a/Vps4b/Mkrn2/Pcnp/Aup1/Araf/Amfr/Psmd6/Lrrk2/Uchl5/Ube4a/Eloc/Herc2/Psmd4/Psmd8/Psmd3/Stt3b/Trim3/Cul4a/Psmd1/Hdac6/Psmd2/Cul3/Ube3a/Ube3c/Ate1/Crbn/P…
364	Gils_TDP_brain_recovery_female	GO:0019941	modification-dependent protein catabolic process	159	-0.132455	-2.20699	0.0013708	0.025764	0.0212002	4037	tags=79%, list=64%, signal=29%	Xpo1/Faf1/Clock/Sumo3/Ubxn1/Rnf14/Ubr2/Ubl7/Cd2ap/Apc/Prkn/Rack1/Snf8/Ufd1/Chmp7/Ube2k/Rnf11/Ubl4a/Wwp1/Akt1/Vps36/Mta1/Pcbp2/Ubr1/Cdc27/Gid8/Chmp5/Ccar2/Arrb1/Clu/Vps25/Vps4a/Ubap1/Pten/Chmp6/Bag6/Nedd8/Ltn1/Uba1/Keap1/Ube4b/Uchl3/Tbl1x/Axin1/Map1a/Vps4b/Mkrn2/Pcnp/Aup1/Araf/Amfr/Psmd6/Lrrk2/Uchl5/Ube4a/Eloc/Herc2/Psmd4/Psmd8/Psmd3/Stt3b/Trim3/Cul4a/Psmd1/Hdac6/Psmd2/Cul3/Ube3a/Ube3c/Ate1/Crbn/P…
365	Gils_TDP_brain_recovery_female	GO:0006403	RNA localization	61	0.27395	2.20602	0.00133684	0.025764	0.0212002	3174	tags=75%, list=50%, signal=38%	Flot1/Srsf1/Nxf1/Pnpt1/Thoc2/Dcp2/Rftn1/Nup37/Tpr/Nop58/Nup43/Nup62/Pcid2/Thoc5/Srsf7/Pum2/Wnk1/Thoc1/Cetn2/Qki/Nup93/Nup98/Nup35/Bicd2/Thoc6/Ncbp3/Nsun2/Fmr1/Srsf3/Eny2/Xpo1/Sec13/Ncbp1/Nup88/Dhx9/Stau1/Nup85/Rbm8a/Dkc1/Sidt1/Cpsf6/Tsc1/G3bp2/Xpo5/Ckap5/Nup54
366	Gils_TDP_brain_recovery_female	GO:0120039	plasma membrane bounded cell projection morphogenesis	236	-0.10863	-2.2055	0.00134838	0.025764	0.0212002	2546	tags=54%, list=40%, signal=34%	Aplp1/Dhx36/Smad4/Nptx1/Ephb2/Tsc2/Ntrk2/Kif1a/Hdac6/Apoe/Abl2/Syt3/Nrdc/Ube3a/Szt2/Cdc42/Fgfr2/Grin1/Rufy3/Efnb2/Usp9x/Pak2/L1cam/Mink1/Nlgn3/Fyn/Taok3/Atg7/Pak3/Als2/Mfn1/Nyap2/Brsk2/Kif5c/Unc5a/Lzts3/Stk11/Opa1/Hecw1/Gsk3b/Cntn6/Abi2/Rac1/Egfr/Ntrk3/Dbnl/Braf/Cdk5/Mgll/Ephb3/Trio/Rab10/Numb/Tbce/Rab8a/Syt1/Flrt1/Mark2/Cntn1/Slit2/Rap2a/Islr2/Mfn2/Aplp2/Cdkl5/Cpne5/Mt3/Tanc2/Ephb6/Prex2/Tnik/Ep…
367	Gils_TDP_brain_recovery_female	GO:0045637	regulation of myeloid cell differentiation	39	0.322117	2.16988	0.00136254	0.025764	0.0212002	1273	tags=49%, list=20%, signal=39%	Isg15/Foxo3/C1qc/Fgfr3/Cib1/Lyn/Gabpa/Stat1/Hmgb2/Meis2/Fadd/Traf6/Hcls1/Hmgb3/Kdm1a/Mef2c/Thoc5/Cnot4/Hmgb1
368	Gils_TDP_brain_recovery_female	GO:0019439	aromatic compound catabolic process	113	0.20351	2.07847	0.00139258	0.0259516	0.0213546	3840	tags=79%, list=61%, signal=32%	Rnps1/Dnph1/Srsf1/Xdh/Pnpt1/Trnt1/Ptbp1/Dcp2/Pym1/Adal/Lsm1/Pon2/Nudt4/Cirbp/Fhit/Pcid2/Zc3h4/Snd1/Hnmt/Aifm1/Ttc5/Blvrb/Enpp4/Ago3/Pum2/Dcp1a/Edc3/Pde12/Qki/Csdc2/Pelo/Smg8/Ago2/Nudt9/Rock1/Rida/Pcbp4/Mtrex/Enpp1/Trir/Cnot9/Eif3e/Apex1/Nsun2/Exog/Fmr1/Ctif/Ddx5/Fto/Fus/Ncbp1/Cnot1/Rbm10/Dhx9/Sarm1/Lsm7/Xrn1/Fxr1/Hmox2/Rbm8a/Galt/Smg1/Pde1a/Larp1/Dkc1/Lsm4/Xrn2/Cnot3/Lsm2/Paip1/Fxr2/Csde1/Itpa/Sm…
369	Gils_TDP_brain_recovery_female	GO:0042391	regulation of membrane potential	116	-0.15433	-2.14074	0.00140462	0.0259559	0.0213581	1423	tags=41%, list=22%, signal=33%	Cdk5/Cnr1/Kcnc2/Rims3/Wdr1/Mfn2/Dpp6/Ano6/Gria1/Nlgn2/Rgs7/Nlgn1/Kcnb1/Mpp2/Stx1b/Pclo/Kcnd2/Bnip3/Kcna4/Scn2b/Kcna2/Rims1/Asic1/Gpd1l/Scn8a/Ptn/Dlg4/Hcn4/Mtch2/Kcnh7/Dvl1/Hcn3/Fgf12/Dlg1/Drd1/Hcn1/Scn1b/Ryr2/Bad/Scn1a/Nrcam/Stx1a/Kcna1/Kcnj9/Scn3b/Scn9a/Scn4b/Kcnc4
370	Gils_TDP_brain_recovery_female	GO:0031175	neuron projection development	357	-0.0883646	-2.18888	0.00142952	0.0261959	0.0215556	2546	tags=52%, list=40%, signal=33%	Aplp1/Mtor/Arf6/Dhx36/Smad4/Nptx1/Cpeb3/Git1/Ephb2/Stmn3/Tsc2/Ntrk2/Kif1a/Hdac6/Apoe/Abl2/Syt3/Itsn1/Rab35/Nrdc/Ube3a/Szt2/Cdc42/Crk/Fgfr2/Cul4b/Grin1/Rufy3/Shoc2/Efnb2/Rit2/Usp9x/Pak2/L1cam/Bag5/Mink1/Mrtfb/Magi2/Nlgn3/Cspg4/Nck2/Fyn/Taok3/Atg7/Pak3/Als2/Clip1/Fry/Bbs4/Mfn1/Rhoa/Nyap2/Brsk2/Kif5c/Itm2c/Sez6/Unc5a/Lzts3/Prex1/Kif3a/Gak/Stk11/Opa1/Mpdz/Hecw1/Gsk3b/Acsl4/Cntn6/Ehd1/Abi2/Rac1/Egfr/N…
371	Gils_TDP_brain_recovery_female	GO:0006401	RNA catabolic process	81	0.238775	2.14489	0.00153748	0.0279415	0.022992	3840	tags=83%, list=61%, signal=33%	Rnps1/Srsf1/Pnpt1/Trnt1/Ptbp1/Dcp2/Pym1/Lsm1/Cirbp/Pcid2/Zc3h4/Snd1/Ttc5/Ago3/Pum2/Dcp1a/Edc3/Pde12/Qki/Csdc2/Pelo/Smg8/Ago2/Rock1/Rida/Pcbp4/Mtrex/Trir/Cnot9/Eif3e/Apex1/Nsun2/Fmr1/Ctif/Ddx5/Fto/Fus/Ncbp1/Cnot1/Rbm10/Dhx9/Lsm7/Xrn1/Fxr1/Rbm8a/Smg1/Larp1/Dkc1/Lsm4/Xrn2/Cnot3/Lsm2/Paip1/Fxr2/Csde1/Smg9/Edc4/Dcps/Pum1/Ncbp2/Eloc/Grsf1/Elob/Wdr82/Mtor/Dhx36/Cpeb3
372	Gils_TDP_brain_recovery_female	GO:0051966	regulation of synaptic transmission, glutamatergic	30	-0.303736	-2.09739	0.00163516	0.0292784	0.0240921	2758	tags=77%, list=44%, signal=44%	Lrrk2/Atad1/Ntrk2/Grin1/Nlgn3/Grik2/Egfr/Ophn1/Cdk5/Cnr1/Syt1/Nlgn2/Grm1/Nlgn1/Grm2/Grm5/Grm7/Dgkz/Drd1/Grm4/Gria2/Grm8/Grm3
373	Gils_TDP_brain_recovery_female	GO:1901361	organic cyclic compound catabolic process	113	0.201592	2.05888	0.00163767	0.0292784	0.0240921	4012	tags=81%, list=63%, signal=30%	Rnps1/Dnph1/Srsf1/Xdh/Pnpt1/Trnt1/Ptbp1/Dcp2/Pym1/Adal/Lsm1/Nudt4/Cirbp/Fhit/Pcid2/Zc3h4/Snd1/Hnmt/Aifm1/Ttc5/Blvrb/Enpp4/Ago3/Pum2/Dcp1a/Edc3/Pde12/Qki/Csdc2/Pelo/Smg8/Ago2/Nudt9/Rock1/Rida/Pcbp4/Mtrex/Enpp1/Trir/Cnot9/Eif3e/Apex1/Nsun2/Exog/Fmr1/Ctif/Ddx5/Fto/Fus/Ncbp1/Cnot1/Rbm10/Dhx9/Sarm1/Lsm7/Xrn1/Fxr1/Hmox2/Rbm8a/Galt/Smg1/Pde1a/Larp1/Dkc1/Lsm4/Xrn2/Cnot3/Lsm2/Paip1/Fxr2/Csde1/Itpa/Smg9/Ed…
374	Gils_TDP_brain_recovery_female	GO:0048488	synaptic vesicle endocytosis	39	-0.281059	-2.19831	0.00167977	0.0297889	0.0245121	1454	tags=54%, list=23%, signal=42%	Ophn1/Cdk5/Mff/Syt1/Nlgn2/Ap3b2/Ap3m2/Ap3d1/Nlgn1/Ap3s1/Syt7/Ap2s1/Synj1/Itsn2/Dnm1l/Syt2/Amph/Vamp2/Ap2m1/Ap2b1/Stx1a
375	Gils_TDP_brain_recovery_female	GO:0019226	transmission of nerve impulse	29	-0.316328	-2.11691	0.00172257	0.0303035	0.0249356	1201	tags=55%, list=19%, signal=45%	Dpp6/Gria1/Kcnd2/Kcna2/Scn8a/Grm7/Pak1/Fgf12/Drd1/Hcn1/Scn1b/Scn1a/Nrcam/Kcna1/Scn9a/Kcnc4
376	Gils_TDP_brain_recovery_female	GO:0097479	synaptic vesicle localization	31	-0.307787	-2.15577	0.00177491	0.0309099	0.0254346	2198	tags=68%, list=35%, signal=44%	Fgfr2/Magi2/Nlgn3/Ctbp1/Kif5c/Cdk5/Nlgn2/Ap3b2/Ap3m2/Ap3d1/Nlgn1/Ap1s2/Madd/Pclo/Lin7a/Ap3s1/Syn1/Synj1/Rab3a/Bsn/Syn3
377	Gils_TDP_brain_recovery_female	GO:0006402	mRNA catabolic process	69	0.252052	2.12985	0.00178515	0.0309099	0.0254346	3218	tags=74%, list=51%, signal=37%	Rnps1/Srsf1/Pnpt1/Ptbp1/Dcp2/Pym1/Lsm1/Cirbp/Pcid2/Snd1/Ttc5/Ago3/Pum2/Dcp1a/Edc3/Pde12/Qki/Csdc2/Pelo/Smg8/Ago2/Rock1/Rida/Pcbp4/Cnot9/Eif3e/Apex1/Fmr1/Ctif/Ddx5/Fto/Fus/Ncbp1/Cnot1/Rbm10/Dhx9/Lsm7/Xrn1/Fxr1/Rbm8a/Smg1/Larp1/Lsm4/Xrn2/Cnot3/Lsm2/Paip1/Fxr2/Csde1/Smg9/Edc4
378	Gils_TDP_brain_recovery_female	GO:0030001	metal ion transport	180	-0.122463	-2.24954	0.00186444	0.0320304	0.0263566	2016	tags=48%, list=32%, signal=34%	Jph4/Abcb7/Sphk2/Fyn/Hrh1/Kcnh1/Akt2/Rhoa/Kcnj3/Vip/Myo1b/Hcn2/Sfxn1/Gnb5/Wwp2/Opa1/Hecw1/Atp4a/Cdk5/Plcg1/Vmp1/Kcnc2/Pick1/Akt3/Cntn1/Tmco1/Mt3/Tusc3/Dpp6/Ano6/Cnnm4/Micu1/Mcu/Ubr3/Rgs7/Lmtk2/Orai2/Trpv2/Ap3d1/Hpca/Hecw2/Kcnb1/Pml/Nipa1/Kcnd2/Kcnq5/Nsf/Kcna4/Scn2b/Jph3/Pde4d/Kcna2/Asic1/Gpd1l/Ibtk/Scn8a/Dnm1l/Hcn4/Kcnh7/Wnk3/Vamp2/Hcn3/Rgs9/Dpp10/Plcb1/Kcnj4/Fgf12/Dlg1/Drd1/Hcn1/Scn1b/Ryr2/Wfs1/…
379	Gils_TDP_brain_recovery_female	GO:0031346	positive regulation of cell projection organization	142	-0.138337	-2.13862	0.00196674	0.0330523	0.0271975	2540	tags=57%, list=40%, signal=35%	Mtor/Dhx36/Ephb2/Tsc2/Ntrk2/Rala/Apoe/Abl2/Nrdc/Tapt1/Cdc42/Grin1/Rufy3/Shoc2/Rit2/L1cam/Magi2/Fyn/Pak3/Clip1/Bbs4/Mfn1/Crocc/Rab8b/Stk11/Opa1/Gsk3b/Ehd1/Abi2/Brk1/Rac1/Ntrk3/Dbnl/Braf/Cnr1/Numb/Mark2/Cntn1/Mien1/Islr2/Mfn2/Cdkl5/Fscn1/Tnik/Trpv2/Ptprf/Nlgn1/Stau2/Lrrc7/Negr1/Tiam2/Rac2/Rhoq/Kif3c/Vldlr/Dnm1l/Robo2/Ptn/Ptprd/Dlg4/Arpc2/Cobl/Apbb1/Bmpr2/Kalrn/Dvl1/Epha4/Zeb2/Fgfr1/Pak1/Twf2/Megf8/…
380	Gils_TDP_brain_recovery_female	GO:0030155	regulation of cell adhesion	155	0.183853	2.12387	0.00196901	0.0330523	0.0271975	2390	tags=51%, list=38%, signal=33%	Apod/Jak2/Stx3/Enpp2/Cd9/Myh9/Cd44/Cd59a/Lama4/Lama2/Brd7/Cav1/Edil3/Irgm1/C1qbp/Actn4/Jam3/Hspb1/Flot2/Flot1/Ptprc/Flna/Sdc4/Mbp/Gstp1/Ilk/Cib1/Spry4/Lyn/Nid1/Ap3b1/Bcl2/Podxl/Efnb3/Rsu1/Lamb2/Fadd/Traf6/Tgm2/Dmd/Frmd5/Cd81/Bag4/Thy1/Adk/Hmgb1/Men1/Lims1/Wnk1/Scrib/Crkl/Actb/Dock1/Syk/Rgcc/Lamb1/Jam2/Lamc1/Taok2/Aif1/Ank3/Lrp1/Rock1/Ajap1/Glmn/Jak1/Tpm1/Irak1/Sox9/Efnb1/Abl1/Spg7/Src/Ldb1/Nf1/Fa…
381	Gils_TDP_brain_recovery_female	GO:0014909	smooth muscle cell migration	32	0.338815	2.07672	0.00194322	0.0330523	0.0271975	2243	tags=66%, list=35%, signal=43%	Myh9/Cav1/Myo5a/Gstp1/Grb10/Ilk/Parva/Bcl2/Gna13/Gna12/Ace/Mef2c/Aif1/Lrp1/Enpp1/Tpm1/Lpar1/Dock7/Apex1/Src/Nf1
382	Gils_TDP_brain_recovery_female	GO:0034314	Arp2/3 complex-mediated actin nucleation	15	-0.449501	-2.12031	0.00207138	0.0342479	0.0281813	1642	tags=73%, list=26%, signal=54%	Wasf3/Abi2/Brk1/Pick1/Hip1r/Arpc5/Gmfb/Arpc2/Wasf1/Arpc3/Arpc4
383	Gils_TDP_brain_recovery_female	GO:0070665	positive regulation of leukocyte proliferation	27	0.362457	2.07468	0.00206411	0.0342479	0.0281813	1273	tags=52%, list=20%, signal=42%	Jak2/Cd59a/Irgm1/Ptprc/Lyn/Bcl2/Fadd/Traf6/Cd81/Kit/Cd38/Mef2c/Adk/Hmgb1
384	Gils_TDP_brain_recovery_female	GO:0050657	nucleic acid transport	53	0.274256	2.09702	0.00213553	0.0342776	0.0282057	3174	tags=75%, list=50%, signal=38%	Flot1/Srsf1/Nxf1/Pnpt1/Thoc2/Rftn1/Nup37/Tpr/Nup43/Nup62/Pcid2/Thoc5/Srsf7/Wnk1/Thoc1/Cetn2/Qki/Nup93/Nup98/Nup35/Bicd2/Thoc6/Ncbp3/Nsun2/Fmr1/Srsf3/Eny2/Xpo1/Sec13/Ncbp1/Nup88/Dhx9/Nup85/Rbm8a/Sidt1/Cpsf6/Tsc1/G3bp2/Xpo5/Nup54
385	Gils_TDP_brain_recovery_female	GO:0050658	RNA transport	53	0.274256	2.09702	0.00213553	0.0342776	0.0282057	3174	tags=75%, list=50%, signal=38%	Flot1/Srsf1/Nxf1/Pnpt1/Thoc2/Rftn1/Nup37/Tpr/Nup43/Nup62/Pcid2/Thoc5/Srsf7/Wnk1/Thoc1/Cetn2/Qki/Nup93/Nup98/Nup35/Bicd2/Thoc6/Ncbp3/Nsun2/Fmr1/Srsf3/Eny2/Xpo1/Sec13/Ncbp1/Nup88/Dhx9/Nup85/Rbm8a/Sidt1/Cpsf6/Tsc1/G3bp2/Xpo5/Nup54
386	Gils_TDP_brain_recovery_female	GO:0051236	establishment of RNA localization	53	0.274256	2.09702	0.00213553	0.0342776	0.0282057	3174	tags=75%, list=50%, signal=38%	Flot1/Srsf1/Nxf1/Pnpt1/Thoc2/Rftn1/Nup37/Tpr/Nup43/Nup62/Pcid2/Thoc5/Srsf7/Wnk1/Thoc1/Cetn2/Qki/Nup93/Nup98/Nup35/Bicd2/Thoc6/Ncbp3/Nsun2/Fmr1/Srsf3/Eny2/Xpo1/Sec13/Ncbp1/Nup88/Dhx9/Nup85/Rbm8a/Sidt1/Cpsf6/Tsc1/G3bp2/Xpo5/Nup54
387	Gils_TDP_brain_recovery_female	GO:0045944	positive regulation of transcription by RNA polymerase II	197	0.163363	2.07993	0.00213348	0.0342776	0.0282057	3673	tags=71%, list=58%, signal=31%	Jak2/Kmt2a/Foxo3/Mrtfa/Hmga1/Ptms/Mavs/Actn4/Ptma/Coq7/Anxa2/Sra1/Hmgn3/Satb2/Nfia/Ash2l/Ptprn/Pbx1/Nfix/Mecp2/Myo1c/Ddx21/Nos1/Ptbp1/Ahi1/Gabpa/Ap3b1/Psip1/Foxj3/Nfyb/Stat1/Stat2/Hmgb2/Smyd3/Meis2/Fadd/Cdk12/Traf6/Cd81/Ccpg1/Baz1b/Nelfa/Atrx/Arnt2/Hcls1/Nfib/Kdm1a/Bcl9/Egln1/Mef2c/Mta2/Nr2c2/Ttc5/Hmgb1/Men1/Ccnk/Hdac1/Parp1/Dek/Rgcc/Gtf2i/Hdgf/Igbp1/Carf/Ago2/Stat3/Mef2d/Jmjd6/Sf3b1/Creb1/Crtc1/…
388	Gils_TDP_brain_recovery_female	GO:0007610	behavior	204	-0.111592	-2.16009	0.00228111	0.036349	0.0299102	1517	tags=38%, list=24%, signal=30%	Abca7/Abi2/Egfr/Braf/Cdk5/Cnr1/Insr/Prrt1/Tbce/Uba6/Tpgs1/Cntn1/Aplp2/Oxr1/Prex2/Tanc1/Rcan1/Ubr3/Csmd1/Pak5/Gria1/Nlgn2/Grid1/Shc3/Tpbg/Grm1/Nlgn1/Casp3/Astn1/Ap1s2/Grm2/Negr1/Pak6/Tmod1/Kcnd2/Ddhd2/Taco1/Synj1/Rcan2/Jph3/Pde4d/Strn/Kcna2/Asic1/Rin1/Scn8a/Vwa1/Bace1/Ptn/Pde1b/Gmfb/Dlg4/Grm5/Kalrn/Grm7/Adcy5/Dvl1/Epha4/Amph/Calb1/Pak1/Plcb1/Fgf12/Adcy8/Rgs14/Drd1/Hcn1/Grm4/Synpo/Scn1a/Nptx2/Vdac3…
389	Gils_TDP_brain_recovery_female	GO:0016032	viral process	83	0.227746	2.05999	0.00235554	0.0372649	0.0306639	3375	tags=73%, list=53%, signal=35%	Isg15/Cav1/Mavs/Eif2d/Ptbp1/Stom/Bcl2/Stat1/Ist1/Ppih/Eps15/Eif3g/Npc1/Hmgb1/Ccnk/Hdac1/Top2b/Eif3f/Pde12/Ctdp1/Vapb/Snx3/Eif3b/Vps16/Srpk1/Nedd4/Ddx6/Brd4/Eif3a/Ilf3/Fmr1/Bicd1/Ddx5/Arl8b/Spcs1/Eif3l/Eif3d/Hcfc1/Dhx9/Stau1/Atg5/Prkn/Ppie/Snw1/Usf1/Chmp7/Larp1/Pcbp2/Ppib/Znfx1/Chmp5/Atg12/Paip1/Vapa/Vps4a/Csde1/Chmp6/Vps18/Ddx3x/Pcbp1/Hacd3
390	Gils_TDP_brain_recovery_female	GO:0035249	synaptic transmission, glutamatergic	41	-0.26936	-2.19407	0.00242146	0.0374985	0.0308561	1494	tags=54%, list=24%, signal=41%	Egfr/Ophn1/Cdk5/Cnr1/Syt1/Gria1/Nlgn2/Grid1/Shc3/Grm1/Nlgn1/Grm2/Grm5/Grm7/Dgkz/Pak1/Drd1/Grm4/Gria2/Gria3/Grm8/Grm3
391	Gils_TDP_brain_recovery_female	GO:0050684	regulation of mRNA processing	63	0.256962	2.10011	0.00240294	0.0374985	0.0308561	3813	tags=84%, list=60%, signal=34%	Rbm3/Rnps1/Ptcd2/C1qbp/Srsf2/Tra2b/Srsf6/Srrm1/Ptbp1/Cirbp/Tia1/Tra2a/Prdx6/Rbm4/Srsf7/Celf3/Srsf4/Sltm/Qki/Puf60/Nup98/Jmjd6/Rbm25/Pcbp4/Srpk1/Fmr1/Safb2/Srsf3/Ddx5/Sf3b4/Ptbp3/Rbm39/Mbnl2/Ncbp1/Rbm10/Dhx9/Son/Celf4/Snw1/Fxr1/Rbm8a/Rbm42/Sap18/Fxr2/Leo1/Ddx17/Cdc73/Larp7/U2af2/Celf2/Rbm5/Paf1/Dhx36
392	Gils_TDP_brain_recovery_female	GO:0044419	biological process involved in interspecies interaction between organisms	270	0.139171	1.95769	0.00241709	0.0374985	0.0308561	3628	tags=67%, list=57%, signal=30%	Jak2/Ifit3/Gbp2/Htra1/Isg15/Nos3/C1qa/Lrp8/Ifit1/Cav1/Gbp4/Mavs/Irgm1/C1qbp/Erbin/Cmpk2/C1qc/Lamp1/Abca1/Palm3/Flot1/Ptprc/C1qb/Hmgn2/Mt2/Cotl1/Gstp1/Mrc1/Pdcd4/Abcf3/Lamp2/Xrcc5/Mecp2/Cptp/Myo1c/Ddx21/Nos1/Prdx3/Lyn/Thoc2/Stom/Ap3b1/Pja2/Bcl2/Akap8/Anxa3/Stat1/Ist1/Capg/Stat2/Flnb/Hmgb2/Rftn1/Fadd/Traf6/Eea1/Pld1/Ace/Otud4/Eps15/Nfib/Hmgb3/Optn/Tab3/Mef2c/N4bp3/Nr2c2/Thoc5/Masp1/Dapk1/Npc1/Hmgb1…
393	Gils_TDP_brain_recovery_female	GO:0043414	macromolecule methylation	35	0.332664	2.14166	0.00247023	0.0379862	0.0312574	3624	tags=89%, list=57%, signal=38%	Kmt2a/Ehmt2/Fbll1/Smyd5/Ash2l/Mtrr/Mecp2/Tfb1m/Smyd3/Nelfa/Mta2/Parp1/Nop2/Wdr6/Mrm1/Rab3d/Rbbp5/Wdr5/Cmtr1/Nelfe/Nsun2/Ilf3/Rab3b/Hcfc1/Mto1/Akt1/Tgs1/Mepce/Ramac/Setd3/Larp7
394	Gils_TDP_brain_recovery_female	GO:0099560	synaptic membrane adhesion	16	-0.439779	-2.1681	0.00256481	0.0391667	0.0322288	2226	tags=81%, list=35%, signal=53%	Lrfn3/Mdga2/Magi2/Cadm1/Ntng1/Flrt3/Ptprf/Nlgn1/Ptprs/Ptprd/Gpc4/Lrfn4/Lrfn5
395	Gils_TDP_brain_recovery_female	GO:0002244	hematopoietic progenitor cell differentiation	33	0.343339	2.14568	0.00265332	0.0400498	0.0329555	2273	tags=67%, list=36%, signal=43%	Hmga1/Jam3/Ptprc/Ston2/Xrcc5/Anln/Lyn/Ap3b1/Bcl2/Sos2/Kit/Pcid2/Srsf4/Hmgb1/Dock1/Sos1/Sin3a/Ufl1/Dock7/Ercc2/Ciao3/Ssbp3
396	Gils_TDP_brain_recovery_female	GO:0006959	humoral immune response	17	0.460629	2.1211	0.00265906	0.0400498	0.0329555	1528	tags=65%, list=24%, signal=49%	Cd59a/C1qa/C1qbp/C1qc/Ptprc/C1qb/Hmgn2/Cd81/Mef2c/Masp1/Rgcc
397	Gils_TDP_brain_recovery_female	GO:0007612	learning	72	-0.190148	-2.03557	0.00277508	0.041513	0.0341594	2624	tags=64%, list=41%, signal=38%	Atad1/Mtor/Ric8a/Git1/Ephb2/Ntrk2/Abl2/Ube3a/Grin1/Jph4/Aaas/Nlgn3/Hrh1/Pde8b/Abca7/Braf/Cdk5/Uba6/Tanc1/Csmd1/Pak5/Tpbg/Ap1s2/Pak6/Ddhd2/Taco1/Synj1/Jph3/Asic1/Rin1/Ptn/Pde1b/Gmfb/Grm5/Kalrn/Grm7/Amph/Pak1/Rgs14/Drd1/Grm4/Synpo/Nptx2/Vdac3/Nptn/Vdac1
398	Gils_TDP_brain_recovery_female	GO:0045892	negative regulation of DNA-templated transcription	174	0.169713	2.0572	0.00284077	0.0417013	0.0343144	4005	tags=77%, list=63%, signal=29%	Ehmt2/Foxo3/Hmga1/Brd7/Cav1/Gbp4/C1qbp/Coq7/Satb2/Fgfr3/Cryab/Hmgn2/Flna/Cbx1/Tle5/Mta3/Vhl/Pdcd4/Wwc2/Nfix/Xrcc5/Mecp2/Ptprk/Gabpa/Dkk3/Pias1/Hmgb2/Bag3/Nacc1/Traf6/Cd38/Tpr/Nelfa/Basp1/Nrip2/Hcls1/Cbx3/Nfib/Snx6/Kdm1a/Pex14/Prdx5/Mef2c/Pcid2/Zc3h4/Mta2/Nr2c2/Foxk1/Tada3/Hmgb1/Men1/Sin3b/Lims1/Sumo1/Mbd2/Hdac1/Ncor1/Parp1/Mbd3/Hdgf/Rbbp4/Wdr5/Kctd1/Phb2/Cbx5/Creb1/Sin3a/Nelfe/Nedd4/Irak1/Sox9/Ww…
399	Gils_TDP_brain_recovery_female	GO:1902679	negative regulation of RNA biosynthetic process	174	0.169713	2.0572	0.00284077	0.0417013	0.0343144	4005	tags=77%, list=63%, signal=29%	Ehmt2/Foxo3/Hmga1/Brd7/Cav1/Gbp4/C1qbp/Coq7/Satb2/Fgfr3/Cryab/Hmgn2/Flna/Cbx1/Tle5/Mta3/Vhl/Pdcd4/Wwc2/Nfix/Xrcc5/Mecp2/Ptprk/Gabpa/Dkk3/Pias1/Hmgb2/Bag3/Nacc1/Traf6/Cd38/Tpr/Nelfa/Basp1/Nrip2/Hcls1/Cbx3/Nfib/Snx6/Kdm1a/Pex14/Prdx5/Mef2c/Pcid2/Zc3h4/Mta2/Nr2c2/Foxk1/Tada3/Hmgb1/Men1/Sin3b/Lims1/Sumo1/Mbd2/Hdac1/Ncor1/Parp1/Mbd3/Hdgf/Rbbp4/Wdr5/Kctd1/Phb2/Cbx5/Creb1/Sin3a/Nelfe/Nedd4/Irak1/Sox9/Ww…
400	Gils_TDP_brain_recovery_female	GO:0099171	presynaptic modulation of chemical synaptic transmission	19	-0.373306	-2.01502	0.00284456	0.0417013	0.0343144	2470	tags=79%, list=39%, signal=48%	Git1/Apba1/Gipc1/Grik2/Gsk3b/Hip1/Grm2/Bace1/Rab3a/Grm7/Syt12/Drd1/Grm4/Grm8/Nrn1
401	Gils_TDP_brain_recovery_female	GO:0032446	protein modification by small protein conjugation	163	-0.124786	-2.14653	0.00296129	0.0421239	0.0346622	3905	tags=76%, list=62%, signal=30%	Wdr24/Ubxn1/Rnf14/Ubr2/Vps11/Atg5/Prkn/Pef1/Hdac4/Rack1/Ube2k/Rnf11/Wwp1/Akt1/Sae1/Mta1/Ubr1/Cdc27/Lztr1/Traf3/Cblb/Gnl3l/Arrb1/Pten/Rnf31/Pin1/Vps18/Shprh/Ddx3x/Nedd8/Ltn1/Uba1/Aimp2/Keap1/Ube4b/Eipr1/Axin1/Mkrn2/Atg3/Pcnp/Birc6/Amfr/Cand1/Lrrk2/Ube4a/Med1/U2af2/Eloc/Herc2/Cand2/Mtor/Tcf25/Pnkp/Huwe1/Trim3/Cul4a/Wdr48/Hdac6/Aktip/Cul3/Ube3a/Ube3c/Crbn/Park7/Arrb2/Kcmf1/Cul4b/Dtx3l/Vps28/Sumo2/Ba…
402	Gils_TDP_brain_recovery_female	GO:0045785	positive regulation of cell adhesion	103	0.209779	2.0715	0.00296917	0.0421239	0.0346622	971	tags=31%, list=15%, signal=27%	Jak2/Stx3/Enpp2/Myh9/Cd44/Cd59a/Lama2/Brd7/Cav1/Edil3/Irgm1/C1qbp/Flot2/Flot1/Ptprc/Flna/Sdc4/Ilk/Cib1/Nid1/Ap3b1/Podxl/Efnb3/Rsu1/Lamb2/Fadd/Traf6/Tgm2/Dmd/Frmd5/Cd81/Bag4
403	Gils_TDP_brain_recovery_female	GO:0032990	cell part morphogenesis	249	-0.0959693	-2.01994	0.00290023	0.0421239	0.0346622	2546	tags=53%, list=40%, signal=33%	Aplp1/Dhx36/Smad4/Nptx1/Ephb2/Tsc2/Ntrk2/Kif1a/Hdac6/Apoe/Abl2/Syt3/Nrdc/Ube3a/Szt2/Cdc42/Fgfr2/Grin1/Rufy3/Efnb2/Usp9x/Pak2/L1cam/Mink1/Nlgn3/Fyn/Taok3/Atg7/Pak3/Nubpl/Als2/Slirp/Mfn1/Nyap2/Brsk2/Kif5c/Unc5a/Lzts3/Stk11/Opa1/Hecw1/Gsk3b/Cntn6/Abi2/Rac1/Egfr/Ntrk3/Dbnl/Braf/Cdk5/Mgll/Ephb3/Trio/Mff/Rab10/Numb/Tbce/Rab8a/Syt1/Flrt1/Mark2/Cntn1/Slit2/Rap2a/Islr2/Mfn2/Aplp2/Cdkl5/Cpne5/Mt3/Tanc2/Csp…
404	Gils_TDP_brain_recovery_female	GO:0048499	synaptic vesicle membrane organization	19	-0.372143	-2.00874	0.00294525	0.0421239	0.0346622	936	tags=58%, list=15%, signal=49%	Ap3d1/Stx1b/Doc2a/Syt7/Erc2/Rims1/Rab3a/Syt2/Vamp1/Prrt2/Stx1a
405	Gils_TDP_brain_recovery_female	GO:0042102	positive regulation of T cell proliferation	16	0.450267	2.00749	0.00295933	0.0421239	0.0346622	1730	tags=69%, list=27%, signal=50%	Jak2/Cd59a/Irgm1/Ptprc/Fadd/Traf6/Cd81/Adk/Hmgb1/Syk/Aif1
406	Gils_TDP_brain_recovery_female	GO:0046700	heterocycle catabolic process	111	0.199782	2.03172	0.00303384	0.0427654	0.0351901	3840	tags=78%, list=61%, signal=31%	Rnps1/Dnph1/Srsf1/Xdh/Pnpt1/Trnt1/Ptbp1/Dcp2/Pym1/Adal/Lsm1/Nudt4/Cirbp/Fhit/Pcid2/Zc3h4/Snd1/Hnmt/Aifm1/Ttc5/Blvrb/Enpp4/Ago3/Pum2/Dcp1a/Edc3/Pde12/Qki/Csdc2/Pelo/Smg8/Ago2/Nudt9/Rock1/Rida/Pcbp4/Mtrex/Enpp1/Trir/Cnot9/Eif3e/Apex1/Nsun2/Exog/Fmr1/Ctif/Ddx5/Fto/Fus/Ncbp1/Cnot1/Rbm10/Dhx9/Sarm1/Lsm7/Xrn1/Fxr1/Hmox2/Rbm8a/Galt/Smg1/Pde1a/Larp1/Dkc1/Lsm4/Xrn2/Cnot3/Lsm2/Paip1/Fxr2/Csde1/Itpa/Smg9/Ed…
407	Gils_TDP_brain_recovery_female	GO:0051130	positive regulation of cellular component organization	346	-0.0797953	-1.9284	0.0030663	0.0429477	0.0353401	2540	tags=51%, list=40%, signal=32%	Mtor/Arf6/Pnkp/Dhx36/Git1/Ephb2/Tsc2/Ntrk2/Rala/Apoe/Abl2/Syt3/Itsn1/Nrdc/Tapt1/Bok/Cul3/Crbn/Cdc42/Park7/Tom1/Arrb2/Vps35/Grin1/Rufy3/Shoc2/Bin1/Vps28/Rit2/L1cam/Cnot2/Nek7/Tub/Abcb7/Magi2/Cbl/Nlgn3/Nck2/Fyn/C2cd5/Pak3/Clip1/Bbs4/Mfn1/Rhoa/Crocc/Becn1/Mib1/Pebp1/Rab8b/Kif3a/Cdc23/Wasf3/Sh2b1/Stk11/Opa1/Gsk3b/Adck1/Ehd1/Smcr8/Abca7/Abi2/Brk1/Rac1/Ntrk3/Hip1/Dbnl/Braf/Ephb3/Cdc16/Cnr1/Mff/Insr/Tpp…
408	Gils_TDP_brain_recovery_female	GO:0086003	cardiac muscle cell contraction	17	-0.412779	-2.08235	0.00319021	0.0441213	0.0363057	738	tags=59%, list=12%, signal=52%	Scn2b/Pde4d/Gpd1l/Hcn4/Dlg1/Scn1b/Ryr2/Scn1a/Scn3b/Scn4b
409	Gils_TDP_brain_recovery_female	GO:0120036	plasma membrane bounded cell projection organization	452	-0.0711025	-1.94726	0.00318056	0.0441213	0.0363057	2546	tags=50%, list=40%, signal=32%	Aplp1/Mtor/Arf6/Dhx36/Smad4/Nptx1/Cpeb3/Git1/Ephb2/Wdr44/Stmn3/Tsc2/Ntrk2/Kif1a/Rala/Hdac6/Apoe/Abl2/Syt3/Itsn1/Rab35/Nrdc/Tapt1/Ube3a/Szt2/Cdc42/Crk/Rcc2/Vps35/Fgfr2/Cul4b/Grin1/Rufy3/Shoc2/Mtss2/Dnal1/Efnb2/Rit2/Usp9x/Pak2/L1cam/Bag5/Ift22/Mink1/Tub/Mrtfb/Kif3b/Magi2/Nlgn3/Cspg4/Nck2/Arl3/Fyn/Taok3/Atg7/Pak3/Als2/Clip1/Fry/Bbs4/Mfn1/Rhoa/Nyap2/Crocc/Brsk2/Iqcb1/Kif5c/Itm2c/Sez6/Unc5a/Lzts3/Prex…
410	Gils_TDP_brain_recovery_female	GO:0034660	ncRNA metabolic process	122	0.188916	2.01659	0.0033098	0.0454891	0.0374313	4073	tags=80%, list=64%, signal=29%	Kri1/Pwp2/Foxo3/Rbm3/Mrtfa/Wdr75/Fbll1/Osgep/Pnpt1/Nolc1/Trnt1/Mecp2/Ddx21/Tfb1m/Toe1/Nat10/Tsn/Hars1/Qtrt2/Nfib/Ctu2/Zc3h4/Snd1/Celf3/Tsnax/Ago3/Pum2/Prkra/Rrp1/Ncor1/Tprkb/Nop2/Wdr6/Elp2/Mrm1/Yrdc/Pelo/Ago2/Stat3/Nhp2/Mtrex/Trir/Elp3/Sox9/Las1l/Srrt/Pin4/Tsr2/Nol9/Nsun2/Srsf3/Gatc/Ercc2/Ddx5/Wbp11/Wdr12/Ncbp1/Sbds/Xrn1/Wdr18/Hdac4/Elp1/Spin1/Mto1/Rrp12/Kti12/Akt1/Dkc1/Gar1/Eri3/Pa2g4/Rtcb/Elp4/…
411	Gils_TDP_brain_recovery_female	GO:0042306	regulation of protein import into nucleus	25	0.367436	2.03033	0.00335425	0.0458136	0.0376983	1360	tags=52%, list=21%, signal=41%	Apod/Jak2/Gbp4/Mavs/Flna/Chp1/Nolc1/Bag3/Tpr/Hcls1/Nup62/Akap1/Sumo1
412	Gils_TDP_brain_recovery_female	GO:0044270	cellular nitrogen compound catabolic process	112	0.192882	1.96825	0.00348752	0.0473398	0.0389542	3840	tags=78%, list=61%, signal=31%	Rnps1/Dnph1/Srsf1/Xdh/Pnpt1/Trnt1/Ptbp1/Dcp2/Pym1/Adal/Lsm1/Nudt4/Cirbp/Fhit/Pcid2/Zc3h4/Snd1/Hnmt/Aifm1/Ttc5/Blvrb/Enpp4/Ago3/Pum2/Dcp1a/Edc3/Pde12/Qki/Csdc2/Pelo/Smg8/Ago2/Nudt9/Rock1/Rida/Pcbp4/Mtrex/Enpp1/Trir/Cnot9/Eif3e/Apex1/Nsun2/Exog/Fmr1/Ctif/Ddx5/Fto/Fus/Ncbp1/Cnot1/Rbm10/Dhx9/Sarm1/Lsm7/Xrn1/Fxr1/Hmox2/Rbm8a/Galt/Smg1/Pde1a/Larp1/Dkc1/Lsm4/Xrn2/Cnot3/Lsm2/Paip1/Fxr2/Csde1/Itpa/Smg9/Ed…
413	Gils_TDP_brain_recovery_female	GO:0072583	clathrin-dependent endocytosis	20	-0.359586	-1.97013	0.00351356	0.0474007	0.0390042	2986	tags=85%, list=47%, signal=45%	Wasl/Scyl2/Itsn1/Sgip1/Magi2/Smap1/Fcho1/Bmp2k/Gak/Hip1r/Aak1/Ap2s1/Ap2a2/Itsn2/Ap2m1/Ap2b1/Ap2a1
414	Gils_TDP_brain_recovery_female	GO:0033157	regulation of intracellular protein transport	70	0.230988	1.95769	0.00361728	0.0485025	0.0399108	2357	tags=56%, list=37%, signal=35%	Apod/Jak2/Nucb1/Gbp4/Mavs/Flna/Chp1/Nolc1/Cib1/Myo1c/Stom/Pdcd5/Bag3/Pcm1/Cd81/Os9/Bag4/Tpr/Asph/Hcls1/Fis1/Nup62/Tcaf1/Akap1/Sar1b/Sumo1/Sar1a/Snx3/Ndel1/Emd/Ank3/Svip/Parl/Nup58/Eif3e/Vamp7/Nf1/Xpo1/Rab23
415	Gils_TDP_brain_recovery_female	GO:0031338	regulation of vesicle fusion	19	-0.359496	-1.94048	0.00365008	0.0486456	0.0400287	773	tags=53%, list=12%, signal=46%	Doc2a/Syt7/Erc2/Rims1/Rab3a/Trim9/Syt2/Vamp1/Prrt2/Sphk1
416	Gils_TDP_brain_recovery_female	GO:0099072	regulation of postsynaptic membrane neurotransmitter receptor levels	64	-0.199706	-2.05839	0.00369372	0.0489307	0.0402632	1568	tags=48%, list=25%, signal=37%	Gsk3b/Dlg2/Hip1/Dlg3/Ophn1/Numb/Pick1/Rab8a/Nbea/Rap2a/Tnik/Hpca/Lrrc7/Stx1b/Gpc6/Ap2s1/Synj1/Ap2a2/Dlg4/Kalrn/Gpc4/Vamp2/Ap2m1/Ap2b1/Dlg1/Ap2a1/Nptx2/Akap5/Lgi1/Gsg1l/Neto2
417	Gils_TDP_brain_recovery_female	GO:0022404	molting cycle process	22	0.395027	2.05284	0.00376582	0.0490002	0.0403204	2513	tags=77%, list=40%, signal=47%	Lrig1/Myo5a/Nom1/Bcl2/Numa1/Gorab/Pum2/Hdac1/Lamc1/Nsdhl/Sos1/Sox9/Nsun2/Ldb1/Ercc2/Nf1/Apc
418	Gils_TDP_brain_recovery_female	GO:0022405	hair cycle process	22	0.395027	2.05284	0.00376582	0.0490002	0.0403204	2513	tags=77%, list=40%, signal=47%	Lrig1/Myo5a/Nom1/Bcl2/Numa1/Gorab/Pum2/Hdac1/Lamc1/Nsdhl/Sos1/Sox9/Nsun2/Ldb1/Ercc2/Nf1/Apc
419	Gils_TDP_brain_recovery_female	GO:0051172	negative regulation of nitrogen compound metabolic process	425	0.117953	1.87993	0.00373415	0.0490002	0.0403204	4476	tags=79%, list=71%, signal=25%	Apod/Ehmt2/Isg15/Cd44/Mvp/Foxo3/Mrtfa/Hmga1/Brd7/Rnps1/Paip2/Cav1/Gbp4/C1qbp/Coq7/Hspb1/Anxa2/Flot2/Satb2/Terf2/Ptprc/Fgfr3/Srsf1/Cryab/Srsf6/Xdh/Itih3/Timp2/Hmgn2/Flna/Cbx1/Tle5/Mta3/Chp1/Gstp1/Vhl/Pnpt1/Nolc1/Ilk/Pdcd4/Cib1/Wwc2/Nfix/Xrcc5/Aida/Mtm1/Mecp2/Spry4/Nos1/Lyn/Ptbp1/Ptprk/Gabpa/Adnp/Dcp2/Stk38/Dkk3/Pias1/Lsm1/Hmgb2/Smyd3/Bag3/Nacc1/Nat10/Traf6/Dmd/Cirbp/Fhit/Eif3h/Rtn2/Tia1/Cd38/Bag4/…
420	Gils_TDP_brain_recovery_female	GO:0010591	regulation of lamellipodium assembly	15	-0.432541	-2.04031	0.00381835	0.0491026	0.0404047	2681	tags=87%, list=42%, signal=50%	Twf1/Mtor/Cdc42/Abi2/Brk1/Rac1/Slit2/Fscn1/Capzb/Rac2/Arpc2/Twf2/Fer
421	Gils_TDP_brain_recovery_female	GO:0001708	cell fate specification	19	0.416055	1.99619	0.00381417	0.0491026	0.0404047	2513	tags=79%, list=40%, signal=48%	Ehmt2/Nfia/Mta3/Nfix/Nfib/Mta2/Hdac1/Mbd3/Rbbp4/Fkbp8/Sox9/Rbbp7/Tbr1/Chd4/Apc
422	Gomes_C9orf72_PFC_female	GO:0007417	central nervous system development	109	0.541842	2.01784	1.77168407756738e-06	0.00241303	0.00212975	499	tags=37%, list=17%, signal=32%	Gfap/Ncam1/Cntn1/Vps51/Nrcam/Abr/Exoc4/Nlgn3/Pgap1/Scn2a/Ncan/Mag/Plcb1/Myh10/C1qa/Dctn1/Ckap5/Taok1/Usp9x/Map1s/Wdr47/Gak/Ptpra/Ntrk2/Stat3/Dmxl2/Mecp2/Nfasc/Cntn2/Git1/Lrp1/Nf1/Ptprs/Scyl2/Grin1/Elp3/Bag6/Epha4/Cul4b/Cul5
423	Gomes_C9orf72_PFC_female	GO:0051962	positive regulation of nervous system development	56	0.617552	2.04764	1.22016609697487e-05	0.00378065	0.00333682	355	tags=32%, list=12%, signal=29%	Gfap/L1cam/Synj1/Nlgn2/Nlgn3/Ncan/Mag/Dlg4/Nrdc/Ptpra/Ntrk2/Akap5/Grm5/Mecp2/Macf1/Lrp1/Ptprd/Opa1
424	Gomes_C9orf72_PFC_female	GO:0034330	cell junction organization	141	0.500305	1.92961	5.80075480135334e-06	0.00378065	0.00333682	514	tags=39%, list=18%, signal=34%	Nbea/Icam5/L1cam/Gria1/Dgkz/Actn1/Erc2/Hip1r/Nrcam/Actn4/Nlgn2/Nlgn3/Nedd4/Ncan/Farp1/Myh9/Ank3/Ajm1/Myh10/C1qa/Dctn1/C1qc/Ckap5/Myo6/C1qb/Dlg4/Ptpra/Ntrk2/Akap5/Grm5/Mecp2/Plec/Nfasc/Cntn2/Macf1/Actn2/Tbcd/Lrp1/Pkp4/Ptprd/Opa1/Cpne6/Nf1/Itsn1/Ptprs/Asap1/Dlg2/Grin1/Apoe/Tln1/Epha4/Hdac6/Myo5a/Tanc2/Vps35
425	Gomes_C9orf72_PFC_female	GO:0070727	cellular macromolecule localization	395	0.387415	1.6085	9.04161135284764e-06	0.00378065	0.00333682	433	tags=22%, list=15%, signal=22%	Kif5c/Uso1/Gfap/Nbea/Ipo7/Emc1/Xpo7/Dpp6/Vps50/Gria2/Ipo5/Xpo1/Dhx9/Dpp10/Copa/Ipo9/Tnpo3/Exoc2/Vps18/Vps51/Vps53/Nrcam/Ap1g1/Actn4/Nlgn2/Cpt1a/Copb2/Exoc4/Nlgn3/Nedd4/Adcy5/Pgap1/Efr3b/Ipo4/Plcb1/Oga/Tnpo2/Myh9/Ank3/Myh10/Ank2/Ap3b2/Ckap5/Itpr1/Copg1/Ap2a2/Myo6/Usp9x/Dlg4/Gak/Coro7/Agap2/Vps11/Akap5/Stat3/Hcn1/Vps52/Madd/Cyld/Ttc7b/Mecp2/Ddx1/Plec/Nfasc/Ap2b1/Cntn2/Rptor/Macf1/Actn2/Mon2/Gpc1/Gi…
426	Gomes_C9orf72_PFC_female	GO:0051641	cellular localization	492	0.37438	1.56953	1.38790536385807e-05	0.00378065	0.00333682	433	tags=21%, list=15%, signal=22%	Kif5c/Uso1/Gfap/Nbea/Ipo7/Emc1/Xpo7/Dpp6/Vps50/Gria2/Ipo5/Xpo1/Dhx9/Dpp10/Hyou1/Copa/Ipo9/Tnpo3/Exoc2/Vps18/Erc2/Hip1r/Synj1/Vps51/Relch/Vps53/Nrcam/Ap1g1/Actn4/Nlgn2/Cpt1a/Abr/Copb2/Exoc4/Nlgn3/Nedd4/Vac14/Adcy5/Pgap1/Efr3b/Ipo4/Sv2a/Plcb1/Oga/Tnpo2/Myh9/Ank3/Myh10/Ank2/Ap3b2/Dctn1/Abcd3/Ckap5/Itpr1/Letm1/Copg1/Ap2a2/Myo6/Usp9x/Dlg4/Map1s/Gak/Coro7/Ube2o/Agap2/Vps11/Ntrk2/Akap5/Stat3/Hcn1/Vps52/…
427	Gomes_C9orf72_PFC_female	GO:0008104	protein localization	394	0.384731	1.59641	1.70265916506319e-05	0.00386504	0.00341129	433	tags=22%, list=15%, signal=21%	Kif5c/Uso1/Gfap/Nbea/Ipo7/Emc1/Xpo7/Dpp6/Vps50/Gria2/Ipo5/Xpo1/Dhx9/Dpp10/Copa/Ipo9/Tnpo3/Exoc2/Vps18/Vps51/Vps53/Nrcam/Ap1g1/Actn4/Nlgn2/Cpt1a/Copb2/Exoc4/Nlgn3/Nedd4/Adcy5/Pgap1/Efr3b/Ipo4/Plcb1/Oga/Tnpo2/Myh9/Ank3/Myh10/Ank2/Ap3b2/Itpr1/Copg1/Ap2a2/Myo6/Usp9x/Dlg4/Gak/Coro7/Agap2/Vps11/Akap5/Stat3/Hcn1/Vps52/Madd/Cyld/Ttc7b/Mecp2/Ddx1/Plec/Nfasc/Ap2b1/Cntn2/Rptor/Macf1/Actn2/Mon2/Gpc1/Git1/Lrp…
428	Gomes_C9orf72_PFC_female	GO:0050808	synapse organization	110	0.505166	1.88256	3.44696315960113e-05	0.00509833	0.0044998	514	tags=39%, list=18%, signal=33%	Nbea/Icam5/L1cam/Gria1/Dgkz/Erc2/Hip1r/Nrcam/Nlgn2/Nlgn3/Nedd4/Ncan/Farp1/Ank3/Myh10/C1qa/Dctn1/C1qc/Ckap5/Myo6/C1qb/Dlg4/Ntrk2/Akap5/Grm5/Mecp2/Nfasc/Cntn2/Ptprd/Opa1/Cpne6/Nf1/Itsn1/Ptprs/Asap1/Dlg2/Grin1/Apoe/Epha4/Hdac6/Myo5a/Tanc2/Vps35
429	Gomes_C9orf72_PFC_female	GO:0048468	cell development	286	0.40107	1.63274	4.11759698008107e-05	0.00509833	0.0044998	483	tags=28%, list=17%, signal=26%	Kif5c/Gfap/Ncam1/L1cam/Cntn1/Pde2a/Ddb1/Plcl2/Actn1/Synj1/Ampd2/Nrcam/Actn4/Nlgn2/Nlgn3/Nedd4/Ncan/Mag/Farp1/Plcb1/Wdr7/Myh9/Ank3/Myh10/C1qa/Ank2/C1qc/Dip2b/Ckap5/Itpr1/Taok1/Ap2a2/Myo6/Usp9x/Dlg4/Nrdc/Map1s/Wdr47/Gak/Ptpra/Ntrk2/Akap5/Stat3/Hcn1/Itm2c/Grm5/Cyld/Atp9a/Mecp2/Plec/Nfasc/Ube4b/Cntn2/Rptor/Macf1/Actn2/Tbcd/Strn/Git1/Lrp1/Ptprd/Opa1/Ap2a1/Pde4d/Cpne6/Casp3/Nf1/Itsn1/Ptprs/Asap1/Scyl2/…
430	Gomes_C9orf72_PFC_female	GO:0030154	cell differentiation	371	0.386737	1.60303	3.58548329581892e-05	0.00509833	0.0044998	452	tags=25%, list=16%, signal=25%	Kif5c/Gfap/Ncam1/Ipo7/L1cam/Cntn1/Cand1/Pde2a/Ddb1/Astn1/Plcl2/Actn1/Synj1/Ampd2/Nrcam/Ap1g1/Actn4/Nlgn2/Exoc4/Nlgn3/Nedd4/Omp/Ncan/Mag/Farp1/Plcb1/Wdr7/Tnpo2/Myh9/Ank3/Myh10/C1qa/Ank2/C1qc/Kif2a/Dip2b/Srpk2/Ckap5/Itpr1/Taok1/Ap2a2/Myo6/Usp9x/Dlg4/Nrdc/Map1s/Wdr47/Gak/Ptpra/Ntrk2/Akap5/Stat3/Hcn1/Itm2c/Vps52/Grm5/Cyld/Atp9a/Mecp2/Plec/Nfasc/Ube4b/Cntn2/Rptor/Macf1/Naa15/Actn2/Tbcd/Gpc1/Strn/Git1/…
431	Gomes_C9orf72_PFC_female	GO:0048869	cellular developmental process	371	0.386737	1.60303	3.58548329581892e-05	0.00509833	0.0044998	452	tags=25%, list=16%, signal=25%	Kif5c/Gfap/Ncam1/Ipo7/L1cam/Cntn1/Cand1/Pde2a/Ddb1/Astn1/Plcl2/Actn1/Synj1/Ampd2/Nrcam/Ap1g1/Actn4/Nlgn2/Exoc4/Nlgn3/Nedd4/Omp/Ncan/Mag/Farp1/Plcb1/Wdr7/Tnpo2/Myh9/Ank3/Myh10/C1qa/Ank2/C1qc/Kif2a/Dip2b/Srpk2/Ckap5/Itpr1/Taok1/Ap2a2/Myo6/Usp9x/Dlg4/Nrdc/Map1s/Wdr47/Gak/Ptpra/Ntrk2/Akap5/Stat3/Hcn1/Itm2c/Vps52/Grm5/Cyld/Atp9a/Mecp2/Plec/Nfasc/Ube4b/Cntn2/Rptor/Macf1/Naa15/Actn2/Tbcd/Gpc1/Strn/Git1/…
432	Gomes_C9orf72_PFC_female	GO:0033036	macromolecule localization	425	0.373102	1.55718	3.78263361490756e-05	0.00509833	0.0044998	399	tags=20%, list=14%, signal=20%	Kif5c/Uso1/Gfap/Nbea/Ipo7/Emc1/Xpo7/Dpp6/Vps50/Gria2/Ipo5/Xpo1/Dhx9/Dpp10/Copa/Ipo9/Tnpo3/Exoc2/Vps18/Vps51/Relch/Vps53/Nrcam/Ap1g1/Actn4/Nlgn2/Cpt1a/Copb2/Exoc4/Nlgn3/Nedd4/Adcy5/Pgap1/Efr3b/Ipo4/Plcb1/Oga/Tnpo2/Myh9/Ank3/Myh10/Ank2/Ap3b2/Abcd3/Ckap5/Itpr1/Copg1/Ap2a2/Myo6/Usp9x/Dlg4/Gak/Coro7/Agap2/Vps11/Akap5/Stat3/Hcn1/Vps52/Madd/Cyld/Ttc7b/Atp9a/Mecp2/Ddx1/Plec/Nfasc/Ap2b1/Cntn2/Rptor/Macf1/…
433	Gomes_C9orf72_PFC_female	GO:0051649	establishment of localization in cell	359	0.38491	1.59482	6.49171290455617e-05	0.00718327	0.00633998	431	tags=21%, list=15%, signal=21%	Kif5c/Uso1/Gfap/Nbea/Ipo7/Xpo7/Dpp6/Vps50/Ipo5/Xpo1/Dhx9/Hyou1/Copa/Ipo9/Tnpo3/Exoc2/Vps18/Erc2/Hip1r/Synj1/Vps51/Relch/Vps53/Ap1g1/Actn4/Nlgn2/Abr/Copb2/Exoc4/Nlgn3/Nedd4/Vac14/Adcy5/Pgap1/Ipo4/Sv2a/Oga/Tnpo2/Myh9/Ank3/Myh10/Ap3b2/Dctn1/Abcd3/Copg1/Ap2a2/Myo6/Usp9x/Map1s/Gak/Ube2o/Agap2/Vps11/Ntrk2/Akap5/Stat3/Vps52/Madd/Atp9a/Mecp2/Ap2b1/Macf1/Actn2/Git1/Lrp1/Syne1/Ap2a1/Nf1/Exoc1/Nup93/Itsn1/V…
434	Gomes_C9orf72_PFC_female	GO:0048731	system development	388	0.377588	1.56767	6.85627749657973e-05	0.00718327	0.00633998	514	tags=27%, list=18%, signal=26%	Kif5c/Gfap/Ncam1/Icam5/L1cam/Cntn1/Gria1/Pde2a/Astn1/Hip1r/Synj1/Vps51/Ampd2/Nrcam/Matr3/Wfs1/Actn4/Nlgn2/Abr/Exoc4/Nlgn3/Nedd4/Pgap1/Scn2a/Omp/Ncan/Mag/Farp1/Plcb1/Myh9/Ank3/Myh10/C1qa/Ank2/Dctn1/Kif2a/Dip2b/Srpk2/Ckap5/Itpr1/Taok1/Myo6/Usp9x/Dlg4/Nrdc/Map1s/Wdr47/Gak/Ptpra/Ntrk2/Akap5/Stat3/Hcn1/Itm2c/Vps52/Dmxl2/Grm5/Atp9a/Mecp2/Plec/Gtf2i/Nfasc/Ube4b/Ap2b1/Cntn2/Macf1/Naa15/Actn2/Tbcd/Gpc1/St…
435	Gomes_C9orf72_PFC_female	GO:0050769	positive regulation of neurogenesis	53	0.592107	1.93915	8.04350581203406e-05	0.00753394	0.00664947	355	tags=30%, list=12%, signal=27%	Gfap/L1cam/Synj1/Ncan/Mag/Dlg4/Nrdc/Ptpra/Ntrk2/Akap5/Grm5/Mecp2/Macf1/Lrp1/Ptprd/Opa1
436	Gomes_C9orf72_PFC_female	GO:0007399	nervous system development	305	0.391407	1.5993	8.85043800852605e-05	0.00753394	0.00664947	514	tags=28%, list=18%, signal=25%	Kif5c/Gfap/Ncam1/Icam5/L1cam/Cntn1/Gria1/Astn1/Synj1/Vps51/Nrcam/Nlgn2/Abr/Exoc4/Nlgn3/Nedd4/Pgap1/Scn2a/Omp/Ncan/Mag/Farp1/Plcb1/Ank3/Myh10/C1qa/Dctn1/Kif2a/Dip2b/Ckap5/Itpr1/Taok1/Myo6/Usp9x/Dlg4/Nrdc/Map1s/Wdr47/Gak/Ptpra/Ntrk2/Akap5/Stat3/Hcn1/Itm2c/Dmxl2/Grm5/Atp9a/Mecp2/Plec/Nfasc/Ube4b/Cntn2/Macf1/Tbcd/Gpc1/Strn/Git1/Lrp1/Ptprd/Opa1/Ap2a1/Cpne6/Casp3/Nf1/Itsn1/Ptprs/Asap1/Scyl2/Dlg2/Grin1/…
437	Gomes_C9orf72_PFC_female	GO:0007275	multicellular organism development	431	0.373324	1.55594	8.32721760034443e-05	0.00753394	0.00664947	527	tags=28%, list=18%, signal=27%	Kif5c/Gfap/Ncam1/Icam5/Ipo7/L1cam/Cntn1/Gria1/Pde2a/Astn1/Hip1r/Synj1/Vps51/Ampd2/Nrcam/Matr3/Wfs1/Actn4/Nlgn2/Abr/Exoc4/Nlgn3/Nedd4/Pgap1/Scn2a/Omp/Ncan/Mag/Farp1/Plcb1/Myh9/Ank3/Myh10/C1qa/Ank2/Dctn1/C1qc/Kif2a/Dip2b/Srpk2/Ckap5/Itpr1/Taok1/Myo6/Usp9x/Dlg4/Nrdc/Map1s/Wdr47/Gak/Ptpra/Ntrk2/Akap5/Stat3/Hcn1/Itm2c/Vps52/Dmxl2/Grm5/Ocrl/Cyld/Atp9a/Mecp2/Plec/Gtf2i/Nfasc/Ube4b/Sf3b1/Ap2b1/Cntn2/Rpto…
438	Gomes_C9orf72_PFC_female	GO:0006606	protein import into nucleus	23	0.717913	2.03616	0.000111979	0.00774321	0.00683418	387	tags=43%, list=14%, signal=38%	Ipo7/Ipo5/Ipo9/Tnpo3/Ipo4/Tnpo2/Akap5/Stat3/Nf1/Nup93
439	Gomes_C9orf72_PFC_female	GO:0035249	synaptic transmission, glutamatergic	23	0.714587	2.02672	0.000136444	0.00774321	0.00683418	433	tags=52%, list=15%, signal=45%	Gria1/Gria2/Dgkz/Gria3/Grm3/Nlgn2/Nlgn3/Ntrk2/Grm5/Grm2/Nf1/Grin1
440	Gomes_C9orf72_PFC_female	GO:0007411	axon guidance	23	0.714408	2.02621	0.000136444	0.00774321	0.00683418	339	tags=43%, list=12%, signal=39%	Kif5c/Ncam1/L1cam/Cntn1/Nrcam/Ank3/Myh10/Nfasc/Cntn2/Lrp1
441	Gomes_C9orf72_PFC_female	GO:0097485	neuron projection guidance	23	0.714408	2.02621	0.000136444	0.00774321	0.00683418	339	tags=43%, list=12%, signal=39%	Kif5c/Ncam1/L1cam/Cntn1/Nrcam/Ank3/Myh10/Nfasc/Cntn2/Lrp1
442	Gomes_C9orf72_PFC_female	GO:0060284	regulation of cell development	83	0.525086	1.861	0.000116839	0.00774321	0.00683418	472	tags=35%, list=16%, signal=30%	Gfap/L1cam/Synj1/Ncan/Mag/Plcb1/C1qc/Dip2b/Dlg4/Nrdc/Ptpra/Ntrk2/Akap5/Stat3/Grm5/Cyld/Mecp2/Rptor/Macf1/Lrp1/Ptprd/Opa1/Nf1/Ptprs/Ap3d1/Apoe/Adrm1/Epha4/Fas
443	Gomes_C9orf72_PFC_female	GO:0007268	chemical synaptic transmission	144	0.448527	1.73268	0.00011624	0.00774321	0.00683418	445	tags=28%, list=16%, signal=25%	Gfap/Ncam1/L1cam/Gria1/Gria2/Dgkz/Gria3/Grm3/Vps18/Plcl2/Erc2/Synj1/Nlgn2/Abr/Exoc4/Nlgn3/Nedd4/Ncan/Sv2a/Plcb1/Ckap5/Myo6/Dlg4/Ptpra/Ntrk2/Akap5/Stat3/Dmxl2/Grm5/Mecp2/Git1/Ptprd/Dlg3/Plcg1/Grm2/Nf1/Ptprs/Dlg2/Grin1/Apoe
444	Gomes_C9orf72_PFC_female	GO:0098916	anterograde trans-synaptic signaling	144	0.448527	1.73268	0.00011624	0.00774321	0.00683418	445	tags=28%, list=16%, signal=25%	Gfap/Ncam1/L1cam/Gria1/Gria2/Dgkz/Gria3/Grm3/Vps18/Plcl2/Erc2/Synj1/Nlgn2/Abr/Exoc4/Nlgn3/Nedd4/Ncan/Sv2a/Plcb1/Ckap5/Myo6/Dlg4/Ptpra/Ntrk2/Akap5/Stat3/Dmxl2/Grm5/Mecp2/Git1/Ptprd/Dlg3/Plcg1/Grm2/Nf1/Ptprs/Dlg2/Grin1/Apoe
445	Gomes_C9orf72_PFC_female	GO:0007267	cell-cell signaling	229	0.412282	1.66293	0.000134912	0.00774321	0.00683418	445	tags=26%, list=16%, signal=24%	Gfap/Ncam1/L1cam/Gria1/Gria2/Dgkz/Gria3/Ddb1/Grm3/Vps18/Plcl2/Erc2/Synj1/Nlgn2/Cpt1a/Abr/Exoc4/Nlgn3/Nedd4/Adcy5/Ccar2/Ncan/Farp1/Sv2a/Plcb1/Oga/Myh9/Ank2/Ckap5/Itpr1/Myo6/Dlg4/Ptpra/Ntrk2/Akap5/Stat3/Dmxl2/Grm5/Madd/Cyld/Mecp2/Rptor/Macf1/Wnk2/Strn/Git1/Lrp1/Ptprd/Dlg3/Bcas3/Plcg1/Grm2/Nf1/Itsn1/Ptprs/Scyl2/Dlg2/Grin1/Syt17/Apoe
446	Gomes_C9orf72_PFC_female	GO:0019226	transmission of nerve impulse	21	0.719252	2.02427	0.000156779	0.00824319	0.00727547	308	tags=48%, list=11%, signal=43%	Dpp6/Gria1/Nrcam/Scn2a/Mag/Ank3/Ntrk2/Hcn1/Plec/Nfasc
447	Gomes_C9orf72_PFC_female	GO:0010720	positive regulation of cell development	60	0.567659	1.90798	0.000157359	0.00824319	0.00727547	465	tags=35%, list=16%, signal=30%	Gfap/L1cam/Synj1/Ncan/Mag/Dlg4/Nrdc/Ptpra/Ntrk2/Akap5/Grm5/Cyld/Mecp2/Rptor/Macf1/Lrp1/Ptprd/Opa1/Ap3d1/Apoe/Epha4
448	Gomes_C9orf72_PFC_female	GO:2000026	regulation of multicellular organismal development	111	0.471787	1.75635	0.000166303	0.00838907	0.00740422	472	tags=32%, list=16%, signal=28%	Gfap/Ncam1/Ipo7/L1cam/Synj1/Nlgn2/Nlgn3/Ncan/Mag/Plcb1/C1qc/Dip2b/Dlg4/Nrdc/Ptpra/Ntrk2/Akap5/Stat3/Grm5/Cyld/Mecp2/Gtf2i/Rptor/Macf1/Lrp1/Ptprd/Opa1/Plcg1/Nf1/Ptprs/Ap3d1/Apoe/Bag6/Adrm1/Epha4/Fas
449	Gomes_C9orf72_PFC_female	GO:0042063	gliogenesis	50	0.588894	1.91007	0.000221948	0.00967027	0.00853501	483	tags=44%, list=17%, signal=37%	Gfap/Cntn1/Synj1/Exoc4/Nlgn3/Ncan/Mag/C1qa/Ckap5/Wdr47/Ptpra/Ntrk2/Stat3/Mecp2/Plec/Gpc1/Lrp1/Nf1/Grin1/Epha4/Fas/Cul4b
450	Gomes_C9orf72_PFC_female	GO:0007610	behavior	97	0.501129	1.83195	0.000198803	0.00967027	0.00853501	465	tags=34%, list=16%, signal=29%	Ncam1/Cntn1/Gria1/Astn1/Synj1/Nlgn2/Cpt1a/Nlgn3/Adcy5/Scn2a/Plcb1/Dctn1/Ckap5/Myo6/Dlg4/Wdr47/Ntrk2/Stat3/Hcn1/Grm5/Mecp2/Cntn2/Rptor/Strn/Git1/Grm2/Pde4d/Casp3/Nf1/Sgip1/Grin1/Apoe/Epha4
451	Gomes_C9orf72_PFC_female	GO:0050804	modulation of chemical synaptic transmission	118	0.468597	1.75611	0.000226398	0.00967027	0.00853501	396	tags=27%, list=14%, signal=24%	Gfap/Ncam1/L1cam/Gria1/Gria2/Dgkz/Gria3/Grm3/Vps18/Plcl2/Erc2/Nlgn2/Abr/Nlgn3/Nedd4/Ncan/Plcb1/Ckap5/Myo6/Dlg4/Ptpra/Ntrk2/Akap5/Stat3/Grm5/Mecp2/Git1/Ptprd/Plcg1/Grm2/Nf1/Ptprs
452	Gomes_C9orf72_PFC_female	GO:0046907	intracellular transport	275	0.394289	1.60161	0.000227202	0.00967027	0.00853501	431	tags=23%, list=15%, signal=21%	Kif5c/Uso1/Gfap/Nbea/Ipo7/Xpo7/Vps50/Ipo5/Xpo1/Dhx9/Hyou1/Copa/Ipo9/Tnpo3/Vps18/Hip1r/Vps51/Relch/Vps53/Ap1g1/Actn4/Copb2/Exoc4/Nedd4/Pgap1/Ipo4/Oga/Tnpo2/Ank3/Myh10/Ap3b2/Dctn1/Abcd3/Copg1/Ap2a2/Myo6/Usp9x/Gak/Ube2o/Agap2/Vps11/Akap5/Stat3/Vps52/Madd/Atp9a/Mecp2/Ap2b1/Macf1/Actn2/Lrp1/Syne1/Ap2a1/Nf1/Nup93/Itsn1/Vps16/Ap1b1/Scyl2/Dlg2/Copg2/Ap3d1
453	Gomes_C9orf72_PFC_female	GO:0048856	anatomical structure development	493	0.35224	1.47748	0.000214527	0.00967027	0.00853501	527	tags=27%, list=18%, signal=26%	Kif5c/Gfap/Ncam1/Icam5/Ipo7/L1cam/Cntn1/Gria1/Pde2a/Ddb1/Astn1/Plcl2/Actn1/Hip1r/Synj1/Vps51/Ampd2/Nrcam/Matr3/Wfs1/Actn4/Nlgn2/Abr/Exoc4/Nlgn3/Nedd4/Pgap1/Scn2a/Omp/Ncan/Mag/Farp1/Plcb1/Wdr7/Tnpo2/Myh9/Ank3/Myh10/C1qa/Ank2/Dctn1/C1qc/Kif2a/Dip2b/Srpk2/Ckap5/Itpr1/Taok1/Ap2a2/Myo6/Usp9x/C1qb/Dlg4/Nrdc/Map1s/Wdr47/Gak/Ptpra/Agap2/Ntrk2/Akap5/Stat3/Hcn1/Itm2c/Vps52/Dmxl2/Grm5/Ocrl/Cyld/Atp9a/Mecp2/…
454	Gomes_C9orf72_PFC_female	GO:0045184	establishment of protein localization	303	0.382694	1.56611	0.000267028	0.011021	0.00972714	431	tags=21%, list=15%, signal=20%	Kif5c/Uso1/Gfap/Nbea/Ipo7/Emc1/Xpo7/Vps50/Gria2/Ipo5/Xpo1/Copa/Ipo9/Tnpo3/Exoc2/Vps18/Vps51/Vps53/Ap1g1/Actn4/Nlgn2/Cpt1a/Copb2/Exoc4/Nedd4/Adcy5/Pgap1/Ipo4/Plcb1/Oga/Tnpo2/Myh9/Ank3/Myh10/Ank2/Ap3b2/Itpr1/Copg1/Ap2a2/Myo6/Usp9x/Dlg4/Coro7/Vps11/Akap5/Stat3/Vps52/Madd/Ap2b1/Cntn2/Rptor/Macf1/Mon2/Lrp1/Ap2a1/Nf1/Exoc1/Nup93/Itsn1/Vps16/Ap1b1/Dlg2/Copg2/Ap3d1
455	Gomes_C9orf72_PFC_female	GO:0050767	regulation of neurogenesis	65	0.533955	1.81697	0.000322248	0.0126106	0.0111301	472	tags=34%, list=16%, signal=29%	Gfap/L1cam/Synj1/Ncan/Mag/Dip2b/Dlg4/Nrdc/Ptpra/Ntrk2/Akap5/Grm5/Mecp2/Macf1/Lrp1/Ptprd/Opa1/Nf1/Ptprs/Apoe/Epha4/Fas
456	Gomes_C9orf72_PFC_female	GO:0007420	brain development	76	0.519761	1.81052	0.00032406	0.0126106	0.0111301	450	tags=30%, list=16%, signal=26%	Ncam1/Cntn1/Vps51/Abr/Pgap1/Scn2a/Plcb1/Myh10/Usp9x/Map1s/Wdr47/Gak/Ntrk2/Dmxl2/Mecp2/Nfasc/Cntn2/Git1/Nf1/Ptprs/Scyl2/Grin1/Bag6
457	Gomes_C9orf72_PFC_female	GO:0099177	regulation of trans-synaptic signaling	119	0.46115	1.73422	0.000340452	0.0128804	0.0113683	396	tags=27%, list=14%, signal=24%	Gfap/Ncam1/L1cam/Gria1/Gria2/Dgkz/Gria3/Grm3/Vps18/Plcl2/Erc2/Nlgn2/Abr/Nlgn3/Nedd4/Ncan/Plcb1/Ckap5/Myo6/Dlg4/Ptpra/Ntrk2/Akap5/Stat3/Grm5/Mecp2/Git1/Ptprd/Plcg1/Grm2/Nf1/Ptprs
458	Gomes_C9orf72_PFC_female	GO:0007409	axonogenesis	77	0.507217	1.77068	0.000380126	0.0139927	0.01235	494	tags=32%, list=17%, signal=28%	Kif5c/Ncam1/L1cam/Cntn1/Nrcam/Nlgn3/Mag/Ank3/Myh10/Dip2b/Usp9x/Nrdc/Map1s/Wdr47/Ntrk2/Nfasc/Cntn2/Macf1/Lrp1/Ptprs/Grin1/Apoe/Epha4/Hdac6/Trio
459	Gomes_C9orf72_PFC_female	GO:0007155	cell adhesion	120	0.463482	1.74368	0.000441703	0.0154256	0.0136147	465	tags=31%, list=16%, signal=27%	Ncam2/Ncam1/Icam5/L1cam/Cntn1/Astn1/Actn1/Nrcam/Actn4/Nlgn2/Nlgn3/Ncan/Mag/Plcb1/Myh9/Ank3/Myh10/Dlg4/Ptpra/Cyld/Nfasc/Tln2/Cntn2/Macf1/Actn2/Lrp1/Pkp4/Ptprd/Dlg3/Pde4d/Casp3/Nf1/Ptprs/Dlg2/Ap3d1/Tln1/Epha4
460	Gomes_C9orf72_PFC_female	GO:0022008	neurogenesis	251	0.394122	1.59379	0.000437642	0.0154256	0.0136147	483	tags=27%, list=17%, signal=25%	Kif5c/Gfap/Ncam1/L1cam/Cntn1/Astn1/Synj1/Nrcam/Nlgn2/Exoc4/Nlgn3/Nedd4/Omp/Ncan/Mag/Farp1/Ank3/Myh10/C1qa/Dip2b/Ckap5/Itpr1/Taok1/Myo6/Usp9x/Dlg4/Nrdc/Map1s/Wdr47/Gak/Ptpra/Ntrk2/Akap5/Stat3/Hcn1/Itm2c/Grm5/Atp9a/Mecp2/Plec/Nfasc/Ube4b/Cntn2/Macf1/Tbcd/Gpc1/Strn/Git1/Lrp1/Ptprd/Opa1/Ap2a1/Cpne6/Casp3/Nf1/Itsn1/Ptprs/Asap1/Scyl2/Dlg2/Grin1/Elp3/Syt17/Apoe/Epha4/Fas/Hdac6/Cul4b
461	Gomes_C9orf72_PFC_female	GO:0006913	nucleocytoplasmic transport	43	0.602318	1.90795	0.000501901	0.0155361	0.0137122	387	tags=33%, list=14%, signal=29%	Ipo7/Xpo7/Ipo5/Xpo1/Dhx9/Ipo9/Tnpo3/Nedd4/Ipo4/Tnpo2/Akap5/Stat3/Nf1/Nup93
462	Gomes_C9orf72_PFC_female	GO:0051169	nuclear transport	43	0.602318	1.90795	0.000501901	0.0155361	0.0137122	387	tags=33%, list=14%, signal=29%	Ipo7/Xpo7/Ipo5/Xpo1/Dhx9/Ipo9/Tnpo3/Nedd4/Ipo4/Tnpo2/Akap5/Stat3/Nf1/Nup93
463	Gomes_C9orf72_PFC_female	GO:0099537	trans-synaptic signaling	147	0.447272	1.72976	0.000482823	0.0155361	0.0137122	445	tags=28%, list=16%, signal=25%	Gfap/Ncam1/L1cam/Gria1/Gria2/Dgkz/Gria3/Grm3/Vps18/Plcl2/Erc2/Synj1/Nlgn2/Abr/Exoc4/Nlgn3/Nedd4/Ncan/Farp1/Sv2a/Plcb1/Ckap5/Myo6/Dlg4/Ptpra/Ntrk2/Akap5/Stat3/Dmxl2/Grm5/Mecp2/Git1/Ptprd/Dlg3/Plcg1/Grm2/Nf1/Ptprs/Dlg2/Grin1/Apoe
464	Gomes_C9orf72_PFC_female	GO:0015031	protein transport	283	0.37687	1.53259	0.00047505	0.0155361	0.0137122	431	tags=21%, list=15%, signal=20%	Kif5c/Uso1/Gfap/Nbea/Ipo7/Xpo7/Vps50/Ipo5/Xpo1/Copa/Ipo9/Tnpo3/Exoc2/Vps18/Vps51/Vps53/Ap1g1/Actn4/Nlgn2/Cpt1a/Copb2/Exoc4/Nedd4/Adcy5/Pgap1/Ipo4/Plcb1/Oga/Tnpo2/Myh9/Ank3/Myh10/Ank2/Ap3b2/Itpr1/Copg1/Ap2a2/Myo6/Usp9x/Coro7/Vps11/Akap5/Stat3/Vps52/Madd/Ap2b1/Rptor/Macf1/Mon2/Lrp1/Ap2a1/Nf1/Exoc1/Nup93/Itsn1/Vps16/Ap1b1/Dlg2/Copg2/Ap3d1
465	Gomes_C9orf72_PFC_female	GO:0032879	regulation of localization	305	0.372462	1.52189	0.00050053	0.0155361	0.0137122	384	tags=20%, list=13%, signal=20%	Gfap/Nbea/Ncam1/Ipo7/Dpp6/Cntn1/Ipo5/Xpo1/Dhx9/Dpp10/Exoc2/Vps18/Erc2/Hip1r/Synj1/Ap1g1/Wfs1/Actn4/Nlgn2/Cpt1a/Abr/Exoc4/Nlgn3/Nedd4/Vac14/Adcy5/Pgap1/Scn2a/Sv2a/Plcb1/Oga/Myh9/Ank3/Myh10/Ank2/Ckap5/Itpr1/Letm1/Myo6/Dlg4/Agap2/Vps11/Ntrk2/Akap5/Hcn1/Grm5/Madd/Cyld/Atp9a/Mecp2/Ap2b1/Rptor/Actn2/Wnk2/Gpc1/Git1/Lrp1/Ap2a1/Plcg1/Grm2/Pde4d/Nf1
466	Gomes_C9orf72_PFC_female	GO:0045597	positive regulation of cell differentiation	79	0.496071	1.7374	0.000537187	0.0162589	0.0143501	465	tags=33%, list=16%, signal=28%	Gfap/Ipo7/L1cam/Synj1/Ncan/Mag/Plcb1/Dlg4/Nrdc/Ptpra/Ntrk2/Akap5/Stat3/Grm5/Cyld/Mecp2/Rptor/Macf1/Gpc1/Lrp1/Ptprd/Opa1/Clic1/Ap3d1/Apoe/Epha4
467	Gomes_C9orf72_PFC_female	GO:0048584	positive regulation of response to stimulus	201	0.40123	1.59464	0.000562682	0.0166603	0.0147044	503	tags=31%, list=18%, signal=27%	Ncam1/L1cam/Ipo5/Dhx9/Pde2a/Dgkz/Plcl2/Hip1r/Ap1g1/Matr3/Wfs1/Actn4/Nlgn2/Exoc4/Nlgn3/Nedd4/Ccar2/Ide/Plcb1/Myh9/Ank3/C1qa/C1qc/Dhx15/Taok1/Usp9x/C1qb/Dlg4/Ube2o/Agap2/Ntrk2/Akap5/Stat3/Itm2c/Grm5/Madd/Cyld/Ddx1/Rptor/Macf1/Wnk2/Lrp1/Opa1/Plcg1/Pde4d/Nf1/Nup93/Itsn1/Ptprs/Nlrx1/Grin1/Apoe/Bag6/Adrm1/Mms19/Epha4/Aak1/Fas/Cul1/Sfpq/Wdr48/Myo5a
468	Gomes_C9orf72_PFC_female	GO:0051960	regulation of nervous system development	74	0.508026	1.76643	0.000688537	0.0191385	0.0168917	472	tags=32%, list=16%, signal=28%	Gfap/L1cam/Synj1/Nlgn2/Nlgn3/Ncan/Mag/Dip2b/Dlg4/Nrdc/Ptpra/Ntrk2/Akap5/Grm5/Mecp2/Macf1/Lrp1/Ptprd/Opa1/Nf1/Ptprs/Apoe/Epha4/Fas
469	Gomes_C9orf72_PFC_female	GO:0061564	axon development	83	0.494717	1.75337	0.000679345	0.0191385	0.0168917	494	tags=31%, list=17%, signal=27%	Kif5c/Ncam1/L1cam/Cntn1/Nrcam/Nlgn3/Mag/Ank3/Myh10/Dip2b/Usp9x/Nrdc/Map1s/Wdr47/Ntrk2/Nfasc/Cntn2/Macf1/Lrp1/Casp3/Ptprs/Grin1/Apoe/Epha4/Hdac6/Trio
470	Gomes_C9orf72_PFC_female	GO:0099536	synaptic signaling	157	0.428822	1.65976	0.000687334	0.0191385	0.0168917	396	tags=25%, list=14%, signal=23%	Gfap/Ncam1/L1cam/Gria1/Gria2/Dgkz/Gria3/Grm3/Vps18/Plcl2/Erc2/Synj1/Nlgn2/Abr/Exoc4/Nlgn3/Nedd4/Ncan/Farp1/Sv2a/Plcb1/Ckap5/Itpr1/Myo6/Dlg4/Ptpra/Ntrk2/Akap5/Stat3/Dmxl2/Grm5/Mecp2/Git1/Ptprd/Dlg3/Plcg1/Grm2/Nf1/Ptprs
471	Gomes_C9orf72_PFC_female	GO:0043112	receptor metabolic process	15	0.752848	1.91851	0.00073981	0.0201524	0.0177866	445	tags=53%, list=16%, signal=45%	Gria1/Gria2/Gria3/Nedd4/Ide/Usp9x/Git1/Apoe
472	Gomes_C9orf72_PFC_female	GO:0060322	head development	78	0.497858	1.73647	0.000766082	0.0204589	0.0180571	450	tags=29%, list=16%, signal=26%	Ncam1/Cntn1/Vps51/Abr/Pgap1/Scn2a/Plcb1/Myh10/Usp9x/Map1s/Wdr47/Gak/Ntrk2/Dmxl2/Mecp2/Nfasc/Cntn2/Git1/Nf1/Ptprs/Scyl2/Grin1/Bag6
473	Gomes_C9orf72_PFC_female	GO:0051170	import into nucleus	24	0.664844	1.90935	0.00112734	0.0283792	0.0250476	387	tags=42%, list=14%, signal=36%	Ipo7/Ipo5/Ipo9/Tnpo3/Ipo4/Tnpo2/Akap5/Stat3/Nf1/Nup93
474	Gomes_C9orf72_PFC_female	GO:0042551	neuron maturation	16	0.723708	1.87811	0.00109336	0.0283792	0.0250476	424	tags=56%, list=15%, signal=48%	Nrcam/Ank3/C1qa/Akap5/Mecp2/Nfasc/Cntn2/Opa1/Dlg2
475	Gomes_C9orf72_PFC_female	GO:0010001	glial cell differentiation	39	0.592209	1.8506	0.001146	0.0283792	0.0250476	483	tags=46%, list=17%, signal=39%	Gfap/Cntn1/Exoc4/Nlgn3/Ncan/Mag/C1qa/Ckap5/Ptpra/Ntrk2/Stat3/Mecp2/Plec/Gpc1/Lrp1/Nf1/Epha4/Cul4b
476	Gomes_C9orf72_PFC_female	GO:0050877	nervous system process	130	0.444027	1.68437	0.00112521	0.0283792	0.0250476	384	tags=28%, list=13%, signal=26%	Ncam1/Dpp6/Gria1/Grm3/Synj1/Nrcam/Wfs1/Nlgn2/Abr/Nlgn3/Adcy5/Pgap1/Scn2a/Omp/Mag/Plcb1/Ank3/Myh10/Dctn1/Ckap5/Itpr1/Myo6/Dlg4/Nrdc/Wdr47/Ntrk2/Hcn1/Dmxl2/Grm5/Mecp2/Plec/Nfasc/Git1/Opa1/Pde4d/Casp3/Nf1
477	Gomes_C9orf72_PFC_female	GO:0006886	intracellular protein transport	179	0.40774	1.59575	0.00119055	0.0289559	0.0255566	431	tags=23%, list=15%, signal=21%	Kif5c/Uso1/Gfap/Nbea/Ipo7/Xpo7/Ipo5/Xpo1/Copa/Ipo9/Tnpo3/Vps18/Vps51/Vps53/Ap1g1/Copb2/Exoc4/Nedd4/Ipo4/Oga/Tnpo2/Ank3/Ap3b2/Copg1/Ap2a2/Myo6/Usp9x/Vps11/Akap5/Stat3/Vps52/Ap2b1/Macf1/Ap2a1/Nf1/Nup93/Vps16/Ap1b1/Dlg2/Copg2/Ap3d1
478	Gomes_C9orf72_PFC_female	GO:0045595	regulation of cell differentiation	124	0.438907	1.65909	0.00128118	0.0302158	0.0266686	494	tags=30%, list=17%, signal=26%	Gfap/Ipo7/L1cam/Synj1/Ncan/Mag/Plcb1/Tnpo2/C1qc/Dip2b/Ap2a2/Dlg4/Nrdc/Ptpra/Ntrk2/Akap5/Stat3/Grm5/Cyld/Mecp2/Rptor/Macf1/Gpc1/Lrp1/Ptprd/Opa1/Nf1/Ptprs/Clic1/Ap3d1/Iqcb1/Apoe/Adrm1/Epha4/Fas/Hdac6/Trio
479	Gomes_C9orf72_PFC_female	GO:0071705	nitrogen compound transport	321	0.361838	1.48729	0.00128672	0.0302158	0.0266686	450	tags=21%, list=16%, signal=20%	Kif5c/Uso1/Gfap/Nbea/Ipo7/Xpo7/Vps50/Ipo5/Xpo1/Dhx9/Copa/Ipo9/Tnpo3/Exoc2/Vps18/Vps51/Vps53/Ap1g1/Actn4/Nlgn2/Cpt1a/Copb2/Exoc4/Nedd4/Adcy5/Pgap1/Ipo4/Sv2a/Plcb1/Oga/Tnpo2/Myh9/Ank3/Myh10/Ank2/Ap3b2/Itpr1/Copg1/Ap2a2/Myo6/Usp9x/Coro7/Vps11/Ntrk2/Akap5/Stat3/Vps52/Madd/Mecp2/Ap2b1/Rptor/Macf1/Mon2/Lrp1/Ap2a1/Grm2/Nf1/Exoc1/Nup93/Itsn1/Vps16/Ap1b1/Dlg2/Copg2/Ap3d1/Syt17/Apoe/Bag6
480	Gomes_C9orf72_PFC_female	GO:0048666	neuron development	198	0.396953	1.57498	0.00136378	0.0314825	0.0277866	494	tags=29%, list=17%, signal=26%	Kif5c/Gfap/Ncam1/L1cam/Cntn1/Nrcam/Nlgn2/Nlgn3/Nedd4/Mag/Farp1/Ank3/Myh10/C1qa/Dip2b/Itpr1/Taok1/Myo6/Usp9x/Dlg4/Nrdc/Map1s/Wdr47/Gak/Ntrk2/Akap5/Hcn1/Itm2c/Atp9a/Mecp2/Nfasc/Ube4b/Cntn2/Macf1/Tbcd/Strn/Git1/Lrp1/Ptprd/Opa1/Ap2a1/Cpne6/Casp3/Nf1/Itsn1/Ptprs/Asap1/Scyl2/Dlg2/Grin1/Syt17/Apoe/Epha4/Fas/Hdac6/Cul4b/Trio
481	Gomes_C9orf72_PFC_female	GO:0048699	generation of neurons	219	0.386548	1.55192	0.00162768	0.0369484	0.0326108	494	tags=28%, list=17%, signal=25%	Kif5c/Gfap/Ncam1/L1cam/Cntn1/Astn1/Nrcam/Nlgn2/Nlgn3/Nedd4/Ncan/Mag/Farp1/Ank3/Myh10/C1qa/Dip2b/Itpr1/Taok1/Myo6/Usp9x/Dlg4/Nrdc/Map1s/Wdr47/Gak/Ntrk2/Akap5/Stat3/Hcn1/Itm2c/Atp9a/Mecp2/Nfasc/Ube4b/Cntn2/Macf1/Tbcd/Strn/Git1/Lrp1/Ptprd/Opa1/Ap2a1/Cpne6/Casp3/Nf1/Itsn1/Ptprs/Asap1/Scyl2/Dlg2/Grin1/Elp3/Syt17/Apoe/Epha4/Fas/Hdac6/Cul4b/Trio
482	Gomes_C9orf72_PFC_female	GO:0051966	regulation of synaptic transmission, glutamatergic	18	0.697394	1.87322	0.00192349	0.0429474	0.0379055	503	tags=56%, list=18%, signal=46%	Gria2/Dgkz/Grm3/Nlgn2/Nlgn3/Ntrk2/Grm5/Grm2/Grin1/Myo5a
483	Gomes_C9orf72_PFC_female	GO:0034504	protein localization to nucleus	43	0.569259	1.80323	0.0019999	0.0432358	0.0381601	387	tags=28%, list=14%, signal=25%	Ipo7/Ipo5/Xpo1/Ipo9/Tnpo3/Ipo4/Tnpo2/Akap5/Stat3/Syne1/Nf1/Nup93
484	Gomes_C9orf72_PFC_female	GO:0048667	cell morphogenesis involved in neuron differentiation	104	0.445807	1.64598	0.00199487	0.0432358	0.0381601	512	tags=32%, list=18%, signal=27%	Kif5c/Ncam1/L1cam/Cntn1/Nrcam/Nlgn3/Nedd4/Mag/Farp1/Ank3/Myh10/Dip2b/Usp9x/Dlg4/Nrdc/Map1s/Wdr47/Ntrk2/Akap5/Nfasc/Cntn2/Macf1/Tbcd/Lrp1/Ptprd/Opa1/Ptprs/Grin1/Apoe/Epha4/Hdac6/Trio/Tanc2
485	Gomes_C9orf72_PFC_female	GO:0051094	positive regulation of developmental process	125	0.426072	1.61321	0.00209544	0.0445936	0.0393584	465	tags=28%, list=16%, signal=25%	Gfap/Ncam1/Ipo7/L1cam/Synj1/Nlgn2/Nlgn3/Ncan/Mag/Plcb1/Dlg4/Nrdc/Ptpra/Agap2/Ntrk2/Akap5/Stat3/Grm5/Cyld/Mecp2/Rptor/Macf1/Gpc1/Lrp1/Ptprd/Opa1/Plcg1/Cpne6/Sgip1/Itsn1/Clic1/Ap3d1/Syt17/Apoe/Epha4
486	Gomes_C9orf72_PFC_female	GO:0098609	cell-cell adhesion	74	0.487226	1.69411	0.0021319	0.0446715	0.0394272	431	tags=32%, list=15%, signal=28%	Ncam1/Icam5/L1cam/Cntn1/Astn1/Nrcam/Nlgn2/Nlgn3/Mag/Myh9/Ank3/Dlg4/Cyld/Nfasc/Tln2/Cntn2/Pkp4/Ptprd/Dlg3/Pde4d/Casp3/Ptprs/Dlg2/Ap3d1
487	Gomes_C9orf72_PFC_female	GO:0060341	regulation of cellular localization	156	0.41227	1.59613	0.00228212	0.0470946	0.0415658	339	tags=21%, list=12%, signal=20%	Nbea/Ipo7/Dpp6/Ipo5/Xpo1/Dhx9/Dpp10/Nlgn2/Cpt1a/Exoc4/Nlgn3/Nedd4/Adcy5/Pgap1/Plcb1/Oga/Myh9/Ank3/Myh10/Itpr1/Dlg4/Agap2/Vps11/Akap5/Madd/Cyld/Atp9a/Mecp2/Ap2b1/Rptor/Actn2/Gpc1/Lrp1
488	Gomes_C9orf72_PFC_female	GO:0031175	neuron projection development	182	0.390375	1.53387	0.00236533	0.0480832	0.0424383	494	tags=28%, list=17%, signal=25%	Kif5c/Gfap/Ncam1/L1cam/Cntn1/Nrcam/Nlgn2/Nlgn3/Nedd4/Mag/Farp1/Ank3/Myh10/Dip2b/Itpr1/Myo6/Usp9x/Dlg4/Nrdc/Map1s/Wdr47/Gak/Ntrk2/Akap5/Itm2c/Atp9a/Mecp2/Nfasc/Ube4b/Cntn2/Macf1/Strn/Git1/Lrp1/Ptprd/Opa1/Ap2a1/Cpne6/Casp3/Nf1/Itsn1/Ptprs/Asap1/Grin1/Syt17/Apoe/Epha4/Fas/Hdac6/Cul4b/Trio
489	Gomes_C9orf72_PFC_male	GO:0051641	cellular localization	492	0.416296	1.59963	4.02736692076436e-07	0.000548527	0.000459968	460	tags=24%, list=16%, signal=24%	Kif5c/Nbea/Xpo7/Uso1/Ipo7/Xpo1/Ank3/Gfap/Dpp6/Myh10/Ipo5/Tnpo3/Vps50/Gria2/Exoc4/Abr/Dpp10/Copa/Copb2/Ank2/Synj1/Dhx9/Erc2/Ipo4/Usp9x/Vps18/Emc1/Nlgn2/Rptor/Agap2/Ap1g1/Actn4/Itpr1/Relch/Hyou1/Exoc2/Ube2o/Macf1/Cyld/Asap1/Efr3b/Oga/Nfasc/Letm1/Ipo9/Ntrk2/Madd/Plcb1/Nedd4/Ckap5/Dctn1/Dlg3/Pclo/Sv2a/Vps51/Plec/Hip1r/Vps53/Ap3d1/Actn2/Ap3b2/Ap2a2/Ap2b1/Pgap1/Coro7/Copg1/Mecp2/Dlg4/Tnpo2/Vac14/Git1/M…
490	Gomes_C9orf72_PFC_male	GO:0070727	cellular macromolecule localization	395	0.433579	1.66236	1.2161652909439e-06	0.000614792	0.000515534	338	tags=20%, list=12%, signal=21%	Kif5c/Nbea/Xpo7/Uso1/Ipo7/Xpo1/Ank3/Gfap/Dpp6/Myh10/Ipo5/Tnpo3/Vps50/Gria2/Exoc4/Dpp10/Copa/Copb2/Ank2/Dhx9/Ipo4/Usp9x/Vps18/Emc1/Nlgn2/Rptor/Agap2/Ap1g1/Actn4/Itpr1/Exoc2/Macf1/Cyld/Asap1/Efr3b/Oga/Nfasc/Ipo9/Madd/Plcb1/Nedd4/Ckap5/Dlg3/Pclo/Vps51/Plec/Vps53/Ap3d1/Actn2/Ap3b2/Ap2a2/Ap2b1/Pgap1/Coro7/Copg1/Mecp2/Dlg4/Tnpo2/Git1/Myo5a/Nlgn3/Kif1a/Exoc1/Cpt1a/Akap5/Bag6/Dlg1/Kif3b/Ttc7b/Mon2/Hcn1/V…
491	Gomes_C9orf72_PFC_male	GO:0008104	protein localization	394	0.430572	1.65135	1.35416766716663e-06	0.000614792	0.000515534	338	tags=20%, list=12%, signal=21%	Kif5c/Nbea/Xpo7/Uso1/Ipo7/Xpo1/Ank3/Gfap/Dpp6/Myh10/Ipo5/Tnpo3/Vps50/Gria2/Exoc4/Dpp10/Copa/Copb2/Ank2/Dhx9/Ipo4/Usp9x/Vps18/Emc1/Nlgn2/Rptor/Agap2/Ap1g1/Actn4/Itpr1/Exoc2/Macf1/Cyld/Asap1/Efr3b/Oga/Nfasc/Ipo9/Madd/Plcb1/Nedd4/Dlg3/Pclo/Vps51/Plec/Vps53/Ap3d1/Actn2/Ap3b2/Ap2a2/Ap2b1/Pgap1/Coro7/Copg1/Mecp2/Dlg4/Tnpo2/Git1/Myo5a/Nlgn3/Kif1a/Exoc1/Cpt1a/Akap5/Bag6/Dlg1/Kif3b/Ttc7b/Mon2/Hcn1/Vps52/D…
492	Gomes_C9orf72_PFC_male	GO:0034330	cell junction organization	141	0.527566	1.93225	3.43915129571506e-06	0.00111047	0.000931185	508	tags=38%, list=18%, signal=33%	Nbea/Gria1/Ank3/Myh10/Icam5/Actn1/Erc2/Nlgn2/Actn4/Dgkz/Farp1/Macf1/Asap1/Nfasc/Ntrk2/Nedd4/Ckap5/Dctn1/Pclo/Plec/Ncan/Hip1r/Actn2/Mecp2/Dlg4/Myo5a/Nlgn3/Ajm1/C1qb/C1qc/Kif1a/Akap5/Dlg1/Ptpra/Rock2/Opa1/Myo6/C1qa/Ptprd/Ptprs/L1cam/Bsn/Dlg2/Grm5/Grin1/Nrcam/Myh9/Pkp4/Vps35/Itsn1/Dnm1l/Cntn2/Cpne6/Apbb1
493	Gomes_C9orf72_PFC_male	GO:0051649	establishment of localization in cell	359	0.431606	1.65183	4.07661456006933e-06	0.00111047	0.000931185	460	tags=25%, list=16%, signal=24%	Kif5c/Nbea/Xpo7/Uso1/Ipo7/Xpo1/Ank3/Gfap/Dpp6/Myh10/Ipo5/Tnpo3/Vps50/Exoc4/Abr/Copa/Copb2/Synj1/Dhx9/Erc2/Ipo4/Usp9x/Vps18/Nlgn2/Agap2/Ap1g1/Actn4/Relch/Hyou1/Exoc2/Ube2o/Macf1/Oga/Ipo9/Ntrk2/Madd/Nedd4/Dctn1/Pclo/Sv2a/Vps51/Hip1r/Vps53/Ap3d1/Actn2/Ap3b2/Ap2a2/Ap2b1/Pgap1/Copg1/Mecp2/Tnpo2/Vac14/Git1/Myo5a/Nlgn3/Kif1a/Exoc1/Akap5/Bag6/Dlg1/Kif3b/Map1s/Vps52/Stat3/Kcnb1/Vps16/Ap2a1/Myo6/Cul3/Scyl2…
494	Gomes_C9orf72_PFC_male	GO:0050808	synapse organization	110	0.546454	1.94153	5.65595018358394e-06	0.0012839	0.00107661	508	tags=40%, list=18%, signal=34%	Nbea/Gria1/Ank3/Myh10/Icam5/Erc2/Nlgn2/Dgkz/Farp1/Asap1/Nfasc/Ntrk2/Nedd4/Ckap5/Dctn1/Pclo/Ncan/Hip1r/Mecp2/Dlg4/Myo5a/Nlgn3/C1qb/C1qc/Kif1a/Akap5/Rock2/Opa1/Myo6/C1qa/Ptprd/Ptprs/L1cam/Bsn/Dlg2/Grm5/Grin1/Nrcam/Vps35/Itsn1/Dnm1l/Cntn2/Cpne6/Apbb1
495	Gomes_C9orf72_PFC_male	GO:0045184	establishment of protein localization	303	0.43341	1.6438	1.25853065372416e-05	0.0023892	0.00200346	338	tags=19%, list=12%, signal=19%	Kif5c/Nbea/Xpo7/Uso1/Ipo7/Xpo1/Ank3/Gfap/Myh10/Ipo5/Tnpo3/Vps50/Gria2/Exoc4/Copa/Copb2/Ank2/Ipo4/Usp9x/Vps18/Emc1/Nlgn2/Rptor/Ap1g1/Actn4/Itpr1/Exoc2/Macf1/Oga/Ipo9/Madd/Plcb1/Nedd4/Pclo/Vps51/Vps53/Ap3d1/Ap3b2/Ap2a2/Ap2b1/Pgap1/Coro7/Copg1/Dlg4/Tnpo2/Myo5a/Kif1a/Exoc1/Cpt1a/Akap5/Bag6/Kif3b/Mon2/Vps52/Stat3/Kcnb1/Vps16/Ap2a1/Myo6
496	Gomes_C9orf72_PFC_male	GO:0033036	macromolecule localization	425	0.409272	1.57316	1.40334866768028e-05	0.0023892	0.00200346	338	tags=19%, list=12%, signal=20%	Kif5c/Nbea/Xpo7/Uso1/Ipo7/Xpo1/Ank3/Gfap/Dpp6/Myh10/Ipo5/Tnpo3/Vps50/Gria2/Exoc4/Dpp10/Copa/Copb2/Ank2/Dhx9/Ipo4/Usp9x/Vps18/Emc1/Nlgn2/Rptor/Agap2/Ap1g1/Actn4/Itpr1/Relch/Exoc2/Macf1/Cyld/Asap1/Efr3b/Oga/Nfasc/Ipo9/Madd/Plcb1/Nedd4/Ckap5/Dlg3/Pclo/Vps51/Plec/Vps53/Ap3d1/Actn2/Ap3b2/Ap2a2/Ap2b1/Pgap1/Coro7/Copg1/Mecp2/Dlg4/Tnpo2/Git1/Myo5a/Nlgn3/Kif1a/Exoc1/Cpt1a/Akap5/Bag6/Dlg1/Kif3b/Ttc7b/Mon2/…
497	Gomes_C9orf72_PFC_male	GO:0007417	central nervous system development	109	0.538985	1.91549	2.58534288363829e-05	0.00370179	0.00310414	421	tags=30%, list=15%, signal=27%	Gfap/Dmxl2/Myh10/Ncam1/Exoc4/Abr/Cntn1/Usp9x/Nfasc/Ntrk2/Wdr47/Plcb1/Ckap5/Dctn1/Vps51/Ncan/Pgap1/Mecp2/Git1/Nlgn3/Mag/Kif1a/Bag6/Map1s/Stat3/Ptpra/C1qa/Scyl2/Ptprs/Cul4b/Elp3/Grin1/Nrcam
498	Gomes_C9orf72_PFC_male	GO:0006886	intracellular protein transport	179	0.474827	1.76101	2.9897025610285e-05	0.00370179	0.00310414	460	tags=28%, list=16%, signal=25%	Kif5c/Nbea/Xpo7/Uso1/Ipo7/Xpo1/Ank3/Gfap/Ipo5/Tnpo3/Exoc4/Copa/Copb2/Ipo4/Usp9x/Vps18/Ap1g1/Macf1/Oga/Ipo9/Nedd4/Vps51/Vps53/Ap3d1/Ap3b2/Ap2a2/Ap2b1/Copg1/Tnpo2/Myo5a/Kif1a/Akap5/Bag6/Vps52/Stat3/Kcnb1/Vps16/Ap2a1/Myo6/Vps11/Dlg2/Rims1/Copg2/Ap1b1/Lamp2/Kcnq2/Lrrc7/Map1a/Xpo5/Vps35
499	Gomes_C9orf72_PFC_male	GO:0046907	intracellular transport	275	0.443064	1.67247	2.76947020264074e-05	0.00370179	0.00310414	460	tags=26%, list=16%, signal=24%	Kif5c/Nbea/Xpo7/Uso1/Ipo7/Xpo1/Ank3/Gfap/Myh10/Ipo5/Tnpo3/Vps50/Exoc4/Copa/Copb2/Dhx9/Ipo4/Usp9x/Vps18/Agap2/Ap1g1/Actn4/Relch/Hyou1/Ube2o/Macf1/Oga/Ipo9/Madd/Nedd4/Dctn1/Vps51/Hip1r/Vps53/Ap3d1/Actn2/Ap3b2/Ap2a2/Ap2b1/Pgap1/Copg1/Mecp2/Tnpo2/Myo5a/Kif1a/Akap5/Bag6/Kif3b/Vps52/Stat3/Kcnb1/Vps16/Ap2a1/Myo6/Cul3/Scyl2/Abcd3/Vps11/Bsn/Dlg2/Rims1/Copg2/Ap1b1/Map1b/Atp9a/Lamp2/Kcnq2/Acap2/Lrrc7/Map1a/…
500	Gomes_C9orf72_PFC_male	GO:0071705	nitrogen compound transport	321	0.426233	1.62248	3.26973153288119e-05	0.00371114	0.00311198	338	tags=19%, list=12%, signal=19%	Kif5c/Nbea/Xpo7/Uso1/Ipo7/Xpo1/Ank3/Gfap/Myh10/Ipo5/Tnpo3/Vps50/Exoc4/Copa/Copb2/Ank2/Dhx9/Ipo4/Usp9x/Vps18/Nlgn2/Rptor/Ap1g1/Actn4/Itpr1/Exoc2/Macf1/Oga/Ipo9/Ntrk2/Madd/Plcb1/Nedd4/Pclo/Sv2a/Vps51/Vps53/Ap3d1/Ap3b2/Ap2a2/Ap2b1/Pgap1/Coro7/Copg1/Mecp2/Tnpo2/Myo5a/Kif1a/Exoc1/Cpt1a/Akap5/Bag6/Grm2/Kif3b/Mon2/Vps52/Stat3/Kcnb1/Vps16/Ap2a1/Myo6
501	Gomes_C9orf72_PFC_male	GO:0015031	protein transport	283	0.43807	1.65579	3.58672170109829e-05	0.00375778	0.00315109	338	tags=20%, list=12%, signal=19%	Kif5c/Nbea/Xpo7/Uso1/Ipo7/Xpo1/Ank3/Gfap/Myh10/Ipo5/Tnpo3/Vps50/Exoc4/Copa/Copb2/Ank2/Ipo4/Usp9x/Vps18/Nlgn2/Rptor/Ap1g1/Actn4/Itpr1/Exoc2/Macf1/Oga/Ipo9/Madd/Plcb1/Nedd4/Pclo/Vps51/Vps53/Ap3d1/Ap3b2/Ap2a2/Ap2b1/Pgap1/Coro7/Copg1/Tnpo2/Myo5a/Kif1a/Exoc1/Cpt1a/Akap5/Bag6/Kif3b/Mon2/Vps52/Stat3/Kcnb1/Vps16/Ap2a1/Myo6
502	Gomes_C9orf72_PFC_male	GO:0051648	vesicle localization	60	0.59989	1.95907	5.757798330264e-05	0.00560151	0.00469715	372	tags=33%, list=13%, signal=30%	Kif5c/Uso1/Exoc4/Synj1/Nlgn2/Actn4/Exoc2/Madd/Dctn1/Pclo/Ap3d1/Ap3b2/Mecp2/Myo5a/Nlgn3/Kif1a/Exoc1/Myo6/Cul3/Bsn
503	Gomes_C9orf72_PFC_male	GO:0032879	regulation of localization	305	0.414233	1.57186	7.33169527316678e-05	0.00624111	0.00523348	470	tags=24%, list=16%, signal=22%	Nbea/Ipo7/Xpo1/Ank3/Gfap/Dpp6/Myh10/Ipo5/Ncam1/Exoc4/Abr/Dpp10/Cntn1/Ank2/Synj1/Dhx9/Erc2/Vps18/Nlgn2/Rptor/Agap2/Ap1g1/Actn4/Itpr1/Exoc2/Cyld/Oga/Letm1/Ntrk2/Madd/Plcb1/Nedd4/Ckap5/Wfs1/Pclo/Sv2a/Hip1r/Actn2/Ap2b1/Pgap1/Mecp2/Dlg4/Vac14/Git1/Myo5a/Nlgn3/Cpt1a/Akap5/Grm2/Dlg1/Hcn1/Rock2/Kcnb1/Ap2a1/Myo6/Scyl2/Vps11/Bsn/Rims1/Amph/Pde4d/Map1b/Grm5/Grin1/Atp9a/Myh9/Kcnq2/Gpc1/Map1a/Vps35/Wnk2/Itsn1
504	Gomes_C9orf72_PFC_male	GO:0007275	multicellular organism development	431	0.390649	1.50147	6.96545979299226e-05	0.00624111	0.00523348	518	tags=27%, list=18%, signal=26%	Kif5c/Ipo7/Gria1/Ank3/Gfap/Dmxl2/Myh10/Icam5/Pde2a/Ncam1/Exoc4/Abr/Ampd2/Cntn1/Ank2/Synj1/Astn1/Usp9x/Nlgn2/Rptor/Actn4/Itpr1/Farp1/Macf1/Cyld/Asap1/Kif2a/Nfasc/Ntrk2/Wdr47/Plcb1/Nedd4/Ckap5/Dctn1/Wfs1/Dlg3/Pclo/Vps51/Plec/Ncan/Strn/Hip1r/Ap3d1/Actn2/Adcy9/Fas/Ap2b1/Pgap1/Mecp2/Dlg4/Matr3/Trio/Git1/Myo5a/Nlgn3/Mag/C1qc/Kif1a/Srpk2/Exoc1/Gtf2i/Akap5/Bag6/Bcas3/Dlg1/Itm2c/Map1s/Hcn1/Vps52/Nrdc/Stat…
505	Gomes_C9orf72_PFC_male	GO:0007267	cell-cell signaling	229	0.448196	1.67238	8.28389180637802e-05	0.00663686	0.00556534	384	tags=24%, list=13%, signal=23%	Gria1/Gfap/Dmxl2/Gria3/Gria2/Ncam1/Exoc4/Abr/Ank2/Synj1/Erc2/Vps18/Nlgn2/Rptor/Itpr1/Dgkz/Farp1/Ccar2/Macf1/Ddb1/Cyld/Grm3/Oga/Ntrk2/Madd/Plcb1/Nedd4/Ckap5/Dlg3/Pclo/Sv2a/Ncan/Strn/Plcl2/Mecp2/Dlg4/Trio/Git1/Myo5a/Nlgn3/Cpt1a/Akap5/Bcas3/Grm2/Dlg1/Stat3/Ptpra/Kcnb1/Myo6/Cul3/Scyl2/Ptprd/Ptprs/L1cam/Dlg2/Rims1
506	Gomes_C9orf72_PFC_male	GO:0099537	trans-synaptic signaling	147	0.47979	1.75901	0.000100603	0.00761229	0.00638329	384	tags=29%, list=13%, signal=26%	Gria1/Gfap/Dmxl2/Gria3/Gria2/Ncam1/Exoc4/Abr/Synj1/Erc2/Vps18/Nlgn2/Dgkz/Farp1/Grm3/Ntrk2/Plcb1/Nedd4/Ckap5/Dlg3/Pclo/Sv2a/Ncan/Plcl2/Mecp2/Dlg4/Trio/Git1/Myo5a/Nlgn3/Akap5/Grm2/Dlg1/Stat3/Ptpra/Kcnb1/Myo6/Ptprd/Ptprs/L1cam/Dlg2/Rims1
507	Gomes_C9orf72_PFC_male	GO:0007268	chemical synaptic transmission	144	0.47846	1.75303	0.000118383	0.00767797	0.00643836	460	tags=32%, list=16%, signal=28%	Gria1/Gfap/Dmxl2/Gria3/Gria2/Ncam1/Exoc4/Abr/Synj1/Erc2/Vps18/Nlgn2/Dgkz/Grm3/Ntrk2/Plcb1/Nedd4/Ckap5/Dlg3/Pclo/Sv2a/Ncan/Plcl2/Mecp2/Dlg4/Trio/Git1/Myo5a/Nlgn3/Akap5/Grm2/Dlg1/Stat3/Ptpra/Kcnb1/Myo6/Ptprd/Ptprs/L1cam/Dlg2/Rims1/Grm5/Grin1/Kcnq2/Map1a/Vps35
508	Gomes_C9orf72_PFC_male	GO:0098916	anterograde trans-synaptic signaling	144	0.47846	1.75303	0.000118383	0.00767797	0.00643836	460	tags=32%, list=16%, signal=28%	Gria1/Gfap/Dmxl2/Gria3/Gria2/Ncam1/Exoc4/Abr/Synj1/Erc2/Vps18/Nlgn2/Dgkz/Grm3/Ntrk2/Plcb1/Nedd4/Ckap5/Dlg3/Pclo/Sv2a/Ncan/Plcl2/Mecp2/Dlg4/Trio/Git1/Myo5a/Nlgn3/Akap5/Grm2/Dlg1/Stat3/Ptpra/Kcnb1/Myo6/Ptprd/Ptprs/L1cam/Dlg2/Rims1/Grm5/Grin1/Kcnq2/Map1a/Vps35
509	Gomes_C9orf72_PFC_male	GO:0007399	nervous system development	305	0.410356	1.55714	0.000111418	0.00767797	0.00643836	460	tags=26%, list=16%, signal=24%	Kif5c/Gria1/Ank3/Gfap/Dmxl2/Myh10/Icam5/Ncam1/Exoc4/Abr/Cntn1/Synj1/Astn1/Usp9x/Nlgn2/Itpr1/Farp1/Macf1/Asap1/Kif2a/Nfasc/Ntrk2/Wdr47/Plcb1/Nedd4/Ckap5/Dctn1/Pclo/Vps51/Plec/Ncan/Strn/Fas/Pgap1/Mecp2/Dlg4/Trio/Git1/Myo5a/Nlgn3/Mag/Kif1a/Akap5/Bag6/Dlg1/Itm2c/Map1s/Hcn1/Nrdc/Stat3/Ptpra/Rock2/Kcnb1/Opa1/Ap2a1/Myo6/C1qa/Dgkg/Scyl2/Ptprd/Ptprs/L1cam/Bsn/Dlg2/Dip2b/Rims1/Cul4b/Elp3/Map1b/Prex1/Grm5/G…
510	Gomes_C9orf72_PFC_male	GO:0048468	cell development	286	0.42397	1.60226	0.000145037	0.00897914	0.00752946	454	tags=27%, list=16%, signal=25%	Kif5c/Ank3/Gfap/Myh10/Pde2a/Ncam1/Ampd2/Cntn1/Ank2/Synj1/Actn1/Usp9x/Nlgn2/Rptor/Actn4/Itpr1/Farp1/Macf1/Ddb1/Cyld/Asap1/Nfasc/Ntrk2/Wdr47/Plcb1/Nedd4/Ckap5/Plec/Ncan/Wdr7/Strn/Ap3d1/Actn2/Fas/Ap2a2/Plcl2/Mecp2/Dlg4/Trio/Git1/Nlgn3/Mag/C1qc/Kif1a/Akap5/Itm2c/Map1s/Hcn1/Nrdc/Stat3/Ptpra/Rock2/Kcnb1/Opa1/Ap2a1/Myo6/C1qa/Dgkg/Scyl2/Ptprd/Ptprs/L1cam/Dlg2/Dip2b/Rims1/Cul4b/Pde4d/Map1b/Prex1/Grm5/Grin…
511	Gomes_C9orf72_PFC_male	GO:0035249	synaptic transmission, glutamatergic	23	0.741362	2.06546	0.000176228	0.0102726	0.00861406	419	tags=52%, list=15%, signal=45%	Gria1/Gria3/Gria2/Nlgn2/Dgkz/Grm3/Ntrk2/Myo5a/Nlgn3/Grm2/Grm5/Grin1
512	Gomes_C9orf72_PFC_male	GO:0030154	cell differentiation	371	0.40013	1.53356	0.000188557	0.0102726	0.00861406	454	tags=25%, list=16%, signal=24%	Kif5c/Ipo7/Ank3/Gfap/Myh10/Pde2a/Ncam1/Exoc4/Ampd2/Cntn1/Ank2/Cand1/Synj1/Actn1/Astn1/Usp9x/Nlgn2/Rptor/Ap1g1/Actn4/Itpr1/Farp1/Macf1/Ddb1/Cyld/Asap1/Kif2a/Nfasc/Ntrk2/Wdr47/Plcb1/Nedd4/Ckap5/Plec/Ncan/Wdr7/Strn/Ap3d1/Actn2/Fas/Ap2a2/Plcl2/Mecp2/Dlg4/Tnpo2/Trio/Git1/Myo5a/Nlgn3/Mag/C1qc/Kif1a/Srpk2/Akap5/Bag6/Itm2c/Map1s/Hcn1/Vps52/Nrdc/Stat3/Ptpra/Rock2/Kcnb1/Opa1/Ap2a1/Myo6/C1qa/Dgkg/Cul3/Scyl2…
513	Gomes_C9orf72_PFC_male	GO:0048869	cellular developmental process	371	0.40013	1.53356	0.000188557	0.0102726	0.00861406	454	tags=25%, list=16%, signal=24%	Kif5c/Ipo7/Ank3/Gfap/Myh10/Pde2a/Ncam1/Exoc4/Ampd2/Cntn1/Ank2/Cand1/Synj1/Actn1/Astn1/Usp9x/Nlgn2/Rptor/Ap1g1/Actn4/Itpr1/Farp1/Macf1/Ddb1/Cyld/Asap1/Kif2a/Nfasc/Ntrk2/Wdr47/Plcb1/Nedd4/Ckap5/Plec/Ncan/Wdr7/Strn/Ap3d1/Actn2/Fas/Ap2a2/Plcl2/Mecp2/Dlg4/Tnpo2/Trio/Git1/Myo5a/Nlgn3/Mag/C1qc/Kif1a/Srpk2/Akap5/Bag6/Itm2c/Map1s/Hcn1/Vps52/Nrdc/Stat3/Ptpra/Rock2/Kcnb1/Opa1/Ap2a1/Myo6/C1qa/Dgkg/Cul3/Scyl2…
514	Gomes_C9orf72_PFC_male	GO:0099536	synaptic signaling	157	0.471529	1.7286	0.000206655	0.0108255	0.00907775	384	tags=27%, list=13%, signal=25%	Gria1/Gfap/Dmxl2/Gria3/Gria2/Ncam1/Exoc4/Abr/Synj1/Erc2/Vps18/Nlgn2/Itpr1/Dgkz/Farp1/Grm3/Ntrk2/Plcb1/Nedd4/Ckap5/Dlg3/Pclo/Sv2a/Ncan/Plcl2/Mecp2/Dlg4/Trio/Git1/Myo5a/Nlgn3/Akap5/Grm2/Dlg1/Stat3/Ptpra/Kcnb1/Myo6/Ptprd/Ptprs/L1cam/Dlg2/Rims1
515	Gomes_C9orf72_PFC_male	GO:0060341	regulation of cellular localization	156	0.468365	1.71397	0.000249035	0.0116961	0.00980773	460	tags=25%, list=16%, signal=22%	Nbea/Ipo7/Xpo1/Ank3/Dpp6/Myh10/Ipo5/Exoc4/Dpp10/Dhx9/Nlgn2/Rptor/Agap2/Itpr1/Cyld/Oga/Madd/Plcb1/Nedd4/Actn2/Ap2b1/Pgap1/Mecp2/Dlg4/Myo5a/Nlgn3/Cpt1a/Akap5/Dlg1/Rock2/Kcnb1/Vps11/Map1b/Grin1/Atp9a/Myh9/Gpc1/Map1a/Vps35
516	Gomes_C9orf72_PFC_male	GO:0048731	system development	388	0.394529	1.5137	0.000241168	0.0116961	0.00980773	460	tags=25%, list=16%, signal=24%	Kif5c/Gria1/Ank3/Gfap/Dmxl2/Myh10/Icam5/Pde2a/Ncam1/Exoc4/Abr/Ampd2/Cntn1/Ank2/Synj1/Astn1/Usp9x/Nlgn2/Actn4/Itpr1/Farp1/Macf1/Asap1/Kif2a/Nfasc/Ntrk2/Wdr47/Plcb1/Nedd4/Ckap5/Dctn1/Wfs1/Pclo/Vps51/Plec/Ncan/Strn/Hip1r/Actn2/Fas/Ap2b1/Pgap1/Mecp2/Dlg4/Matr3/Trio/Git1/Myo5a/Nlgn3/Mag/Kif1a/Srpk2/Gtf2i/Akap5/Bag6/Bcas3/Dlg1/Itm2c/Map1s/Hcn1/Vps52/Nrdc/Stat3/Ptpra/Rock2/Kcnb1/Opa1/Ap2a1/Myo6/C1qa/Dgk…
517	Gomes_C9orf72_PFC_male	GO:0048856	anatomical structure development	493	0.37263	1.43184	0.000236099	0.0116961	0.00980773	454	tags=23%, list=16%, signal=24%	Kif5c/Ipo7/Gria1/Ank3/Gfap/Dmxl2/Myh10/Icam5/Pde2a/Ncam1/Exoc4/Abr/Ampd2/Cntn1/Ank2/Synj1/Actn1/Astn1/Usp9x/Nlgn2/Rptor/Agap2/Actn4/Itpr1/Farp1/Macf1/Ddb1/Cyld/Asap1/Kif2a/Nfasc/Ntrk2/Wdr47/Plcb1/Nedd4/Ckap5/Dctn1/Wfs1/Dlg3/Pclo/Vps51/Plec/Ncan/Wdr7/Strn/Hip1r/Ap3d1/Actn2/Adcy9/Fas/Ap2a2/Plcl2/Ap2b1/Pgap1/Mecp2/Dlg4/Tnpo2/Matr3/Trio/Git1/Myo5a/Nlgn3/Mag/C1qb/C1qc/Kif1a/Srpk2/Exoc1/Gtf2i/Akap5/Bag…
518	Gomes_C9orf72_PFC_male	GO:0051640	organelle localization	131	0.477987	1.73745	0.000287596	0.0130568	0.0109488	438	tags=27%, list=15%, signal=24%	Kif5c/Uso1/Xpo1/Myh10/Ncam1/Exoc4/Synj1/Vps18/Nlgn2/Actn4/Exoc2/Madd/Dctn1/Pclo/Ap3d1/Ap3b2/Copg1/Mecp2/Myo5a/Nlgn3/Kif1a/Exoc1/Dlg1/Map1s/Kcnb1/Opa1/Myo6/Cul3/Vps11/Bsn/Rims1/Copg2/Map1b/Pacs2/Atp9a/Myh9
519	Gomes_C9orf72_PFC_male	GO:0007610	behavior	97	0.512836	1.80401	0.00031148	0.013685	0.0114756	616	tags=45%, list=21%, signal=37%	Gria1/Ncam1/Cntn1/Synj1/Astn1/Nlgn2/Rptor/Ntrk2/Wdr47/Plcb1/Ckap5/Dctn1/Strn/Mecp2/Dlg4/Git1/Myo5a/Nlgn3/Sgip1/Cpt1a/Grm2/Hcn1/Stat3/Myo6/Amph/Pde4d/Grm5/Grin1/Kcnq2/Map1a/Vps35/Cntn2/Braf/Kcnd2/Aplp2/Adcy5/Apoe/Ptgds/Mtor/Oxr1/Grid1/Casp3/Nf1/Scn2a
520	Gomes_C9orf72_PFC_male	GO:0016192	vesicle-mediated transport	279	0.415613	1.57068	0.000343163	0.0146059	0.0122477	405	tags=23%, list=14%, signal=21%	Nbea/Uso1/Gria1/Ank3/Myh10/Icam5/Vps50/Gria2/Ncam1/Exoc4/Abr/Copa/Copb2/Ank2/Synj1/Erc2/Vps18/Nlgn2/Agap2/Ap1g1/Actn4/Hyou1/Exoc2/Ube2o/Macf1/Nedd4/Ckap5/Dctn1/Pclo/Sv2a/Vps51/Hip1r/Vps53/Ap3d1/Actn2/Ap3b2/Ap2a2/Ap2b1/Pgap1/Copg1/Dlg4/Vac14/Git1/Myo5a/Nlgn3/Sgip1/Kif1a/Exoc1/Akap5/Kif3b/Vps52/Kcnb1/Vps16/Ap2a1/Myo6/Cul3/Scyl2/Vps11/Bsn/Rims1/Copg2/Amph/Ap1b1
521	Gomes_C9orf72_PFC_male	GO:1903829	positive regulation of protein localization	78	0.541223	1.85067	0.000354423	0.014628	0.0122663	333	tags=26%, list=12%, signal=23%	Ipo7/Ank3/Dpp6/Myh10/Ipo5/Dpp10/Nlgn2/Agap2/Itpr1/Cyld/Oga/Plcb1/Ap2b1/Dlg4/Myo5a/Nlgn3/Akap5/Dlg1/Rock2/Kcnb1
522	Gomes_C9orf72_PFC_male	GO:0071702	organic substance transport	369	0.393234	1.50685	0.000374382	0.0149973	0.012576	338	tags=18%, list=12%, signal=18%	Kif5c/Nbea/Xpo7/Uso1/Ipo7/Xpo1/Ank3/Gfap/Myh10/Ipo5/Tnpo3/Vps50/Exoc4/Copa/Copb2/Ank2/Dhx9/Ipo4/Usp9x/Vps18/Nlgn2/Rptor/Ap1g1/Actn4/Itpr1/Relch/Exoc2/Macf1/Oga/Letm1/Ipo9/Ntrk2/Madd/Plcb1/Nedd4/Wfs1/Pclo/Sv2a/Vps51/Vps53/Ap3d1/Ap3b2/Ap2a2/Ap2b1/Pgap1/Coro7/Copg1/Mecp2/Tnpo2/Myo5a/Kif1a/Exoc1/Cpt1a/Akap5/Bag6/Grm2/Kif3b/Mon2/Vps52/Stat3/Kcnb1/Vps16/Opa1/Ap2a1/Myo6
523	Gomes_C9orf72_PFC_male	GO:0006892	post-Golgi vesicle-mediated transport	33	0.645927	1.92348	0.000398129	0.0154929	0.0129916	321	tags=30%, list=11%, signal=27%	Nbea/Ank3/Exoc4/Ap1g1/Exoc2/Macf1/Ap3d1/Myo5a/Exoc1/Vps52
524	Gomes_C9orf72_PFC_male	GO:0032880	regulation of protein localization	135	0.477405	1.74151	0.00046063	0.0174272	0.0146135	333	tags=20%, list=12%, signal=19%	Nbea/Ipo7/Xpo1/Ank3/Dpp6/Myh10/Ipo5/Exoc4/Dpp10/Nlgn2/Rptor/Agap2/Itpr1/Cyld/Oga/Madd/Plcb1/Actn2/Ap2b1/Dlg4/Myo5a/Nlgn3/Cpt1a/Akap5/Dlg1/Rock2/Kcnb1
525	Gomes_C9orf72_PFC_male	GO:0007420	brain development	76	0.535685	1.81736	0.000547704	0.0201614	0.0169064	359	tags=25%, list=13%, signal=22%	Dmxl2/Myh10/Ncam1/Abr/Cntn1/Usp9x/Nfasc/Ntrk2/Wdr47/Plcb1/Vps51/Pgap1/Mecp2/Git1/Kif1a/Bag6/Map1s/Scyl2/Ptprs
526	Gomes_C9orf72_PFC_male	GO:0051966	regulation of synaptic transmission, glutamatergic	18	0.743718	1.97649	0.000616322	0.0215239	0.0180488	419	tags=56%, list=15%, signal=48%	Gria2/Nlgn2/Dgkz/Grm3/Ntrk2/Myo5a/Nlgn3/Grm2/Grm5/Grin1
527	Gomes_C9orf72_PFC_male	GO:0021700	developmental maturation	37	0.631349	1.91844	0.000608397	0.0215239	0.0180488	490	tags=51%, list=17%, signal=43%	Ank3/Ap1g1/Nfasc/Plcb1/Ap3d1/Mecp2/Dlg4/Myo5a/Akap5/Rock2/Kcnb1/Opa1/C1qa/Dlg2/Grin1/Nrcam/Kcnq2/Vps35/Cntn2
528	Gomes_C9orf72_PFC_male	GO:2000026	regulation of multicellular organismal development	111	0.490108	1.74318	0.000644549	0.0219469	0.0184036	416	tags=30%, list=15%, signal=26%	Ipo7/Gfap/Ncam1/Synj1/Nlgn2/Rptor/Macf1/Cyld/Ntrk2/Plcb1/Ncan/Ap3d1/Fas/Mecp2/Dlg4/Nlgn3/Mag/C1qc/Gtf2i/Akap5/Bag6/Dlg1/Nrdc/Stat3/Ptpra/Rock2/Opa1/Ptprd/Ptprs/L1cam/Dip2b/Map1b/Grm5
529	Gomes_C9orf72_PFC_male	GO:0043112	receptor metabolic process	15	0.769532	1.96595	0.000676164	0.022298	0.018698	297	tags=47%, list=10%, signal=42%	Gria1/Gria3/Gria2/Usp9x/Nedd4/Git1/Ide
530	Gomes_C9orf72_PFC_male	GO:0007155	cell adhesion	120	0.471137	1.69392	0.000687604	0.022298	0.018698	452	tags=28%, list=16%, signal=25%	Ncam2/Ank3/Myh10/Icam5/Ncam1/Cntn1/Actn1/Astn1/Nlgn2/Actn4/Tln2/Macf1/Cyld/Nfasc/Plcb1/Dlg3/Ncan/Ap3d1/Actn2/Dlg4/Nlgn3/Mag/Dlg1/Ptpra/Ptprd/Ptprs/L1cam/Dlg2/Pde4d/Prex1/Nrcam/Myh9/Pkp4/Lrrc7
531	Gomes_C9orf72_PFC_male	GO:0007017	microtubule-based process	109	0.486453	1.7288	0.000734882	0.023277	0.0195189	454	tags=27%, list=16%, signal=23%	Kif5c/Xpo1/Ank3/Clip2/Macf1/Ddb1/Cyld/Kif2a/Wdr47/Madd/Ckap5/Dctn1/Ap3d1/Ap3b2/Copg1/Mecp2/Git1/Myo5a/Kif1a/Dlg1/Kif3b/Map1s/Rock2/Bsn/Dlg2/Copg2/Map1b/Myh9/Map1a
532	Gomes_C9orf72_PFC_male	GO:0048666	neuron development	198	0.429034	1.59569	0.000779952	0.0241431	0.0202452	610	tags=37%, list=21%, signal=32%	Kif5c/Ank3/Gfap/Myh10/Ncam1/Cntn1/Usp9x/Nlgn2/Itpr1/Farp1/Macf1/Asap1/Nfasc/Ntrk2/Wdr47/Nedd4/Strn/Fas/Mecp2/Dlg4/Trio/Git1/Nlgn3/Mag/Kif1a/Akap5/Itm2c/Map1s/Hcn1/Nrdc/Rock2/Kcnb1/Opa1/Ap2a1/Myo6/C1qa/Dgkg/Scyl2/Ptprd/Ptprs/L1cam/Dlg2/Dip2b/Rims1/Cul4b/Map1b/Prex1/Grin1/Nrcam/Atp9a/Kcnq2/Lrrc7/Map1a/Itsn1/Dnm1l/Cntn2/Cpne6/Apbb1/Braf/Mark2/Aplp2/Taok1/Apoe/Mark1/Gak/Map4/Mtor/Aplp1/Tanc2/Hdac6/Mi…
533	Gomes_C9orf72_PFC_male	GO:0031503	protein-containing complex localization	59	0.548487	1.78309	0.000863075	0.0255579	0.0214316	376	tags=32%, list=13%, signal=29%	Kif5c/Nbea/Xpo1/Synj1/Ipo9/Nedd4/Dlg3/Ap3d1/Ap2a2/Ap2b1/Dlg4/Vac14/Git1/Akap5/Dlg1/Kif3b/Ap2a1/Myo6/Dlg2
534	Gomes_C9orf72_PFC_male	GO:0060284	regulation of cell development	83	0.514542	1.77679	0.000863188	0.0255579	0.0214316	416	tags=31%, list=15%, signal=28%	Gfap/Synj1/Rptor/Macf1/Cyld/Ntrk2/Plcb1/Ncan/Ap3d1/Fas/Mecp2/Dlg4/Mag/C1qc/Akap5/Nrdc/Stat3/Ptpra/Rock2/Opa1/Ptprd/Ptprs/L1cam/Dip2b/Map1b/Grm5
535	Gomes_C9orf72_PFC_male	GO:0051650	establishment of vesicle localization	51	0.572201	1.81683	0.000900535	0.0260964	0.0218831	354	tags=31%, list=12%, signal=28%	Kif5c/Exoc4/Synj1/Actn4/Exoc2/Madd/Dctn1/Pclo/Ap3d1/Ap3b2/Mecp2/Myo5a/Kif1a/Exoc1/Myo6/Cul3
536	Gomes_C9orf72_PFC_male	GO:0034329	cell junction assembly	71	0.542767	1.81705	0.00108023	0.0306517	0.025703	460	tags=38%, list=16%, signal=33%	Gria1/Icam5/Actn1/Nlgn2/Actn4/Farp1/Macf1/Nfasc/Ntrk2/Pclo/Plec/Actn2/Mecp2/Dlg4/Nlgn3/Akap5/Dlg1/Ptpra/Rock2/Myo6/Ptprd/Ptprs/Bsn/Grin1/Myh9/Pkp4/Vps35
537	Gomes_C9orf72_PFC_male	GO:0006606	protein import into nucleus	23	0.699092	1.9477	0.00111107	0.0308833	0.0258972	324	tags=35%, list=11%, signal=31%	Ipo7/Ipo5/Tnpo3/Ipo4/Ipo9/Tnpo2/Akap5/Stat3
538	Gomes_C9orf72_PFC_male	GO:0051962	positive regulation of nervous system development	56	0.559324	1.79756	0.00122456	0.032076	0.0268973	570	tags=41%, list=20%, signal=34%	Gfap/Synj1/Nlgn2/Macf1/Ntrk2/Ncan/Mecp2/Dlg4/Nlgn3/Mag/Akap5/Nrdc/Ptpra/Opa1/Ptprd/L1cam/Map1b/Grm5/Dnm1l/Braf/Apoe/Bin1/Mtor
539	Gomes_C9orf72_PFC_male	GO:0010720	positive regulation of cell development	60	0.544397	1.77784	0.00122463	0.032076	0.0268973	416	tags=32%, list=15%, signal=28%	Gfap/Synj1/Rptor/Macf1/Cyld/Ntrk2/Ncan/Ap3d1/Mecp2/Dlg4/Mag/Akap5/Nrdc/Ptpra/Opa1/Ptprd/L1cam/Map1b/Grm5
540	Gomes_C9orf72_PFC_male	GO:0060322	head development	78	0.516132	1.76488	0.00121315	0.032076	0.0268973	616	tags=38%, list=21%, signal=31%	Dmxl2/Myh10/Ncam1/Abr/Cntn1/Usp9x/Nfasc/Ntrk2/Wdr47/Plcb1/Vps51/Pgap1/Mecp2/Git1/Kif1a/Bag6/Map1s/Scyl2/Ptprs/Grin1/Kcnq2/Cntn2/Cul5/Braf/Aplp2/Gak/Aplp1/Mink1/Nf1/Scn2a
541	Gomes_C9orf72_PFC_male	GO:0065008	regulation of biological quality	384	0.375574	1.43956	0.00130824	0.0336192	0.0281914	460	tags=23%, list=16%, signal=22%	Nbea/Gria1/Ank3/Gfap/Dpp6/Dmxl2/Myh10/Icam5/Pde2a/Abr/Rida/Copa/Ank2/Synj1/Dhx9/Erc2/Usp9x/Vps18/Nlgn2/Rptor/Itpr1/Farp1/Ccar2/Macf1/Ddb1/Asap1/Oga/Ipo9/Ntrk2/Madd/Plcb1/Nedd4/Ckap5/Dctn1/Wfs1/Dlg3/Pclo/Sv2a/Plec/Ncan/Hip1r/Actn2/Ap2a2/Ap2b1/Mecp2/Dlg4/Vac14/Git1/Myo5a/Nlgn3/Mag/Kif1a/Csde1/Gtf2i/Cpt1a/Akap5/Bag6/Grm2/Dlg1/Ide/Hcn1/Stat3/Rock2/Kcnb1/Opa1/Ap2a1/Myo6/Cul3/Ptprd/Ptprs/L1cam/Dlg2/Dip…
542	Gomes_C9orf72_PFC_male	GO:0031175	neuron projection development	182	0.425392	1.5724	0.00133852	0.0337605	0.0283098	610	tags=37%, list=21%, signal=31%	Kif5c/Ank3/Gfap/Myh10/Ncam1/Cntn1/Usp9x/Nlgn2/Itpr1/Farp1/Macf1/Asap1/Nfasc/Ntrk2/Wdr47/Nedd4/Strn/Fas/Mecp2/Dlg4/Trio/Git1/Nlgn3/Mag/Kif1a/Akap5/Itm2c/Map1s/Nrdc/Rock2/Opa1/Ap2a1/Myo6/Dgkg/Ptprd/Ptprs/L1cam/Dip2b/Rims1/Cul4b/Map1b/Prex1/Grin1/Nrcam/Atp9a/Lrrc7/Map1a/Itsn1/Dnm1l/Cntn2/Cpne6/Apbb1/Braf/Mark2/Aplp2/Apoe/Mark1/Gak/Map4/Mtor/Aplp1/Tanc2/Hdac6/Mink1/Casp3/Nf1/Ube4b
543	Gomes_C9orf72_PFC_male	GO:0048522	positive regulation of cellular process	496	0.356349	1.37009	0.0013982	0.0346245	0.0290344	419	tags=20%, list=15%, signal=21%	Ipo7/Gria1/Ank3/Gfap/Dpp6/Myh10/Ipo5/Pde2a/Gria2/Ncam1/Exoc4/Abr/Rida/Dpp10/Cntn1/Ank2/Cand1/Synj1/Dhx9/Erc2/Usp9x/Nlgn2/Rptor/Ppm1e/Agap2/Ap1g1/Actn4/Itpr1/Dgkz/Exoc2/Ube2o/Ccar2/Macf1/Ddb1/Cyld/Asap1/Oga/Ntrk2/Madd/Plcb1/Nedd4/Ckap5/Strn3/Dctn1/Wfs1/Dlg3/Ncan/Hip1r/Ap3d1/Actn2/Fas/Ilf3/Ap2b1/Pgap1/Mecp2/Dlg4/Dhx15/Git1/Myo5a/Nlgn3/Mag/Srpk2/Csde1/Gtf2i/Cpt1a/Akap5/Bag6/Bcas3/Cul1/Dlg1/Kif3b/Ide…
544	Gomes_C9orf72_PFC_male	GO:0050804	modulation of chemical synaptic transmission	118	0.470092	1.6904	0.00142453	0.0346466	0.0290529	515	tags=36%, list=18%, signal=31%	Gria1/Gfap/Gria3/Gria2/Ncam1/Abr/Erc2/Vps18/Nlgn2/Dgkz/Grm3/Ntrk2/Plcb1/Nedd4/Ckap5/Pclo/Ncan/Plcl2/Mecp2/Dlg4/Trio/Git1/Myo5a/Nlgn3/Akap5/Grm2/Stat3/Ptpra/Kcnb1/Myo6/Ptprd/Ptprs/L1cam/Rims1/Grm5/Grin1/Kcnq2/Map1a/Vps35/Dnm1l/Sv2b/Braf/Plcg1
545	Gomes_C9orf72_PFC_male	GO:0042551	neuron maturation	16	0.739553	1.91422	0.00168158	0.0352185	0.0295325	490	tags=69%, list=17%, signal=57%	Ank3/Nfasc/Mecp2/Akap5/Kcnb1/Opa1/C1qa/Dlg2/Nrcam/Kcnq2/Cntn2
546	Gomes_C9orf72_PFC_male	GO:0097479	synaptic vesicle localization	23	0.683524	1.90432	0.00164476	0.0352185	0.0295325	237	tags=35%, list=8%, signal=32%	Kif5c/Synj1/Nlgn2/Madd/Pclo/Ap3d1/Ap3b2/Nlgn3
547	Gomes_C9orf72_PFC_male	GO:0007411	axon guidance	23	0.680545	1.89602	0.00175174	0.0352185	0.0295325	228	tags=30%, list=8%, signal=28%	Kif5c/Ank3/Myh10/Ncam1/Cntn1/Nfasc/Trio
548	Gomes_C9orf72_PFC_male	GO:0097485	neuron projection guidance	23	0.680545	1.89602	0.00175174	0.0352185	0.0295325	228	tags=30%, list=8%, signal=28%	Kif5c/Ank3/Myh10/Ncam1/Cntn1/Nfasc/Trio
549	Gomes_C9orf72_PFC_male	GO:0043270	positive regulation of monoatomic ion transport	44	0.581121	1.81216	0.00151211	0.0352185	0.0295325	319	tags=32%, list=11%, signal=29%	Ank3/Dpp6/Cntn1/Ank2/Itpr1/Oga/Plcb1/Wfs1/Actn2/Myo5a/Nlgn3/Akap5/Dlg1/Hcn1
550	Gomes_C9orf72_PFC_male	GO:0030705	cytoskeleton-dependent intracellular transport	48	0.572094	1.7869	0.00160077	0.0352185	0.0295325	454	tags=35%, list=16%, signal=30%	Kif5c/Ank3/Actn4/Madd/Ap3d1/Ap3b2/Copg1/Mecp2/Myo5a/Kif1a/Kif3b/Myo6/Bsn/Dlg2/Copg2/Map1b/Map1a
551	Gomes_C9orf72_PFC_male	GO:0048193	Golgi vesicle transport	74	0.505453	1.70422	0.00172056	0.0352185	0.0295325	262	tags=22%, list=9%, signal=20%	Nbea/Uso1/Ank3/Exoc4/Copa/Copb2/Ap1g1/Hyou1/Exoc2/Macf1/Vps51/Ap3d1/Pgap1/Copg1/Myo5a/Exoc1
552	Gomes_C9orf72_PFC_male	GO:0099177	regulation of trans-synaptic signaling	119	0.464147	1.66694	0.00169665	0.0352185	0.0295325	515	tags=36%, list=18%, signal=31%	Gria1/Gfap/Gria3/Gria2/Ncam1/Abr/Erc2/Vps18/Nlgn2/Dgkz/Grm3/Ntrk2/Plcb1/Nedd4/Ckap5/Pclo/Ncan/Plcl2/Mecp2/Dlg4/Trio/Git1/Myo5a/Nlgn3/Akap5/Grm2/Stat3/Ptpra/Kcnb1/Myo6/Ptprd/Ptprs/L1cam/Rims1/Grm5/Grin1/Kcnq2/Map1a/Vps35/Dnm1l/Sv2b/Braf/Plcg1
553	Gomes_C9orf72_PFC_male	GO:0120039	plasma membrane bounded cell projection morphogenesis	117	0.458472	1.64389	0.00175834	0.0352185	0.0295325	524	tags=33%, list=18%, signal=28%	Kif5c/Ank3/Myh10/Ncam1/Cntn1/Usp9x/Farp1/Macf1/Nfasc/Ntrk2/Wdr47/Nedd4/Mecp2/Dlg4/Trio/Nlgn3/Mag/Kif1a/Akap5/Map1s/Nrdc/Rock2/Opa1/Ptprd/Ptprs/L1cam/Dip2b/Rims1/Map1b/Grin1/Nrcam/Atp9a/Map1a/Dnm1l/Cntn2/Cpne6/Apbb1/Braf/Mark2
554	Gomes_C9orf72_PFC_male	GO:0000902	cell morphogenesis	146	0.43837	1.60691	0.00155872	0.0352185	0.0295325	524	tags=31%, list=18%, signal=27%	Kif5c/Ank3/Myh10/Ncam1/Cntn1/Actn1/Usp9x/Itpr1/Farp1/Macf1/Nfasc/Ntrk2/Wdr47/Nedd4/Plec/Mecp2/Dlg4/Trio/Nlgn3/Mag/Kif1a/Akap5/Dlg1/Map1s/Nrdc/Rock2/Opa1/Cul3/Ptprd/Ptprs/L1cam/Dip2b/Rims1/Map1b/Grin1/Nrcam/Atp9a/Myh9/Map1a/Dnm1l/Cntn2/Cpne6/Apbb1/Braf/Mark2
555	Gomes_C9orf72_PFC_male	GO:0048699	generation of neurons	219	0.414484	1.54567	0.00154676	0.0352185	0.0295325	612	tags=37%, list=21%, signal=31%	Kif5c/Ank3/Gfap/Myh10/Ncam1/Cntn1/Astn1/Usp9x/Nlgn2/Itpr1/Farp1/Macf1/Asap1/Nfasc/Ntrk2/Wdr47/Nedd4/Ncan/Strn/Fas/Mecp2/Dlg4/Trio/Git1/Nlgn3/Mag/Kif1a/Akap5/Itm2c/Map1s/Hcn1/Nrdc/Stat3/Rock2/Kcnb1/Opa1/Ap2a1/Myo6/C1qa/Dgkg/Scyl2/Ptprd/Ptprs/L1cam/Dlg2/Dip2b/Rims1/Cul4b/Elp3/Map1b/Prex1/Grin1/Nrcam/Atp9a/Kcnq2/Lrrc7/Map1a/Itsn1/Dnm1l/Cntn2/Cpne6/Apbb1/Braf/Mark2/Aplp2/Taok1/Apoe/Bin1/Mark1/Gak/Map…
556	Gomes_C9orf72_PFC_male	GO:0022008	neurogenesis	251	0.400803	1.50358	0.00166907	0.0352185	0.0295325	612	tags=35%, list=21%, signal=30%	Kif5c/Ank3/Gfap/Myh10/Ncam1/Exoc4/Cntn1/Synj1/Astn1/Usp9x/Nlgn2/Itpr1/Farp1/Macf1/Asap1/Nfasc/Ntrk2/Wdr47/Nedd4/Ckap5/Plec/Ncan/Strn/Fas/Mecp2/Dlg4/Trio/Git1/Nlgn3/Mag/Kif1a/Akap5/Itm2c/Map1s/Hcn1/Nrdc/Stat3/Ptpra/Rock2/Kcnb1/Opa1/Ap2a1/Myo6/C1qa/Dgkg/Scyl2/Ptprd/Ptprs/L1cam/Dlg2/Dip2b/Rims1/Cul4b/Elp3/Map1b/Prex1/Grm5/Grin1/Nrcam/Atp9a/Kcnq2/Gpc1/Lrrc7/Map1a/Itsn1/Dnm1l/Cntn2/Cpne6/Apbb1/Braf/Ma…
557	Gomes_C9orf72_PFC_male	GO:0050877	nervous system process	130	0.457281	1.6604	0.00195402	0.0384713	0.0322601	460	tags=32%, list=16%, signal=28%	Gria1/Ank3/Dpp6/Dmxl2/Myh10/Ncam1/Abr/Synj1/Nlgn2/Itpr1/Grm3/Nfasc/Ntrk2/Wdr47/Plcb1/Ckap5/Dctn1/Wfs1/Pclo/Plec/Pgap1/Mecp2/Dlg4/Git1/Myo5a/Nlgn3/Mag/Hcn1/Nrdc/Rock2/Opa1/Myo6/Dlg2/Rims1/Amph/Pde4d/Grm5/Grin1/Nrcam/Kcnq2/Map1a/Vps35
558	Gomes_C9orf72_PFC_male	GO:0048812	neuron projection morphogenesis	114	0.46224	1.65055	0.00197723	0.0384713	0.0322601	552	tags=36%, list=19%, signal=30%	Kif5c/Ank3/Myh10/Ncam1/Cntn1/Usp9x/Farp1/Macf1/Nfasc/Ntrk2/Wdr47/Nedd4/Mecp2/Dlg4/Trio/Nlgn3/Mag/Kif1a/Akap5/Map1s/Nrdc/Rock2/Opa1/Ptprd/Ptprs/L1cam/Dip2b/Rims1/Map1b/Grin1/Nrcam/Atp9a/Map1a/Dnm1l/Cntn2/Cpne6/Apbb1/Braf/Mark2/Aplp2/Apoe
559	Gomes_C9orf72_PFC_male	GO:0042063	gliogenesis	50	0.558228	1.76457	0.00206948	0.0396991	0.0332897	449	tags=38%, list=16%, signal=33%	Gfap/Exoc4/Cntn1/Synj1/Ntrk2/Wdr47/Ckap5/Plec/Ncan/Fas/Mecp2/Nlgn3/Mag/Stat3/Ptpra/C1qa/Cul4b/Grin1/Gpc1
560	Gomes_C9orf72_PFC_male	GO:0051656	establishment of organelle localization	90	0.485627	1.69246	0.00211714	0.0400492	0.0335833	438	tags=28%, list=15%, signal=24%	Kif5c/Xpo1/Myh10/Exoc4/Synj1/Actn4/Exoc2/Madd/Dctn1/Pclo/Ap3d1/Ap3b2/Copg1/Mecp2/Myo5a/Kif1a/Exoc1/Dlg1/Map1s/Myo6/Cul3/Copg2/Map1b/Atp9a/Myh9
561	Gomes_C9orf72_PFC_male	GO:0051963	regulation of synapse assembly	19	0.690076	1.84402	0.00216701	0.0404311	0.0339035	460	tags=53%, list=16%, signal=44%	Icam5/Nlgn2/Farp1/Ntrk2/Dlg4/Nlgn3/Ptprd/Ptprs/Grin1/Vps35
562	Gomes_C9orf72_PFC_male	GO:0007416	synapse assembly	37	0.598432	1.81842	0.00223976	0.0405868	0.034034	460	tags=43%, list=16%, signal=37%	Gria1/Icam5/Nlgn2/Farp1/Ntrk2/Pclo/Mecp2/Dlg4/Nlgn3/Akap5/Myo6/Ptprd/Ptprs/Bsn/Grin1/Vps35
563	Gomes_C9orf72_PFC_male	GO:0051049	regulation of transport	270	0.396103	1.49304	0.00226475	0.0405868	0.034034	515	tags=26%, list=18%, signal=23%	Xpo1/Ank3/Gfap/Dpp6/Myh10/Ipo5/Exoc4/Abr/Dpp10/Cntn1/Ank2/Synj1/Dhx9/Erc2/Vps18/Nlgn2/Rptor/Ap1g1/Actn4/Itpr1/Exoc2/Oga/Ntrk2/Madd/Plcb1/Nedd4/Ckap5/Wfs1/Pclo/Sv2a/Hip1r/Actn2/Ap2b1/Pgap1/Mecp2/Dlg4/Vac14/Git1/Myo5a/Nlgn3/Cpt1a/Akap5/Grm2/Dlg1/Hcn1/Kcnb1/Ap2a1/Myo6/Scyl2/Vps11/Bsn/Rims1/Amph/Pde4d/Map1b/Grm5/Grin1/Atp9a/Myh9/Kcnq2/Vps35/Wnk2/Itsn1/Dnm1l/Aak1/Sv2b/Apbb1/Braf/Plcg1
564	Gomes_C9orf72_PFC_male	GO:0120036	plasma membrane bounded cell projection organization	225	0.399493	1.49172	0.00224981	0.0405868	0.034034	610	tags=35%, list=21%, signal=30%	Kif5c/Ank3/Gfap/Myh10/Ncam1/Cntn1/Usp9x/Nlgn2/Itpr1/Farp1/Macf1/Cyld/Asap1/Nfasc/Ntrk2/Wdr47/Nedd4/Ckap5/Dctn1/Strn/Actn2/Fas/Mecp2/Dlg4/Trio/Git1/Nlgn3/Mag/Kif1a/Akap5/Kif3b/Itm2c/Map1s/Nrdc/Rock2/Opa1/Ap2a1/Myo6/Dgkg/Ptprd/Ptprs/L1cam/Dip2b/Rims1/Cul4b/Map1b/Prex1/Grin1/Nrcam/Atp9a/Iqcb1/Myh9/Lrrc7/Map1a/Clcn4/Vps35/Itsn1/Dnm1l/Cntn2/Cpne6/Apbb1/Braf/Ocrl/Mark2/Syne1/Aplp2/Apoe/Mark1/Gak/Map4/M…
565	Gomes_C9orf72_PFC_male	GO:0048469	cell maturation	21	0.675876	1.86969	0.00234691	0.0414546	0.0347617	490	tags=57%, list=17%, signal=48%	Ank3/Nfasc/Plcb1/Mecp2/Akap5/Kcnb1/Opa1/C1qa/Dlg2/Nrcam/Kcnq2/Cntn2
566	Gomes_C9orf72_PFC_male	GO:0006813	potassium ion transport	35	0.613878	1.8486	0.00237405	0.0414546	0.0347617	566	tags=46%, list=20%, signal=37%	Ank3/Dpp6/Dpp10/Ank2/Letm1/Nedd4/Actn2/Akap5/Dlg1/Hcn1/Kcnb1/Kcnq2/Wnk2/Kcnd2/Bin1/Hcn2
567	Gomes_C9orf72_PFC_male	GO:0010970	transport along microtubule	42	0.568246	1.76023	0.00240707	0.0414991	0.0347991	454	tags=36%, list=16%, signal=31%	Kif5c/Ank3/Madd/Ap3d1/Ap3b2/Copg1/Mecp2/Myo5a/Kif1a/Kif3b/Bsn/Dlg2/Copg2/Map1b/Map1a
568	Gomes_C9orf72_PFC_male	GO:0007018	microtubule-based movement	48	0.561801	1.75475	0.0025024	0.0426033	0.035725	454	tags=33%, list=16%, signal=29%	Kif5c/Ank3/Kif2a/Madd/Ap3d1/Ap3b2/Copg1/Mecp2/Myo5a/Kif1a/Kif3b/Bsn/Dlg2/Copg2/Map1b/Map1a
569	Gomes_C9orf72_PFC_male	GO:0048667	cell morphogenesis involved in neuron differentiation	104	0.470434	1.66443	0.00260959	0.0438798	0.0367954	604	tags=39%, list=21%, signal=32%	Kif5c/Ank3/Myh10/Ncam1/Cntn1/Usp9x/Farp1/Macf1/Nfasc/Ntrk2/Wdr47/Nedd4/Dlg4/Trio/Nlgn3/Mag/Kif1a/Akap5/Map1s/Nrdc/Rock2/Opa1/Ptprd/Ptprs/L1cam/Dip2b/Map1b/Grin1/Nrcam/Map1a/Dnm1l/Cntn2/Apbb1/Braf/Mark2/Aplp2/Apoe/Aplp1/Tanc2/Hdac6/Mink1
570	Gomes_C9orf72_PFC_male	GO:0051050	positive regulation of transport	168	0.422879	1.56159	0.00269885	0.0448272	0.0375898	515	tags=27%, list=18%, signal=24%	Ank3/Dpp6/Myh10/Ipo5/Abr/Cntn1/Ank2/Synj1/Dhx9/Erc2/Nlgn2/Ap1g1/Actn4/Itpr1/Exoc2/Oga/Plcb1/Nedd4/Ckap5/Wfs1/Pclo/Hip1r/Actn2/Ap2b1/Pgap1/Mecp2/Myo5a/Nlgn3/Akap5/Dlg1/Hcn1/Kcnb1/Ap2a1/Scyl2/Vps11/Rims1/Amph/Grin1/Myh9/Vps35/Wnk2/Itsn1/Dnm1l/Apbb1/Braf/Plcg1
571	Gomes_C9orf72_PFC_male	GO:0051170	import into nucleus	24	0.655286	1.85303	0.00299935	0.0464498	0.0389505	324	tags=33%, list=11%, signal=30%	Ipo7/Ipo5/Tnpo3/Ipo4/Ipo9/Tnpo2/Akap5/Stat3
572	Gomes_C9orf72_PFC_male	GO:0071805	potassium ion transmembrane transport	30	0.633703	1.84689	0.00292921	0.0464498	0.0389505	566	tags=50%, list=20%, signal=41%	Ank3/Dpp6/Dpp10/Ank2/Letm1/Nedd4/Actn2/Dlg1/Hcn1/Kcnb1/Kcnq2/Wnk2/Kcnd2/Bin1/Hcn2
573	Gomes_C9orf72_PFC_male	GO:0071695	anatomical structure maturation	27	0.638979	1.84174	0.00303527	0.0464498	0.0389505	490	tags=52%, list=17%, signal=43%	Ank3/Nfasc/Plcb1/Mecp2/Myo5a/Akap5/Kcnb1/Opa1/C1qa/Dlg2/Grin1/Nrcam/Kcnq2/Cntn2
574	Gomes_C9orf72_PFC_male	GO:0006913	nucleocytoplasmic transport	43	0.589323	1.83443	0.00295243	0.0464498	0.0389505	324	tags=28%, list=11%, signal=25%	Xpo7/Ipo7/Xpo1/Ipo5/Tnpo3/Dhx9/Ipo4/Ipo9/Nedd4/Tnpo2/Akap5/Stat3
575	Gomes_C9orf72_PFC_male	GO:0051169	nuclear transport	43	0.589323	1.83443	0.00295243	0.0464498	0.0389505	324	tags=28%, list=11%, signal=25%	Xpo7/Ipo7/Xpo1/Ipo5/Tnpo3/Dhx9/Ipo4/Ipo9/Nedd4/Tnpo2/Akap5/Stat3
576	Gomes_C9orf72_PFC_male	GO:0042391	regulation of membrane potential	69	0.509643	1.70037	0.00301819	0.0464498	0.0389505	445	tags=30%, list=16%, signal=26%	Gria1/Ank3/Dpp6/Ank2/Nlgn2/Oga/Ntrk2/Nedd4/Ckap5/Pclo/Actn2/Mecp2/Dlg4/Nlgn3/Dlg1/Hcn1/Kcnb1/Rims1/Grin1/Nrcam/Kcnq2
577	Gomes_C9orf72_PFC_male	GO:0048584	positive regulation of response to stimulus	201	0.417668	1.55274	0.00291875	0.0464498	0.0389505	515	tags=31%, list=18%, signal=28%	Ank3/Ipo5/Pde2a/Ncam1/Exoc4/Dhx9/Usp9x/Nlgn2/Rptor/Agap2/Ap1g1/Actn4/Dgkz/Ube2o/Ccar2/Macf1/Cyld/Ntrk2/Madd/Plcb1/Nedd4/Wfs1/Hip1r/Fas/Plcl2/Dlg4/Dhx15/Matr3/Myo5a/Nlgn3/C1qb/C1qc/Akap5/Bag6/Cul1/Ide/Itm2c/Ddx1/Stat3/Rock2/Opa1/C1qa/Cul3/Ptprs/L1cam/Rims1/Pde4d/Mms19/Grm5/Grin1/Lamp2/Myh9/Vps35/Wnk2/Itsn1/Nlrx1/Dnm1l/Aak1/Adrm1/Wdr48/Apbb1/Braf/Plcg1
578	Gomes_C9orf72_PFC_male	GO:0043266	regulation of potassium ion transport	23	0.656638	1.82942	0.00341327	0.0482595	0.040468	293	tags=35%, list=10%, signal=31%	Ank3/Dpp6/Dpp10/Ank2/Nedd4/Actn2/Akap5/Dlg1
579	Gomes_C9orf72_PFC_male	GO:0030900	forebrain development	52	0.542748	1.73195	0.00343698	0.0482595	0.040468	616	tags=37%, list=21%, signal=29%	Dmxl2/Myh10/Ncam1/Usp9x/Ntrk2/Wdr47/Plcb1/Pgap1/Kif1a/Scyl2/Ptprs/Grin1/Kcnq2/Cul5/Aplp2/Gak/Aplp1/Nf1/Scn2a
580	Gomes_C9orf72_PFC_male	GO:0007409	axonogenesis	77	0.49739	1.69522	0.00337285	0.0482595	0.040468	552	tags=36%, list=19%, signal=30%	Kif5c/Ank3/Myh10/Ncam1/Cntn1/Usp9x/Macf1/Nfasc/Ntrk2/Wdr47/Trio/Nlgn3/Mag/Map1s/Nrdc/Ptprs/L1cam/Dip2b/Map1b/Grin1/Nrcam/Map1a/Cntn2/Apbb1/Braf/Mark2/Aplp2/Apoe
581	Gomes_C9orf72_PFC_male	GO:0051960	regulation of nervous system development	74	0.489908	1.65181	0.00327963	0.0482595	0.040468	416	tags=30%, list=15%, signal=26%	Gfap/Synj1/Nlgn2/Macf1/Ntrk2/Ncan/Fas/Mecp2/Dlg4/Nlgn3/Mag/Akap5/Dlg1/Nrdc/Ptpra/Opa1/Ptprd/Ptprs/L1cam/Dip2b/Map1b/Grm5
582	Gomes_C9orf72_PFC_male	GO:0098609	cell-cell adhesion	74	0.489028	1.64884	0.00341349	0.0482595	0.040468	452	tags=32%, list=16%, signal=28%	Ank3/Icam5/Ncam1/Cntn1/Astn1/Nlgn2/Tln2/Cyld/Nfasc/Dlg3/Ap3d1/Dlg4/Nlgn3/Mag/Dlg1/Ptprd/Ptprs/L1cam/Dlg2/Pde4d/Nrcam/Myh9/Pkp4/Lrrc7
583	Gomes_C9orf72_PFC_male	GO:0007049	cell cycle	142	0.436441	1.59778	0.00341586	0.0482595	0.040468	354	tags=21%, list=12%, signal=19%	Snd1/Xpo1/Ank3/Myh10/Exoc4/Usp9x/Rptor/Dgkz/Exoc2/Ccar2/Ddb1/Cyld/Kif2a/Madd/Plcb1/Ckap5/Dctn1/Wfs1/Plec/Mecp2/Git1/Srpk2/Exoc1/Bag6/Dlg1/Kif3b/Map1s/Stat3/Rock2/Cul3
584	Gomes_C9orf72_PFC_male	GO:0030182	neuron differentiation	215	0.402067	1.49821	0.00330533	0.0482595	0.040468	612	tags=36%, list=21%, signal=30%	Kif5c/Ank3/Gfap/Myh10/Ncam1/Cntn1/Usp9x/Nlgn2/Itpr1/Farp1/Macf1/Asap1/Nfasc/Ntrk2/Wdr47/Nedd4/Strn/Fas/Mecp2/Dlg4/Trio/Git1/Nlgn3/Mag/Kif1a/Akap5/Itm2c/Map1s/Hcn1/Nrdc/Stat3/Rock2/Kcnb1/Opa1/Ap2a1/Myo6/C1qa/Dgkg/Scyl2/Ptprd/Ptprs/L1cam/Dlg2/Dip2b/Rims1/Cul4b/Map1b/Prex1/Grin1/Nrcam/Atp9a/Kcnq2/Lrrc7/Map1a/Itsn1/Dnm1l/Cntn2/Cpne6/Apbb1/Braf/Mark2/Aplp2/Taok1/Apoe/Bin1/Mark1/Gak/Map4/Mtor/Aplp1/Tan…
585	Gomes_C9orf72_PFC_male	GO:0030030	cell projection organization	228	0.398174	1.48627	0.00329159	0.0482595	0.040468	610	tags=35%, list=21%, signal=30%	Kif5c/Ank3/Gfap/Myh10/Ncam1/Cntn1/Usp9x/Nlgn2/Itpr1/Farp1/Macf1/Cyld/Asap1/Nfasc/Ntrk2/Wdr47/Nedd4/Ckap5/Dctn1/Strn/Actn2/Fas/Mecp2/Dlg4/Trio/Git1/Nlgn3/Mag/Kif1a/Akap5/Kif3b/Itm2c/Map1s/Nrdc/Rock2/Opa1/Ap2a1/Myo6/Dgkg/Cul3/Ptprd/Ptprs/L1cam/Dip2b/Rims1/Cul4b/Map1b/Prex1/Grin1/Nrcam/Atp9a/Iqcb1/Myh9/Lrrc7/Map1a/Clcn4/Vps35/Itsn1/Dnm1l/Cntn2/Cpne6/Apbb1/Braf/Ocrl/Mark2/Syne1/Aplp2/Apoe/Mark1/Gak/M…
586	Gomes_C9orf72_PFC_male	GO:0022402	cell cycle process	113	0.458709	1.63326	0.00352815	0.0490341	0.0411176	354	tags=22%, list=12%, signal=20%	Snd1/Xpo1/Ank3/Myh10/Exoc4/Usp9x/Rptor/Dgkz/Exoc2/Ccar2/Ddb1/Kif2a/Plcb1/Ckap5/Dctn1/Plec/Mecp2/Git1/Exoc1/Bag6/Dlg1/Kif3b/Map1s/Rock2/Cul3
587	Gomes_C9orf72_PFC_male	GO:0048858	cell projection morphogenesis	118	0.454879	1.63569	0.00360464	0.0495912	0.0415847	524	tags=33%, list=18%, signal=28%	Kif5c/Ank3/Myh10/Ncam1/Cntn1/Usp9x/Farp1/Macf1/Nfasc/Ntrk2/Wdr47/Nedd4/Mecp2/Dlg4/Trio/Nlgn3/Mag/Kif1a/Akap5/Map1s/Nrdc/Rock2/Opa1/Ptprd/Ptprs/L1cam/Dip2b/Rims1/Map1b/Grin1/Nrcam/Atp9a/Map1a/Dnm1l/Cntn2/Cpne6/Apbb1/Braf/Mark2
588	Gomes_FUS_PFC_male	GO:0034330	cell junction organization	105	0.458345	1.95693	1.52506746753966e-05	0.0172638	0.015363	326	tags=30%, list=13%, signal=27%	Nfasc/Ncan/Actn4/Opa1/Plec/Icam5/Dnm1l/Actn1/Camkv/Vps35/Myh10/Dlg1/Epha4/Cpne6/Dctn1/L1cam/Cap2/Ppm1f/Myo5a/Pak2/Ngef/Wdr1/Ntrk2/Hip1r/Synpo/Kalrn/Pak1/Pdpk1/Syn1/Pclo/Nptn
589	Gomes_SOD1_PFC_male	GO:0008283	cell population proliferation	337	-0.330368	-1.64766	5.19777882840772e-06	0.00715734	0.00672428	480	tags=25%, list=17%, signal=24%	Dbnl/Ehd1/Strn/Dlg4/Cntn1/Cntfr/Rtn4/Gsdme/Itm2c/Snx2/Ntng1/Wnk2/Clcn4/Flot1/Rac1/Arrb1/Rab5a/Map1a/Wdr48/Arsb/Rims1/Cd34/Ncam1/Cd9/Map6/Brsk1/Cntn2/Aplp2/Uba6/Daam2/Rap1b/Kif3b/Kif1a/Nfasc/Prex1/Clip1/Prdx6/Stmn2/Cpne5/Nol3/Plcl2/Numbl/Adcy1/Plcd1/Ksr1/Ncan/Comt/Nlgn1/L1cam/Clmn/Tpd52/Dctn1/Emb/S100b/Vcam1/Actn2/Mark2/Nisch/Ntrk3/Rap2a/Plcg1/Scn1b/Becn1/Manf/Hecw2/Palm/Ttl/Ttyh1/Cpne1/Cadm4/Myo6…
590	Gomes_SOD1_PFC_male	GO:0098742	cell-cell adhesion via plasma-membrane adhesion molecules	19	-0.762523	-2.23254	1.16877348148584e-05	0.008047	0.00756012	227	tags=47%, list=8%, signal=44%	Nlgn1/L1cam/Myadm/Emb/Vcam1/Cadm4/Mag/Robo2/Mbp
591	Gomes_SOD1_PFC_male	GO:0042127	regulation of cell population proliferation	225	-0.349357	-1.63887	3.34277110601438e-05	0.0153433	0.014415	480	tags=25%, list=17%, signal=23%	Dbnl/Ehd1/Strn/Dlg4/Cntn1/Cntfr/Rtn4/Gsdme/Itm2c/Ntng1/Wnk2/Rac1/Arrb1/Rab5a/Wdr48/Arsb/Ncam1/Cd9/Map6/Brsk1/Daam2/Kif1a/Prex1/Clip1/Stmn2/Numbl/Plcd1/Ksr1/Ncan/Comt/Nlgn1/L1cam/Clmn/Tpd52/S100b/Vcam1/Mark2/Ntrk3/Rap2a/Plcg1/Scn1b/Becn1/Hecw2/Palm/Cadm4/Tgm2/Ndrg1/Apoe/Dip2b/Mag/Cyld/Robo2/Rhog/Gfap/Mbp/Fnta/Anxa2
592	Gomes_SOD1_PFC_male	GO:0048468	cell development	303	-0.317855	-1.56364	8.38591613722821e-05	0.0288685	0.0271218	480	tags=26%, list=17%, signal=24%	Tpm1/Atp9a/C1qc/Rab3a/Snx1/Ddb1/Dbnl/Ehd1/Strn/Flii/Dlg4/Cntn1/Rtn4/Itm2c/Ntng1/Flot1/Rac1/Bin1/Map1a/Arsb/Rims1/Cd34/Ncam1/Map6/Brsk1/Cntn2/Aplp2/Uba6/Daam2/Hcn1/Kif1a/Actn1/Tmod1/Nfasc/Csrp1/Prex1/Clip1/Ank1/Stmn2/Cpne5/Plcl2/Numbl/Adcy1/Ncan/Nlgn1/L1cam/Clmn/Myadm/Tpd52/Emb/S100b/Pir/Actn2/Mark2/Ntrk3/Rap2a/Scn1b/Becn1/Manf/Hecw2/Palm/Dclk2/Anxa6/Ttl/Rgs14/Cpne1/Myo6/Tgm2/Pick1/Ndrg1/Apoe/Jam3…
593	Whiteley_Ubqln2_KO_brain_aged_male	GO:0072583	clathrin-dependent endocytosis	36	-0.697834	-2.38583	7.75702621310424e-05	0.0400236	0.0383471	2	tags=5%, list=0%, signal=5%	Fcho1/Ubqln2
594	Whiteley_Ubqln2_KO_brain_aged_male	GO:0032543	mitochondrial translation	64	0.617463	1.97895	1.83860039669676e-05	0.0400236	0.0383471	1263	tags=58%, list=21%, signal=46%	Mrpl28/Mrpl13/Mrpl43/Mrps34/Mrps28/Sars2/Mrps31/Mrpl18/Mrps9/Mrpl49/Mrpl19/Mrpl46/Mrps23/Mrpl40/Mrps22/Mrpl45/Mrps2/Mrps35/Mrpl41/Mrps18b/Dap3/Ptcd3/Rars2/Mrpl2/Mrpl37/Shmt2/Mrps7/Mrpl10/Mrpl1/Mrpl38/Mrps30/Mrps27/Mrpl24/Mrpl3/Fastkd2/Aars2/Mpv17l2
595	Whiteley_Ubqln2_KO_brain_aged_male	GO:0006486	protein glycosylation	41	0.647898	1.94106	7.95697890840809e-05	0.0400236	0.0383471	1202	tags=54%, list=20%, signal=43%	Stt3a/Rpn2/Ddost/Stt3b/Dad1/Rpn1/Mogs/Xxylt1/Mgat2/Tmem165/Mlec/Uggt1/Eogt/B3galt6/Tusc3/Chp1/Gfpt1/Alg11/Pomk/St8sia3/Golga2/Trip11
596	Whiteley_Ubqln2_KO_brain_aged_male	GO:0043413	macromolecule glycosylation	41	0.647898	1.94106	7.95697890840809e-05	0.0400236	0.0383471	1202	tags=54%, list=20%, signal=43%	Stt3a/Rpn2/Ddost/Stt3b/Dad1/Rpn1/Mogs/Xxylt1/Mgat2/Tmem165/Mlec/Uggt1/Eogt/B3galt6/Tusc3/Chp1/Gfpt1/Alg11/Pomk/St8sia3/Golga2/Trip11
597	Whiteley_Ubqln2_KO_brain_aged_male	GO:0009101	glycoprotein biosynthetic process	59	0.612387	1.93189	6.46194144487737e-05	0.0400236	0.0383471	1202	tags=49%, list=20%, signal=40%	Stt3a/Rpn2/Ddost/Stt3b/Dad1/Rpn1/Tm9sf2/Mogs/Xxylt1/Mgat2/Tmem165/Pawr/B3gat3/Abca7/Mlec/Uggt1/Ep300/Eogt/B3galt6/Tusc3/Chp1/Acot8/Gfpt1/Alg11/Pomk/St8sia3/Golga2/Tnip1/Trip11
598	Whiteley_Ubqln2_KO_brain_aged_male	GO:0006836	neurotransmitter transport	151	-0.457802	-1.8192	5.68104807614771e-05	0.0400236	0.0383471	839	tags=28%, list=14%, signal=25%	Prkca/Stx1a/Cplx2/Lrrk2/Nrxn3/Nrxn3/Stxbp1/Rab3a/Cplx1/Slc6a7/Sv2a/Stx3/Rims4/Ptprn2/Dnm1l/Rab3b/Cadps/Dnm1l/Slc1a2/Rims3/Pak1/Slc30a1/Slc6a3/Syt2/Syt12/Slc32a1/Rap1b/Th/Syt10/Slc6a9/Arl6ip5/Slc6a17/Slc6a1/Slc6a15/Atp1a2/Cspg5/Stx1b/Rap1a/Kcnj10/Slc6a6/Slc17a6/Slc6a4/Sv2c/Slc6a11/Baiap3/Cplx3
599	Whiteley_Ubqln2_KO_brain_young_male	GO:0045333	cellular respiration	129	-0.757791	-3.0759	1e-12	6.752e-10	5.72e-10	729	tags=63%, list=10%, signal=58%	Ndufa7/Ndufs4/Cox7c/Fxn/Ndufs7/Ndufb3/Idh3a/Pank2/Chchd2/Mfn2/Mybbp1a/Stoml2/Ndufb2/Aco2/Ndufv2/Cycs/Ndufa6/Ndufa8/Ndufb6/Pdha1/Immp2l/Cox5a/Ndufa12/Slc25a22/Pnpt1/Oxa1l/Ak4/Ndufs1/Cyc1/Ndufs8/Ndufc2/Sirt3/Ogdh/Ndufb9/Idh3g/Ndufs6/Uqcrc1/Mtch2/Uqcrc2/Ogdhl/Mdh2/Slc25a23/Uqcrfs1/Ndufb10/Ndufb11/Dld/Shmt2/Ndufa9/Ndufs3/Ndufa13/Pdhb/Cs/Uqcc2/Uqcrq/Ndufv3/Etfb/Sdhb/Ndufb7/Slc25a12/Suclg1/Etfa/Slc25a2…
600	Whiteley_Ubqln2_KO_brain_young_male	GO:0009060	aerobic respiration	104	-0.774401	-3.05026	1e-12	6.752e-10	5.72e-10	729	tags=68%, list=10%, signal=62%	Ndufa7/Ndufs4/Cox7c/Fxn/Ndufs7/Ndufb3/Idh3a/Pank2/Chchd2/Stoml2/Ndufb2/Aco2/Ndufv2/Cycs/Ndufa6/Ndufa8/Ndufb6/Pdha1/Cox5a/Ndufa12/Oxa1l/Ak4/Ndufs1/Cyc1/Ndufs8/Ndufc2/Sirt3/Ogdh/Ndufb9/Idh3g/Ndufs6/Uqcrc1/Mtch2/Uqcrc2/Ogdhl/Mdh2/Slc25a23/Uqcrfs1/Ndufb10/Ndufb11/Dld/Shmt2/Ndufa9/Ndufs3/Ndufa13/Pdhb/Cs/Uqcc2/Uqcrq/Ndufv3/Sdhb/Ndufb7/Suclg1/Sdha/Uqcrb/Cox5b/Idh3b/Dguok/Ndufa3/Coq7/Dlat/Dlst/Ppif/Sucla…
601	Whiteley_Ubqln2_KO_brain_young_male	GO:0043436	oxoacid metabolic process	470	-0.503953	-2.34746	1e-12	6.752e-10	5.72e-10	1038	tags=36%, list=14%, signal=33%	Acsf3/Pam/Acsl4/Mri1/Vars2/Oxsm/Inpp4a/Adhfe1/Kit/Gatc/Fads6/Mpc2/Acss1/Gpt2/Hibch/Nos3/Slc16a1/Hibadh/Asrgl1/Qdpr/App/Ddah2/Me2/Cyp7b1/Dars2/Gnpda2/Eif6/Degs1/Gstz1/Ppa2/Pycr2/Gad1/Acsl3/Bckdha/Ptges2/Erlin2/Slc23a2/Pla2g4a/Acad10/Idh3a/Pank2/Acat2/Bckdhb/Hars2/Hmgcll1/Dbt/Acsl1/Scd2/Cyp2f2/Aco2/Pdha1/Mthfd1l/Mpst/Yars2/Gcat/Wars2/Tars2/Ucp3/Aldh18a1/Sco1/Cav1/Sirt2/Lpin1/Iars2/Adi1/Got2/Pck2/Pr…
602	Whiteley_Ubqln2_KO_brain_young_male	GO:0006082	organic acid metabolic process	471	-0.50341	-2.34318	1e-12	6.752e-10	5.72e-10	1038	tags=35%, list=14%, signal=33%	Acsf3/Pam/Acsl4/Mri1/Vars2/Oxsm/Inpp4a/Adhfe1/Kit/Gatc/Fads6/Mpc2/Acss1/Gpt2/Hibch/Nos3/Slc16a1/Hibadh/Asrgl1/Qdpr/App/Ddah2/Me2/Cyp7b1/Dars2/Gnpda2/Eif6/Degs1/Gstz1/Ppa2/Pycr2/Gad1/Acsl3/Bckdha/Ptges2/Erlin2/Slc23a2/Pla2g4a/Acad10/Idh3a/Pank2/Acat2/Bckdhb/Hars2/Hmgcll1/Dbt/Acsl1/Scd2/Cyp2f2/Aco2/Pdha1/Mthfd1l/Mpst/Yars2/Gcat/Wars2/Tars2/Ucp3/Aldh18a1/Sco1/Cav1/Sirt2/Lpin1/Iars2/Adi1/Got2/Pck2/Pr…
603	Whiteley_Ubqln2_KO_brain_young_male	GO:0019752	carboxylic acid metabolic process	465	-0.50426	-2.34278	1e-12	6.752e-10	5.72e-10	1038	tags=36%, list=14%, signal=33%	Acsf3/Pam/Acsl4/Mri1/Vars2/Oxsm/Adhfe1/Kit/Gatc/Fads6/Mpc2/Acss1/Gpt2/Hibch/Nos3/Slc16a1/Hibadh/Asrgl1/Qdpr/App/Ddah2/Me2/Cyp7b1/Dars2/Gnpda2/Eif6/Degs1/Gstz1/Pycr2/Gad1/Acsl3/Bckdha/Ptges2/Erlin2/Slc23a2/Pla2g4a/Acad10/Idh3a/Pank2/Acat2/Bckdhb/Hars2/Hmgcll1/Dbt/Acsl1/Scd2/Cyp2f2/Aco2/Pdha1/Mthfd1l/Mpst/Yars2/Gcat/Wars2/Tars2/Ucp3/Aldh18a1/Sco1/Cav1/Sirt2/Lpin1/Iars2/Adi1/Got2/Pck2/Prodh/Ogdh/Gcd…
604	Whiteley_Ubqln2_KO_brain_young_male	GO:0015980	energy derivation by oxidation of organic compounds	179	-0.640314	-2.70922	8.11049248062904e-11	4.10191321521431e-08	3.47496202473724e-08	746	tags=47%, list=10%, signal=43%	Il6st/Ndufa7/Ndufs4/Cox7c/Fxn/Ndufs7/Ndufb3/Idh3a/Pank2/Chchd2/Mfn2/Mybbp1a/Stoml2/Ndufb2/Aco2/Ndufv2/Cycs/Ndufa6/Ndufa8/Ndufb6/Pdha1/Immp2l/Cox5a/Ndufa12/Slc25a22/Pnpt1/Oxa1l/Ak4/Ndufs1/Cyc1/Ndufs8/Ndufc2/Sirt3/Ogdh/Ndufb9/Idh3g/Ndufs6/Uqcrc1/Mtch2/Uqcrc2/Ogdhl/Acadm/Mdh2/Slc25a23/Uqcrfs1/Ndufb10/Ndufb11/Dld/Shmt2/Ndufa9/Ndufs3/Ndufa13/Pdhb/Cs/Uqcc2/Uqcrq/Ndufv3/Etfb/Sdhb/Ndufb7/Slc25a12/Suclg1/…
605	Whiteley_Ubqln2_KO_brain_young_male	GO:0007005	mitochondrion organization	324	-0.533605	-2.402	8.50515180879745e-11	4.10191321521431e-08	3.47496202473724e-08	1181	tags=41%, list=16%, signal=36%	Ndufs2/Pex5/Mrpl17/Hmgcl/Ndufaf1/Phb2/Acad9/Sdhaf2/Dnm1l/Surf1/Tk2/Mief1/Opa3/Spata18/Tmem186/Timm44/Plec/Dap3/Slirp/Ndufa10/Pmpca/Timm23/Atpaf1/Ndufaf4/Fis1/Sdhaf1/Apool/Spg7/Hap1/Ndufs4/Timm50/Timm21/Fxn/Atg14/Ndufs7/Ndufb3/Pank2/Chchd2/Agk/Rala/Mfn2/Supv3l1/Stoml2/Optn/Mpv17/Ndufb2/Slc25a46/Slc30a9/Ndufa6/Ndufa8/Ndufb6/Uqcc1/Tomm40/Immp2l/Ndufa12/Tomm5/Pnpt1/Oxa1l/Ndufs1/Ndufs8/Tmem11/Dcn/Lonp…
606	Whiteley_Ubqln2_KO_brain_young_male	GO:0006091	generation of precursor metabolites and energy	258	-0.562255	-2.45865	7.80192971186771e-10	3.29241433840817e-07	2.78918987199271e-07	770	tags=38%, list=10%, signal=35%	Eif6/Il6st/Ndufa7/Ndufs4/Cox7c/Fxn/Ndufs7/Ndufb3/Idh3a/Pank2/Chchd2/Mfn2/Mybbp1a/Hmgcll1/Stoml2/Ndufb2/Aco2/H6pd/Ndufv2/Cycs/Ndufa6/Ndufa8/Ndufb6/Pdha1/Immp2l/Cox5a/Ndufa12/Slc25a22/Pnpt1/Oxa1l/Ak4/Ndufs1/Cyc1/Ndufs8/Sco1/Ndufc2/Sirt3/Ogdh/Ndufb9/Idh3g/Ndufs6/Uqcrc1/Mtch2/Uqcrc2/Ogdhl/Acadm/Mdh2/Slc25a23/Uqcrfs1/Ndufb10/Ndufb11/Dld/Shmt2/Slc4a4/Ndufa9/Ndufs3/Ndufa13/Pdhb/Hk2/Cs/Uqcc2/Uqcrq/Ndufv3…
607	Whiteley_Ubqln2_KO_brain_young_male	GO:0070647	protein modification by small protein conjugation or removal	401	0.399245	1.90643	1.71302759201842e-09	6.4257568340602e-07	5.4436210146363e-07	1294	tags=26%, list=17%, signal=22%	Trim32/Rnf112/Mgrn1/Rnf181/Cbl/Isg15/Dcun1d4/Trim21/Pdzrn3/Pcnp/Usp22/Anapc16/Lztr1/Ube3a/Gbp4/Cnot4/Kbtbd7/Usp35/Nmi/Otub2/Rnf113a2/Usp13/Phf23/Bag5/Urm1/Otud5/Rnf34/Klhl2/Ubd/Bfar/Fam107a/Uba7/Dtx3l/N4bp1/Senp2/Rnf20/Tnks/Tgfbr1/Stambpl1/Rpl23/Enc1/Spata2/Pten/Hmg20a/G2e3/Cdc27/Fem1b/Lrrk2/Lrsam1/Cul9/Usp9x/Anapc5/Mib1/Klhl22/Ube2a/Rc3h2/Rnf41/Sh3rf1/Pias1/Amfr/Klhl3/Med30/Gan/Usp19/Usp25/Anapc…
608	Whiteley_Ubqln2_KO_brain_young_male	GO:1902533	positive regulation of intracellular signal transduction	447	0.392662	1.89159	2.21248322424053e-09	7.1325737896024e-07	6.04240552081246e-07	1537	tags=26%, list=20%, signal=22%	Trim32/Lurap1/Igfbp6/Apoa1/Irs1/Pycard/Cbl/Irak1/Ndst1/Rgl2/Bid/Trim21/Dvl3/Vwf/Htr2a/Ube3a/C1qtnf4/Xdh/P2ry12/Dixdc1/Ada/Sox9/Camta1/Nmi/Fn1/Bmper/Otud5/Dnm1l/Ubd/Braf/Nppc/Ppp3ca/Bag4/Taok3/Igfbp4/Rasgef1a/Tgfbr1/Bmpr1a/Stambpl1/Rpl23/Pten/Cx3cl1/Rell1/Lamtor2/Prkcb/Tradd/Lrrk2/Ksr1/Crk/Irs2/Usp9x/Ankrd17/Bax/Tenm1/Klhl22/Akap13/Rc3h2/Ep300/Adra2a/Pml/Sh3rf1/Itsn1/Brd4/Dhx36/Ptpn6/Nckap1l/Acvr1…
609	Whiteley_Ubqln2_KO_brain_young_male	GO:0043687	post-translational protein modification	498	0.377578	1.84018	2.32400212338941e-09	7.1325737896024e-07	6.04240552081246e-07	1302	tags=25%, list=17%, signal=22%	Trim32/Rnf112/Mgrn1/Rnf181/Cbl/Isg15/Dcun1d4/Trim21/Pdzrn3/Pcnp/Usp22/Anapc16/Morf4l1/Lztr1/Ube3a/Gbp4/Cnot4/Msl1/Kbtbd7/Usp35/Nmi/Otub2/Rnf113a2/Usp13/Phf23/Bag5/Urm1/Otud5/Rnf34/Klhl2/Ubd/Bfar/Fam107a/Agbl4/Uba7/Smyd2/Hdac9/Dtx3l/N4bp1/Senp2/Rnf20/Tnks/Tgfbr1/Stambpl1/Rpl23/Enc1/Spata2/Pten/Hmg20a/G2e3/Cdc27/Fem1b/Prkcb/Lrrk2/Lrsam1/Noc2l/Cul9/Usp9x/Anapc5/Mib1/Klhl22/Ube2a/Rc3h2/Rnf41/Supt3/Ep…
610	Whiteley_Ubqln2_KO_brain_young_male	GO:0032446	protein modification by small protein conjugation	334	0.414125	1.93317	8.21084030249582e-09	2.30998307176882e-06	1.9569169387615e-06	1293	tags=26%, list=17%, signal=23%	Trim32/Rnf112/Mgrn1/Rnf181/Cbl/Isg15/Dcun1d4/Trim21/Pdzrn3/Pcnp/Anapc16/Lztr1/Ube3a/Gbp4/Cnot4/Kbtbd7/Nmi/Rnf113a2/Phf23/Bag5/Urm1/Rnf34/Klhl2/Ubd/Bfar/Fam107a/Uba7/Dtx3l/N4bp1/Senp2/Rnf20/Tnks/Tgfbr1/Rpl23/Enc1/Pten/Hmg20a/G2e3/Cdc27/Fem1b/Lrrk2/Lrsam1/Cul9/Anapc5/Mib1/Klhl22/Ube2a/Rc3h2/Rnf41/Sh3rf1/Pias1/Amfr/Klhl3/Med30/Gan/Anapc1/Trim3/Keap1/Rnf113a1/Kctd13/Fbxo38/Pef1/Tspyl5/Rnf187/Traf3/Ps…
611	Whiteley_Ubqln2_KO_brain_young_male	GO:0051338	regulation of transferase activity	372	0.397569	1.87849	2.73417064561539e-08	7.10043084584428e-06	6.01517542035386e-06	1780	tags=30%, list=24%, signal=24%	Epha5/Apoa1/Irs1/Pycard/Cbl/Irak1/Pibf1/Jtb/Dvl3/Cdk5r1/Htr2a/Dbndd2/Slc8a1/Rbl2/Taf7/Bag5/Dnm1l/Ccnyl1/Prkag2/Camk2n1/Ldb1/Pik3r2/Mnat1/Dtx3l/Taok3/Slc8a1/Vps25/Tnks/Cacul1/Rpl23/Snx9/Spry4/Pten/Fem1b/Rb1/Lrrk2/Strada/Ksr1/Hgs/Adar/Irs2/Pcna/Tenm1/Tigar/Akap13/Naf1/Hmbox1/Adra2a/Ccny/Pml/Smyd3/Ttn/Ptpro/Rgn/Chordc1/Cops8/Ptpn6/Tesk1/Smcr8/Zgpat/Mapkapk5/Pdcd10/Psmd10/Camk2n2/Dkc1/Igf1r/Epm2aip1/…
612	Whiteley_Ubqln2_KO_brain_young_male	GO:0016567	protein ubiquitination	304	0.423956	1.95791	4.28560712738207e-08	1.03344354728871e-05	8.75488313165195e-06	1293	tags=26%, list=17%, signal=23%	Trim32/Rnf112/Mgrn1/Rnf181/Cbl/Isg15/Trim21/Pdzrn3/Pcnp/Anapc16/Lztr1/Ube3a/Gbp4/Cnot4/Kbtbd7/Nmi/Rnf113a2/Phf23/Bag5/Rnf34/Klhl2/Ubd/Bfar/Fam107a/Dtx3l/N4bp1/Senp2/Rnf20/Tnks/Tgfbr1/Rpl23/Enc1/Pten/G2e3/Cdc27/Fem1b/Lrrk2/Lrsam1/Cul9/Anapc5/Mib1/Klhl22/Ube2a/Rc3h2/Rnf41/Sh3rf1/Amfr/Klhl3/Med30/Gan/Anapc1/Trim3/Keap1/Rnf113a1/Kctd13/Fbxo38/Pef1/Tspyl5/Rnf187/Traf3/Psmd10/Trim56/Anapc4/Rnf220/Mapk9…
613	Whiteley_Ubqln2_KO_brain_young_male	GO:0006119	oxidative phosphorylation	73	-0.775965	-2.90758	9.86663970750304e-08	2.22065171016868e-05	1.88123930423058e-05	729	tags=71%, list=10%, signal=65%	Ndufa7/Ndufs4/Cox7c/Fxn/Ndufs7/Ndufb3/Chchd2/Stoml2/Ndufb2/Ndufv2/Cycs/Ndufa6/Ndufa8/Ndufb6/Cox5a/Ndufa12/Ak4/Ndufs1/Cyc1/Ndufs8/Ndufc2/Ndufb9/Ndufs6/Uqcrc1/Mtch2/Uqcrc2/Slc25a23/Uqcrfs1/Ndufb10/Ndufb11/Dld/Shmt2/Ndufa9/Ndufs3/Ndufa13/Uqcc2/Uqcrq/Ndufv3/Sdhb/Ndufb7/Sdha/Uqcrb/Cox5b/Dguok/Ndufa3/Coq7/Ppif/Ndufb4/Ndufa2/Ndufb8/Ndufa5/Chchd10
614	Whiteley_Ubqln2_KO_brain_young_male	GO:0030029	actin filament-based process	469	0.360884	1.75385	1.20149342459153e-07	2.53515112588813e-05	2.14766949645736e-05	1932	tags=29%, list=26%, signal=24%	Epha5/Trim32/Lurap1/Arhgef17/Apoa1/Vill/Pycard/Pak3/Clasp2/Myadm/Cdk5r1/Aqp1/Pawr/Tmsb4x/Dixdc1/Tmsb15b2/Gas2l1/Pdcl3/Actn2/Pdlim1/Fam107a/Pik3r2/Bst2/Arf6/Braf/Bag4/Arhgap25/Iqgap2/Wipf3/Pkp2/Bcas3/Tgfbr1/Arhgap6/Snx9/Gas7/Slit2/Cnn2/Abracl/Cx3cl1/Ssh1/Iqsec3/Amotl2/Fhod3/Crk/Fgd1/Dlc1/Limk2/Tenm1/Ptk7/Akap13/Cfl1/Ep300/Wasf1/Arpc5l/Tbck/Actn3/Mtss1/Frmpd4/Ssh2/Cxadr/Bcar1/Mkln1/Ophn1/Ttn/Fnbp1l…
615	Whiteley_Ubqln2_KO_brain_young_male	GO:0072521	purine-containing compound metabolic process	269	-0.519626	-2.29529	1.57338814794497e-07	3.12456375733071e-05	2.64699417830742e-05	1021	tags=36%, list=14%, signal=32%	Acsl4/Slc25a13/Fdx1/Oxsm/Clpx/Hmgcs1/Mpc2/Acss1/Ndufa10/Nme3/Nos3/Ndufv1/Gpd2/Fis1/Me2/Ndufa7/Ndufs4/Acsl3/Ndufs7/Ndufb3/Idh3a/Pank2/Atp1a2/Fdxr/Stoml2/Acsl1/Ndufb2/H6pd/Ndufv2/Ndufa6/Ndufa8/Ndufb6/Pdha1/Ndufa12/Nudt4/Ak4/Ndufs1/Ndufs8/Ndufc2/Macrod1/Rab23/Ogdh/Gcdh/Ndufb9/Ttr/Idh3g/Ndufs6/Vdac1/Mdh2/Ndufb10/Paics/Ak3/Ndufb11/Pdk2/Dld/Shmt2/Ndufa9/Ndufs3/Mcee/Mlycd/Acot9/Ndufa13/Pdhb/Cs/Ndufv3/Pd…
616	Whiteley_Ubqln2_KO_brain_young_male	GO:0043549	regulation of kinase activity	315	0.39845	1.84847	2.26446909064244e-07	4.02360402632046e-05	3.40862189433546e-05	2034	tags=33%, list=27%, signal=25%	Epha5/Irs1/Pycard/Cbl/Irak1/Pibf1/Jtb/Dvl3/Cdk5r1/Htr2a/Dbndd2/Slc8a1/Rbl2/Taf7/Ccnyl1/Prkag2/Camk2n1/Ldb1/Pik3r2/Mnat1/Taok3/Slc8a1/Vps25/Cacul1/Snx9/Spry4/Pten/Rb1/Lrrk2/Strada/Ksr1/Hgs/Adar/Irs2/Tenm1/Tigar/Akap13/Adra2a/Ccny/Smyd3/Ttn/Ptpro/Rgn/Chordc1/Cops8/Ptpn6/Tesk1/Smcr8/Zgpat/Pdcd10/Psmd10/Camk2n2/Igf1r/Pcp4/Itgb1bp1/Abi2/Abl1/Hexim1/Dgkz/Bccip/Akt1s1/Hsp90ab1/Ppia/Ppp2ca/Bad/Mapt/Cdk5r…
617	Whiteley_Ubqln2_KO_brain_young_male	GO:0030036	actin cytoskeleton organization	421	0.37185	1.77924	2.21401284965775e-07	4.02360402632046e-05	3.40862189433546e-05	1932	tags=29%, list=26%, signal=23%	Epha5/Trim32/Lurap1/Arhgef17/Apoa1/Vill/Pycard/Pak3/Clasp2/Myadm/Cdk5r1/Aqp1/Pawr/Tmsb4x/Dixdc1/Tmsb15b2/Gas2l1/Pdcl3/Actn2/Pdlim1/Fam107a/Pik3r2/Bst2/Arf6/Braf/Bag4/Arhgap25/Iqgap2/Wipf3/Bcas3/Tgfbr1/Arhgap6/Snx9/Gas7/Slit2/Cnn2/Cx3cl1/Ssh1/Iqsec3/Amotl2/Fhod3/Crk/Fgd1/Dlc1/Limk2/Tenm1/Ptk7/Akap13/Cfl1/Ep300/Wasf1/Arpc5l/Tbck/Actn3/Mtss1/Frmpd4/Ssh2/Cxadr/Bcar1/Mkln1/Ophn1/Ttn/Gmfb/Nckap1l/Tesk1…
618	Whiteley_Ubqln2_KO_brain_young_male	GO:0006163	purine nucleotide metabolic process	255	-0.526391	-2.3026	6.38508532625459e-07	0.00010778	9.13067201654407e-05	1021	tags=36%, list=14%, signal=33%	Acsl4/Slc25a13/Fdx1/Oxsm/Clpx/Hmgcs1/Mpc2/Acss1/Ndufa10/Nme3/Nos3/Ndufv1/Gpd2/Fis1/Me2/Ndufa7/Ndufs4/Acsl3/Ndufs7/Ndufb3/Idh3a/Pank2/Atp1a2/Fdxr/Stoml2/Acsl1/Ndufb2/H6pd/Ndufv2/Ndufa6/Ndufa8/Ndufb6/Pdha1/Ndufa12/Nudt4/Ak4/Ndufs1/Ndufs8/Ndufc2/Rab23/Ogdh/Gcdh/Ndufb9/Idh3g/Ndufs6/Vdac1/Mdh2/Ndufb10/Paics/Ak3/Ndufb11/Pdk2/Dld/Ndufa9/Ndufs3/Mcee/Mlycd/Acot9/Ndufa13/Pdhb/Cs/Ndufv3/Pdhx/Sdhb/Ndufb7/Slc…
619	Whiteley_Ubqln2_KO_brain_young_male	GO:0009117	nucleotide metabolic process	285	-0.5005	-2.22585	8.41283712983317e-07	0.000135246	0.000114575	1026	tags=34%, list=14%, signal=31%	Cda/Acsl4/Slc25a13/Fdx1/Oxsm/Clpx/Hmgcs1/Mpc2/Acss1/Ndufa10/Nme3/Nos3/Ndufv1/Gpd2/Fis1/Me2/Dctpp1/Ndufa7/Ndufs4/Acsl3/Ndufs7/Ndufb3/Idh3a/Pank2/Atp1a2/Fdxr/Stoml2/Acsl1/Ndufb2/H6pd/Ndufv2/Ndufa6/Ndufa8/Ndufb6/Pdha1/Ndufa12/Nudt4/Ak4/Ndufs1/Ndufs8/Ndufc2/Rab23/Upp1/Ogdh/Gcdh/Ndufb9/Idh3g/Ndufs6/Vdac1/Mdh2/Ndufb10/Paics/Ak3/Ndufb11/Pdk2/Dld/Ndufa9/Ndufs3/Dtymk/Mcee/Mlycd/Acot9/Nt5m/Ndufa13/Pdhb/Cs/…
620	Whiteley_Ubqln2_KO_brain_young_male	GO:0055086	nucleobase-containing small molecule metabolic process	324	-0.481873	-2.16913	1.21613671439782e-06	0.000178508	0.000151224	1026	tags=33%, list=14%, signal=29%	Cda/Acsl4/Slc25a13/Fdx1/Oxsm/Clpx/Hmgcs1/Mpc2/Acss1/Ndufa10/Nme3/Nos3/Ndufv1/Gpd2/Fis1/Me2/Dctpp1/Gnpda2/Ndufa7/Ndufs4/Acsl3/Dpm1/Ndufs7/Ndufb3/Dpagt1/Idh3a/Pank2/Atp1a2/Fdxr/Stoml2/Acsl1/Ndufb2/H6pd/Ndufv2/Ndufa6/Ndufa8/Ndufb6/Pdha1/Uxs1/Ndufa12/Nudt4/Ak4/Ndufs1/Ndufs8/Ndufc2/Macrod1/Rab23/Upp1/Ogdh/Gcdh/Ndufb9/Ttr/Idh3g/Ndufs6/Vdac1/Mdh2/Ndufb10/Paics/Ak3/Ndufb11/Pdk2/Dld/Shmt2/Ndufa9/Ndufs3/Dt…
621	Whiteley_Ubqln2_KO_brain_young_male	GO:0032956	regulation of actin cytoskeleton organization	216	0.433135	1.92407	1.18205023047298e-06	0.000178508	0.000151224	1529	tags=28%, list=20%, signal=23%	Epha5/Apoa1/Vill/Pycard/Pak3/Clasp2/Myadm/Cdk5r1/Tmsb4x/Dixdc1/Tmsb15b2/Actn2/Fam107a/Pik3r2/Bst2/Arf6/Braf/Bag4/Iqgap2/Bcas3/Tgfbr1/Arhgap6/Snx9/Slit2/Cx3cl1/Ssh1/Fhod3/Crk/Dlc1/Tenm1/Akap13/Cfl1/Ep300/Wasf1/Arpc5l/Mtss1/Ssh2/Gmfb/Nckap1l/Tesk1/Nckap1/Pfn1/Baiap2/Shroom2/Add1/Itgb1bp1/Abi2/Abl1/Arpc5/Twf2/Rock2/Cyfip2/Taok2/Pdxp/Specc1l/Sh3bp1/Taok1/Lima1/Synpo2/Mtpn/Braf/Capg/Grb2/Arfgef1/Pik3c…
622	Whiteley_Ubqln2_KO_brain_young_male	GO:0006753	nucleoside phosphate metabolic process	290	-0.49704	-2.21763	1.51148223892237e-06	0.000212615	0.000180118	1026	tags=34%, list=14%, signal=30%	Cda/Acsl4/Slc25a13/Fdx1/Oxsm/Clpx/Hmgcs1/Mpc2/Acss1/Ndufa10/Nme3/Nos3/Ndufv1/Gpd2/Fis1/Me2/Dctpp1/Ndufa7/Ndufs4/Acsl3/Ndufs7/Ndufb3/Idh3a/Pank2/Atp1a2/Fdxr/Stoml2/Acsl1/Ndufb2/H6pd/Ndufv2/Ndufa6/Ndufa8/Ndufb6/Pdha1/Ndufa12/Nudt4/Ak4/Ndufs1/Ndufs8/Ndufc2/Rab23/Upp1/Ogdh/Gcdh/Ndufb9/Idh3g/Ndufs6/Vdac1/Mdh2/Ndufb10/Paics/Ak3/Ndufb11/Pdk2/Dld/Ndufa9/Ndufs3/Dtymk/Mcee/Mlycd/Acot9/Nt5m/Ndufa13/Pdhb/Cs/…
623	Whiteley_Ubqln2_KO_brain_young_male	GO:0045934	negative regulation of nucleobase-containing compound metabolic process	496	0.339266	1.65198	1.76032399377119e-06	0.000237714	0.000201381	2115	tags=35%, list=28%, signal=27%	Igf2bp1/Phf14/Epc1/Fbln5/Magee1/Ptprk/Irak1/Lyar/Rfx5/Ndn/Eif4enif1/Nfkb1/Dkk3/Stat6/Cdk5r1/Apbb1/Pphln1/Pawr/Lbh/St18/Gbp4/Sin3b/Dhx9/Ubqln4/Sox9/Mypop/Srsf9/Tbr1/Bmi1/Scaf4/Otub2/Taf7/Stat3/Tro/Ldb1/Smyd2/Satb1/Nppc/Ctnnbip1/Hdac9/Bag4/Dyrk1a/Basp1/Tle4/Tnks/Tgfbr1/Rpl23/Hmg20a/Mapk10/Rb1/Noc2l/Brms1l/Dcp2/Morc2a/Pcna/Apbb2/Atxn1/Naf1/Hmbox1/Ep300/Pml/Pias1/Ncor2/Kat8/Rps13/Rgn/Cnot2/Drap1/Tle1…
624	Whiteley_Ubqln2_KO_brain_young_male	GO:0010629	negative regulation of gene expression	466	0.348343	1.69159	1.86897857814356e-06	0.00024268	0.000205588	2337	tags=38%, list=31%, signal=28%	Igf2bp1/Epc1/Apoa1/Pycard/Scrib/Eif4e2/Pibf1/Eif4enif1/Slit3/Nfkb1/Myadm/Pphln1/Pawr/Eif4ebp2/Gbp4/Casc3/Xdh/Dhx9/Gas2l1/Mov10/Sox9/Srsf9/Nmi/Fn1/Patl1/Rbl2/Stat3/Otud5/Bst2/Smg7/Ppp3ca/Hdac9/Dyrk1a/Mbd1/N4bp1/Exosc5/Cnot10/Bmpr1a/Gbp7/Enc1/Atg9a/Nav3/Slit2/Upf3b/Ttc5/Cx3cl1/Slc24a3/Rb1/Lrrk2/Rnaseh2b/Adar/Dcp2/Morc2a/Ireb2/Klhl22/Pan3/Apod/Rc3h2/Pml/Lsm14a/Cnot6l/Srp9/Trim3/Ddx56/Rps13/Keap1/Prk…
625	Whiteley_Ubqln2_KO_brain_young_male	GO:0051253	negative regulation of RNA metabolic process	452	0.345943	1.67083	2.3087981511323e-06	0.000288685	0.000244562	2115	tags=36%, list=28%, signal=27%	Igf2bp1/Phf14/Epc1/Fbln5/Magee1/Ptprk/Irak1/Lyar/Rfx5/Ndn/Eif4enif1/Nfkb1/Dkk3/Stat6/Cdk5r1/Apbb1/Pphln1/Pawr/Lbh/St18/Gbp4/Sin3b/Dhx9/Sox9/Mypop/Srsf9/Tbr1/Bmi1/Scaf4/Taf7/Stat3/Tro/Ldb1/Smyd2/Satb1/Ctnnbip1/Hdac9/Bag4/Dyrk1a/Basp1/Tle4/Tgfbr1/Rpl23/Hmg20a/Mapk10/Rb1/Noc2l/Brms1l/Morc2a/Pcna/Apbb2/Atxn1/Naf1/Hmbox1/Ep300/Pml/Pias1/Ncor2/Kat8/Rps13/Rgn/Cnot2/Drap1/Tle1/Dhx36/Med25/Ylpm1/Ybx3/Zgpa…
626	Whiteley_Ubqln2_KO_brain_young_male	GO:0051726	regulation of cell cycle	463	0.342782	1.6615	3.42502621580713e-06	0.00041296	0.000349842	2225	tags=37%, list=29%, signal=28%	Trim32/Rnf112/Epc1/Thoc5/Scrib/Ptprk/Aatf/Bid/Trim21/Spice1/Apbb1/Usp22/Morf4l1/Sin3b/Gas2l1/Sox9/Nle1/Rbl2/Stat3/Dpf1/Arid2/Ubd/Calm1/Fam107a/Mnat1/Nppc/Dtx3l/Taok3/Senp2/Tnks/Rpl23/Pten/Tubg1/Cdc27/Fem1b/Rb1/Rnaseh2b/Cul9/Anapc5/Ankrd17/Apbb2/Bax/Klhl22/Drg1/Vps4a/Ccny/Pml/Gbf1/Grk5/Usp19/Anapc1/Chordc1/Prkdc/Ttl/Uhmk1/Brd4/Chmp2a/Son/Ptpn6/Usp16/Kif13a/Acvr1/Plscr2/Ing3/Kcna5/Actr8/Ptpn3/Gipc1…
627	Whiteley_Ubqln2_KO_brain_young_male	GO:0009150	purine ribonucleotide metabolic process	198	-0.553059	-2.36959	3.87231388226122e-06	0.000438315	0.000371321	1021	tags=39%, list=14%, signal=35%	Acsl4/Slc25a13/Oxsm/Clpx/Hmgcs1/Mpc2/Acss1/Ndufa10/Nme3/Ndufv1/Fis1/Ndufa7/Ndufs4/Acsl3/Ndufs7/Ndufb3/Pank2/Atp1a2/Stoml2/Acsl1/Ndufb2/Ndufv2/Ndufa6/Ndufa8/Ndufb6/Pdha1/Ndufa12/Nudt4/Ak4/Ndufs1/Ndufs8/Ndufc2/Rab23/Ogdh/Gcdh/Ndufb9/Ndufs6/Vdac1/Ndufb10/Paics/Ak3/Ndufb11/Pdk2/Dld/Ndufa9/Ndufs3/Mcee/Mlycd/Acot9/Ndufa13/Pdhb/Cs/Ndufv3/Pdhx/Sdhb/Ndufb7/Slc25a12/Pdk1/Suclg1/Slc25a25/Sdha/Mpc1/Acaa2/Aca…
628	Whiteley_Ubqln2_KO_brain_young_male	GO:0019637	organophosphate metabolic process	500	-0.40893	-1.91844	3.89497936066244e-06	0.000438315	0.000371321	1202	tags=29%, list=16%, signal=27%	Kcnab2/Mtmr6/Ndufs2/Ldlr/Aldh1l2/Thtpa/Hmgcl/Phb2/Abhd3/Slc25a19/Sacm1l/Prdx6/Dnm1l/Tk2/Mboat2/Pitpnc1/Cda/Acsl4/Slc25a13/Fdx1/Oxsm/Pcyt1b/Pigt/Abca2/Inpp4a/Clpx/Hmgcs1/Mpc2/Acss1/Abhd4/Ndufa10/Nme3/Pip5k1b/Nos3/Ndufv1/Gpd2/Fis1/Me2/Pip4k2b/Dctpp1/Abhd16a/Pi4k2a/Pigu/Ndufa7/Ndufs4/Mocs1/Acsl3/Dpm1/Atg14/Ndufs7/Ndufb3/Pla2g4a/Idh3a/Pank2/Atp1a2/Fdxr/Alpl/Acp6/Agpat3/Stoml2/Acsl1/Tamm41/Pitpnc1/Ndu…
629	Whiteley_Ubqln2_KO_brain_young_male	GO:0022900	electron transport chain	64	-0.775429	-2.83319	4.41295381295125e-06	0.000480585	0.000407131	1181	tags=80%, list=16%, signal=68%	Ndufs2/Ndufaf1/Sdhaf2/Slc1a3/Cox4i1/Slc25a13/Fdx1/Plec/Ndufa10/Ndufv1/Ndufa7/Ndufs4/Cox7c/Ndufs7/Ndufb3/Chchd2/Mybbp1a/Ndufv2/Cycs/Ndufa8/Ndufb6/Immp2l/Cox5a/Ndufa12/Slc25a22/Ndufs1/Cyc1/Ndufs8/Ndufc2/Ndufb9/Ndufs6/Uqcrc1/Mtch2/Uqcrc2/Uqcrfs1/Dld/Ndufs3/Uqcrq/Ndufv3/Etfb/Sdhb/Slc25a12/Etfa/Sdha/Uqcrb/Cox5b/Dguok/Coq7/Sod2/Ndufb8/Slc25a18/Etfdh/Ndufa5
630	Whiteley_Ubqln2_KO_brain_young_male	GO:0006520	amino acid metabolic process	147	-0.616145	-2.52422	4.64257057021111e-06	0.00048177	0.000408135	1015	tags=43%, list=13%, signal=38%	Mri1/Vars2/Adhfe1/Gatc/Gpt2/Hibch/Nos3/Hibadh/Asrgl1/Qdpr/Ddah2/Dars2/Gstz1/Pycr2/Gad1/Bckdha/Bckdhb/Hars2/Hmgcll1/Dbt/Mpst/Yars2/Gcat/Wars2/Tars2/Aldh18a1/Iars2/Adi1/Got2/Prodh/Bcat2/Sars2/Bckdk/Gcsh/Dld/Shmt2/Auh/Oat/Cars2/Etfb/Ggt5/Gls/Slc25a12/Etfa/Gldc/Aldh5a1/Acadsb/Hsd17b10/Acat1/Aass/Abat/Acad8/Pars2/Ivd/Mccc2/Sardh/Aldh4a1/Slc7a11/Amt/Gls2/Aldh6a1/Glud1/Tph2
631	Whiteley_Ubqln2_KO_brain_young_male	GO:0009259	ribonucleotide metabolic process	212	-0.535141	-2.29173	4.70924451698279e-06	0.00048177	0.000408135	1026	tags=38%, list=14%, signal=33%	Cda/Acsl4/Slc25a13/Oxsm/Clpx/Hmgcs1/Mpc2/Acss1/Ndufa10/Nme3/Ndufv1/Fis1/Ndufa7/Ndufs4/Acsl3/Ndufs7/Ndufb3/Pank2/Atp1a2/Stoml2/Acsl1/Ndufb2/Ndufv2/Ndufa6/Ndufa8/Ndufb6/Pdha1/Ndufa12/Nudt4/Ak4/Ndufs1/Ndufs8/Ndufc2/Rab23/Upp1/Ogdh/Gcdh/Ndufb9/Ndufs6/Vdac1/Ndufb10/Paics/Ak3/Ndufb11/Pdk2/Dld/Ndufa9/Ndufs3/Mcee/Mlycd/Acot9/Ndufa13/Pdhb/Cs/Ndufv3/Pdhx/Sdhb/Ndufb7/Slc25a12/Pdk1/Suclg1/Slc25a25/Sdha/Mpc1/…
632	Whiteley_Ubqln2_KO_brain_young_male	GO:0051347	positive regulation of transferase activity	227	0.415339	1.85702	6.13489551051378e-06	0.000609159	0.000516053	1769	tags=27%, list=23%, signal=22%	Epha5/Apoa1/Irs1/Irak1/Pibf1/Jtb/Dvl3/Cdk5r1/Htr2a/Prkag2/Mnat1/Taok3/Tnks/Cacul1/Snx9/Pten/Lrrk2/Strada/Pcna/Tenm1/Tigar/Akap13/Naf1/Hmbox1/Adra2a/Ccny/Cops8/Mapkapk5/Pdcd10/Psmd10/Dkc1/Igf1r/Epm2aip1/Itgb1bp1/Abi2/Abl1/Dgkz/Acd/Hsp90ab1/Btrc/Pnkp/Ppia/Ppp2ca/Bad/Cdk5r2/Ace/Syk/Map3k13/Rfc2/Robo1/Mre11a/Dstyk/Prkcz/Pik3ca/Sirt1/Snca/Map2k7/Ppp1r9a/Unc119/Akap6/Rad50/Abi3/Mertk/Dlg3
633	Whiteley_Ubqln2_KO_brain_young_male	GO:0032970	regulation of actin filament-based process	243	0.397286	1.78961	6.52927245352825e-06	0.000629795	0.000533535	1496	tags=26%, list=20%, signal=21%	Epha5/Apoa1/Vill/Pycard/Pak3/Clasp2/Myadm/Cdk5r1/Tmsb4x/Dixdc1/Tmsb15b2/Actn2/Fam107a/Pik3r2/Bst2/Arf6/Braf/Bag4/Iqgap2/Pkp2/Bcas3/Tgfbr1/Arhgap6/Snx9/Slit2/Cnn2/Abracl/Cx3cl1/Ssh1/Fhod3/Crk/Dlc1/Tenm1/Akap13/Cfl1/Ep300/Wasf1/Arpc5l/Mtss1/Ssh2/Gmfb/Nckap1l/Tesk1/Nckap1/Pfn1/Baiap2/Shroom2/Add1/Itgb1bp1/Abi2/Abl1/Arpc5/Twf2/Rock2/Cyfip2/Taok2/Pdxp/Specc1l/Sh3bp1/Taok1/Lima1/Synpo2/Mtpn/Braf/Capg/G…
634	Whiteley_Ubqln2_KO_brain_young_male	GO:0033108	mitochondrial respiratory chain complex assembly	64	-0.768175	-2.80668	1.12665930437371e-05	0.0010523	0.000891462	1181	tags=75%, list=16%, signal=64%	Ndufs2/Ndufaf1/Acad9/Sdhaf2/Surf1/Tmem186/Ndufa10/Ndufaf4/Sdhaf1/Ndufs4/Timm21/Ndufs7/Ndufb3/Ndufb2/Ndufa6/Ndufa8/Ndufb6/Uqcc1/Immp2l/Ndufa12/Oxa1l/Ndufs1/Ndufs8/Ndufaf6/Sco1/Ndufc2/Nubpl/Bcs1l/Ndufb9/Ndufs6/Aifm1/Ndufaf5/Ndufb10/Ndufaf2/Ndufb11/Ndufa9/Ndufs3/Ndufa13/Uqcc2/Ndufb7/Tfam/Samm50/Ndufa3/Cox14/Ndufb4/Ndufa2/Ndufb8/Ndufa5
635	Whiteley_Ubqln2_KO_brain_young_male	GO:0000209	protein polyubiquitination	118	0.492363	2.02684	1.15328966303536e-05	0.0010523	0.000891462	1265	tags=31%, list=17%, signal=26%	Trim32/Mgrn1/Cbl/Trim21/Ube3a/Kbtbd7/Nmi/Rnf34/Bfar/Dtx3l/Rnf20/Tnks/G2e3/Cdc27/Lrsam1/Anapc5/Ube2a/Rc3h2/Rnf41/Amfr/Klhl3/Anapc1/Trim3/Fbxo38/Rnf187/Traf3/Trim56/Anapc4/Rc3h1/Rnf114/Dzip3/Gabarap/Peli1/Anapc7/Btrc/Pnkp/Ppia
636	Whiteley_Ubqln2_KO_brain_young_male	GO:0015986	proton motive force-driven ATP synthesis	35	-0.858649	-2.78322	1.38555102955501e-05	0.00116941	0.000990669	891	tags=91%, list=12%, signal=81%	Ndufa10/Ndufv1/Ndufa7/Ndufs4/Ndufs7/Ndufb3/Stoml2/Ndufb2/Ndufv2/Ndufa6/Ndufa8/Ndufb6/Ndufa12/Ndufs1/Ndufs8/Ndufc2/Ndufb9/Ndufs6/Ndufb10/Ndufb11/Ndufa9/Ndufs3/Ndufa13/Ndufv3/Sdhb/Ndufb7/Sdha/Ndufa3/Ndufb4/Ndufa2/Ndufb8/Ndufa5
637	Whiteley_Ubqln2_KO_brain_young_male	GO:0042776	proton motive force-driven mitochondrial ATP synthesis	35	-0.858649	-2.78322	1.38555102955501e-05	0.00116941	0.000990669	891	tags=91%, list=12%, signal=81%	Ndufa10/Ndufv1/Ndufa7/Ndufs4/Ndufs7/Ndufb3/Stoml2/Ndufb2/Ndufv2/Ndufa6/Ndufa8/Ndufb6/Ndufa12/Ndufs1/Ndufs8/Ndufc2/Ndufb9/Ndufs6/Ndufb10/Ndufb11/Ndufa9/Ndufs3/Ndufa13/Ndufv3/Sdhb/Ndufb7/Sdha/Ndufa3/Ndufb4/Ndufa2/Ndufb8/Ndufa5
638	Whiteley_Ubqln2_KO_brain_young_male	GO:0120039	plasma membrane bounded cell projection morphogenesis	463	0.333479	1.61641	1.33545140963179e-05	0.00116941	0.000990669	1667	tags=24%, list=22%, signal=20%	Epha5/Atxn2/Igf2bp1/Prkg1/Pak3/Clasp2/Ndn/Dvl3/Slit3/Cdk5r1/Apbb1/Cntn5/Ube3a/Slit1/Ulk2/Dixdc1/Mov10/Arhgef28/Unc5c/Tbr1/Numbl/Wdr36/Fn1/Atxn2/Dnm1l/Sema6b/Braf/Lzts1/Ppp3ca/Taok3/Sema4g/Pten/Gas7/Slit2/Grcc10/Plekho1/Sdc2/Lrrk2/Syt4/Ss18l1/Usp9x/Apbb2/Rtn4rl1/Flrt2/Dclk1/Bcl11b/Rasal1/Cfl1/Ep300/Atp8a2/Wasf1/Pak6/Robo2/Ptpro/Alcam/Syt17/Ttl/Dhx36/Itsn2/Nrcam/Nckap1l/Dclk1/Tanc2/Nckap1/Plxnd1/Ba…
639	Whiteley_Ubqln2_KO_brain_young_male	GO:0008154	actin polymerization or depolymerization	121	0.479418	1.97222	1.57103198710445e-05	0.00129361	0.00109589	1529	tags=35%, list=20%, signal=28%	Vill/Pycard/Pak3/Myadm/Tmsb4x/Tmsb15b2/Actn2/Fam107a/Pik3r2/Arf6/Bag4/Snx9/Gas7/Slit2/Ssh1/Fhod3/Tenm1/Cfl1/Arpc5l/Mtss1/Ssh2/Nckap1l/Nckap1/Pfn1/Baiap2/Shroom2/Add1/Abl1/Cobl/Arpc5/Wasl/Twf2/Cyfip2/Aif1/Pdxp/Specc1l/Sh3bp1/Lima1/Mtpn/Capg/Grb2/Arfgef1/Pik3ca/Fer/Hcls1
640	Whiteley_Ubqln2_KO_brain_young_male	GO:0051258	protein polymerization	172	0.435726	1.87768	1.80925304640903e-05	0.00145429	0.00123201	1573	tags=28%, list=21%, signal=23%	Trim32/Vill/Pycard/Pak3/Clasp2/Myadm/Tmsb4x/Tmsb15b2/Fam107a/Pik3r2/Arf6/Bag4/Dyrk1a/Snx9/Nav3/Tubg1/Gas7/Slit2/Ssh1/Fhod3/Tenm1/Drg1/Cfl1/Arpc5l/Mtss1/Ssh2/Camsap3/Chmp2a/Nckap1l/Nckap1/Pfn1/Baiap2/Tubgcp4/Add1/Abl1/Cobl/Arpc5/Wasl/Twf2/Mapre1/Cyfip2/Aif1/Mapt/Tubgcp5/Mtpn/Mecp2/Capg/Grb2/Arfgef1/Fer/Hcls1/Snca/Tubgcp6/Camsap2
641	Whiteley_Ubqln2_KO_brain_young_male	GO:0019693	ribose phosphate metabolic process	219	-0.522172	-2.23989	1.90234767376477e-05	0.00149356	0.00126528	1026	tags=36%, list=14%, signal=32%	Cda/Acsl4/Slc25a13/Oxsm/Clpx/Hmgcs1/Mpc2/Acss1/Ndufa10/Nme3/Ndufv1/Fis1/Ndufa7/Ndufs4/Acsl3/Ndufs7/Ndufb3/Pank2/Atp1a2/Stoml2/Acsl1/Ndufb2/Ndufv2/Ndufa6/Ndufa8/Ndufb6/Pdha1/Ndufa12/Nudt4/Ak4/Ndufs1/Ndufs8/Ndufc2/Rab23/Upp1/Ogdh/Gcdh/Ndufb9/Ndufs6/Vdac1/Ndufb10/Paics/Ak3/Ndufb11/Pdk2/Dld/Ndufa9/Ndufs3/Mcee/Mlycd/Acot9/Ndufa13/Pdhb/Cs/Ndufv3/Pdhx/Sdhb/Ndufb7/Slc25a12/Pdk1/Suclg1/Slc25a25/Sdha/Mpc1/…
642	Whiteley_Ubqln2_KO_brain_young_male	GO:0048858	cell projection morphogenesis	468	0.330597	1.60563	2.00570740926373e-05	0.00153893	0.00130371	1667	tags=24%, list=22%, signal=20%	Epha5/Atxn2/Igf2bp1/Prkg1/Pak3/Clasp2/Ndn/Dvl3/Slit3/Cdk5r1/Apbb1/Cntn5/Ube3a/Slit1/Ulk2/Dixdc1/Mov10/Arhgef28/Unc5c/Tbr1/Numbl/Wdr36/Fn1/Atxn2/Dnm1l/Sema6b/Braf/Lzts1/Ppp3ca/Taok3/Sema4g/Pten/Gas7/Slit2/Grcc10/Plekho1/Sdc2/Lrrk2/Syt4/Ss18l1/Usp9x/Apbb2/Rtn4rl1/Flrt2/Dclk1/Bcl11b/Rasal1/Cfl1/Ep300/Atp8a2/Wasf1/Pak6/Robo2/Ptpro/Alcam/Syt17/Ttl/Dhx36/Itsn2/Nrcam/Nckap1l/Dclk1/Tanc2/Nckap1/Plxnd1/Ba…
643	Whiteley_Ubqln2_KO_brain_young_male	GO:0009063	amino acid catabolic process	60	-0.774744	-2.79568	2.14091321073565e-05	0.00160616	0.00136067	883	tags=68%, list=12%, signal=61%	Adhfe1/Hibch/Nos3/Hibadh/Asrgl1/Qdpr/Gstz1/Gad1/Bckdha/Bckdhb/Hmgcll1/Dbt/Gcat/Got2/Prodh/Bcat2/Bckdk/Gcsh/Dld/Shmt2/Auh/Oat/Etfb/Gls/Etfa/Gldc/Aldh5a1/Acadsb/Hsd17b10/Acat1/Aass/Abat/Acad8/Ivd/Mccc2/Sardh/Aldh4a1/Amt/Gls2/Aldh6a1/Glud1
644	Whiteley_Ubqln2_KO_brain_young_male	GO:0048812	neuron projection morphogenesis	453	0.33391	1.61183	2.75149432188591e-05	0.00201936	0.00171071	1667	tags=24%, list=22%, signal=20%	Epha5/Atxn2/Igf2bp1/Prkg1/Pak3/Clasp2/Ndn/Dvl3/Slit3/Cdk5r1/Apbb1/Cntn5/Ube3a/Slit1/Ulk2/Dixdc1/Mov10/Arhgef28/Unc5c/Tbr1/Numbl/Wdr36/Fn1/Atxn2/Dnm1l/Sema6b/Braf/Lzts1/Ppp3ca/Taok3/Sema4g/Pten/Gas7/Slit2/Grcc10/Sdc2/Lrrk2/Syt4/Ss18l1/Usp9x/Apbb2/Rtn4rl1/Flrt2/Dclk1/Bcl11b/Rasal1/Cfl1/Ep300/Atp8a2/Wasf1/Pak6/Robo2/Ptpro/Alcam/Syt17/Ttl/Dhx36/Itsn2/Nrcam/Nckap1l/Dclk1/Tanc2/Nckap1/Plxnd1/Baiap2/Ten…
645	Whiteley_Ubqln2_KO_brain_young_male	GO:0022904	respiratory electron transport chain	60	-0.771254	-2.78308	2.91356098894245e-05	0.00209281	0.00177293	1181	tags=81%, list=16%, signal=69%	Ndufs2/Ndufaf1/Sdhaf2/Slc1a3/Cox4i1/Slc25a13/Plec/Ndufa10/Ndufv1/Ndufa7/Ndufs4/Cox7c/Ndufs7/Chchd2/Mybbp1a/Ndufv2/Cycs/Ndufa8/Ndufb6/Immp2l/Cox5a/Ndufa12/Slc25a22/Ndufs1/Cyc1/Ndufs8/Ndufc2/Ndufb9/Ndufs6/Uqcrc1/Mtch2/Uqcrc2/Uqcrfs1/Dld/Ndufs3/Uqcrq/Ndufv3/Etfb/Sdhb/Slc25a12/Etfa/Sdha/Uqcrb/Cox5b/Dguok/Coq7/Sod2/Ndufb8/Slc25a18/Ndufa5
646	Whiteley_Ubqln2_KO_brain_young_male	GO:0010257	NADH dehydrogenase complex assembly	44	-0.811852	-2.79433	3.36067480444996e-05	0.00231544	0.00196154	1181	tags=86%, list=16%, signal=73%	Ndufs2/Ndufaf1/Acad9/Tmem186/Ndufa10/Ndufaf4/Ndufs4/Timm21/Ndufs7/Ndufb3/Ndufb2/Ndufa6/Ndufa8/Ndufb6/Ndufa12/Oxa1l/Ndufs1/Ndufs8/Ndufaf6/Ndufc2/Nubpl/Bcs1l/Ndufb9/Ndufs6/Aifm1/Ndufaf5/Ndufb10/Ndufaf2/Ndufb11/Ndufa9/Ndufs3/Ndufa13/Ndufb7/Ndufa3/Ndufb4/Ndufa2/Ndufb8/Ndufa5
647	Whiteley_Ubqln2_KO_brain_young_male	GO:0032981	mitochondrial respiratory chain complex I assembly	44	-0.811852	-2.79433	3.36067480444996e-05	0.00231544	0.00196154	1181	tags=86%, list=16%, signal=73%	Ndufs2/Ndufaf1/Acad9/Tmem186/Ndufa10/Ndufaf4/Ndufs4/Timm21/Ndufs7/Ndufb3/Ndufb2/Ndufa6/Ndufa8/Ndufb6/Ndufa12/Oxa1l/Ndufs1/Ndufs8/Ndufaf6/Ndufc2/Nubpl/Bcs1l/Ndufb9/Ndufs6/Aifm1/Ndufaf5/Ndufb10/Ndufaf2/Ndufb11/Ndufa9/Ndufs3/Ndufa13/Ndufb7/Ndufa3/Ndufb4/Ndufa2/Ndufb8/Ndufa5
648	Whiteley_Ubqln2_KO_brain_young_male	GO:0032787	monocarboxylic acid metabolic process	306	-0.463515	-2.06854	3.81180134062945e-05	0.00257373	0.00218035	1188	tags=36%, list=16%, signal=32%	Ptgr1/Pex5/Aldh1l2/Ilvbl/Abhd3/Eci2/Tecr/Acad9/Ptges3/Slc1a3/Acsbg1/Acsf3/Pam/Acsl4/Oxsm/Kit/Fads6/Mpc2/Acss1/Slc16a1/App/Me2/Cyp7b1/Eif6/Degs1/Gad1/Acsl3/Ptges2/Erlin2/Pla2g4a/Acad10/Pank2/Acat2/Acsl1/Scd2/Cyp2f2/Pdha1/Mthfd1l/Ucp3/Sco1/Cav1/Sirt2/Lpin1/Pck2/Ogdh/Gcdh/Acadvl/Ndufs6/Mtch2/Vdac1/Acadm/Qki/Fahd1/Mblac2/Echdc2/Erlin1/Me3/Pdk2/Mgll/Dld/Mcat/Auh/Slc4a4/Mlycd/Acot9/Pdhb/Echs1/Hk2/Etfb/…
649	Whiteley_Ubqln2_KO_brain_young_male	GO:0033674	positive regulation of kinase activity	186	0.420767	1.83086	4.08163867646966e-05	0.00270188	0.00228892	1769	tags=26%, list=23%, signal=21%	Epha5/Irs1/Irak1/Pibf1/Jtb/Dvl3/Cdk5r1/Htr2a/Prkag2/Mnat1/Taok3/Cacul1/Snx9/Lrrk2/Strada/Tenm1/Tigar/Akap13/Adra2a/Ccny/Cops8/Pdcd10/Psmd10/Igf1r/Itgb1bp1/Abi2/Abl1/Dgkz/Hsp90ab1/Ppia/Ppp2ca/Bad/Cdk5r2/Ace/Syk/Map3k13/Robo1/Mre11a/Dstyk/Prkcz/Pik3ca/Sirt1/Snca/Map2k7/Ppp1r9a/Unc119/Akap6/Rad50/Abi3/Mertk/Dlg3
650	Whiteley_Ubqln2_KO_brain_young_male	GO:0051090	regulation of DNA-binding transcription factor activity	160	0.434861	1.87223	4.20979241498629e-05	0.00273313	0.00231539	1529	tags=28%, list=20%, signal=23%	Epha5/Trim32/Pycard/Irak1/Trim21/Ndn/Lrrc14/Dhx9/Stat3/Ppp3ca/Ctnnbip1/Pten/Cx3cl1/Prkcb/Tradd/Lrrk2/Rnf41/Ep300/Keap1/Traf3/Hmgn3/Psmd10/Lrrfip1/Ppp2cb/Rnf220/Igf1r/Atf2/Crebbp/Ptgis/Peli1/Ppia/Syk/Mid2/Crtc1/Chp1/Map3k13/Cth/Il1rap/Prdx2/Mtpn/Bud31/Smarcb1/Prkcz/Fer/Sirt1/Hcls1
651	Whiteley_Ubqln2_KO_brain_young_male	GO:0007167	enzyme-linked receptor protein signaling pathway	396	0.335756	1.59241	4.59263414069479e-05	0.00292542	0.00247829	1542	tags=23%, list=20%, signal=20%	Epha5/Nlk/Phf14/Igfbp6/Col1a2/Irs1/Cbl/Ptprk/Ndst1/Gkap1/Clasp2/Ndn/Ston1/Vasn/Stat6/Cdk5r1/Eif4ebp2/Xdh/Sox9/Grb10/Gigyf1/Col1a1/Anks1b/Bmper/Stat3/Sesn3/Bcl9l/Tgfb1i1/Pik3r2/Braf/Nppc/Nrg3/Smad1/Igfbp4/Vps25/Tgfbr1/Bmpr1a/Spry4/Pten/Prkcb/Hgs/Brms1l/Crk/Irs2/Usp9x/Anks1b/Flrt2/Wdr54/Atxn1/Apod/Ep300/Pml/Wasf1/Bcar1/Acvr1/Kif16b/Acvr1b/Zgpat/Htra1/Mvb12a/Igfbp2/Gipc1/Mapk14/Flrt3/Igf1r/Pelo/Atf2…
652	Whiteley_Ubqln2_KO_brain_young_male	GO:0051493	regulation of cytoskeleton organization	321	0.351567	1.63583	4.87096711388551e-05	0.00304526	0.00257981	1573	tags=24%, list=21%, signal=20%	Epha5/Apoa1/Vill/Pycard/Pak3/Clasp2/Myadm/Cdk5r1/Tmsb4x/Dixdc1/Tmsb15b2/Gas2l1/Actn2/Fam107a/Pik3r2/Bst2/Arf6/Braf/Bag4/Dyrk1a/Iqgap2/Bcas3/Tgfbr1/Arhgap6/Snx9/Nav3/Htr1a/Slit2/Cx3cl1/Ssh1/Fhod3/Crk/Dlc1/Tenm1/Akap13/Drg1/Cfl1/Ep300/Wasf1/Arpc5l/Mtss1/Ssh2/Camsap3/Chmp2a/Gmfb/Bicd2/Nckap1l/Tesk1/Nckap1/Pfn1/Baiap2/Shroom2/Add1/Bicd1/Itgb1bp1/Abi2/Abl1/Arpc5/Twf2/Mapre1/Rock2/Cyfip2/Taok2/Mapt/Pdx…
653	Whiteley_Ubqln2_KO_brain_young_male	GO:1902679	negative regulation of RNA biosynthetic process	396	0.334878	1.58825	5.13926934274106e-05	0.00315458	0.00267242	2115	tags=35%, list=28%, signal=27%	Phf14/Epc1/Fbln5/Magee1/Ptprk/Irak1/Lyar/Rfx5/Ndn/Nfkb1/Dkk3/Stat6/Cdk5r1/Apbb1/Pphln1/Pawr/Lbh/St18/Gbp4/Sin3b/Sox9/Mypop/Tbr1/Bmi1/Scaf4/Taf7/Tro/Ldb1/Smyd2/Satb1/Ctnnbip1/Hdac9/Basp1/Tle4/Tgfbr1/Rpl23/Hmg20a/Mapk10/Rb1/Noc2l/Brms1l/Morc2a/Pcna/Apbb2/Atxn1/Hmbox1/Ep300/Pml/Pias1/Ncor2/Kat8/Rgn/Cnot2/Drap1/Tle1/Med25/Ylpm1/Ybx3/Zgpat/Cggbp1/Psmd10/Lrrfip1/Pcid2/Paf1/Ehmt2/Sarnp/Lmcd1/Ctr9/Myef2/…
654	Whiteley_Ubqln2_KO_brain_young_male	GO:1901293	nucleoside phosphate biosynthetic process	160	-0.568139	-2.35772	5.34494171947935e-05	0.00322224	0.00272974	1026	tags=40%, list=14%, signal=35%	Cda/Acsl4/Slc25a13/Mpc2/Acss1/Ndufa10/Nme3/Nos3/Ndufv1/Ndufa7/Ndufs4/Ndufs7/Ndufb3/Pank2/Stoml2/Acsl1/Ndufb2/Ndufv2/Ndufa6/Ndufa8/Ndufb6/Pdha1/Ndufa12/Ak4/Ndufs1/Ndufs8/Ndufc2/Upp1/Gcdh/Ndufb9/Ndufs6/Vdac1/Ndufb10/Paics/Ak3/Ndufb11/Pdk2/Dld/Ndufa9/Ndufs3/Dtymk/Mlycd/Ndufa13/Pdhb/Ndufv3/Pdhx/Sdhb/Ndufb7/Slc25a12/Pdk1/Sdha/Mpc1/Dguok/Ndufa3/Pdk3/Acat1/Dlat/Acsl6/Ndufb4/Nadk2/Idh2/Ndufa2/Ndufb8/Nduf…
655	Whiteley_Ubqln2_KO_brain_young_male	GO:0030433	ubiquitin-dependent ERAD pathway	50	-0.737358	-2.59933	5.83394141978859e-05	0.00341817	0.00289573	740	tags=30%, list=10%, signal=27%	Aup1/Erlin2/Sec61b/Dnajb2/Hsp90b1/Faf2/Sgta/Ubxn4/Cav1/Erlin1/Rnf5/Rnf121/Tmub1/Bcap31/Ubqln2
656	Whiteley_Ubqln2_KO_brain_young_male	GO:0051091	positive regulation of DNA-binding transcription factor activity	101	0.485607	1.95446	5.92661980247316e-05	0.00341817	0.00289573	1672	tags=32%, list=22%, signal=25%	Epha5/Trim32/Pycard/Irak1/Trim21/Dhx9/Stat3/Ppp3ca/Pten/Cx3cl1/Prkcb/Tradd/Rnf41/Ep300/Hmgn3/Lrrfip1/Rnf220/Atf2/Crebbp/Ppia/Mid2/Crtc1/Map3k13/Cth/Il1rap/Mtpn/Bud31/Smarcb1/Prkcz/Fer/Hcls1/Adcy1/Prkd1/Lamtor5
657	Whiteley_Ubqln2_KO_brain_young_male	GO:0001817	regulation of cytokine production	240	0.381407	1.71763	5.97370503415876e-05	0.00341817	0.00289573	1371	tags=23%, list=18%, signal=20%	Trim32/Lurap1/Apoa1/Pycard/Scrib/Irak1/Isg15/Pibf1/Nfkb1/Gbp4/C1qtnf4/Dhx9/Nmi/Lpl/Fn1/Stat3/Otud5/Bst2/Hdac9/Mapk11/N4bp1/Bmpr1a/Gbp7/Atg9a/Nav3/Pten/Cx3cl1/Tradd/Lrrk2/Klhl22/Apod/Adra2a/Pml/Stat1/Ddx56/Dhx36/Mast2/Ptpn6/Nckap1l/Traf3/Mapk14/Trim56/Ppp1r11/Mapk9/Atf2/Abl1/Xaf1/Crebbp/Banf1/Peli1/Panx1/Mapkapk2/Rock2/Cadm1/Aif1/Cd34/Syk/Il1rap/Serpinb1b
658	Whiteley_Ubqln2_KO_brain_young_male	GO:0140053	mitochondrial gene expression	110	-0.636873	-2.53391	6.21551207021915e-05	0.00349726	0.00296273	1514	tags=61%, list=20%, signal=50%	Gadd45gip1/Mrps31/Mrpl15/Qrsl1/Taco1/Trmt10c/Mrps21/Mrpl40/Mrps10/Mtif3/Mrpl54/Mrpl45/Lars2/Aars2/Mrps25/Mrpl18/Mrpl11/C1qbp/Mrps22/Mrps18a/Mrpl37/Tsfm/Mrpl17/Mrpl3/Tbrg4/Gfm2/Mrps6/Mrps30/Mrpl16/Mrpl13/Gatc/Mrpl23/Dap3/Mrps5/Alkbh1/Mtif2/Dars2/Mrps9/Ndufa7/Mrps23/Rmnd1/Supv3l1/Mrpl41/Mrpl32/Mrpl20/Gfm1/Mrpl1/Pnpt1/Yars2/Wars2/Mrps27/Iars2/Mrpl46/Sirt3/Mrps34/Lrpprc/Sars2/Tufm/Shmt2/Mtg1/Uqcc2/Tf…
659	Whiteley_Ubqln2_KO_brain_young_male	GO:0009152	purine ribonucleotide biosynthetic process	123	-0.615499	-2.49373	6.76030056066173e-05	0.00374144	0.00316958	911	tags=44%, list=12%, signal=39%	Mpc2/Acss1/Ndufa10/Nme3/Ndufv1/Ndufa7/Ndufs4/Ndufs7/Ndufb3/Pank2/Stoml2/Acsl1/Ndufb2/Ndufv2/Ndufa6/Ndufa8/Ndufb6/Pdha1/Ndufa12/Ndufs1/Ndufs8/Ndufc2/Gcdh/Ndufb9/Ndufs6/Vdac1/Ndufb10/Paics/Ak3/Ndufb11/Pdk2/Dld/Ndufa9/Ndufs3/Mlycd/Ndufa13/Pdhb/Ndufv3/Pdhx/Sdhb/Ndufb7/Slc25a12/Pdk1/Sdha/Mpc1/Ndufa3/Pdk3/Acat1/Dlat/Acsl6/Ndufb4/Ndufa2/Ndufb8/Ndufa5
660	Whiteley_Ubqln2_KO_brain_young_male	GO:0006631	fatty acid metabolic process	199	-0.516578	-2.21634	7.1471122886872e-05	0.00382994	0.00324456	770	tags=42%, list=10%, signal=39%	Ptgr1/Pex5/Aldh1l2/Ilvbl/Abhd3/Eci2/Tecr/Acad9/Ptges3/Acsbg1/Acsf3/Pam/Acsl4/Oxsm/Fads6/Acss1/Eif6/Degs1/Acsl3/Ptges2/Erlin2/Pla2g4a/Acad10/Pank2/Acat2/Acsl1/Scd2/Cyp2f2/Ucp3/Sco1/Cav1/Sirt2/Lpin1/Pck2/Gcdh/Acadvl/Ndufs6/Acadm/Qki/Mblac2/Echdc2/Erlin1/Pdk2/Mgll/Dld/Mcat/Auh/Mlycd/Acot9/Echs1/Etfb/Ggt5/Cbr4/Pdk1/Etfa/Slc27a1/Acaa2/Hsd17b8/Mid1ip1/Acadsb/Pdk3/Hsd17b10/Acat1/Hadh/Gk/Acsl6/Crat/Cpt2/…
661	Whiteley_Ubqln2_KO_brain_young_male	GO:0030041	actin filament polymerization	104	0.496973	2.00769	7.03491100955626e-05	0.00382994	0.00324456	1529	tags=34%, list=20%, signal=28%	Vill/Pycard/Pak3/Myadm/Tmsb4x/Tmsb15b2/Fam107a/Pik3r2/Arf6/Bag4/Snx9/Gas7/Slit2/Ssh1/Fhod3/Tenm1/Cfl1/Arpc5l/Mtss1/Ssh2/Nckap1l/Nckap1/Pfn1/Baiap2/Add1/Abl1/Cobl/Arpc5/Wasl/Twf2/Cyfip2/Aif1/Mtpn/Capg/Grb2/Arfgef1/Fer/Hcls1
662	Whiteley_Ubqln2_KO_brain_young_male	GO:0072522	purine-containing compound biosynthetic process	145	-0.58646	-2.40017	7.44184391980772e-05	0.00386518	0.00327441	911	tags=40%, list=12%, signal=36%	Mpc2/Acss1/Ndufa10/Nme3/Nos3/Ndufv1/Ndufa7/Ndufs4/Ndufs7/Ndufb3/Pank2/Stoml2/Acsl1/Ndufb2/Ndufv2/Ndufa6/Ndufa8/Ndufb6/Pdha1/Ndufa12/Ndufs1/Ndufs8/Ndufc2/Gcdh/Ndufb9/Ndufs6/Vdac1/Ndufb10/Paics/Ak3/Ndufb11/Pdk2/Dld/Shmt2/Ndufa9/Ndufs3/Mlycd/Ndufa13/Pdhb/Ndufv3/Pdhx/Sdhb/Ndufb7/Slc25a12/Pdk1/Sdha/Mpc1/Dguok/Ndufa3/Pdk3/Acat1/Dlat/Acsl6/Ndufb4/Nadk2/Idh2/Ndufa2/Ndufb8/Ndufa5
663	Whiteley_Ubqln2_KO_brain_young_male	GO:0009165	nucleotide biosynthetic process	159	-0.565177	-2.34403	7.37147187328472e-05	0.00386518	0.00327441	1026	tags=39%, list=14%, signal=35%	Cda/Acsl4/Slc25a13/Mpc2/Acss1/Ndufa10/Nme3/Nos3/Ndufv1/Ndufa7/Ndufs4/Ndufs7/Ndufb3/Pank2/Stoml2/Acsl1/Ndufb2/Ndufv2/Ndufa6/Ndufa8/Ndufb6/Pdha1/Ndufa12/Ndufs1/Ndufs8/Ndufc2/Upp1/Gcdh/Ndufb9/Ndufs6/Vdac1/Ndufb10/Paics/Ak3/Ndufb11/Pdk2/Dld/Ndufa9/Ndufs3/Dtymk/Mlycd/Ndufa13/Pdhb/Ndufv3/Pdhx/Sdhb/Ndufb7/Slc25a12/Pdk1/Sdha/Mpc1/Dguok/Ndufa3/Pdk3/Acat1/Dlat/Acsl6/Ndufb4/Nadk2/Idh2/Ndufa2/Ndufb8/Ndufa5
664	Whiteley_Ubqln2_KO_brain_young_male	GO:0006164	purine nucleotide biosynthetic process	139	-0.600598	-2.44947	7.82541873365947e-05	0.00400282	0.00339101	911	tags=41%, list=12%, signal=37%	Mpc2/Acss1/Ndufa10/Nme3/Nos3/Ndufv1/Ndufa7/Ndufs4/Ndufs7/Ndufb3/Pank2/Stoml2/Acsl1/Ndufb2/Ndufv2/Ndufa6/Ndufa8/Ndufb6/Pdha1/Ndufa12/Ndufs1/Ndufs8/Ndufc2/Gcdh/Ndufb9/Ndufs6/Vdac1/Ndufb10/Paics/Ak3/Ndufb11/Pdk2/Dld/Ndufa9/Ndufs3/Mlycd/Ndufa13/Pdhb/Ndufv3/Pdhx/Sdhb/Ndufb7/Slc25a12/Pdk1/Sdha/Mpc1/Dguok/Ndufa3/Pdk3/Acat1/Dlat/Acsl6/Ndufb4/Nadk2/Idh2/Ndufa2/Ndufb8/Ndufa5
665	Whiteley_Ubqln2_KO_brain_young_male	GO:0044255	cellular lipid metabolic process	428	-0.406152	-1.88541	8.18005192569175e-05	0.00412177	0.00349178	1300	tags=32%, list=17%, signal=28%	Sphk1/Sgpl1/Dgke/Agpat4/Idi1/Pnpla8/Rdh14/Faah/Dhrs4/Mtmr6/Alg2/Ptgr1/Pex5/Ldlr/Aldh1l2/Ilvbl/Phb2/Abhd3/Eci2/Tecr/Acad9/Ptges3/Sacm1l/Prdx6/Fam135b/Acsbg1/Mboat2/Pitpnc1/Acsf3/Pam/Acsl4/Oxsm/Pcyt1b/Pigt/Abca2/Inpp4a/Kit/Hmgcs1/Fads6/Acss1/Abhd4/Pip5k1b/Pip4k2b/Abhd16a/Pi4k2a/Eif6/Degs1/Pigu/Il6st/St3gal6/Acsl3/Ptges2/Erlin2/Dpm1/Atg14/Pla2g4a/Dpagt1/Acad10/Pank2/Agk/Acat2/Acp6/Agpat3/Acsl1/Tamm4…
666	Whiteley_Ubqln2_KO_brain_young_male	GO:0045744	negative regulation of G protein-coupled receptor signaling pathway	29	-0.775672	-2.42286	8.54948634011356e-05	0.00424457	0.00359581	2	tags=9%, list=0%, signal=9%	App/Gprasp1/Ubqln2
667	Whiteley_Ubqln2_KO_brain_young_male	GO:0046390	ribose phosphate biosynthetic process	140	-0.576239	-2.35555	0.000100754	0.00492966	0.00417619	1026	tags=41%, list=14%, signal=36%	Cda/Acsl4/Slc25a13/Mpc2/Acss1/Ndufa10/Nme3/Ndufv1/Ndufa7/Ndufs4/Ndufs7/Ndufb3/Pank2/Stoml2/Acsl1/Ndufb2/Ndufv2/Ndufa6/Ndufa8/Ndufb6/Pdha1/Ndufa12/Ndufs1/Ndufs8/Ndufc2/Upp1/Gcdh/Ndufb9/Ndufs6/Vdac1/Ndufb10/Paics/Ak3/Ndufb11/Pdk2/Dld/Ndufa9/Ndufs3/Mlycd/Ndufa13/Pdhb/Ndufv3/Pdhx/Sdhb/Ndufb7/Slc25a12/Pdk1/Sdha/Mpc1/Ndufa3/Pdk3/Acat1/Dlat/Acsl6/Ndufb4/Ndufa2/Ndufb8/Ndufa5
668	Whiteley_Ubqln2_KO_brain_young_male	GO:0030334	regulation of cell migration	454	0.317204	1.53114	0.000103281	0.00498108	0.00421975	1559	tags=23%, list=21%, signal=19%	Trim32/Irs1/Prkg1/Pycard/Pak3/Ptprk/Grn/Clasp2/Fubp1/Myadm/Aqp1/Arhgdib/Pawr/Ptpru/Tmsb4x/Sin3b/P2ry12/Tmsb15b2/Ada/Sox9/Unc5c/Col1a1/Slc8a1/Fn1/Bmper/Stat3/Arid2/Dnm1l/Sema6b/Ldb1/Fam107a/Pik3r2/Bst2/Arf6/Braf/Nrg3/Ppp3ca/Hdac9/Bag4/Slc8a1/Rnf20/Pkp2/Bcas3/Sema4g/Tgfbr1/Bmpr1a/Nav3/Stk4/Pten/Slit2/Cnn2/Cx3cl1/Ssh1/Tradd/Amotl2/Plvap/Brms1l/Crk/Irs2/Flrt2/Dlc1/Emilin2/Sst/Apod/Rnf41/Adra2a/Ssh2/C…
669	Whiteley_Ubqln2_KO_brain_young_male	GO:0009201	ribonucleoside triphosphate biosynthetic process	63	-0.696775	-2.53068	0.000108549	0.00516141	0.00437252	891	tags=55%, list=12%, signal=49%	Ndufa10/Nme3/Ndufv1/Ndufa7/Ndufs4/Ndufs7/Ndufb3/Stoml2/Ndufb2/Ndufv2/Ndufa6/Ndufa8/Ndufb6/Ndufa12/Ndufs1/Ndufs8/Ndufc2/Ndufb9/Ndufs6/Ndufb10/Ak3/Ndufb11/Ndufa9/Ndufs3/Ndufa13/Ndufv3/Sdhb/Ndufb7/Slc25a12/Sdha/Ndufa3/Ndufb4/Ndufa2/Ndufb8/Ndufa5
670	Whiteley_Ubqln2_KO_brain_young_male	GO:0000122	negative regulation of transcription by RNA polymerase II	291	0.35487	1.63375	0.00011272	0.00528534	0.00447751	2114	tags=37%, list=28%, signal=28%	Phf14/Epc1/Fbln5/Magee1/Lyar/Rfx5/Ndn/Nfkb1/Stat6/Apbb1/Pawr/St18/Gbp4/Sin3b/Sox9/Mypop/Bmi1/Scaf4/Taf7/Tro/Ldb1/Smyd2/Satb1/Ctnnbip1/Hdac9/Tle4/Rpl23/Hmg20a/Mapk10/Rb1/Noc2l/Brms1l/Pcna/Apbb2/Atxn1/Hmbox1/Ep300/Pias1/Ncor2/Cnot2/Drap1/Tle1/Med25/Ylpm1/Ybx3/Zgpat/Cggbp1/Psmd10/Lrrfip1/Pcid2/Paf1/Ehmt2/Sarnp/Lmcd1/Ctr9/Myef2/Atf2/Hexim1/Foxg1/Crebbp/Eed/Chd5/Bcl11a/Cops2/Mbip/Strn3/Irf2bpl/Cry1/Dn…
671	Whiteley_Ubqln2_KO_brain_young_male	GO:0071356	cellular response to tumor necrosis factor	68	0.53842	2.01996	0.000117541	0.00543587	0.00460504	1110	tags=27%, list=15%, signal=23%	Trim32/Apoa1/Pycard/Nfkb1/St18/Dhx9/Bag4/Spata2/Cx3cl1/Tradd/Lrrk2/Plvap/Cfl1/Stat1/Ybx3/Traf3/Mapk14/Ppp2cb/Lims1
672	Whiteley_Ubqln2_KO_brain_young_male	GO:0045892	negative regulation of DNA-templated transcription	394	0.331246	1.56976	0.000125578	0.00572907	0.00485342	2115	tags=35%, list=28%, signal=26%	Phf14/Epc1/Fbln5/Magee1/Ptprk/Irak1/Lyar/Rfx5/Ndn/Nfkb1/Dkk3/Stat6/Cdk5r1/Apbb1/Pphln1/Pawr/Lbh/St18/Gbp4/Sin3b/Sox9/Mypop/Tbr1/Bmi1/Scaf4/Taf7/Tro/Ldb1/Smyd2/Satb1/Ctnnbip1/Hdac9/Basp1/Tle4/Tgfbr1/Rpl23/Hmg20a/Mapk10/Rb1/Noc2l/Brms1l/Pcna/Apbb2/Atxn1/Hmbox1/Ep300/Pml/Pias1/Ncor2/Kat8/Cnot2/Drap1/Tle1/Med25/Ylpm1/Ybx3/Zgpat/Cggbp1/Psmd10/Lrrfip1/Pcid2/Paf1/Ehmt2/Sarnp/Lmcd1/Ctr9/Myef2/Lims1/Atf2/…
673	Whiteley_Ubqln2_KO_brain_young_male	GO:0016054	organic acid catabolic process	143	-0.599027	-2.43323	0.000133604	0.00585774	0.00496242	883	tags=46%, list=12%, signal=42%	Hibch/Nos3/Slc16a1/Hibadh/Asrgl1/Qdpr/Gnpda2/Gstz1/Gad1/Bckdha/Acad10/Acat2/Bckdhb/Hmgcll1/Dbt/Gcat/Lpin1/Got2/Pck2/Prodh/Gcdh/Acadvl/Bcat2/Acadm/Bckdk/Echdc2/Gcsh/Dld/Shmt2/Auh/Mlycd/Oat/Echs1/Etfb/Gls/Etfa/Acaa2/Gldc/Aldh5a1/Acadsb/Hsd17b10/Acat1/Hadh/Aass/Abat/Acad8/Crat/Cpt2/Acads/Ivd/Cpt1a/Hadha/Mccc2/Sardh/Aldh4a1/Decr1/Acot2/Etfdh/Eci1/Amt/Gls2/Aldh6a1/Hadhb/Acadl/Glud1/Acad12
674	Whiteley_Ubqln2_KO_brain_young_male	GO:0046395	carboxylic acid catabolic process	143	-0.599027	-2.43323	0.000133604	0.00585774	0.00496242	883	tags=46%, list=12%, signal=42%	Hibch/Nos3/Slc16a1/Hibadh/Asrgl1/Qdpr/Gnpda2/Gstz1/Gad1/Bckdha/Acad10/Acat2/Bckdhb/Hmgcll1/Dbt/Gcat/Lpin1/Got2/Pck2/Prodh/Gcdh/Acadvl/Bcat2/Acadm/Bckdk/Echdc2/Gcsh/Dld/Shmt2/Auh/Mlycd/Oat/Echs1/Etfb/Gls/Etfa/Acaa2/Gldc/Aldh5a1/Acadsb/Hsd17b10/Acat1/Hadh/Aass/Abat/Acad8/Crat/Cpt2/Acads/Ivd/Cpt1a/Hadha/Mccc2/Sardh/Aldh4a1/Decr1/Acot2/Etfdh/Eci1/Amt/Gls2/Aldh6a1/Hadhb/Acadl/Glud1/Acad12
675	Whiteley_Ubqln2_KO_brain_young_male	GO:0044770	cell cycle phase transition	235	0.374198	1.68121	0.000133377	0.00585774	0.00496242	2010	tags=38%, list=27%, signal=29%	Thoc5/Bid/Clasp2/Apbb1/Rbl2/Dpf1/Arid2/Ubd/Calm1/Fam107a/Mnat1/Ppp3ca/Dtx3l/Taok3/Senp2/Cacul1/Pten/Cdc27/Fem1b/Rb1/Rnaseh2b/Anapc5/Ankrd17/Apbb2/Klhl22/Ube2a/Vps4a/Ccny/Pml/Pias1/Anapc1/Prkdc/Brd4/Chmp2a/Ptpn6/Acvr1/Kcna5/Acvr1b/Mapk14/Pcid2/Ctdp1/Paf1/Anapc4/Camk2b/Cdk7/Trp53bp1/Atf2/Dgkz/Crebbp/Hecw2/Arpp19/Cdk18/Cul4a/Anapc7/Camk2d/Aif1/Ppp2ca/Nasp/Taok2/Bcl7a/Mad1l1/Aven/Ctc1/Gigyf2/Cry1/Cdk…
676	Whiteley_Ubqln2_KO_brain_young_male	GO:0009260	ribonucleotide biosynthetic process	134	-0.598226	-2.43213	0.000156536	0.00668943	0.00566699	1026	tags=43%, list=14%, signal=38%	Cda/Acsl4/Slc25a13/Mpc2/Acss1/Ndufa10/Nme3/Ndufv1/Ndufa7/Ndufs4/Ndufs7/Ndufb3/Pank2/Stoml2/Acsl1/Ndufb2/Ndufv2/Ndufa6/Ndufa8/Ndufb6/Pdha1/Ndufa12/Ndufs1/Ndufs8/Ndufc2/Upp1/Gcdh/Ndufb9/Ndufs6/Vdac1/Ndufb10/Paics/Ak3/Ndufb11/Pdk2/Dld/Ndufa9/Ndufs3/Mlycd/Ndufa13/Pdhb/Ndufv3/Pdhx/Sdhb/Ndufb7/Slc25a12/Pdk1/Sdha/Mpc1/Ndufa3/Pdk3/Acat1/Dlat/Acsl6/Ndufb4/Ndufa2/Ndufb8/Ndufa5
677	Whiteley_Ubqln2_KO_brain_young_male	GO:0009615	response to virus	128	0.452966	1.88768	0.000156123	0.00668943	0.00566699	1370	tags=34%, list=18%, signal=28%	Trim32/Pycard/Isg15/Trim21/Nfkb1/Bnip3l/Gbp4/Dhx9/Mov10/Nmi/Agbl4/Bst2/Dtx3l/Mapk11/Exosc5/Gbp7/Polr3e/Adar/Bax/Samhd1/Pml/Lsm14a/Gbf1/Cxadr/Stat1/Ddx56/Rrp1b/Dhx36/Plscr2/Htra1/Usp20/Traf3/Mapk14/Trim56/Atf2/Crebbp/Fv1/Cnot7/Ubqln1/Pcbp2/Atg16l1/Mid2/Vamp8/Dhx16
678	Whiteley_Ubqln2_KO_brain_young_male	GO:0019646	aerobic electron transport chain	35	-0.82596	-2.67726	0.000160754	0.00678381	0.00574695	1181	tags=89%, list=16%, signal=75%	Ndufs2/Ndufaf1/Sdhaf2/Cox4i1/Ndufa10/Ndufv1/Ndufa7/Cox7c/Ndufs7/Ndufv2/Cycs/Ndufa8/Ndufb6/Cox5a/Ndufs1/Cyc1/Ndufs8/Ndufc2/Ndufb9/Ndufs6/Uqcrc1/Uqcrc2/Uqcrfs1/Dld/Ndufs3/Uqcrq/Sdhb/Sdha/Uqcrb/Cox5b/Ndufb8
679	Whiteley_Ubqln2_KO_brain_young_male	GO:0061564	axon development	329	0.338797	1.58141	0.000164264	0.00684636	0.00579994	1627	tags=21%, list=22%, signal=17%	Epha5/Trim32/Prkg1/Pak3/Grn/Clasp2/Ndn/Slit3/Cdk5r1/Apbb1/Cntn5/Slit1/Ulk2/Dixdc1/Arhgef28/Unc5c/Tbr1/Numbl/Wdr36/Fn1/Sema6b/Braf/Sema4g/Pten/Slit2/Grcc10/Usp9x/Apbb2/Rtn4rl1/Flrt2/Dclk1/Bcl11b/Ep300/Atp8a2/Robo2/Ptpro/Alcam/Ttl/Nrcam/Dclk1/Plxnd1/Tenm2/Flrt3/Ntng2/Igf1r/Szt2/Abl1/Ist1/Foxg1/Cobl/Spg11/Tiam2/Dcc/Bcl11a/Twf2/Hsp90ab1/Cyfip2/Taok2/Mapt/Cdk5r2/Stk24/Map3k13/Islr2/Stk25/Numb/Plxnc1/B…
680	Whiteley_Ubqln2_KO_brain_young_male	GO:0034249	negative regulation of amide metabolic process	121	0.441438	1.81598	0.000182925	0.00753115	0.00638006	1378	tags=31%, list=18%, signal=26%	Igf2bp1/Scrib/Eif4e2/Eif4enif1/Rtn2/Eif4ebp2/Dhx9/Mov10/Patl1/Exosc5/Cnot10/Enc1/Dcp2/Gga3/Ireb2/Pan3/Rc3h2/Pml/Lsm14a/Cnot6l/Srp9/Trim3/Cnot2/Tnrc6b/Dhx36/Ago4/Ago1/Cpeb4/Rc3h1/Cpeb2/Celf1/Rock2/Dapk1/Cnot3/Cnot7/Gigyf2/Shmt1/Pum1/Spon1
681	Whiteley_Ubqln2_KO_brain_young_male	GO:0006974	DNA damage response	348	0.33749	1.58299	0.000195739	0.00796164	0.00674475	2089	tags=35%, list=28%, signal=26%	Trim32/Epc1/Thoc5/Pycard/Bid/Apbb1/Usp22/Morf4l1/Dhx9/Ubqln4/Ccnk/Otub2/Taf7/Dpf1/Arid2/Mms19/Uba7/Smyd2/Mnat1/Hdac9/Dtx3l/Taok3/Dyrk1a/Kin/Tdp1/Fbxo6/Ascc1/Phf1/Ttc5/Fem1b/Gtf2h3/Rnaseh2b/Morc2a/Pcna/Bax/Tigar/Samhd1/Ube2a/Ascc2/Supt3/Ep300/Pml/Prkdc/Brd4/Aptx/Usp16/Gtf2h4/Ing3/Mcm6/Actr8/Psmd10/Mapk14/Uaca/Smc2/Nsmce4a/Rnaseh2a/Cdk7/Ercc4/Trp53bp1/Atf2/Abl1/Dgkz/Acd/Bccip/Cul4a/Mapkapk2/Cops3/P…
682	Whiteley_Ubqln2_KO_brain_young_male	GO:0008064	regulation of actin polymerization or depolymerization	108	0.465836	1.89587	0.000202921	0.00796581	0.00674829	1529	tags=33%, list=20%, signal=27%	Vill/Pycard/Pak3/Myadm/Tmsb4x/Tmsb15b2/Actn2/Pik3r2/Arf6/Bag4/Snx9/Slit2/Ssh1/Fhod3/Tenm1/Cfl1/Arpc5l/Ssh2/Nckap1l/Nckap1/Pfn1/Baiap2/Shroom2/Add1/Arpc5/Twf2/Cyfip2/Pdxp/Specc1l/Sh3bp1/Lima1/Mtpn/Capg/Grb2/Arfgef1/Pik3ca/Fer/Hcls1
683	Whiteley_Ubqln2_KO_brain_young_male	GO:0030832	regulation of actin filament length	108	0.465836	1.89587	0.000202921	0.00796581	0.00674829	1529	tags=33%, list=20%, signal=27%	Vill/Pycard/Pak3/Myadm/Tmsb4x/Tmsb15b2/Actn2/Pik3r2/Arf6/Bag4/Snx9/Slit2/Ssh1/Fhod3/Tenm1/Cfl1/Arpc5l/Ssh2/Nckap1l/Nckap1/Pfn1/Baiap2/Shroom2/Add1/Arpc5/Twf2/Cyfip2/Pdxp/Specc1l/Sh3bp1/Lima1/Mtpn/Capg/Grb2/Arfgef1/Pik3ca/Fer/Hcls1
684	Whiteley_Ubqln2_KO_brain_young_male	GO:0007169	transmembrane receptor protein tyrosine kinase signaling pathway	280	0.356245	1.62896	0.000198972	0.00796581	0.00674829	1564	tags=24%, list=21%, signal=20%	Epha5/Phf14/Igfbp6/Irs1/Cbl/Ndst1/Gkap1/Clasp2/Ndn/Ston1/Stat6/Cdk5r1/Eif4ebp2/Xdh/Sox9/Grb10/Gigyf1/Col1a1/Anks1b/Stat3/Sesn3/Pik3r2/Braf/Nrg3/Igfbp4/Vps25/Spry4/Pten/Prkcb/Hgs/Crk/Irs2/Anks1b/Flrt2/Wdr54/Atxn1/Apod/Wasf1/Bcar1/Kif16b/Zgpat/Mvb12a/Igfbp2/Mapk14/Flrt3/Igf1r/Abl1/Akt1s1/Mapkapk2/Sos1/Cadm1/Pdap1/Cyfip2/Shc3/Mvb12b/Syk/Gigyf2/Pik3cb/Braf/Robo1/Dstyk/Bcr/Grb2/Gfra2/Prkcz/Pik3ca/Fer/…
685	Whiteley_Ubqln2_KO_brain_young_male	GO:1901606	alpha-amino acid catabolic process	49	-0.75262	-2.62474	0.000208683	0.00800583	0.00678219	963	tags=63%, list=13%, signal=56%	Adhfe1/Hibch/Nos3/Hibadh/Asrgl1/Qdpr/Gstz1/Gad1/Hmgcll1/Gcat/Got2/Prodh/Bcat2/Bckdk/Gcsh/Shmt2/Oat/Gls/Gldc/Acadsb/Hsd17b10/Acat1/Aass/Ivd/Mccc2/Sardh/Aldh4a1/Amt/Gls2/Aldh6a1/Glud1
686	Whiteley_Ubqln2_KO_brain_young_male	GO:0040012	regulation of locomotion	493	0.304468	1.48385	0.000207913	0.00800583	0.00678219	1564	tags=23%, list=21%, signal=19%	Trim32/Irs1/Prkg1/Pycard/Pak3/Ptprk/Grn/Clasp2/Fubp1/Myadm/Aqp1/Arhgdib/Pawr/Ptpru/Tmsb4x/Slit1/Sin3b/P2ry12/Igsf8/Tmsb15b2/Ada/Sox9/Unc5c/Tbr1/Col1a1/Slc8a1/Fn1/Bmper/Stat3/Arid2/Dnm1l/Sema6b/Ldb1/Fam107a/Pik3r2/Bst2/Arf6/Braf/Nrg3/Ppp3ca/Hdac9/Bag4/Slc8a1/Chrm4/Rnf20/Pkp2/Bcas3/Sema4g/Tgfbr1/Bmpr1a/Nav3/Stk4/Pten/Slit2/Cnn2/Cx3cl1/Ssh1/Tradd/Lrrk2/Amotl2/Plvap/Brms1l/Crk/Irs2/Flrt2/Dlc1/Emilin2…
687	Whiteley_Ubqln2_KO_brain_young_male	GO:0019935	cyclic-nucleotide-mediated signaling	41	0.611403	2.08536	0.000213394	0.00809459	0.00685738	366	tags=14%, list=5%, signal=13%	Epha5/Mgrn1/Prkg1/Aqp1/Sox9/Nppc
688	Whiteley_Ubqln2_KO_brain_young_male	GO:0034612	response to tumor necrosis factor	78	0.518746	2.00976	0.000217173	0.00814639	0.00690127	1110	tags=26%, list=15%, signal=22%	Trim32/Apoa1/Pycard/Nfkb1/St18/Dhx9/Ubd/Bag4/Spata2/Cx3cl1/Tradd/Lrrk2/Plvap/Cfl1/Stat1/Ybx3/Traf3/Map4k3/Mapk14/Ppp2cb/Lims1
689	Whiteley_Ubqln2_KO_brain_young_male	GO:0042773	ATP synthesis coupled electron transport	44	-0.768653	-2.64564	0.000222032	0.00814761	0.0069023	1181	tags=84%, list=16%, signal=71%	Ndufs2/Ndufaf1/Sdhaf2/Cox4i1/Ndufa10/Ndufv1/Ndufa7/Cox7c/Ndufs7/Chchd2/Ndufv2/Cycs/Ndufa8/Ndufb6/Cox5a/Ndufa12/Ndufs1/Cyc1/Ndufs8/Ndufc2/Ndufb9/Ndufs6/Uqcrc1/Mtch2/Uqcrc2/Uqcrfs1/Dld/Ndufs3/Uqcrq/Ndufv3/Sdhb/Sdha/Uqcrb/Cox5b/Dguok/Coq7/Ndufb8
690	Whiteley_Ubqln2_KO_brain_young_male	GO:0042775	mitochondrial ATP synthesis coupled electron transport	44	-0.768653	-2.64564	0.000222032	0.00814761	0.0069023	1181	tags=84%, list=16%, signal=71%	Ndufs2/Ndufaf1/Sdhaf2/Cox4i1/Ndufa10/Ndufv1/Ndufa7/Cox7c/Ndufs7/Chchd2/Ndufv2/Cycs/Ndufa8/Ndufb6/Cox5a/Ndufa12/Ndufs1/Cyc1/Ndufs8/Ndufc2/Ndufb9/Ndufs6/Uqcrc1/Mtch2/Uqcrc2/Uqcrfs1/Dld/Ndufs3/Uqcrq/Ndufv3/Sdhb/Sdha/Uqcrb/Cox5b/Dguok/Coq7/Ndufb8
691	Whiteley_Ubqln2_KO_brain_young_male	GO:0043648	dicarboxylic acid metabolic process	61	-0.712486	-2.56887	0.000225574	0.00818859	0.00693702	1038	tags=55%, list=14%, signal=48%	Acsf3/Adhfe1/Gpt2/Me2/Gad1/Idh3a/Mthfd1l/Aldh18a1/Got2/Pck2/Prodh/Ogdh/Idh3g/Ogdhl/Mdh2/Me3/Dld/Shmt2/Oat/Cs/Gls/Sdhb/Slc25a12/Suclg1/Sdha/Aldh5a1/Idh3b/Dlst/Sucla2/Aldh4a1/Slc7a11/Gls2/Glud1/Suclg2
692	Whiteley_Ubqln2_KO_brain_young_male	GO:0070936	protein K48-linked ubiquitination	44	0.583333	2.01915	0.000242438	0.00870715	0.00737631	1265	tags=36%, list=17%, signal=30%	Trim32/Ube3a/Kbtbd7/Nmi/Rnf34/Bfar/Dtx3l/Ube2a/Amfr/Klhl3/Fbxo38/Rnf187/Gabarap/Peli1/Btrc/Ppia
693	Whiteley_Ubqln2_KO_brain_young_male	GO:0007006	mitochondrial membrane organization	69	-0.685425	-2.53569	0.000254263	0.00903571	0.00765466	767	tags=54%, list=10%, signal=49%	Apool/Spg7/Timm50/Agk/Mfn2/Slc25a46/Tomm40/Oxa1l/Tmem11/Nol3/Letm1/Chchd3/Bcs1l/Afg3l2/Mtch2/Chchd6/Rhot1/Immt/Ndufa13/Chchd3/Hk2/Slc25a4/Timm22/Mtfp1/Slc25a5/Samm50/Acaa2/Opa1/Tomm22/Tomm70a/Ppif/Mtch1/Vdac2/Dnajc11/Ghitm/Them4/Chchd10/Immt
694	Whiteley_Ubqln2_KO_brain_young_male	GO:0032990	cell part morphogenesis	486	0.304978	1.48376	0.000260215	0.00915089	0.00775223	1667	tags=23%, list=22%, signal=19%	Epha5/Atxn2/Igf2bp1/Prkg1/Pak3/Clasp2/Ndn/Dvl3/Slit3/Cdk5r1/Apbb1/Cntn5/Ube3a/Slit1/Ulk2/Dixdc1/Mov10/Arhgef28/Unc5c/Tbr1/Numbl/Wdr36/Fn1/Atxn2/Dnm1l/Sema6b/Braf/Lzts1/Ppp3ca/Taok3/Sema4g/Pten/Gas7/Slit2/Grcc10/Plekho1/Sdc2/Lrrk2/Syt4/Ss18l1/Usp9x/Apbb2/Rtn4rl1/Bax/Flrt2/Dclk1/Bcl11b/Rasal1/Cfl1/Ep300/Atp8a2/Wasf1/Pak6/Robo2/Ptpro/Alcam/Syt17/Ttl/Dhx36/Itsn2/Nrcam/Nckap1l/Dclk1/Tanc2/Nckap1/Plxnd…
695	Whiteley_Ubqln2_KO_brain_young_male	GO:0043123	positive regulation of canonical NF-kappaB signal transduction	54	0.558506	2.03515	0.000271315	0.00944289	0.0079996	872	tags=21%, list=12%, signal=19%	Trim32/Lurap1/Irak1/Trim21/Ubd/Cx3cl1/Prkcb/Tradd/Ankrd17/Akap13/Brd4/Dhx36
696	Whiteley_Ubqln2_KO_brain_young_male	GO:1990542	mitochondrial transmembrane transport	33	-0.82166	-2.65107	0.000279211	0.00952679	0.00807068	1285	tags=94%, list=17%, signal=78%	Slc25a32/Mrpl18/Slc1a3/Slc25a13/Timm44/Micu3/Timm23/Sfxn4/Sfxn5/Timm50/Timm21/Micu1/Tomm40/Slc25a22/Pnpt1/Sfxn1/Ucp3/Afg3l2/Vdac1/Smdt1/Slc25a23/Tomm20/Slc25a12/Opa1/Mcu/Tomm70a/Sfxn3/Tomm40l/Slc25a18/Grpel1/Tst
697	Whiteley_Ubqln2_KO_brain_young_male	GO:0044282	small molecule catabolic process	198	-0.50024	-2.14329	0.000280535	0.00952679	0.00807068	883	tags=35%, list=12%, signal=32%	Hibch/Nos3/Slc16a1/Hibadh/Asrgl1/Qdpr/Gnpda2/Gstz1/Gad1/Bckdha/Acad10/Acat2/Bckdhb/Hmgcll1/Dbt/Gcat/Lpin1/Got2/Upp1/Pck2/Prodh/Gcdh/Acadvl/Bcat2/Acadm/Bckdk/Echdc2/Gcsh/Dld/Shmt2/Auh/Mlycd/Oat/Echs1/Etfb/Gls/Hk1/Slc25a12/Etfa/Oxct1/Acaa2/Gldc/Aldh5a1/Acadsb/Hsd17b10/Acat1/Hadh/Aass/Abat/Acad8/Crat/Cpt2/Acads/Ivd/Cpt1a/Hadha/Mccc2/Sardh/Aldh4a1/Decr1/Acot2/Etfdh/Eci1/Amt/Gls2/Aldh6a1/Hadhb/Acadl/G…
698	Whiteley_Ubqln2_KO_brain_young_male	GO:0001816	cytokine production	264	0.351713	1.59625	0.000282192	0.00952679	0.00807068	1371	tags=22%, list=18%, signal=19%	Trim32/Lurap1/Apoa1/Pycard/Scrib/Irak1/Isg15/Pibf1/Nfkb1/Pawr/Lipa/Gbp4/C1qtnf4/Dhx9/Nmi/Lpl/Fn1/Stat3/Otud5/Bst2/Hdac9/Mapk11/N4bp1/Bmpr1a/Gbp7/Atg9a/Nav3/Pten/Cx3cl1/Tradd/Lrrk2/Klhl22/Apod/Adra2a/Pml/Usp25/Stat1/Ddx56/Dhx36/Mast2/Ptpn6/Nckap1l/Traf3/Mapk14/Trim56/Ppp1r11/Mapk9/Atf2/Abl1/Xaf1/Crebbp/Banf1/Peli1/Panx1/Mapkapk2/Rock2/Cadm1/Aif1/Cd34/Syk/Il1rap/Serpinb1b
699	Whiteley_Ubqln2_KO_brain_young_male	GO:0017148	negative regulation of translation	104	0.469641	1.89728	0.000303781	0.0101541	0.00860211	1448	tags=34%, list=19%, signal=28%	Igf2bp1/Scrib/Eif4e2/Eif4enif1/Eif4ebp2/Dhx9/Mov10/Patl1/Exosc5/Cnot10/Enc1/Dcp2/Ireb2/Pan3/Rc3h2/Pml/Lsm14a/Cnot6l/Srp9/Trim3/Cnot2/Tnrc6b/Dhx36/Ago4/Ago1/Cpeb4/Rc3h1/Cpeb2/Celf1/Rock2/Dapk1/Cnot3/Cnot7/Gigyf2/Shmt1/Pum1/Exosc2
700	Whiteley_Ubqln2_KO_brain_young_male	GO:1901135	carbohydrate derivative metabolic process	455	-0.383254	-1.78561	0.000324598	0.0107436	0.00910147	1103	tags=28%, list=15%, signal=26%	Soat1/Dnm1l/Tk2/Tyw3/Ube2j1/Cda/Acsl4/Tyw1/Prkcsh/Slc25a13/Acan/Oxsm/Stt3b/Pigt/Abca2/Kit/Erp44/Clpx/Hmgcs1/Uggt1/Mpc2/Acss1/Ndufa10/Nme3/Ndufv1/Stt3a/Gpd2/Fis1/Dctpp1/Il33/Pomgnt2/Gnpda2/Dpy19l1/Pigu/Ndufa7/Ndufs4/St3gal6/Acsl3/Dpm1/Ndufs7/Ndufb3/Dpagt1/Cst3/Pank2/Tnip1/Tmtc3/Atp1a2/Acp6/Mlec/Stoml2/Acsl1/Serpina1a/Ndufb2/H6pd/Ndufv2/Ndufa6/Ndufa8/Ndufb6/Pdha1/Uxs1/Ndufa12/Nudt4/Ak4/Ndufs1/Dpy19…
701	Whiteley_Ubqln2_KO_brain_young_male	GO:0046034	ATP metabolic process	74	-0.669383	-2.50811	0.000341458	0.0111919	0.00948127	998	tags=55%, list=13%, signal=48%	Slc25a13/Clpx/Ndufa10/Ndufv1/Fis1/Ndufa7/Ndufs4/Ndufs7/Ndufb3/Atp1a2/Stoml2/Ndufb2/Ndufv2/Ndufa6/Ndufa8/Ndufb6/Ndufa12/Ak4/Ndufs1/Ndufs8/Ndufc2/Ndufb9/Ndufs6/Ndufb10/Ak3/Ndufb11/Ndufa9/Ndufs3/Ndufa13/Ndufv3/Sdhb/Ndufb7/Slc25a12/Slc25a25/Sdha/Ndufa3/Ndufb4/Ndufa2/Ndufb8/Enpp1/Ndufa5
702	Whiteley_Ubqln2_KO_brain_young_male	GO:0007249	canonical NF-kappaB signal transduction	100	0.46125	1.85763	0.000359663	0.0116752	0.00989074	1352	tags=25%, list=18%, signal=21%	Trim32/Lurap1/Pycard/Irak1/Trim21/Nfkb1/Ubd/Gbp7/Cx3cl1/Prkcb/Tradd/Ankrd17/Akap13/Usp25/Stat1/Brd4/Tle1/Dhx36/Usp20/Traf3/Abl1/Peli1/Rock2/Btrc/Mid2/Cth
703	Whiteley_Ubqln2_KO_brain_young_male	GO:0009142	nucleoside triphosphate biosynthetic process	69	-0.67896	-2.51178	0.00036428	0.0117125	0.00992229	891	tags=53%, list=12%, signal=47%	Ndufa10/Nme3/Ndufv1/Ndufa7/Ndufs4/Ndufs7/Ndufb3/Stoml2/Ndufb2/Ndufv2/Ndufa6/Ndufa8/Ndufb6/Ndufa12/Ak4/Ndufs1/Ndufs8/Ndufc2/Ndufb9/Ndufs6/Ndufb10/Ak3/Ndufb11/Ndufa9/Ndufs3/Dtymk/Ndufa13/Ndufv3/Sdhb/Ndufb7/Slc25a12/Sdha/Ndufa3/Ndufb4/Ndufa2/Ndufb8/Ndufa5
704	Whiteley_Ubqln2_KO_brain_young_male	GO:0051056	regulation of small GTPase mediated signal transduction	135	0.422203	1.77186	0.000368507	0.0117366	0.00994272	1854	tags=33%, list=25%, signal=26%	Apoa1/Cbl/Rgl2/Arhgdib/Lztr1/Arhgef28/Kbtbd7/Dennd1a/Arf6/Garnl3/Arhgap25/Rasgef1a/Spry4/Slit2/Iqsec3/Crk/Dlc1/Akap13/Rasal1/Rasa4/Ophn1/Kctd13/Rasgrf1/Ppp2cb/Abl1/Dgkz/Scai/Gabarap/Sos1/Camk2d/Psd3/Sh3bp1/Pik3cb/Psd3/Shoc2/Rap1gap/Robo1/Bcr/Arfgef1/Amot/Cyth1/Cul3/Rit2/Sipa1l3/Mapkap1/Dennd4b/Arfgef2/Madd/Arfgap1/Dennd4c
705	Whiteley_Ubqln2_KO_brain_young_male	GO:0090407	organophosphate biosynthetic process	308	-0.437416	-1.95934	0.000373039	0.0117561	0.00995927	1026	tags=29%, list=14%, signal=26%	Cda/Acsl4/Slc25a13/Pcyt1b/Pigt/Abca2/Inpp4a/Hmgcs1/Mpc2/Acss1/Abhd4/Ndufa10/Nme3/Pip5k1b/Nos3/Ndufv1/Pip4k2b/Pi4k2a/Pigu/Ndufa7/Ndufs4/Mocs1/Acsl3/Dpm1/Atg14/Ndufs7/Ndufb3/Pla2g4a/Pank2/Agpat3/Stoml2/Acsl1/Tamm41/Ndufb2/Ndufv2/Ndufa6/Ndufa8/Ndufb6/Pdha1/Ndufa12/Ak4/Ndufs1/Ndufs8/Ndufc2/Lpin1/Crls1/Upp1/Gcdh/Ndufb9/Ndufs6/Vdac1/Mdh2/Ndufb10/Paics/Ak3/Ndufb11/Pdk2/Dld/Ndufa9/Ndufs3/Dtymk/Mlycd/Nduf…
706	Whiteley_Ubqln2_KO_brain_young_male	GO:0007411	axon guidance	126	0.431791	1.79499	0.000379566	0.0117561	0.00995927	1719	tags=25%, list=23%, signal=20%	Epha5/Slit3/Cdk5r1/Apbb1/Cntn5/Slit1/Unc5c/Tbr1/Sema6b/Sema4g/Slit2/Apbb2/Rtn4rl1/Flrt2/Bcl11b/Robo2/Ptpro/Alcam/Nrcam/Plxnd1/Tenm2/Flrt3/Foxg1/Dcc/Cyfip2/Cdk5r2/Plxnc1/Robo1/Kif5b/Nova2/Nrp2/Trio/Megf8/Lgi1
707	Whiteley_Ubqln2_KO_brain_young_male	GO:0097485	neuron projection guidance	126	0.431791	1.79499	0.000379566	0.0117561	0.00995927	1719	tags=25%, list=23%, signal=20%	Epha5/Slit3/Cdk5r1/Apbb1/Cntn5/Slit1/Unc5c/Tbr1/Sema6b/Sema4g/Slit2/Apbb2/Rtn4rl1/Flrt2/Bcl11b/Robo2/Ptpro/Alcam/Nrcam/Plxnd1/Tenm2/Flrt3/Foxg1/Dcc/Cyfip2/Cdk5r2/Plxnc1/Robo1/Kif5b/Nova2/Nrp2/Trio/Megf8/Lgi1
708	Whiteley_Ubqln2_KO_brain_young_male	GO:0048013	ephrin receptor signaling pathway	24	0.707683	2.16509	0.000387729	0.0118279	0.0100201	617	tags=19%, list=8%, signal=17%	Epha5/Cdk5r1/Anks1b/Crk/Anks1b
709	Whiteley_Ubqln2_KO_brain_young_male	GO:0009411	response to UV	64	0.530298	1.9603	0.000388892	0.0118279	0.0100201	1175	tags=31%, list=16%, signal=27%	Trim32/Ptprk/Aqp1/Mapk11/N4bp1/Mme/Noc2l/Pcna/Bax/Ube2a/Ep300/Pml/Dhx36/Map4k3/Mapk14/Uaca/Mapk9/Ercc4/Crebbp/Cul4a
710	Whiteley_Ubqln2_KO_brain_young_male	GO:0019083	viral transcription	28	0.639677	1.9915	0.000415058	0.012511	0.0105988	1471	tags=45%, list=19%, signal=36%	Trim32/Trim21/Dhx9/Ep300/Rrp1b/Brd4/Mon1b/Pfn1/Ctdp1/Hexim1/Mid2/Ccnt1/Smarcb1
711	Whiteley_Ubqln2_KO_brain_young_male	GO:2000369	regulation of clathrin-dependent endocytosis	17	-0.89306	-2.48984	0.000434325	0.0129759	0.0109926	2	tags=11%, list=0%, signal=11%	Dnm2/Ubqln2
712	Whiteley_Ubqln2_KO_brain_young_male	GO:0009206	purine ribonucleoside triphosphate biosynthetic process	59	-0.711734	-2.56956	0.000463752	0.0137336	0.0116345	891	tags=59%, list=12%, signal=53%	Ndufa10/Nme3/Ndufv1/Ndufa7/Ndufs4/Ndufs7/Ndufb3/Stoml2/Ndufb2/Ndufv2/Ndufa6/Ndufa8/Ndufb6/Ndufa12/Ndufs1/Ndufs8/Ndufc2/Ndufb9/Ndufs6/Ndufb10/Ak3/Ndufb11/Ndufa9/Ndufs3/Ndufa13/Ndufv3/Sdhb/Ndufb7/Slc25a12/Sdha/Ndufa3/Ndufb4/Ndufa2/Ndufb8/Ndufa5
713	Whiteley_Ubqln2_KO_brain_young_male	GO:0030833	regulation of actin filament polymerization	94	0.472856	1.87921	0.000467948	0.0137373	0.0116377	1529	tags=31%, list=20%, signal=25%	Vill/Pycard/Pak3/Myadm/Tmsb4x/Tmsb15b2/Pik3r2/Arf6/Bag4/Snx9/Slit2/Ssh1/Fhod3/Tenm1/Cfl1/Arpc5l/Ssh2/Nckap1l/Nckap1/Pfn1/Baiap2/Add1/Arpc5/Twf2/Cyfip2/Mtpn/Capg/Grb2/Arfgef1/Fer/Hcls1
714	Whiteley_Ubqln2_KO_brain_young_male	GO:0009145	purine nucleoside triphosphate biosynthetic process	60	-0.711174	-2.56628	0.000517474	0.014805	0.0125422	891	tags=58%, list=12%, signal=52%	Ndufa10/Nme3/Ndufv1/Ndufa7/Ndufs4/Ndufs7/Ndufb3/Stoml2/Ndufb2/Ndufv2/Ndufa6/Ndufa8/Ndufb6/Ndufa12/Ndufs1/Ndufs8/Ndufc2/Ndufb9/Ndufs6/Ndufb10/Ak3/Ndufb11/Ndufa9/Ndufs3/Ndufa13/Ndufv3/Sdhb/Ndufb7/Slc25a12/Sdha/Ndufa3/Ndufb4/Ndufa2/Ndufb8/Ndufa5
715	Whiteley_Ubqln2_KO_brain_young_male	GO:1901605	alpha-amino acid metabolic process	108	-0.608502	-2.42299	0.000514108	0.014805	0.0125422	890	tags=39%, list=12%, signal=34%	Mri1/Adhfe1/Gpt2/Hibch/Nos3/Hibadh/Asrgl1/Qdpr/Ddah2/Gstz1/Pycr2/Gad1/Hmgcll1/Mpst/Gcat/Aldh18a1/Adi1/Got2/Prodh/Bcat2/Bckdk/Gcsh/Shmt2/Oat/Gls/Slc25a12/Gldc/Aldh5a1/Acadsb/Hsd17b10/Acat1/Aass/Ivd/Mccc2/Sardh/Aldh4a1/Slc7a11/Amt/Gls2/Aldh6a1/Glud1/Tph2
716	Whiteley_Ubqln2_KO_brain_young_male	GO:0060759	regulation of response to cytokine stimulus	64	0.523268	1.93432	0.000517077	0.014805	0.0125422	838	tags=26%, list=11%, signal=23%	Trim32/Apoa1/Pycard/Irak1/Isg15/Eif4e2/Slit3/C1qtnf4/Dhx9/Hpx/Rnf113a2/Spata2/Slit2/Adar/Samhd1/Lsm14a/Rnf113a1
717	Whiteley_Ubqln2_KO_brain_young_male	GO:0043087	regulation of GTPase activity	218	0.366818	1.63412	0.00053311	0.0149982	0.0127058	1662	tags=25%, list=22%, signal=20%	Epha5/Prkg1/Pycard/Scrib/Dvl3/Rgl1/Dennd1a/Rasgrp2/Garnl3/Arhgap25/Rasgef1a/Iqgap2/Arhgap6/Snx9/Cx3cl1/Iqsec3/Lrrk2/Crk/Fgd1/Evi5l/Rasal1/Tbck/Tbc1d10a/Tbc1d17/Rasa4/Rgn/Rrp1b/Zc3h15/Tbc1d9/Plxnd1/Smcr8/Rasgrf1/Rgs7/Prex2/Itgb1bp1/Lims1/Cpeb2/Tiam2/Sos1/Asap1/Rangap1/Ralbp1/Dock11/Asap2/Sh3bp1/Arhgap27/Plxnc1/Rap1gap/Eif2b4/Bcr/Arfgef1/Trappc6b/Amot/Rab11fip2/Sipa1l3/Tbc1d12/Tax1bp3/Apc2
718	Whiteley_Ubqln2_KO_brain_young_male	GO:0016071	mRNA metabolic process	447	0.312504	1.50544	0.000528811	0.0149982	0.0127058	2655	tags=45%, list=35%, signal=31%	Igf2bp1/Cstf2t/Pus3/Thoc5/Bud13/Eif4enif1/Srek1/Txnl4b/U2af1l4/Casc3/Dhx9/Mov10/Rngtt/Srsf9/Scaf4/Rnf113a2/Patl1/Taf7/Stat3/Ddx47/Celf6/Smg7/Bag4/Dyrk1a/Kin/Exosc5/Cnot10/Sf3a2/Fra10ac1/Thoc7/Rbm27/Cpsf4/Upf3b/Ttc5/Adar/Nsrp1/Tra2a/Dcp2/Zcrb1/Pan3/Rc3h2/Rbm19/Prpf3/Gemin8/Ppie/Cnot6l/Usp25/Rbm39/Rnf113a1/Cnot2/Rrp1b/Tnrc6b/Son/Dhx36/Zc3h13/Psip1/Sf3b4/Ago4/Snrpf/Cpsf2/Ago1/Thoc2/Scaf1/Pcid2/Ptbp3…
719	Whiteley_Ubqln2_KO_brain_young_male	GO:0009205	purine ribonucleoside triphosphate metabolic process	88	-0.635088	-2.44146	0.000553744	0.0150761	0.0127718	998	tags=49%, list=13%, signal=43%	Slc25a13/Clpx/Ndufa10/Nme3/Ndufv1/Fis1/Ndufa7/Ndufs4/Ndufs7/Ndufb3/Atp1a2/Stoml2/Ndufb2/Ndufv2/Ndufa6/Ndufa8/Ndufb6/Ndufa12/Ak4/Ndufs1/Ndufs8/Ndufc2/Rab23/Ndufb9/Ndufs6/Ndufb10/Ak3/Ndufb11/Ndufa9/Ndufs3/Ndufa13/Ndufv3/Sdhb/Ndufb7/Slc25a12/Slc25a25/Sdha/Opa1/Ndufa3/Ndufb4/Ndufa2/Ndufb8/Enpp1/Ndufa5
720	Whiteley_Ubqln2_KO_brain_young_male	GO:0006839	mitochondrial transport	95	-0.620415	-2.41823	0.000553611	0.0150761	0.0127718	884	tags=45%, list=12%, signal=40%	Pmpca/Timm23/Fis1/Spg7/Timm50/Timm21/Agk/Mfn2/Slc25a46/Tomm40/Immp2l/Tomm5/Oxa1l/Ucp3/Mff/Nol3/Bcs1l/Mtch2/Aifm1/Rhot1/Tomm20/Ndufa13/Hk2/Pmpcb/Slc25a4/Hspd1/Timm22/Slc25a5/Samm50/Acaa2/Tomm22/Tomm70a/Ppif/Mtch1/Vdac2/Gdap1/Tomm40l/Slc25a20/Slc25a10/Grpel1/Them4/Chchd10/Bcap31
721	Whiteley_Ubqln2_KO_brain_young_male	GO:0043122	regulation of canonical NF-kappaB signal transduction	86	0.484569	1.90132	0.000547537	0.0150761	0.0127718	1352	tags=26%, list=18%, signal=22%	Trim32/Lurap1/Pycard/Irak1/Trim21/Ubd/Gbp7/Cx3cl1/Prkcb/Tradd/Ankrd17/Akap13/Stat1/Brd4/Tle1/Dhx36/Usp20/Traf3/Abl1/Peli1/Btrc/Mid2/Cth
722	Whiteley_Ubqln2_KO_brain_young_male	GO:0044772	mitotic cell cycle phase transition	194	0.37312	1.63341	0.00054362	0.0150761	0.0127718	1998	tags=39%, list=26%, signal=30%	Bid/Clasp2/Rbl2/Dpf1/Arid2/Ubd/Calm1/Fam107a/Mnat1/Ppp3ca/Taok3/Senp2/Cacul1/Pten/Cdc27/Rb1/Rnaseh2b/Anapc5/Ankrd17/Klhl22/Ube2a/Vps4a/Ccny/Pml/Pias1/Anapc1/Prkdc/Brd4/Chmp2a/Ptpn6/Acvr1/Kcna5/Acvr1b/Pcid2/Ctdp1/Anapc4/Camk2b/Cdk7/Dgkz/Crebbp/Hecw2/Arpp19/Cdk18/Cul4a/Anapc7/Camk2d/Aif1/Ppp2ca/Nasp/Taok2/Bcl7a/Mad1l1/Aven/Ctc1/Gigyf2/Cdk14/Taok1/Mecp2/Kcnh5/Mre11a/Smarcb1/Taf10/Cdc73/Smc5/Cul3/Cps…
723	Whiteley_Ubqln2_KO_brain_young_male	GO:0110053	regulation of actin filament organization	179	0.380404	1.6452	0.000572216	0.0154544	0.0130923	1529	tags=28%, list=20%, signal=23%	Apoa1/Vill/Pycard/Pak3/Clasp2/Myadm/Tmsb4x/Tmsb15b2/Actn2/Pik3r2/Arf6/Braf/Bag4/Tgfbr1/Arhgap6/Snx9/Slit2/Cx3cl1/Ssh1/Fhod3/Dlc1/Tenm1/Cfl1/Wasf1/Arpc5l/Mtss1/Ssh2/Gmfb/Nckap1l/Tesk1/Nckap1/Pfn1/Baiap2/Shroom2/Add1/Itgb1bp1/Abi2/Abl1/Arpc5/Twf2/Rock2/Cyfip2/Pdxp/Specc1l/Sh3bp1/Lima1/Synpo2/Mtpn/Braf/Capg/Grb2/Arfgef1/Pik3ca/Fer/Hcls1
724	Whiteley_Ubqln2_KO_brain_young_male	GO:0045859	regulation of protein kinase activity	275	0.348961	1.59257	0.000591607	0.0158513	0.0134285	2017	tags=31%, list=27%, signal=24%	Pycard/Cbl/Irak1/Pibf1/Jtb/Dvl3/Cdk5r1/Htr2a/Dbndd2/Slc8a1/Taf7/Ccnyl1/Prkag2/Camk2n1/Mnat1/Taok3/Slc8a1/Vps25/Cacul1/Snx9/Spry4/Pten/Rb1/Lrrk2/Strada/Ksr1/Hgs/Adar/Tenm1/Akap13/Adra2a/Ccny/Smyd3/Ttn/Ptpro/Rgn/Chordc1/Cops8/Ptpn6/Tesk1/Smcr8/Zgpat/Pdcd10/Psmd10/Camk2n2/Pcp4/Itgb1bp1/Abi2/Abl1/Hexim1/Bccip/Akt1s1/Hsp90ab1/Ppia/Ppp2ca/Cdk5r2/Ace/Syk/Chp1/Map3k13/Pik3cb/Synpo2/Robo1/Prkcz/Pik3ca/Sir…
725	Whiteley_Ubqln2_KO_brain_young_male	GO:0008380	RNA splicing	280	0.343293	1.56974	0.000616087	0.0163772	0.0138741	2702	tags=45%, list=36%, signal=30%	Thoc5/Bud13/Srek1/Usp22/Txnl4b/U2af1l4/Casc3/Dhx9/Srsf9/Rnf113a2/Ddx47/Celf6/Dyrk1a/Sf3a2/Fra10ac1/Thoc7/Nsrp1/Tra2a/Rbm12b2/Zcrb1/Supt3/Rbm19/Prpf3/Gemin8/Ppie/Rbm39/Rps13/Rnf113a1/Rbm12/Rrp1b/Son/Zc3h13/Psip1/Sf3b4/Snrpf/Thoc2/Scaf1/Ptbp3/Prpf38b/Paxbp1/Scaf11/Pus1/Celf1/Elavl4/Slu7/Phf5a/Rbm5/Srsf10/Dhx16/Cdk13/Tada3/Bud31/Coil/Aqr/Bcas2/Taf10/Hnrnpa3/Lsm7/Srsf2/Nova2/Smndc1/Celf5/Syncrip/Eny2…
726	Whiteley_Ubqln2_KO_brain_young_male	GO:0006754	ATP biosynthetic process	53	-0.729191	-2.56219	0.000679943	0.0177945	0.0150747	891	tags=66%, list=12%, signal=59%	Slc25a13/Ndufa10/Ndufv1/Ndufa7/Ndufs4/Ndufs7/Ndufb3/Stoml2/Ndufb2/Ndufv2/Ndufa6/Ndufa8/Ndufb6/Ndufa12/Ndufs1/Ndufs8/Ndufc2/Ndufb9/Ndufs6/Ndufb10/Ak3/Ndufb11/Ndufa9/Ndufs3/Ndufa13/Ndufv3/Sdhb/Ndufb7/Slc25a12/Sdha/Ndufa3/Ndufb4/Ndufa2/Ndufb8/Ndufa5
727	Whiteley_Ubqln2_KO_brain_young_male	GO:0009141	nucleoside triphosphate metabolic process	105	-0.582642	-2.31047	0.000676765	0.0177945	0.0150747	938	tags=44%, list=12%, signal=39%	Slc25a13/Clpx/Ndufa10/Nme3/Ndufv1/Fis1/Dctpp1/Ndufa7/Ndufs4/Ndufs7/Ndufb3/Atp1a2/Stoml2/Ndufb2/Ndufv2/Ndufa6/Ndufa8/Ndufb6/Ndufa12/Ak4/Ndufs1/Ndufs8/Ndufc2/Rab23/Ndufb9/Ndufs6/Ndufb10/Ak3/Ndufb11/Ndufa9/Ndufs3/Dtymk/Ndufa13/Ndufv3/Sdhb/Ndufb7/Slc25a12/Slc25a25/Sdha/Dguok/Opa1/Ndufa3/Ndufb4/Ndufa2/Ndufb8/Enpp1/Ndufa5
728	Whiteley_Ubqln2_KO_brain_young_male	GO:0032543	mitochondrial translation	96	-0.617792	-2.41633	0.000707252	0.0182412	0.0154531	1514	tags=65%, list=20%, signal=53%	Mrpl2/Ptcd3/C1qbp/Gadd45gip1/Mrps31/Mrpl15/Qrsl1/Taco1/Trmt10c/Mrps21/Mrpl40/Mrps10/Mtif3/Mrpl54/Mrpl45/Lars2/Aars2/Mrps25/Mrpl18/Mrpl11/C1qbp/Mrps22/Mrps18a/Mrpl37/Tsfm/Mrpl17/Mrpl3/Gfm2/Mrps6/Mrps30/Mrpl16/Mrpl13/Gatc/Mrpl23/Dap3/Mrps5/Alkbh1/Mtif2/Dars2/Mrps9/Ndufa7/Mrps23/Rmnd1/Mrpl41/Mrpl32/Mrpl20/Gfm1/Mrpl1/Yars2/Wars2/Mrps27/Iars2/Mrpl46/Mrps34/Lrpprc/Sars2/Tufm/Shmt2/Mtg1/Uqcc2/Nsun4/Mrps…
729	Whiteley_Ubqln2_KO_brain_young_male	GO:1901137	carbohydrate derivative biosynthetic process	282	-0.429655	-1.90488	0.000707819	0.0182412	0.0154531	1215	tags=34%, list=16%, signal=29%	Ak1/Rpn1/Abca7/Alg2/Ndufs2/Alg5/Soat1/Tyw3/Ube2j1/Cda/Acsl4/Tyw1/Slc25a13/Acan/Stt3b/Pigt/Abca2/Uggt1/Mpc2/Acss1/Ndufa10/Nme3/Ndufv1/Stt3a/Il33/Pomgnt2/Gnpda2/Dpy19l1/Pigu/Ndufa7/Ndufs4/St3gal6/Dpm1/Ndufs7/Ndufb3/Dpagt1/Pank2/Tnip1/Tmtc3/Mlec/Stoml2/Acsl1/Serpina1a/Ndufb2/Ndufv2/Ndufa6/Ndufa8/Ndufb6/Pdha1/Uxs1/Ndufa12/Ndufs1/Dpy19l3/Ndufs8/Ndufc2/Dad1/Upp1/Gcdh/Ndufb9/Ndufs6/Vdac1/Mdh2/Ndufb10/Pa…
730	Whiteley_Ubqln2_KO_brain_young_male	GO:0060997	dendritic spine morphogenesis	61	0.514827	1.89127	0.000758922	0.0192534	0.0163107	1205	tags=20%, list=16%, signal=17%	Epha5/Pak3/Cdk5r1/Ube3a/Dnm1l/Pten/Lrrk2/Cfl1/Dhx36/Tanc2/Baiap2/Camk2b/Abi2/Wasl
731	Whiteley_Ubqln2_KO_brain_young_male	GO:0051607	defense response to virus	106	0.43514	1.76503	0.000764206	0.0192534	0.0163107	1370	tags=31%, list=18%, signal=26%	Trim32/Pycard/Isg15/Trim21/Bnip3l/Gbp4/Dhx9/Mov10/Agbl4/Bst2/Dtx3l/Exosc5/Gbp7/Polr3e/Samhd1/Pml/Lsm14a/Cxadr/Stat1/Ddx56/Dhx36/Plscr2/Htra1/Usp20/Traf3/Trim56/Fv1/Cnot7/Ubqln1/Pcbp2/Atg16l1/Mid2/Vamp8/Dhx16
732	Whiteley_Ubqln2_KO_brain_young_male	GO:0140546	defense response to symbiont	106	0.43514	1.76503	0.000764206	0.0192534	0.0163107	1370	tags=31%, list=18%, signal=26%	Trim32/Pycard/Isg15/Trim21/Bnip3l/Gbp4/Dhx9/Mov10/Agbl4/Bst2/Dtx3l/Exosc5/Gbp7/Polr3e/Samhd1/Pml/Lsm14a/Cxadr/Stat1/Ddx56/Dhx36/Plscr2/Htra1/Usp20/Traf3/Trim56/Fv1/Cnot7/Ubqln1/Pcbp2/Atg16l1/Mid2/Vamp8/Dhx16
733	Whiteley_Ubqln2_KO_brain_young_male	GO:0046578	regulation of Ras protein signal transduction	113	0.436822	1.78546	0.000795515	0.0198938	0.0168531	1854	tags=35%, list=25%, signal=27%	Apoa1/Cbl/Rgl2/Arhgdib/Lztr1/Arhgef28/Kbtbd7/Dennd1a/Arf6/Rasgef1a/Spry4/Iqsec3/Crk/Dlc1/Akap13/Rasal1/Rasa4/Ophn1/Kctd13/Rasgrf1/Ppp2cb/Abl1/Dgkz/Scai/Gabarap/Sos1/Camk2d/Psd3/Sh3bp1/Pik3cb/Psd3/Shoc2/Robo1/Bcr/Arfgef1/Cyth1/Cul3/Rit2/Mapkap1/Dennd4b/Arfgef2/Madd/Arfgap1/Dennd4c
734	Whiteley_Ubqln2_KO_brain_young_male	GO:0006955	immune response	485	0.300574	1.46372	0.000811268	0.0201385	0.0170605	1581	tags=24%, list=21%, signal=20%	Trim32/Phf14/Apoa1/C4b/Pycard/Irak1/Lyar/Isg15/Eif4e2/Grn/Trim21/Nfkb1/Stat6/Fcho1/Pawr/Lipa/Gbp4/Lrrc14/Dhx9/Hpx/Ada/Bmi1/Nmi/Stat3/Otud5/Ubd/Calm1/Bst2/Uba7/Arf6/Braf/Fcgrt/Nppc/Dtx3l/N4bp1/Bmpr1a/Gbp7/Atg9a/Pten/Cx3cl1/Prkcb/Polr3e/Adar/Crk/Usp9x/Ankrd17/Bax/Ctss/Samhd1/Rc3h2/Pml/Lsm14a/Gbf1/Gbp6/Usp25/Bcar1/Stat1/Trim3/Stxbp2/Alcam/Prkdc/Dhx36/Ptpn6/Nckap1l/Cplx2/Plscr2/Fbxo38/Kif16b/N4bp3/Sm…
735	Whiteley_Ubqln2_KO_brain_young_male	GO:0048667	cell morphogenesis involved in neuron differentiation	409	0.310629	1.48536	0.000825451	0.020232	0.0171397	1700	tags=23%, list=23%, signal=19%	Epha5/Igf2bp1/Prkg1/Pak3/Scrib/Clasp2/Ndn/Slit3/Cdk5r1/Apbb1/Cntn5/Ube3a/Slit1/Ulk2/Dixdc1/Arhgef28/Unc5c/Tbr1/Numbl/Wdr36/Fn1/Dnm1l/Sema6b/Braf/Lzts1/Ppp3ca/Sema4g/Pten/Slit2/Grcc10/Rb1/Sdc2/Lrrk2/Ss18l1/Usp9x/Apbb2/Rtn4rl1/Flrt2/Dclk1/Bcl11b/Cfl1/Ep300/Atp8a2/Ophn1/Robo2/Ptpro/Alcam/Ttl/Dhx36/Nrcam/Dclk1/Tanc2/Plxnd1/Baiap2/Tenm2/Flrt3/Tnik/Ntng2/Camk2b/Igf1r/Prex2/Abi2/Szt2/Abl1/Ist1/Foxg1/Cob…
736	Whiteley_Ubqln2_KO_brain_young_male	GO:2000145	regulation of cell motility	471	0.304296	1.47917	0.00082702	0.020232	0.0171397	1559	tags=23%, list=21%, signal=19%	Trim32/Irs1/Prkg1/Pycard/Pak3/Ptprk/Grn/Clasp2/Fubp1/Myadm/Aqp1/Arhgdib/Pawr/Ptpru/Tmsb4x/Sin3b/P2ry12/Igsf8/Tmsb15b2/Ada/Sox9/Unc5c/Col1a1/Slc8a1/Fn1/Bmper/Stat3/Arid2/Dnm1l/Sema6b/Ldb1/Fam107a/Pik3r2/Bst2/Arf6/Braf/Nrg3/Ppp3ca/Hdac9/Bag4/Slc8a1/Rnf20/Pkp2/Bcas3/Sema4g/Tgfbr1/Bmpr1a/Nav3/Stk4/Pten/Slit2/Cnn2/Cx3cl1/Ssh1/Tradd/Amotl2/Plvap/Brms1l/Crk/Irs2/Flrt2/Dlc1/Emilin2/Sst/Apod/Rnf41/Cfl1/Ad…
737	Whiteley_Ubqln2_KO_brain_young_male	GO:0009199	ribonucleoside triphosphate metabolic process	92	-0.624703	-2.42228	0.000870142	0.0211338	0.0179036	998	tags=47%, list=13%, signal=41%	Slc25a13/Clpx/Ndufa10/Nme3/Ndufv1/Fis1/Ndufa7/Ndufs4/Ndufs7/Ndufb3/Atp1a2/Stoml2/Ndufb2/Ndufv2/Ndufa6/Ndufa8/Ndufb6/Ndufa12/Ak4/Ndufs1/Ndufs8/Ndufc2/Rab23/Ndufb9/Ndufs6/Ndufb10/Ak3/Ndufb11/Ndufa9/Ndufs3/Ndufa13/Ndufv3/Sdhb/Ndufb7/Slc25a12/Slc25a25/Sdha/Opa1/Ndufa3/Ndufb4/Ndufa2/Ndufb8/Enpp1/Ndufa5
738	Whiteley_Ubqln2_KO_brain_young_male	GO:0042274	ribosomal small subunit biogenesis	59	0.525139	1.91462	0.000918434	0.0221474	0.0187623	1523	tags=41%, list=20%, signal=33%	Wdr75/Aatf/Tbl3/Srfbp1/Rcl1/Utp6/Krr1/Wdr36/Rrp9/Rpl38/Emg1/Utp15/Mphosph10/Rps28/Dnttip2/Wdr43/Rps13/Prkdc/Nol10/Nop58/Nol6/Utp18/Rps9/Rps12
739	Whiteley_Ubqln2_KO_brain_young_male	GO:0009144	purine nucleoside triphosphate metabolic process	95	-0.602152	-2.34705	0.00102412	0.0245207	0.0207729	998	tags=47%, list=13%, signal=41%	Slc25a13/Clpx/Ndufa10/Nme3/Ndufv1/Fis1/Ndufa7/Ndufs4/Ndufs7/Ndufb3/Atp1a2/Stoml2/Ndufb2/Ndufv2/Ndufa6/Ndufa8/Ndufb6/Ndufa12/Ak4/Ndufs1/Ndufs8/Ndufc2/Rab23/Ndufb9/Ndufs6/Ndufb10/Ak3/Ndufb11/Ndufa9/Ndufs3/Ndufa13/Ndufv3/Sdhb/Ndufb7/Slc25a12/Slc25a25/Sdha/Dguok/Opa1/Ndufa3/Ndufb4/Ndufa2/Ndufb8/Enpp1/Ndufa5
740	Whiteley_Ubqln2_KO_brain_young_male	GO:0036503	ERAD pathway	67	-0.678444	-2.50896	0.00108651	0.0254727	0.0215794	740	tags=24%, list=10%, signal=22%	Aup1/Erlin2/Sec61b/Dnajb2/Hsp90b1/Faf2/Sgta/Ubxn4/Cav1/Rcn3/Erlin1/Rnf5/Rnf121/Tmub1/Bcap31/Ubqln2
741	Whiteley_Ubqln2_KO_brain_young_male	GO:0045786	negative regulation of cell cycle	140	0.403167	1.70045	0.00108091	0.0254727	0.0215794	2120	tags=40%, list=28%, signal=29%	Thoc5/Scrib/Ptprk/Apbb1/Sin3b/Nle1/Rbl2/Fam107a/Nppc/Dtx3l/Taok3/Tnks/Pten/Fem1b/Rb1/Rnaseh2b/Apbb2/Klhl22/Vps4a/Pml/Prkdc/Brd4/Chmp2a/Acvr1/Ptpn3/Brinp1/Mapk14/Pcid2/Trp53bp1/Atf2/Abl1/Hexim1/Dgkz/Cul4a/Taok2/Mad1l1/Aven/Gigyf2/Cry1/Taok1/Naa10/Mre11a/Sirt1/Cdc73/Mapk12/Mettl13/Rad50/Zfyve19/Lcmt1/Cdk5rap3/Ints7/Ppp1r13b/Epm2a/Tpr/Crlf3/Heca/Atrx
742	Whiteley_Ubqln2_KO_brain_young_male	GO:0000278	mitotic cell cycle	407	0.302554	1.44581	0.00107812	0.0254727	0.0215794	2321	tags=36%, list=31%, signal=27%	Scrib/Aatf/Bid/Clasp2/Pibf1/Jtb/Spice1/Usp22/Lipa/Nle1/Rbl2/Dpf1/Arid2/Ubd/Calm1/Fam107a/Mnat1/Ppp3ca/Taok3/Senp2/Iqgap2/Cacul1/Snx9/Pten/Dctn6/Tubg1/Cdc27/Rb1/Rnaseh2b/Cul9/Anapc5/Pcna/Ankrd17/Klhl22/Ube2a/Drg1/Cfl1/Vps4a/Ccny/Pml/Pias1/Lsm14a/Gbf1/Anapc1/Prkdc/Ttl/Brd4/Chmp2a/Son/Ptpn6/Acvr1/Kcna5/Mcm6/Ptpn3/Acvr1b/Brinp1/Tubgcp4/Pcid2/Ctdp1/Smc2/Ppp2cb/Anapc4/Camk2b/Cdk7/Igf1r/Atf2/Abl1/Foxg1/…
743	Whiteley_Ubqln2_KO_brain_young_male	GO:0016055	Wnt signaling pathway	194	0.363977	1.59338	0.00112547	0.026204	0.0221989	1767	tags=31%, list=23%, signal=24%	Nlk/Dvl3/Nfkb1/Dkk3/Ptpru/Tmem132a/Dixdc1/Sox9/Gid8/Grb10/Col1a1/Nle1/Otud5/Bcl9l/Ccnyl1/Tgfb1i1/Ldb1/Ctnnbip1/Senp2/Tle4/Tnks/Csnk1g2/Stk4/Pten/Lrrk2/Amotl2/Ptk7/Ccny/Amfr/Grk5/Ptpro/Tle1/Amer2/Csnk1e/Mapk14/Paf1/Tnik/Ctr9/Rnf220/Abl1/Gpc4/Btrc/Klhl12/Daam1/Cdk14/Prkaa2/Kpna1/Mitf/Nid1/Rps12/Chd8/Cdc73/Snx3/Scyl2/Cul3/Rnf213/Tax1bp3/Rbms3/Apc2/G3bp1/Nxn/Usp34
744	Whiteley_Ubqln2_KO_brain_young_male	GO:0019933	cAMP-mediated signaling	32	0.60033	1.92078	0.00114807	0.0263666	0.0223366	219	tags=9%, list=3%, signal=9%	Epha5/Mgrn1/Sox9
745	Whiteley_Ubqln2_KO_brain_young_male	GO:0009607	response to biotic stimulus	467	0.29472	1.43167	0.00114403	0.0263666	0.0223366	1932	tags=30%, list=26%, signal=24%	Trim32/Pycard/Fkbp5/Irak1/Lyar/Isg15/Eif4e2/Grn/Bid/Serpina3n/Trim21/Nfkb1/Aqp1/Bnip3l/Gbp4/Lrrc14/Dhx9/Hpx/Mov10/Nmi/Lpl/Otud5/Slc17a5/Ubd/Calm1/Agbl4/Bst2/Uba7/Arf6/Dtx3l/Mapk11/N4bp1/Exosc5/Gbp7/Atg9a/Pten/Cx3cl1/Cps1/Polr3e/Lrsam1/Adar/Crk/Ankrd17/Bax/Emilin2/Tigar/Samhd1/Fam20a/Pml/Lsm14a/Gbf1/Gbp6/Stox2/Cxadr/Stat1/Trim3/Ddx56/Stxbp2/Prkdc/Rrp1b/Dhx36/Ptpn6/Stab1/Plscr2/Fbxo38/Kif16b/N4bp3/…
746	Whiteley_Ubqln2_KO_brain_young_male	GO:0001961	positive regulation of cytokine-mediated signaling pathway	20	0.669521	1.93617	0.00116914	0.0266689	0.0225928	210	tags=15%, list=3%, signal=15%	Trim32/C1qtnf4/Hpx
747	Whiteley_Ubqln2_KO_brain_young_male	GO:0010803	regulation of tumor necrosis factor-mediated signaling pathway	21	0.714644	2.11117	0.00118324	0.0268095	0.0227119	51	tags=14%, list=1%, signal=14%	Trim32/Apoa1/Pycard
748	Whiteley_Ubqln2_KO_brain_young_male	GO:0198738	cell-cell signaling by wnt	195	0.367131	1.60445	0.00123066	0.0276981	0.0234647	1767	tags=31%, list=23%, signal=24%	Nlk/Dvl3/Nfkb1/Dkk3/Ptpru/Tmem132a/Dixdc1/Sox9/Gid8/Grb10/Col1a1/Nle1/Otud5/Bcl9l/Ccnyl1/Tgfb1i1/Ldb1/Ctnnbip1/Senp2/Tle4/Tnks/Csnk1g2/Stk4/Pten/Lrrk2/Amotl2/Ptk7/Ccny/Amfr/Grk5/Ptpro/Tle1/Amer2/Csnk1e/Mapk14/Ptpn23/Paf1/Tnik/Ctr9/Rnf220/Abl1/Gpc4/Btrc/Klhl12/Daam1/Cdk14/Prkaa2/Kpna1/Mitf/Nid1/Rps12/Chd8/Cdc73/Snx3/Scyl2/Cul3/Rnf213/Tax1bp3/Rbms3/Apc2/G3bp1/Nxn/Usp34
749	Whiteley_Ubqln2_KO_brain_young_male	GO:0001959	regulation of cytokine-mediated signaling pathway	62	0.520273	1.91336	0.00138159	0.0307932	0.0260866	838	tags=26%, list=11%, signal=23%	Trim32/Apoa1/Pycard/Irak1/Isg15/Eif4e2/Slit3/C1qtnf4/Hpx/Rnf113a2/Spata2/Slit2/Adar/Samhd1/Lsm14a/Rnf113a1
750	Whiteley_Ubqln2_KO_brain_young_male	GO:0051276	chromosome organization	239	0.345786	1.56082	0.00138642	0.0307932	0.0260866	2234	tags=38%, list=30%, signal=28%	Clasp2/Pibf1/Spice1/Pphln1/Dhx9/Dpf1/Arid2/Ldb1/Mnat1/Nppc/Tnks/Tubg1/Cdc27/Rb1/Dcp2/Morc2a/Anapc5/Pcna/Klhl22/Naf1/Drg1/Hmbox1/Vps4a/Pml/Lsm14a/Anapc1/Prkdc/Chmp2a/Dhx36/Ago4/Mcm6/Ylpm1/Actr8/Mapkapk5/Pcid2/Smc2/Ehmt2/Anapc4/Nudt16/Ercc4/Dkc1/Pelo/Abl1/Trappc12/Hecw2/Acd/Bccip/Mapre1/Anapc7/Pnkp/Nasp/Bcl7a/Mad1l1/Ctc1/Cep97/Dis3l2/Naa10/Mre11a/Smarcb1/Rae1/Sirt1/Eml3/Ighmbp2/Smc5/Cul3/Map2k7/Hsp…
751	Whiteley_Ubqln2_KO_brain_young_male	GO:0085029	extracellular matrix assembly	20	0.662729	1.91652	0.00143829	0.0317363	0.0268856	433	tags=23%, list=6%, signal=22%	Fbln5/Col1a2/Clasp2/Sox9/Hapln2/Tgfbr1
752	Whiteley_Ubqln2_KO_brain_young_male	GO:0007015	actin filament organization	280	0.333882	1.5267	0.00146787	0.0321787	0.0272604	1932	tags=31%, list=26%, signal=24%	Apoa1/Vill/Pycard/Pak3/Clasp2/Myadm/Pawr/Tmsb4x/Tmsb15b2/Gas2l1/Actn2/Pdlim1/Fam107a/Pik3r2/Arf6/Braf/Bag4/Arhgap25/Iqgap2/Wipf3/Tgfbr1/Arhgap6/Snx9/Gas7/Slit2/Cnn2/Cx3cl1/Ssh1/Fhod3/Dlc1/Tenm1/Cfl1/Wasf1/Arpc5l/Mtss1/Ssh2/Bcar1/Ttn/Gmfb/Nckap1l/Tesk1/Kctd13/Nckap1/Pfn1/Baiap2/Shroom2/Actn1/Add1/Actn1/Itgb1bp1/Abi2/Abl1/Cobl/Arpc5/Wasl/Twf2/Rock2/Limd2/Rhobtb2/Cyfip2/Aif1/Pdxp/Specc1l/Sh3bp1/Lima…
753	Whiteley_Ubqln2_KO_brain_young_male	GO:0051155	positive regulation of striated muscle cell differentiation	20	0.660399	1.90979	0.00155604	0.0338915	0.0287114	12	tags=10%, list=0%, signal=10%	Trim32/Epc1
754	Whiteley_Ubqln2_KO_brain_young_male	GO:0006397	mRNA processing	326	0.314446	1.46766	0.00158923	0.0343925	0.0291358	2683	tags=45%, list=36%, signal=30%	Cstf2t/Thoc5/Bud13/Srek1/Txnl4b/U2af1l4/Casc3/Dhx9/Rngtt/Srsf9/Scaf4/Rnf113a2/Ddx47/Celf6/Dyrk1a/Kin/Sf3a2/Fra10ac1/Thoc7/Rbm27/Cpsf4/Adar/Nsrp1/Tra2a/Zcrb1/Pan3/Rbm19/Prpf3/Gemin8/Ppie/Cnot6l/Rbm39/Rnf113a1/Rrp1b/Son/Dhx36/Zc3h13/Psip1/Sf3b4/Snrpf/Cpsf2/Thoc2/Scaf1/Ptbp3/Paf1/Prpf38b/Paxbp1/Scaf11/Pus1/Celf1/Elavl4/Slu7/Phf5a/Cstf3/Rbm5/Srsf10/Dhx16/Cdk13/Bud31/Coil/Aqr/Bcas2/Chd8/Cstf2/Hnrnpa3/…
755	Whiteley_Ubqln2_KO_brain_young_male	GO:0007162	negative regulation of cell adhesion	117	0.410794	1.68713	0.00165086	0.0354988	0.030073	1399	tags=24%, list=19%, signal=20%	Epha5/Apoa1/Prkg1/Scrib/Clasp2/Myadm/Pawr/Hspg2/Col1a1/Fam107a/Arhgap6/Spry4/Pten/Dlc1/Apod/Rc3h2/Cfl1/Bcar1/Ptpn6/Nckap1l/Spock1/Plxnd1/Rc3h1/Itgb1bp1/Abl1/Peli1/Enpp2/Mad1l1/Specc1l/Prdx2/Plxnc1
756	Whiteley_Ubqln2_KO_brain_young_male	GO:0043367	CD4-positive, alpha-beta T cell differentiation	20	0.658604	1.9046	0.00167379	0.0356289	0.0301833	1486	tags=67%, list=20%, signal=54%	Stat6/Stat3/Otud5/Tox/Satb1/Braf/Rc3h2/Sh3rf1/Nckap1l/Rc3h1/Braf/Kmt2a/Prkcz/Ncor1
757	Whiteley_Ubqln2_KO_brain_young_male	GO:0033044	regulation of chromosome organization	128	0.410296	1.70985	0.00168244	0.0356289	0.0301833	2208	tags=44%, list=29%, signal=32%	Pphln1/Dpf1/Arid2/Mnat1/Tnks/Cdc27/Rb1/Dcp2/Morc2a/Anapc5/Klhl22/Naf1/Hmbox1/Pml/Anapc1/Dhx36/Ylpm1/Actr8/Mapkapk5/Pcid2/Smc2/Anapc4/Ercc4/Dkc1/Trappc12/Hecw2/Acd/Anapc7/Pnkp/Bcl7a/Mad1l1/Ctc1/Naa10/Mre11a/Smarcb1/Sirt1/Smc5/Cul3/Map2k7/Riok2/Rad50/Yy1/Smarcd1/Anapc2/Hnrnpc/Lcmt1/Parp1/Arid1b/Bcl7b/Ruvbl2/Smarcc1/Tpr/Uchl5/Mapk1/Atrx/Nek7/Actl6a
758	Whiteley_Ubqln2_KO_brain_young_male	GO:0002683	negative regulation of immune system process	165	0.381008	1.63495	0.00168857	0.0356289	0.0301833	1503	tags=28%, list=20%, signal=23%	Apoa1/Thoc5/Scrib/Lyar/Isg15/Eif4e2/Grn/Trim21/Pibf1/Stat6/Pawr/Lrrc14/Ada/Sox9/Nmi/Fn1/Bst2/Atg9a/Pten/Slit2/Cnn2/Cx3cl1/Adar/Crk/Tsc22d3/Samhd1/Apod/Rc3h2/Prkdc/Ptpn6/Nckap1l/Smcr8/Rc3h1/Dgkz/Banf1/Peli1/Cul4a/Wasl/Cnot7/Ubqln1/Usp15/Pcbp2/Mad1l1/Lrfn5/Gigyf2/Prdx2/Bcr/Fer/Usp15
759	Whiteley_Ubqln2_KO_brain_young_male	GO:0045664	regulation of neuron differentiation	82	0.462925	1.80954	0.00171449	0.035951	0.0304561	678	tags=16%, list=9%, signal=15%	Trim32/Rnf112/Eif4enif1/Apbb1/Cntn4/Dixdc1/Sox9/Pten/Hmg20a/Upf3b/Lrrk2/Sh3gl3/Mib1/Bcl11b
760	Whiteley_Ubqln2_KO_brain_young_male	GO:0060322	head development	358	0.312095	1.47031	0.00176935	0.0368723	0.0312366	1486	tags=22%, list=20%, signal=18%	Epha5/Atxn2/Igf2bp1/Prkg1/Scrib/Ndst1/Dvl3/Cdk5r1/Aqp1/Slit1/P2ry12/Dixdc1/Sox9/Unc5c/Tbr1/Bmi1/Hspg2/Aldh1a2/Numbl/Pbx2/Col1a1/Atxn2/Tox/Sema6b/Ldb1/Braf/Mnat1/Nrg3/Smad1/Bmpr1a/Pten/Slit2/Upf3b/Grcc10/Lrrk2/Kif21b/Crk/Irs2/Usp9x/Rtn4rl1/Bax/Dlc1/Atxn1/Dclk1/Limk2/Bcl11b/Kcnq2/Ep300/Ncor2/Ophn1/Ttn/Robo2/Prkdc/Gpr158/Dclk1/Syne2/Shroom2/Flrt3/Igf1r/Atf2/Szt2/Abl1/Foxg1/Crebbp/Chd5/Celf1/Pfdn1/An…
761	Whiteley_Ubqln2_KO_brain_young_male	GO:0009083	branched-chain amino acid catabolic process	19	-0.846594	-2.42441	0.00183963	0.0381019	0.0322782	883	tags=89%, list=12%, signal=79%	Hibch/Hibadh/Bckdha/Bckdhb/Hmgcll1/Dbt/Bcat2/Bckdk/Dld/Auh/Acadsb/Hsd17b10/Acat1/Acad8/Ivd/Mccc2/Aldh6a1
762	Whiteley_Ubqln2_KO_brain_young_male	GO:0097061	dendritic spine organization	84	0.451824	1.76828	0.00186177	0.0383251	0.0324674	1205	tags=16%, list=16%, signal=13%	Epha5/Pak3/Cdk5r1/Ube3a/Dnm1l/Pten/Lrrk2/Cfl1/Dhx36/Tanc2/Baiap2/Camk2b/Igf1r/Abi2/Wasl
763	Whiteley_Ubqln2_KO_brain_young_male	GO:0019221	cytokine-mediated signaling pathway	137	0.395602	1.66624	0.00187417	0.0383466	0.0324856	1508	tags=29%, list=20%, signal=24%	Trim32/Apoa1/Pycard/Irak1/Isg15/Eif4e2/Slit3/Stat6/St18/C1qtnf4/Hpx/Numbl/Rnf113a2/Stat3/Spata2/Slit2/Cx3cl1/Tradd/Plvap/Adar/Samhd1/Lsm14a/Usp25/Stat1/Rnf113a1/Ptpn6/Zc3h15/Traf3/Trim56/Ppp2cb/Ctr9/Lims1/Cnot7/Bad/Syk/Gigyf2/Il1rap/Robo1/Fer/Sirt1
764	Whiteley_Ubqln2_KO_brain_young_male	GO:0019080	viral gene expression	43	0.54669	1.88618	0.00200574	0.0405855	0.0343822	1471	tags=31%, list=19%, signal=25%	Trim32/Trim21/Dhx9/Ep300/Rrp1b/Brd4/Mon1b/Pfn1/Ctdp1/Hexim1/Pcbp2/Mid2/Ccnt1/Smarcb1
765	Whiteley_Ubqln2_KO_brain_young_male	GO:0001819	positive regulation of cytokine production	143	0.398515	1.69398	0.00200763	0.0405855	0.0343822	1368	tags=23%, list=18%, signal=19%	Trim32/Lurap1/Pycard/Scrib/Irak1/Isg15/Pibf1/C1qtnf4/Dhx9/Lpl/Stat3/Mapk11/Bmpr1a/Pten/Cx3cl1/Tradd/Lrrk2/Adra2a/Stat1/Dhx36/Traf3/Mapk14/Trim56/Mapk9/Atf2/Abl1/Peli1/Panx1/Mapkapk2/Rock2/Cadm1/Aif1/Cd34/Syk/Il1rap
766	Whiteley_Ubqln2_KO_brain_young_male	GO:0042770	signal transduction in response to DNA damage	65	0.487296	1.80473	0.00204923	0.0411798	0.0348857	1508	tags=38%, list=20%, signal=31%	Thoc5/Bid/Smyd2/Dtx3l/Taok3/Dyrk1a/Fem1b/Rnaseh2b/Pml/Prkdc/Brd4/Psmd10/Mapk14/Trp53bp1/Atf2/Abl1/Dgkz/Cul4a/Cops3/Taok2/Gigyf2/Cry1/Taok1/Mre11a/Grb2/Sirt1
767	Whiteley_Ubqln2_KO_brain_young_male	GO:0034976	response to endoplasmic reticulum stress	140	-0.505887	-2.06797	0.00207968	0.0415444	0.0351946	985	tags=20%, list=13%, signal=17%	Stt3b/Os9/Erp44/Uggt1/Ddrgk1/Vapb/Tmco1/App/Fis1/Aup1/Erlin2/Tmtc3/Sec61b/Dnajb2/Hsp90b1/Faf2/Sgta/Ubxn4/Cav1/Rcn3/Aifm1/Erlin1/Rnf5/Rnf121/Opa1/Tmub1/Bcap31/Ubqln2
768	Whiteley_Ubqln2_KO_brain_young_male	GO:0006281	DNA repair	224	0.347328	1.54877	0.00215526	0.0428009	0.0362591	2308	tags=42%, list=31%, signal=30%	Epc1/Apbb1/Usp22/Morf4l1/Dhx9/Ubqln4/Otub2/Taf7/Dpf1/Arid2/Mms19/Mnat1/Hdac9/Dtx3l/Taok3/Kin/Tdp1/Fbxo6/Ascc1/Ttc5/Gtf2h3/Rnaseh2b/Pcna/Tigar/Samhd1/Ube2a/Ascc2/Supt3/Pml/Prkdc/Aptx/Gtf2h4/Ing3/Mcm6/Actr8/Smc2/Nsmce4a/Rnaseh2a/Cdk7/Ercc4/Trp53bp1/Abl1/Bccip/Cul4a/Pnkp/Bcl7a/Taok1/Tada3/Rfc2/Chrna4/Mre11a/Smarcb1/Polr2i/Brd8/Sirt1/Taf10/Uvrag/Smc5/Eny2/Ap5z1/Emsy/Rrm1/Eepd1/Rad50/Tdp2/Zmynd8/Nipbl…
769	Whiteley_Ubqln2_KO_brain_young_male	GO:0043207	response to external biotic stimulus	454	0.292506	1.41192	0.002199	0.0431617	0.0365647	1932	tags=29%, list=26%, signal=23%	Trim32/Pycard/Fkbp5/Irak1/Lyar/Isg15/Eif4e2/Grn/Serpina3n/Trim21/Nfkb1/Aqp1/Bnip3l/Gbp4/Lrrc14/Dhx9/Hpx/Mov10/Nmi/Lpl/Otud5/Slc17a5/Ubd/Calm1/Agbl4/Bst2/Uba7/Arf6/Dtx3l/Mapk11/N4bp1/Exosc5/Gbp7/Atg9a/Pten/Cx3cl1/Cps1/Polr3e/Lrsam1/Adar/Crk/Ankrd17/Bax/Emilin2/Samhd1/Fam20a/Pml/Lsm14a/Gbf1/Gbp6/Stox2/Cxadr/Stat1/Trim3/Ddx56/Stxbp2/Prkdc/Rrp1b/Dhx36/Ptpn6/Stab1/Plscr2/Kif16b/N4bp3/Htra1/Usp20/Traf3…
770	Whiteley_Ubqln2_KO_brain_young_male	GO:0051707	response to other organism	454	0.292506	1.41192	0.002199	0.0431617	0.0365647	1932	tags=29%, list=26%, signal=23%	Trim32/Pycard/Fkbp5/Irak1/Lyar/Isg15/Eif4e2/Grn/Serpina3n/Trim21/Nfkb1/Aqp1/Bnip3l/Gbp4/Lrrc14/Dhx9/Hpx/Mov10/Nmi/Lpl/Otud5/Slc17a5/Ubd/Calm1/Agbl4/Bst2/Uba7/Arf6/Dtx3l/Mapk11/N4bp1/Exosc5/Gbp7/Atg9a/Pten/Cx3cl1/Cps1/Polr3e/Lrsam1/Adar/Crk/Ankrd17/Bax/Emilin2/Samhd1/Fam20a/Pml/Lsm14a/Gbf1/Gbp6/Stox2/Cxadr/Stat1/Trim3/Ddx56/Stxbp2/Prkdc/Rrp1b/Dhx36/Ptpn6/Stab1/Plscr2/Kif16b/N4bp3/Htra1/Usp20/Traf3…
771	Whiteley_Ubqln2_KO_brain_young_male	GO:0019932	second-messenger-mediated signaling	127	0.398304	1.65942	0.00225143	0.0439355	0.0372202	1734	tags=27%, list=23%, signal=21%	Epha5/Mgrn1/Prkg1/Aqp1/P2ry12/Ada/Sox9/Camta1/Slc8a1/Nppc/Ppp3ca/Slc8a1/Lrrk2/Ksr1/Actn3/Pex5l/Rilpl1/Rgn/Tenm2/Lmcd1/Ppp3r1/Rcan2/Mapt/Syk/Chp1/Crhr1/Gpr62/Fhl2/Rit2/Ank2/Prkd1/Ppp1r9a/Cap2/Akap5/Htt/Homer2/Akap6/Pde4d
772	Whiteley_Ubqln2_KO_brain_young_male	GO:1901987	regulation of cell cycle phase transition	183	0.36918	1.60093	0.00230742	0.0447693	0.0379266	2010	tags=38%, list=27%, signal=29%	Thoc5/Bid/Apbb1/Rbl2/Dpf1/Arid2/Ubd/Fam107a/Mnat1/Dtx3l/Taok3/Senp2/Pten/Fem1b/Rb1/Rnaseh2b/Anapc5/Ankrd17/Apbb2/Klhl22/Vps4a/Pml/Prkdc/Brd4/Ptpn6/Acvr1/Kcna5/Mapk14/Pcid2/Paf1/Anapc4/Cdk7/Trp53bp1/Atf2/Dgkz/Crebbp/Hecw2/Cul4a/Anapc7/Camk2d/Aif1/Ppp2ca/Taok2/Bcl7a/Mad1l1/Aven/Ctc1/Gigyf2/Cry1/Taok1/Mecp2/Kcnh5/Mre11a/Smarcb1/Cdc73/Cul3/Cpsf3/Mettl13/Hspa2/Rrm1/Riok2/Ecd/Rad50/Zfyve19/Psme2/Smarcd…
773	Whiteley_Ubqln2_KO_brain_young_male	GO:0032436	positive regulation of proteasomal ubiquitin-dependent protein catabolic process	49	-0.694769	-2.42298	0.00236079	0.0455431	0.0385821	25	tags=20%, list=0%, signal=20%	Ankib1/Ddrgk1/Sumo2/Il33/Dnajb2/Sgta/Cav1/Sirt2/Bcap31/Ubqln2
774	Whiteley_Ubqln2_KO_brain_young_male	GO:0031331	positive regulation of cellular catabolic process	189	0.362098	1.57915	0.00239286	0.0458993	0.0388839	1702	tags=29%, list=23%, signal=23%	Trim32/Igf2bp1/Irs1/Bid/Trim21/Eif4enif1/Htr2a/Bnip3l/Pafah1b2/Ulk2/Dhx9/Mov10/Patl1/Sesn3/Dtx3l/Exosc5/Snx9/Depdc5/Ttc5/Lrrk2/Lrsam1/Irs2/Dcp2/Bax/Pan3/Rc3h2/Adra2a/Ccny/Cnot6l/Cnot2/Tnrc6b/Dhx36/Smcr8/Usp20/Atg2a/Rc3h1/Celf1/Rock2/Dapk1/Cnot3/Ppp2ca/Cnot7/Atg16l1/Gigyf2/Mid2/Daglb/Pum1/Prkaa2/Exosc2/Sirt1/Nprl2/Gpld1/Snca/Prkd1/Syncrip/Snx7/Htt
775	Whiteley_Ubqln2_KO_brain_young_male	GO:0060996	dendritic spine development	105	0.428129	1.72767	0.00252002	0.0480654	0.0407189	1244	tags=18%, list=16%, signal=15%	Epha5/Pak3/Grn/Cdk5r1/Ube3a/Dnm1l/Arf6/Pten/Lrrk2/Grin3a/Cfl1/Itsn1/Dhx36/Tanc2/Mapkapk5/Baiap2/Camk2b/Abi2/Crebbp/Wasl/Asap1
776	Whiteley_Ubqln2_KO_spine_young_male	GO:0006396	RNA processing	484	0.421752	2.04853	1.03775225552532e-12	3.36750606917967e-09	2.94284692251076e-09	2456	tags=53%, list=35%, signal=37%	Trmt61a/Prkrip1/Adarb1/Fbll1/Lyar/Nol8/Coil/Heatr1/Nol10/Dazap1/Rsrc1/Srfbp1/Frg1/Cstf2t/Thoc2/Slc38a2/Rps13/Adar/Nop10/Taf15/Rbm12b2/Sugp2/Snrpb2/Wdr36/Wdr75/Scaf4/Fbl/Ago2/Thumpd2/Scaf8/Magoh/Snrpa1/Zranb2/Usp22/Exosc3/Rps16/Adat1/Crnkl1/Nol6/Arl6ip4/Rprd1b/Osgep/Trrap/Pwp1/Tdrd7/Luc7l/Cwf19l1/Wbp4/Ago3/Rnf113a2/Pwp2/Ints3/Pes1/Rrp1/Rngtt/Rbm26/Larp7/Trmt11/Cdk12/Dhx15/Nat10/Rbfox3/Prpf3/Pelp1/…
777	Whiteley_Ubqln2_KO_spine_young_male	GO:0016071	mRNA metabolic process	421	0.414785	1.98944	2.05022414762969e-10	3.32648867952917e-07	2.90700202827073e-07	2616	tags=55%, list=37%, signal=37%	Trmt61a/Prkrip1/Adarb1/Secisbp2/Ncoa2/Nudt16/Coil/Dazap1/Rsrc1/Cnot7/Bag4/Frg1/Cstf2t/Thoc2/Adar/Patl1/Taf15/Sugp2/Snrpb2/Polr2g/Scaf4/Atf2/Ago2/Myd88/Scaf8/Magoh/Snrpa1/Zranb2/Exosc3/Crnkl1/Pcif1/Arl6ip4/Rprd1b/Gtpbp2/Apex1/Luc7l/Cwf19l1/Wbp4/Ago3/Rnf113a2/Ttc5/Ncoa1/Rngtt/Cnot2/Rbm26/Larp7/Cdk12/Dhx15/Rbfox3/Prpf3/Srpk1/Atxn2l/Fmr1/Cdc73/Prpf4/Mrto4/Pcid2/Ctnnbl1/Rnmt/Khdrbs2/Cpsf4/Rbm25/Prpf38…
778	Whiteley_Ubqln2_KO_spine_young_male	GO:0022613	ribonucleoprotein complex biogenesis	237	0.469817	2.11339	7.44898367111511e-09	8.05731733758952e-06	7.0412498280646e-06	1714	tags=42%, list=24%, signal=33%	Gnl3l/Ipo9/Fbll1/Lyar/Nol8/Coil/Heatr1/Nol10/Srfbp1/Frg1/Rps13/Adar/Nop10/Mdn1/Wdr36/Wdr75/Lsg1/Ipo4/Fbl/Ago2/Exosc3/Rps16/Crnkl1/Nol6/Pwp1/Luc7l/Ago3/Usp16/Pwp2/Pes1/Rps5/Rrp1/Nop58/Rpl13a/Nat10/Prpf3/Pelp1/Srpk1/Rrs1/Eri3/Grwd1/Cdc73/Mrto4/Nop56/Esf1/Nhp2/Celf4/Rpl10/Brix1/Utp18/Gar1/Lsm6/Pten/Nmd3/Dkc1/Ncbp1/Prpf6/Nop16/Dnttip2/Abce1/Snrpd1/Ddx56/Snrpd3/Eif2s2/Sf3a2/Eif2s3x/Wdr43/Eif5b/Ckap5/A…
779	Whiteley_Ubqln2_KO_spine_young_male	GO:0008380	RNA splicing	257	0.443997	2.01155	7.30714920519708e-08	5.92792479271613e-05	5.18038419968446e-05	2691	tags=60%, list=38%, signal=39%	Prkrip1/Coil/Dazap1/Rsrc1/Frg1/Thoc2/Slc38a2/Rps13/Taf15/Rbm12b2/Sugp2/Snrpb2/Magoh/Snrpa1/Zranb2/Usp22/Crnkl1/Arl6ip4/Trrap/Luc7l/Cwf19l1/Wbp4/Rnf113a2/Larp7/Cdk12/Dhx15/Rbfox3/Prpf3/Srpk1/Fmr1/Prpf4/Ctnnbl1/Khdrbs2/Rbm25/Prpf38b/Tfip11/Celf4/Nova2/Ivns1abp/Lsm6/Zmat2/Ddx23/Cwc22/Ddx39a/Dbr1/Cactin/Prpf4b/Ncbp1/Prpf6/Sf3b4/Ybx1/Snrpd1/Snrpd3/Srsf4/Txnl4b/Dhx38/Sf3a2/Hnrnpa3/Iws1/Snrpf/Ppp1r8/Srs…
780	Whiteley_Ubqln2_KO_spine_young_male	GO:0042254	ribosome biogenesis	151	0.502676	2.13455	3.23482602437635e-07	0.00017495	0.000152888	1745	tags=45%, list=25%, signal=35%	Gnl3l/Ipo9/Fbll1/Lyar/Nol8/Heatr1/Nol10/Srfbp1/Frg1/Rps13/Nop10/Mdn1/Wdr36/Wdr75/Lsg1/Ipo4/Fbl/Exosc3/Rps16/Nol6/Pwp1/Usp16/Pwp2/Pes1/Rps5/Rrp1/Nop58/Nat10/Pelp1/Rrs1/Eri3/Grwd1/Mrto4/Nop56/Esf1/Nhp2/Rpl10/Brix1/Utp18/Gar1/Lsm6/Pten/Nmd3/Dkc1/Nop16/Dnttip2/Abce1/Ddx56/Wdr43/Eif5b/Ythdf2/Tsr1/Rpl35a/Traf7/Rbm10/Dis3/Rpl26/Rps28/Rrp1b/Cul4a/Pih1d1/Rpusd2/Rps25/Rpl11/Rpl5/Pa2g4/Dhx29/Mphosph10/Surf6
781	Whiteley_Ubqln2_KO_spine_young_male	GO:0006397	mRNA processing	304	0.411046	1.90764	3.02065083150359e-07	0.00017495	0.000152888	2685	tags=57%, list=38%, signal=37%	Prkrip1/Adarb1/Coil/Dazap1/Rsrc1/Frg1/Cstf2t/Thoc2/Adar/Sugp2/Snrpb2/Scaf4/Scaf8/Magoh/Snrpa1/Zranb2/Crnkl1/Arl6ip4/Rprd1b/Luc7l/Cwf19l1/Wbp4/Rnf113a2/Rngtt/Rbm26/Larp7/Cdk12/Dhx15/Rbfox3/Prpf3/Srpk1/Fmr1/Cdc73/Prpf4/Ctnnbl1/Rnmt/Khdrbs2/Cpsf4/Rbm25/Prpf38b/Tfip11/Celf4/Nova2/Lsm6/Zmat2/Ddx23/Cwc22/Ddx39a/Dbr1/Safb/Rprd1a/Cactin/Cdk9/Prpf4b/Ncbp1/Prpf6/Sf3b4/Ybx1/Snrpd1/Snrpd3/Srsf4/Dhx36/Txnl4b/…
782	Whiteley_Ubqln2_KO_spine_young_male	GO:0043436	oxoacid metabolic process	458	-0.42295	-1.97639	5.73841316846838e-07	0.000245105	0.000214196	1403	tags=38%, list=20%, signal=33%	Ptgr2/Mthfd2l/Acsl4/Ilvbl/Adpgk/Akt1/Pam/Akr1a1/Pdk3/Me1/Pla2g4a/Gars/Eif6/Nos1/Elovl4/Erlin2/App/Acy1/Pdhb/Asrgl1/Scd2/Qki/Papss2/Dbi/Dbt/Pars2/Acadvl/Idh3g/Hsd17b10/Slc27a1/P2rx7/Pycr2/Hibch/Aldh18a1/Fahd1/Sdsl/Mif/Gstz1/Haghl/Adh1/C3/Cyp27a1/Ogdhl/Degs1/Dagla/Ppa2/Bdh2/Auh/Mtch2/Mgst3/Hlcs/Pdha1/Hmgcl/Aco2/Park7/Pdk2/Ptgs1/Idh3a/Lpin1/Acad9/Ogdh/Mdh2/Hk2/Ldhd/Sirt2/Prodh/Slc23a2/Slc1a3/Prkab2/…
783	Whiteley_Ubqln2_KO_spine_young_male	GO:0006082	organic acid metabolic process	459	-0.420086	-1.96715	6.04266086388664e-07	0.000245105	0.000214196	1403	tags=38%, list=20%, signal=33%	Ptgr2/Mthfd2l/Acsl4/Ilvbl/Adpgk/Akt1/Pam/Akr1a1/Pdk3/Me1/Pla2g4a/Gars/Eif6/Nos1/Elovl4/Erlin2/App/Acy1/Pdhb/Asrgl1/Scd2/Qki/Papss2/Dbi/Dbt/Pars2/Acadvl/Idh3g/Hsd17b10/Slc27a1/P2rx7/Pycr2/Hibch/Aldh18a1/Fahd1/Sdsl/Mif/Gstz1/Haghl/Adh1/C3/Cyp27a1/Ogdhl/Degs1/Dagla/Ppa2/Bdh2/Auh/Mtch2/Mgst3/Hlcs/Pdha1/Hmgcl/Aco2/Park7/Pdk2/Ptgs1/Idh3a/Lpin1/Acad9/Ogdh/Mdh2/Hk2/Ldhd/Sirt2/Prodh/Slc23a2/Slc1a3/Prkab2/…
784	Whiteley_Ubqln2_KO_spine_young_male	GO:0043687	post-translational protein modification	447	0.363053	1.75544	1.33942657564181e-06	0.000482938	0.000422037	2537	tags=47%, list=36%, signal=32%	Trim32/Setd2/Gnl3l/Rnf112/Fam107a/Smyd3/Cnot4/Cdc27/Ube2e3/Usp9x/Lrrk2/Dcun1d5/Otub2/Kmt2a/Lcmt1/Ubqln1/Daxx/Hmg20a/Cdc16/Cbl/Ufc1/Anapc7/Usp22/Usp48/N4bp1/Rps2/Cbfb/Rnf25/Rps3/Fbxl15/Mgrn1/Kat7/Ndfip2/Hdac9/Fbxl17/Rnf113a2/Mkrn1/Ctr9/Usp16/Traf3/Trim33/Gabarap/Kcmf1/Usp29/Trim44/Mapk9/Usp19/Rnf40/Dcun1d4/Ring1/Ube2k/Map3k12/Dmap1/Josd2/Rusc1/Prkcg/Bag5/Cdc73/Usp34/Stx1a/Trim3/Smarca5/Trim28/Fbxo…
785	Whiteley_Ubqln2_KO_spine_young_male	GO:0019752	carboxylic acid metabolic process	453	-0.419348	-1.95957	3.66281044110904e-06	0.00118858	0.0010387	1403	tags=38%, list=20%, signal=33%	Ptgr2/Mthfd2l/Acsl4/Ilvbl/Adpgk/Akt1/Pam/Akr1a1/Pdk3/Me1/Pla2g4a/Gars/Eif6/Nos1/Elovl4/Erlin2/App/Acy1/Pdhb/Asrgl1/Scd2/Qki/Dbi/Dbt/Pars2/Acadvl/Idh3g/Hsd17b10/Slc27a1/P2rx7/Pycr2/Hibch/Aldh18a1/Fahd1/Sdsl/Mif/Gstz1/Haghl/Adh1/C3/Cyp27a1/Ogdhl/Degs1/Dagla/Bdh2/Auh/Mtch2/Mgst3/Hlcs/Pdha1/Hmgcl/Aco2/Park7/Pdk2/Ptgs1/Idh3a/Lpin1/Acad9/Ogdh/Mdh2/Hk2/Ldhd/Sirt2/Prodh/Slc23a2/Slc1a3/Prkab2/Cyp2s1/Abat/…
786	Whiteley_Ubqln2_KO_spine_young_male	GO:0006364	rRNA processing	95	0.503867	1.99558	4.93005916440864e-06	0.00145437	0.00127096	1714	tags=48%, list=24%, signal=37%	Fbll1/Lyar/Nol8/Heatr1/Nol10/Srfbp1/Frg1/Nop10/Wdr36/Wdr75/Fbl/Exosc3/Rps16/Nol6/Pwp1/Pwp2/Pes1/Rrp1/Nat10/Pelp1/Rrs1/Eri3/Mrto4/Esf1/Nhp2/Brix1/Utp18/Gar1/Lsm6/Dkc1/Ddx56/Wdr43/Ythdf2/Tsr1/Rpl35a/Dis3/Rpl26/Rps28/Rrp1b/Pih1d1/Rpusd2/Rps25/Rpl11/Rpl5/Pa2g4/Mphosph10
787	Whiteley_Ubqln2_KO_spine_young_male	GO:0045934	negative regulation of nucleobase-containing compound metabolic process	432	0.354788	1.70886	5.96706450205649e-06	0.00161359	0.00141011	1556	tags=33%, list=22%, signal=27%	Gnl3l/Ndn/Nbn/Tro/Secisbp2/Nostrin/Nudt16l1/Trim66/Lyar/Cbx6/Ncoa2/Hexim2/Magee2/Zeb2/Cnot7/Otub2/Bag4/Dnmt1/Magee1/Rfc1/Sap130/Apbb1/Rfx5/Rps13/Taf15/Daxx/Dusp26/Scaf4/Hmg20a/Atxn1l/Commd7/Atf2/Myd88/Crym/Scaf8/Peg3/Rtf1/Msh6/Foxg1/Cda/Chd3/Cbfb/Rps3/Kat7/Nr2f2/Nmnat1/Hdac9/Ppp1r13l/Foxk2/Smad3/Ctr9/Cers1/Ift172/Ldb1/Gas6/Cnot2/Pbxip1/Ilf3/Larp7/Ring1/Zbtb20/Dmap1/Nat10/Wdr82/Mtdh/Naca/Pcna/Fmr1…
788	Whiteley_Ubqln2_KO_spine_young_male	GO:0071824	protein-DNA complex organization	254	0.407398	1.84824	8.64968751167219e-06	0.0021591	0.00188682	1927	tags=42%, list=27%, signal=31%	Setd2/Ndn/Bcl7c/Pogz/Smyd3/Med15/Tspyl4/Cbx6/Dnmt1/Kmt2a/Apbb1/Brd4/Daxx/Top1/Hmg20a/Atf2/Myd88/Chd2/Usp22/Tox/Eif1/Chd3/Trrap/Kat7/Glyr1/Hdac9/Chd6/Smarcb1/Ctr9/Usp16/Smarcd3/Rnf40/Ring1/Dmap1/Grwd1/Med22/Pcid2/Smarca5/Mphosph8/Trim28/Cfdp1/Creb1/Phf2/Dapk3/Hdac5/Brd8/Ddx23/Mta3/Smyd2/Rsf1/Dr1/Nasp/Cbx5/Cdk9/Ep400/Dnajc2/Cenpv/Med18/Hdac1/Sphk2/Rsbn1/Glmn/Smarca4/Iws1/Gtf2b/Brd2/Gatad2b/Mta3/Chd…
789	Whiteley_Ubqln2_KO_spine_young_male	GO:0034470	ncRNA processing	181	0.440478	1.9345	1.66110026663624e-05	0.00385019	0.00336467	2311	tags=55%, list=33%, signal=38%	Trmt61a/Fbll1/Lyar/Nol8/Heatr1/Nol10/Srfbp1/Frg1/Adar/Nop10/Wdr36/Wdr75/Fbl/Ago2/Thumpd2/Exosc3/Rps16/Adat1/Nol6/Osgep/Pwp1/Tdrd7/Ago3/Rnf113a2/Pwp2/Ints3/Pes1/Rrp1/Larp7/Trmt11/Nat10/Pelp1/Rrs1/Eri3/Zc3h7a/Mettl2/Mrto4/Esf1/Nhp2/Ints4/Brix1/Utp18/Gar1/Lsm6/Trmt1/Lcmt2/Elac2/Dkc1/Thumpd1/Osgep/Ncbp1/Ints5/Wdr6/Ddx56/Pum1/Wdr43/Ago4/Srsf3/Ythdf2/Tsr1/Rpl35a/Elp3/Ctu2/Mecp2/Dis3/Rpl26/Rps28/Rrp1b/P…
790	Whiteley_Ubqln2_KO_spine_young_male	GO:0032446	protein modification by small protein conjugation	299	0.380189	1.76161	2.05315663897398e-05	0.00444166	0.00388155	1872	tags=33%, list=27%, signal=26%	Trim32/Gnl3l/Rnf112/Fam107a/Cnot4/Cdc27/Ube2e3/Lrrk2/Dcun1d5/Ubqln1/Daxx/Hmg20a/Cdc16/Cbl/Ufc1/Anapc7/N4bp1/Rps2/Cbfb/Rnf25/Rps3/Fbxl15/Mgrn1/Ndfip2/Fbxl17/Rnf113a2/Mkrn1/Traf3/Trim33/Gabarap/Kcmf1/Trim44/Mapk9/Rnf40/Dcun1d4/Ring1/Ube2k/Rusc1/Prkcg/Bag5/Stx1a/Trim3/Trim28/Fbxo22/Cnot4/Anapc5/Ube2h/Ivns1abp/Peli1/Pten/Pdcd6/Ube2f/Ube2q1/Ube2l3/Ube3a/Uba7/Med18/Anapc1/Wdr24/Lrsam1/Rangap1/Gbp4/Dcun…
791	Whiteley_Ubqln2_KO_spine_young_male	GO:0006325	chromatin organization	232	0.404185	1.81772	2.74425896560184e-05	0.0055657	0.00486384	2121	tags=45%, list=30%, signal=32%	Setd2/Ndn/Bcl7c/Smyd3/Tspyl4/Cbx6/Dnmt1/Kmt2a/Apbb1/Brd4/Daxx/Top1/Hmg20a/Atf2/Myd88/Chd2/Usp22/Tox/Eif1/Chd3/Trrap/Kat7/Glyr1/Hdac9/Chd6/Smarcb1/Ctr9/Usp16/Smarcd3/Rnf40/Ring1/Dmap1/Grwd1/Pcid2/Smarca5/Mphosph8/Trim28/Cfdp1/Phf2/Dapk3/Hdac5/Brd8/Ddx23/Mta3/Smyd2/Rsf1/Nasp/Cbx5/Cdk9/Ep400/Dnajc2/Cenpv/Hdac1/Sphk2/Rsbn1/Glmn/Smarca4/Iws1/Brd2/Gatad2b/Mta3/Chd5/Baz1b/Pbrm1/Usp15/Trim37/Actr8/Smarcc…
792	Whiteley_Ubqln2_KO_spine_young_male	GO:0045333	cellular respiration	132	-0.602293	-2.49337	4.33353419726494e-05	0.00674086	0.00589081	1261	tags=58%, list=18%, signal=49%	Pnpt1/Ndufa7/Pdhb/Ndufb3/Coq9/Dnajc30/Ndufv1/Plec/Uqcrc1/Uqcc2/Ndufa6/Idh3g/Uqcrq/Sdhaf2/Cycs/Sod2/Ak4/Ogdhl/Mtch2/Ndufs1/Cox4i1/Pdha1/Aco2/Park7/Slc25a18/Slc25a25/Idh3a/Iscu/Ndufs4/Ogdh/Mdh2/Slc1a3/Sdha/Ndufb5/Coa6/Ndufb9/Slc25a13/Cat/Suclg1/Ndufa13/Uqcrc2/Cyc1/Idh1/Sucla2/Cs/Dld/Sirt3/Ndufa9/Slc25a23/Idh3b/Uqcrb/Sco2/Uqcrfs1/Cisd1/Ndufs6/Slc25a22/Etfb/Sdhb/Ppif/Ndufc2/Ndufv3/Cox7a2l/Ndufb4/Nduf…
793	Whiteley_Ubqln2_KO_spine_young_male	GO:0000375	RNA splicing, via transesterification reactions	187	0.425257	1.8717	4.570076965257e-05	0.00674086	0.00589081	2807	tags=61%, list=40%, signal=38%	Coil/Dazap1/Rsrc1/Snrpb2/Magoh/Snrpa1/Crnkl1/Luc7l/Cwf19l1/Wbp4/Rnf113a2/Larp7/Rbfox3/Prpf3/Srpk1/Fmr1/Prpf4/Ctnnbl1/Khdrbs2/Rbm25/Tfip11/Celf4/Nova2/Lsm6/Zmat2/Ddx23/Cwc22/Ddx39a/Dbr1/Cactin/Prpf4b/Ncbp1/Prpf6/Sf3b4/Snrpd1/Snrpd3/Srsf4/Txnl4b/Dhx38/Sf3a2/Hnrnpa3/Snrpf/Srsf3/Rbfox1/Gemin5/Snrnp70/Prpf31/Sart3/Rbm4/Ddx39b/Rbm10/Ythdc1/Smu1/Rbm17/Srsf2/U2af1/Clns1a/Snrnp200/Rbm14/Scaf11/Eif4a3/Nol3…
794	Whiteley_Ubqln2_KO_spine_young_male	GO:0000377	RNA splicing, via transesterification reactions with bulged adenosine as nucleophile	187	0.425257	1.8717	4.570076965257e-05	0.00674086	0.00589081	2807	tags=61%, list=40%, signal=38%	Coil/Dazap1/Rsrc1/Snrpb2/Magoh/Snrpa1/Crnkl1/Luc7l/Cwf19l1/Wbp4/Rnf113a2/Larp7/Rbfox3/Prpf3/Srpk1/Fmr1/Prpf4/Ctnnbl1/Khdrbs2/Rbm25/Tfip11/Celf4/Nova2/Lsm6/Zmat2/Ddx23/Cwc22/Ddx39a/Dbr1/Cactin/Prpf4b/Ncbp1/Prpf6/Sf3b4/Snrpd1/Snrpd3/Srsf4/Txnl4b/Dhx38/Sf3a2/Hnrnpa3/Snrpf/Srsf3/Rbfox1/Gemin5/Snrnp70/Prpf31/Sart3/Rbm4/Ddx39b/Rbm10/Ythdc1/Smu1/Rbm17/Srsf2/U2af1/Clns1a/Snrnp200/Rbm14/Scaf11/Eif4a3/Nol3…
795	Whiteley_Ubqln2_KO_spine_young_male	GO:0000398	mRNA splicing, via spliceosome	187	0.425257	1.8717	4.570076965257e-05	0.00674086	0.00589081	2807	tags=61%, list=40%, signal=38%	Coil/Dazap1/Rsrc1/Snrpb2/Magoh/Snrpa1/Crnkl1/Luc7l/Cwf19l1/Wbp4/Rnf113a2/Larp7/Rbfox3/Prpf3/Srpk1/Fmr1/Prpf4/Ctnnbl1/Khdrbs2/Rbm25/Tfip11/Celf4/Nova2/Lsm6/Zmat2/Ddx23/Cwc22/Ddx39a/Dbr1/Cactin/Prpf4b/Ncbp1/Prpf6/Sf3b4/Snrpd1/Snrpd3/Srsf4/Txnl4b/Dhx38/Sf3a2/Hnrnpa3/Snrpf/Srsf3/Rbfox1/Gemin5/Snrnp70/Prpf31/Sart3/Rbm4/Ddx39b/Rbm10/Ythdc1/Smu1/Rbm17/Srsf2/U2af1/Clns1a/Snrnp200/Rbm14/Scaf11/Eif4a3/Nol3…
796	Whiteley_Ubqln2_KO_spine_young_male	GO:0070647	protein modification by small protein conjugation or removal	365	0.352981	1.67157	4.07647662416099e-05	0.00674086	0.00589081	1881	tags=34%, list=27%, signal=26%	Trim32/Gnl3l/Rnf112/Fam107a/Cnot4/Cdc27/Ube2e3/Usp9x/Lrrk2/Dcun1d5/Otub2/Ubqln1/Daxx/Hmg20a/Cdc16/Cbl/Ufc1/Anapc7/Usp22/Usp48/N4bp1/Rps2/Cbfb/Rnf25/Rps3/Fbxl15/Mgrn1/Ndfip2/Fbxl17/Rnf113a2/Mkrn1/Usp16/Traf3/Trim33/Gabarap/Kcmf1/Usp29/Trim44/Mapk9/Usp19/Rnf40/Dcun1d4/Ring1/Ube2k/Josd2/Rusc1/Prkcg/Bag5/Usp34/Stx1a/Trim3/Trim28/Fbxo22/Cnot4/Anapc5/Ube2h/Ivns1abp/Peli1/Pten/Pdcd6/Ube2f/Ube2q1/Usp45/U…
797	Whiteley_Ubqln2_KO_spine_young_male	GO:0022402	cell cycle process	489	0.329597	1.60273	3.86885686120783e-05	0.00674086	0.00589081	2322	tags=43%, list=33%, signal=31%	Setd2/Rnf112/Bcl7c/Pogz/Fam107a/Acvr1/Nbn/Eml1/Cdc27/Hspa1b/Usp9x/Nudt16/Nes/Ppp2r5b/Lcmt1/Apbb1/Brd4/Tubg2/Aven/Daxx/Top1/Psme2/Atf2/Lsm14a/Cdc16/Anapc7/Gipc1/Crlf3/Rprd1b/Chd3/Trrap/Rps3/Apex1/Camk2d/Mark4/Fbxl15/Spire2/Ahctf1/Smarcb1/Fen1/Usp29/Ints3/Drg1/Mre11a/Strada/Tubgcp2/Smarcd3/Usp19/Larp7/Nat10/Ppp6c/Brox/Npat/Srpk1/Rrs1/Stk11/Nup43/Pcna/Cdc73/Mapk14/Ntmt1/Cit/Pcid2/Smarca5/Apbb2/Seh1l…
798	Whiteley_Ubqln2_KO_spine_young_male	GO:0016072	rRNA metabolic process	105	0.494872	1.99931	5.36524742987865e-05	0.00697398	0.00609452	2450	tags=65%, list=35%, signal=43%	Fbll1/Lyar/Nol8/Heatr1/Nol10/Srfbp1/Frg1/Nop10/Top1/Wdr36/Wdr75/Fbl/Exosc3/Rps16/Nol6/Pwp1/Smarcb1/Pwp2/Pes1/Rrp1/Nat10/Pelp1/Rrs1/Eri3/Mrto4/Esf1/Nhp2/Brix1/Utp18/Gar1/Lsm6/Dkc1/Ddx56/Smarca4/Wdr43/Ythdf2/Tsr1/Rpl35a/Dis3/Rpl26/Rps28/Rrp1b/Pih1d1/Rpusd2/Rps25/Spin1/Rpl11/Rpl5/Pa2g4/Mtor/Mphosph10/Ddx17/Rpl27/Ftsj3/Exosc1/Rps6/Tcof1/Rpl35/Gtf3c1/Trmt112/Exosc8/Naf1/Ebna1bp2/Wbp11/Exosc9/Sart1/Pin…
799	Whiteley_Ubqln2_KO_spine_young_male	GO:0016567	protein ubiquitination	272	0.380486	1.7439	5.37286410404473e-05	0.00697398	0.00609452	1872	tags=33%, list=27%, signal=25%	Trim32/Gnl3l/Rnf112/Fam107a/Cnot4/Cdc27/Ube2e3/Lrrk2/Ubqln1/Daxx/Cdc16/Cbl/Anapc7/N4bp1/Rps2/Cbfb/Rnf25/Rps3/Fbxl15/Mgrn1/Ndfip2/Fbxl17/Rnf113a2/Mkrn1/Traf3/Trim33/Gabarap/Kcmf1/Trim44/Mapk9/Rnf40/Ring1/Ube2k/Rusc1/Prkcg/Bag5/Trim3/Fbxo22/Cnot4/Anapc5/Ube2h/Ivns1abp/Peli1/Pten/Pdcd6/Ube2q1/Ube2l3/Ube3a/Med18/Anapc1/Wdr24/Lrsam1/Gbp4/Commd1/Tbc1d7/Cdc23/Trim37/Btrc/Trim2/Arrb1/Fbxo38/Psmd10/Itch/Z…
800	Whiteley_Ubqln2_KO_spine_young_male	GO:0006974	DNA damage response	305	0.366774	1.70079	4.99124546906951e-05	0.00697398	0.00609452	2215	tags=45%, list=31%, signal=32%	Trim32/Setd2/Bcl7c/Pogz/Nbn/Ccdc117/Nudt16l1/Dcun1d5/Otub2/Rfc1/Apbb1/Brd4/Tdp1/Atf2/Chd2/Usp22/Msh6/Trrap/Rps3/Apex1/Kat7/Smug1/Spire2/Hdac9/Smarcb1/Eepd1/Usp16/Fen1/Ttc5/Ints3/Mre11a/Dyrk1b/Smarcd3/Ccnk/Dmap1/Sfr1/Ap5z1/Stk11/Bcl2l2/Prkcg/Pcna/Fmr1/Mapk14/Mapt/Smarca5/Trim28/Smg1/Mlst8/Brd8/Pold3/Bcl2l1/Smyd2/Nek1/Cbx5/Usp45/Cdk9/Uba7/Ep400/Bid/Trp53bp1/Bax/Smarca4/Ubqln4/Spire1/Commd1/Baz1b/Pb…
801	Whiteley_Ubqln2_KO_spine_young_male	GO:0051276	chromosome organization	228	0.39362	1.76199	6.88210061340138e-05	0.00858939	0.00750623	2776	tags=53%, list=39%, signal=33%	Gnl3l/Bcl7c/Pogz/Nbn/Cdc27/Hspa1b/Nudt16/Lcmt1/Tubg2/Nop10/Top1/Lsm14a/Cdc16/Anapc7/Apex1/Smarcb1/Map2k7/Fen1/Ldb1/Drg1/Mre11a/Smarcd3/Nat10/Rrs1/Pcna/Nek7/Cit/Pcid2/Smarca5/Nhp2/Mphosph8/Seh1l/Trim28/Smg1/Kif2a/Anapc5/Gar1/Dcp2/Dkc1/Nasp/Pura/Ccsap/Eml3/Cenpv/Anapc1/Dhx36/Smarca4/Itpa/Nup107/Gtf2b/Nup62/Baz1b/Ago4/Pbrm1/Cdc23/Naa10/Ylpm1/Actr8/Smarcc1/Rad50/Ascc3/Mta2/Trappc12/Vps4b/Smarca2/Helb…
802	Whiteley_Ubqln2_KO_spine_young_male	GO:0051253	negative regulation of RNA metabolic process	391	0.34473	1.6415	7.43945173716058e-05	0.00894112	0.0078136	1556	tags=33%, list=22%, signal=27%	Ndn/Tro/Secisbp2/Nostrin/Trim66/Lyar/Cbx6/Ncoa2/Hexim2/Magee2/Zeb2/Cnot7/Bag4/Dnmt1/Magee1/Rfc1/Sap130/Apbb1/Rfx5/Rps13/Taf15/Daxx/Dusp26/Scaf4/Hmg20a/Atxn1l/Commd7/Atf2/Myd88/Crym/Scaf8/Peg3/Rtf1/Foxg1/Chd3/Cbfb/Kat7/Nr2f2/Nmnat1/Hdac9/Ppp1r13l/Foxk2/Smad3/Ctr9/Ift172/Ldb1/Gas6/Cnot2/Pbxip1/Ilf3/Larp7/Ring1/Zbtb20/Dmap1/Wdr82/Mtdh/Naca/Pcna/Fmr1/Cdc73/Ctnnbip1/Cry2/Zhx3/Pcid2/Smarca5/Apbb2/Mphos…
803	Whiteley_Ubqln2_KO_spine_young_male	GO:0044088	regulation of vacuole organization	36	-0.798097	-2.70393	8.07623688621654e-05	0.00935978	0.00817947	37	tags=6%, list=1%, signal=6%	Ralb/Ubqln2
804	Whiteley_Ubqln2_KO_spine_young_male	GO:0051726	regulation of cell cycle	412	0.341354	1.63112	8.4281063802408e-05	0.00943076	0.00824149	2322	tags=45%, list=33%, signal=32%	Trim32/Setd2/Rnf112/Bcl7c/Fam107a/Acvr1/Nbn/Adarb1/Cdc27/Hspa1b/Hexim2/Nudt16/Ppp2r5b/Lcmt1/Apbb1/Brd4/Aven/Psme2/Atf2/Stat5a/Cdc16/Anapc7/Usp22/Gipc1/Crlf3/Foxg1/Rprd1b/Trrap/Apex1/Camk2d/Mark4/Asns/Kat7/Nr2f2/Ahctf1/Smarcb1/Usp16/Fen1/Ints3/Drg1/Pes1/Mre11a/Smarcd3/Usp19/Larp7/Dmap1/Nat10/Lgmn/Cdc73/Mapk14/Madd/Nek7/Cit/Pcid2/Smarca5/Apbb2/Brinp1/Cables1/Anapc5/Fsd1/Dapk3/Camk2b/Brd8/Mta3/Bcl2l…
805	Whiteley_Ubqln2_KO_spine_young_male	GO:0006338	chromatin remodeling	177	0.425638	1.85779	9.46584236036097e-05	0.0102389	0.00894771	2121	tags=46%, list=30%, signal=33%	Setd2/Ndn/Bcl7c/Smyd3/Tspyl4/Dnmt1/Kmt2a/Apbb1/Brd4/Daxx/Top1/Atf2/Chd2/Eif1/Chd3/Kat7/Glyr1/Hdac9/Chd6/Smarcb1/Ctr9/Usp16/Smarcd3/Ring1/Dmap1/Grwd1/Pcid2/Smarca5/Mphosph8/Trim28/Cfdp1/Phf2/Ddx23/Mta3/Smyd2/Rsf1/Nasp/Cdk9/Cenpv/Hdac1/Sphk2/Glmn/Smarca4/Iws1/Brd2/Gatad2b/Mta3/Chd5/Baz1b/Pbrm1/Usp15/Trim37/Actr8/Smarcc1/Sart3/Mta2/Wac/Smarca2/Mecp2/Ythdc1/Lmnb2/Aplf/Tspyl5/Cggbp1/Pih1d1/Rnf20/Smyd5…
806	Whiteley_Ubqln2_KO_spine_young_male	GO:0060760	positive regulation of response to cytokine stimulus	18	0.798095	2.26441	0.000127331	0.0133286	0.0116478	594	tags=39%, list=8%, signal=36%	Trim32/C1qtnf4/Lsm14a/Usp29/Trim44/Gas6/Ube2k
807	Whiteley_Ubqln2_KO_spine_young_male	GO:0009060	aerobic respiration	107	-0.634483	-2.54965	0.000147478	0.0149552	0.0130693	1464	tags=67%, list=21%, signal=54%	Ndufa3/Ndufb2/Ndufv2/Acly/Mtfr1l/Akt1/Ndufa7/Pdhb/Ndufb3/Coq9/Dnajc30/Ndufv1/Uqcrc1/Uqcc2/Ndufa6/Idh3g/Uqcrq/Sdhaf2/Cycs/Ak4/Ogdhl/Mtch2/Ndufs1/Cox4i1/Pdha1/Aco2/Park7/Idh3a/Iscu/Ndufs4/Ogdh/Mdh2/Sdha/Ndufb5/Coa6/Ndufb9/Cat/Suclg1/Ndufa13/Uqcrc2/Cyc1/Idh1/Sucla2/Cs/Dld/Sirt3/Ndufa9/Slc25a23/Idh3b/Uqcrb/Uqcrfs1/Ndufs6/Sdhb/Ppif/Ndufc2/Ndufv3/Cox7a2l/Ndufb4/Ndufa5/Oxa1l/Idh2/Dhtkd1/Dlat/Cox5b/Ndufa…
808	Whiteley_Ubqln2_KO_spine_young_male	GO:0001961	positive regulation of cytokine-mediated signaling pathway	17	0.811431	2.28589	0.000156059	0.0153458	0.0134106	594	tags=41%, list=8%, signal=38%	Trim32/C1qtnf4/Lsm14a/Usp29/Trim44/Gas6/Ube2k
809	Whiteley_Ubqln2_KO_spine_young_male	GO:0034660	ncRNA metabolic process	246	0.38304	1.728	0.000163915	0.0156442	0.0136714	1685	tags=38%, list=24%, signal=30%	Trmt61a/Fbll1/Lyar/Nol8/Nudt16/Heatr1/Nol10/Srfbp1/Frg1/Adar/Nop10/Top1/Wdr36/Wdr75/Fbl/Ago2/Thumpd2/Exosc3/Rps16/Adat1/Nol6/Nolc1/Osgep/Pwp1/Tdrd7/Ago3/Rnf113a2/Smarcb1/Smad3/Pwp2/Ints3/Pes1/Rrp1/Larp7/Trmt11/Nat10/Wdr82/Pelp1/Rrs1/Eri3/Zc3h7a/Mettl2/Mrto4/Esf1/Nhp2/Ints4/Farsb/Brix1/Utp18/Lrrc47/Gar1/Lsm6/Trmt1/Smad1/Lcmt2/Elac2/Dkc1/Thumpd1/Osgep/Ncbp1/Ints5/Rars2/Wdr6/Ddx56/Smarca4/Pum1/Wdr43…
810	Whiteley_Ubqln2_KO_spine_young_male	GO:0045892	negative regulation of DNA-templated transcription	333	0.347101	1.6299	0.000178229	0.0165243	0.0144405	1504	tags=33%, list=21%, signal=27%	Ndn/Tro/Nostrin/Trim66/Lyar/Cbx6/Ncoa2/Hexim2/Magee2/Zeb2/Cnot7/Dnmt1/Magee1/Rfc1/Sap130/Apbb1/Rfx5/Daxx/Dusp26/Scaf4/Hmg20a/Atxn1l/Commd7/Atf2/Crym/Scaf8/Peg3/Rtf1/Foxg1/Chd3/Cbfb/Kat7/Nr2f2/Nmnat1/Hdac9/Ppp1r13l/Foxk2/Smad3/Ctr9/Ift172/Ldb1/Gas6/Cnot2/Pbxip1/Ilf3/Larp7/Ring1/Zbtb20/Dmap1/Wdr82/Mtdh/Naca/Pcna/Cdc73/Ctnnbip1/Cry2/Zhx3/Pcid2/Smarca5/Apbb2/Mphosph8/Irf2bp2/Trim28/Lancl2/Creb1/Rpl10…
811	Whiteley_Ubqln2_KO_spine_young_male	GO:0045806	negative regulation of endocytosis	47	-0.745702	-2.69293	0.000201228	0.0181385	0.0158511	21	tags=6%, list=0%, signal=6%	Snph/Atxn2/Ubqln2
812	Whiteley_Ubqln2_KO_spine_young_male	GO:1902680	positive regulation of RNA biosynthetic process	475	0.315866	1.53487	0.000226303	0.0198474	0.0173445	2239	tags=43%, list=32%, signal=32%	Ndn/Pogz/Smyd3/Acvr1/Med15/Lyar/Ncoa2/Gmeb1/Ebf3/Heatr1/Zeb2/Cnot7/Ppp2r5b/Olig1/Kmt2a/Rfc1/Apbb1/Brd4/Camta1/Rfx5/Daxx/Tcf20/Wdr75/Atf2/Ago2/Stat5a/Myd88/Bcas3/Scaf8/Cx3cl1/Peg3/Usp22/Crlf3/Cdh1/Rprd1b/Chd3/Cbfb/Nolc1/Trrap/Ccnt1/Apex1/Pwp1/Fgf1/Kat7/Nr2f2/Chd6/Smarcb1/Dhx33/Foxk2/Smad3/Klf13/Ctr9/Usp16/Map2k7/Ldb1/Ttc5/Trim44/Dyrk1b/Ncoa1/Mapk9/Smarcd3/Pbxip1/Ccnk/Rnf40/Ilf3/Larp7/Ilf2/Map3k12/…
813	Whiteley_Ubqln2_KO_spine_young_male	GO:0006403	RNA localization	120	0.463257	1.908	0.000240284	0.0202046	0.0176567	1732	tags=35%, list=25%, signal=27%	Peg10/Setd2/Thoc2/Fbl/Magoh/Nol6/Poldip3/Ahctf1/Nop58/Ddx25/Nup43/Fmr1/Mapt/Pcid2/Seh1l/Phax/Sidt1/Dcp2/Xpo5/Ddx39a/Dkc1/Ncbp1/Prpf6/Ybx1/Dhx36/Hnrnpa3/Nup107/Iws1/Nup62/Ckap5/Nup160/Srsf3/Ddx39b/Htt/Ythdc1/Nup153/Pih1d1/Akap8l/G3bp2/Nup155/Eif4a3/Nup210/Thoc7/Sec13
814	Whiteley_Ubqln2_KO_spine_young_male	GO:0000209	protein polyubiquitination	112	0.45515	1.85726	0.000247682	0.0202046	0.0176567	1328	tags=29%, list=19%, signal=24%	Trim32/Cdc27/Ube2e3/Cdc16/Cbl/Anapc7/Cbfb/Mgrn1/Fbxl17/Mkrn1/Traf3/Gabarap/Trim44/Rnf40/Ube2k/Rusc1/Trim3/Fbxo22/Anapc5/Ube2h/Peli1/Ube2q1/Ube2l3/Ube3a/Anapc1/Wdr24/Lrsam1/Cdc23/Btrc/Trim2/Fbxo38/Itch
815	Whiteley_Ubqln2_KO_spine_young_male	GO:1902679	negative regulation of RNA biosynthetic process	335	0.348368	1.63508	0.000249055	0.0202046	0.0176567	1504	tags=33%, list=21%, signal=27%	Ndn/Tro/Nostrin/Trim66/Lyar/Cbx6/Ncoa2/Hexim2/Magee2/Zeb2/Cnot7/Dnmt1/Magee1/Rfc1/Sap130/Apbb1/Rfx5/Daxx/Dusp26/Scaf4/Hmg20a/Atxn1l/Commd7/Atf2/Crym/Scaf8/Peg3/Rtf1/Foxg1/Chd3/Cbfb/Kat7/Nr2f2/Nmnat1/Hdac9/Ppp1r13l/Foxk2/Smad3/Ctr9/Ift172/Ldb1/Gas6/Cnot2/Pbxip1/Ilf3/Larp7/Ring1/Zbtb20/Dmap1/Wdr82/Mtdh/Naca/Pcna/Cdc73/Ctnnbip1/Cry2/Zhx3/Pcid2/Smarca5/Apbb2/Mphosph8/Irf2bp2/Trim28/Lancl2/Creb1/Rpl10…
816	Whiteley_Ubqln2_KO_spine_young_male	GO:0045893	positive regulation of DNA-templated transcription	473	0.315165	1.5286	0.000260358	0.0206064	0.0180078	2239	tags=43%, list=32%, signal=31%	Ndn/Pogz/Smyd3/Acvr1/Med15/Lyar/Ncoa2/Gmeb1/Ebf3/Heatr1/Zeb2/Cnot7/Ppp2r5b/Olig1/Kmt2a/Rfc1/Apbb1/Brd4/Camta1/Rfx5/Daxx/Tcf20/Wdr75/Atf2/Ago2/Stat5a/Myd88/Bcas3/Scaf8/Cx3cl1/Peg3/Usp22/Crlf3/Cdh1/Rprd1b/Chd3/Cbfb/Nolc1/Trrap/Ccnt1/Apex1/Pwp1/Fgf1/Kat7/Nr2f2/Chd6/Smarcb1/Dhx33/Foxk2/Smad3/Klf13/Ctr9/Usp16/Map2k7/Ldb1/Ttc5/Trim44/Dyrk1b/Ncoa1/Mapk9/Smarcd3/Pbxip1/Ccnk/Rnf40/Ilf3/Larp7/Ilf2/Map3k12/…
817	Whiteley_Ubqln2_KO_spine_young_male	GO:1901990	regulation of mitotic cell cycle phase transition	128	0.426078	1.76381	0.000277155	0.0212517	0.0185717	2247	tags=49%, list=32%, signal=34%	Bcl7c/Fam107a/Acvr1/Nbn/Lcmt1/Brd4/Aven/Psme2/Cdc16/Anapc7/Crlf3/Apex1/Camk2d/Smarcb1/Ints3/Mre11a/Smarcd3/Larp7/Cdc73/Pcid2/Anapc5/Mta3/Pten/Camk2d/Cacnb4/Bid/Rcc2/Smarca4/Mta3/Camk2d/Pbrm1/Cdc23/Ankrd17/Dgkz/Smarcc1/Rptor/Rad50/Vps4b/Wac/Smarca2/Mecp2/Kcnh5/Rpl26/Cul4a/Taok2/Psme3/Brsk1/Smarcd1/Tmod3/Hecw2/Ik/Eif4g1/Plcb1/Arid1a/Usp47/Ube2e2/Vps4a/Fbxo31/Gigyf2/Actl6b/Rrm1/Klhl22/Brd7/Apc/Plrg1…
818	Whiteley_Ubqln2_KO_spine_young_male	GO:0006281	DNA repair	193	0.397745	1.75968	0.000281609	0.0212517	0.0185717	2158	tags=47%, list=31%, signal=34%	Setd2/Bcl7c/Pogz/Nbn/Ccdc117/Nudt16l1/Otub2/Rfc1/Apbb1/Tdp1/Usp22/Msh6/Trrap/Rps3/Apex1/Kat7/Smug1/Spire2/Hdac9/Smarcb1/Eepd1/Fen1/Ttc5/Ints3/Mre11a/Dyrk1b/Smarcd3/Dmap1/Sfr1/Ap5z1/Prkcg/Pcna/Fmr1/Smarca5/Trim28/Smg1/Brd8/Pold3/Usp45/Cdk9/Ep400/Trp53bp1/Smarca4/Ubqln4/Spire1/Commd1/Pbrm1/Actr8/Smarcc1/Rad50/Ascc3/Smarca2/Parg/Helb/Kin/Zmynd8/Aplf/Cul4a/Ercc1/Pold1/Xab2/Chd4/Cdc5l/Nipbl/Smarcd1/Ta…
819	Whiteley_Ubqln2_KO_spine_young_male	GO:0010564	regulation of cell cycle process	280	0.359988	1.65863	0.000294635	0.0217294	0.0189892	2322	tags=47%, list=33%, signal=33%	Setd2/Bcl7c/Fam107a/Acvr1/Nbn/Cdc27/Hspa1b/Nudt16/Ppp2r5b/Lcmt1/Apbb1/Brd4/Aven/Psme2/Atf2/Cdc16/Anapc7/Gipc1/Crlf3/Rprd1b/Trrap/Apex1/Camk2d/Mark4/Ahctf1/Smarcb1/Fen1/Ints3/Drg1/Mre11a/Smarcd3/Usp19/Larp7/Nat10/Cdc73/Mapk14/Cit/Pcid2/Smarca5/Apbb2/Anapc5/Fsd1/Camk2b/Mta3/Bcl2l1/Pten/Nek1/Camk2d/Cacnb4/Ccsap/Bid/Eml3/Trp53bp1/Cenpv/Anapc1/Eif4g3/Ilkap/Rcc2/Smarca4/Pum1/Mta3/Nup62/Pik3c3/Baz1b/Met…
820	Whiteley_Ubqln2_KO_spine_young_male	GO:0030512	negative regulation of transforming growth factor beta receptor signaling pathway	28	0.649405	2.08256	0.000322822	0.023279	0.0203434	283	tags=11%, list=4%, signal=10%	Peg10/Sap130/Htra1
821	Whiteley_Ubqln2_KO_spine_young_male	GO:0000278	mitotic cell cycle	374	0.330034	1.56702	0.000364265	0.0256965	0.0224561	2304	tags=40%, list=33%, signal=29%	Setd2/Bcl7c/Fam107a/Acvr1/Nbn/Eml1/Cdc27/Hspa1b/Tuba1c/Nes/Lcmt1/Brd4/Tubg2/Aven/Daxx/Psme2/Atf2/Stat5a/Lsm14a/Cdc16/Anapc7/Usp22/Crlf3/Foxg1/Trrap/Apex1/Camk2d/Asns/Tuba8/Fbxl15/Smarcb1/Usp29/Ints3/Drg1/Mre11a/Tubgcp2/Smarcd3/Larp7/Ppp6c/Brox/Lgmn/Npat/Rrs1/Pcna/Cdc73/Nek7/Cit/Pcid2/Smarca5/Seh1l/Brinp1/Exoc6/Cables1/Kif2a/Anapc5/Fsd1/Dapk3/Camk2b/Rtkn/Mta3/Pten/Nasp/Camk2d/Cacnb4/Ccsap/Bid/Eml3…
822	Whiteley_Ubqln2_KO_spine_young_male	GO:0051028	mRNA transport	78	0.501264	1.91439	0.000425791	0.0293977	0.0256905	1732	tags=36%, list=25%, signal=28%	Peg10/Setd2/Thoc2/Magoh/Poldip3/Ahctf1/Ddx25/Nup43/Fmr1/Mapt/Pcid2/Seh1l/Ddx39a/Ncbp1/Hnrnpa3/Nup107/Iws1/Nup62/Nup160/Srsf3/Ddx39b/Htt/Ythdc1/Akap8l/G3bp2/Nup155/Eif4a3/Nup210/Thoc7/Sec13
823	Whiteley_Ubqln2_KO_spine_young_male	GO:1903047	mitotic cell cycle process	313	0.345624	1.60932	0.000477521	0.0322824	0.0282114	2304	tags=41%, list=33%, signal=29%	Setd2/Bcl7c/Fam107a/Acvr1/Nbn/Eml1/Cdc27/Hspa1b/Nes/Lcmt1/Brd4/Tubg2/Aven/Daxx/Psme2/Atf2/Lsm14a/Cdc16/Anapc7/Crlf3/Trrap/Apex1/Camk2d/Fbxl15/Smarcb1/Usp29/Ints3/Drg1/Mre11a/Smarcd3/Larp7/Ppp6c/Brox/Npat/Rrs1/Pcna/Cdc73/Cit/Pcid2/Smarca5/Seh1l/Exoc6/Cables1/Kif2a/Anapc5/Fsd1/Camk2b/Rtkn/Mta3/Pten/Nasp/Camk2d/Cacnb4/Ccsap/Bid/Eml3/Anapc1/Rcc2/Smarca4/Mta3/Nup62/Baz1b/Ckap5/Camk2d/Pbrm1/Cdc23/Ankrd…
824	Whiteley_Ubqln2_KO_spine_young_male	GO:0000122	negative regulation of transcription by RNA polymerase II	246	0.367147	1.6563	0.000571062	0.0378183	0.0330492	1554	tags=35%, list=22%, signal=29%	Ndn/Tro/Lyar/Cbx6/Ncoa2/Hexim2/Magee2/Zeb2/Dnmt1/Magee1/Rfc1/Sap130/Apbb1/Rfx5/Daxx/Dusp26/Scaf4/Hmg20a/Atxn1l/Atf2/Crym/Scaf8/Peg3/Rtf1/Foxg1/Chd3/Cbfb/Nr2f2/Hdac9/Ppp1r13l/Smad3/Ctr9/Ift172/Ldb1/Cnot2/Larp7/Zbtb20/Dmap1/Mtdh/Naca/Pcna/Cdc73/Ctnnbip1/Cry2/Zhx3/Pcid2/Apbb2/Irf2bp2/Trim28/Rpl10/Hdac5/Nr2c2/Myef2/Mapk10/Phf14/Mta3/Smyd2/Dr1/Pura/Dnajb4/Cbx5/Pcbp3/Dnajb5/Ppid/Ybx1/Sdcbp/Tle1/Hdac1/S…
825	Whiteley_Ubqln2_KO_spine_young_male	GO:0042274	ribosomal small subunit biogenesis	48	0.53323	1.88824	0.000646833	0.0419795	0.0366857	1745	tags=50%, list=25%, signal=38%	Heatr1/Nol10/Srfbp1/Rps13/Wdr36/Wdr75/Fbl/Rps16/Nol6/Pwp2/Rps5/Nop58/Nat10/Rrs1/Nop56/Utp18/Lsm6/Dnttip2/Wdr43/Tsr1/Rps28/Rps25/Mphosph10/Surf6
826	Whiteley_Ubqln2_KO_spine_young_male	GO:0098813	nuclear chromosome segregation	117	0.434388	1.77954	0.000679596	0.043241	0.0377881	2865	tags=59%, list=41%, signal=36%	Bcl7c/Cdc27/Hspa1b/Lcmt1/Tubg2/Lsm14a/Cdc16/Anapc7/Smarcb1/Drg1/Mre11a/Smarcd3/Rrs1/Cit/Pcid2/Smarca5/Seh1l/Kif2a/Anapc5/Pten/Ccsap/Eml3/Anapc1/Ttl/Rcc2/Smarca4/Nup62/Baz1b/Ago4/Pbrm1/Cdc23/Smarcc1/Trappc12/Vps4b/Smarca2/Ppp2r1a/Kif3b/Akap8l/Chmp2a/Nipbl/Smarcd1/Clasp1/Hecw2/Ik/Arid1a/Smc1a/Vps4a/Actl6b/Chmp7/Klhl22/Eml4/Brd7/Lats1/Map1s/Apc/Cit/Becn1/Dis3l2/Numa1/Dpf2/Kif11/Cul3/Kif2a/Ran/Cpeb1/…
827	Whiteley_Ubqln2_KO_hippo_young_male	GO:0032436	positive regulation of proteasomal ubiquitin-dependent protein catabolic process	39	-0.820216	-2.81164	1.24757268455534e-06	0.00379013	0.00354442	256	tags=18%, list=4%, signal=17%	Sirt2/Dnajb2/Sgta/Bcap31/Axin1/Ubqln1/Ubqln2
828	Whiteley_Ubqln2_KO_hippo_young_male	GO:2000060	positive regulation of ubiquitin-dependent protein catabolic process	46	-0.791892	-2.81393	3.55979389745285e-06	0.00505961	0.00473161	256	tags=15%, list=4%, signal=14%	Sirt2/Dnajb2/Sgta/Bcap31/Axin1/Ubqln1/Ubqln2
829	Whiteley_Ubqln2_KO_hippo_young_male	GO:2000058	regulation of ubiquitin-dependent protein catabolic process	83	-0.659617	-2.60199	6.66177078396731e-06	0.00505961	0.00473161	256	tags=11%, list=4%, signal=10%	Sirt2/Dnajb2/Svip/Sgta/Bcap31/Axin1/Desi1/Ubqln1/Ubqln2
830	Whiteley_Ubqln2_KO_hippo_young_male	GO:0009101	glycoprotein biosynthetic process	63	0.588677	2.01174	5.76649324522627e-06	0.00505961	0.00473161	923	tags=41%, list=15%, signal=35%	Serpina1b/Serpina1a/Abca7/Trak2/Acot8/Extl3/Gfpt1/Phlda1/Trex1/Galnt1/B3gat3/Chp1/Psen1/Ube2j1/Tnip1/Alg9/Ncstn/Xxylt1/Gmppb/Dad1/Tusc3/Pmm2/Ago2/Stt3b/Slc4a10/Npc1
831	Whiteley_Ubqln2_KO_hippo_young_male	GO:1905898	positive regulation of response to endoplasmic reticulum stress	16	-0.87244	-2.43814	1.04305565778213e-05	0.00633761	0.00592675	177	tags=31%, list=3%, signal=30%	Atxn3/Sgta/Bcap31/Ubqln1/Ubqln2
832	Whiteley_Ubqln2_KO_hippo_young_male	GO:2000369	regulation of clathrin-dependent endocytosis	16	-0.86283	-2.41129	1.43313408910974e-05	0.00725644	0.00678602	2	tags=18%, list=0%, signal=18%	Sh3gl3/Dnajc6/Ubqln2
833	Whiteley_Ubqln2_KO_hippo_young_male	GO:0009100	glycoprotein metabolic process	83	0.536438	1.92057	2.14570811000767e-05	0.00931237	0.00870867	1251	tags=45%, list=21%, signal=36%	Serpina1b/Serpina1a/Abca7/Gnptab/Trak2/Acot8/Extl3/Gfpt1/Phlda1/Trex1/Man2a2/Galnt1/B3gat3/Chp1/Psen1/Ube2j1/Tnip1/Alg9/Ncstn/Xxylt1/Gmppb/Dad1/Ids/Tusc3/Pmm2/Ago2/Stt3b/Slc4a10/Npc1/Tm9sf2/Prkcsh/Hexa/Gpc1/Tmtc3/Eogt/Dpm1/Manba
834	Whiteley_Ubqln2_KO_hippo_young_male	GO:1901800	positive regulation of proteasomal protein catabolic process	49	-0.760235	-2.74794	3.2916717083474e-05	0.0125001	0.0116898	304	tags=16%, list=5%, signal=15%	Atxn3/Sirt2/Dnajb2/Sgta/Bcap31/Axin1/Ubqln1/Ubqln2
835	Whiteley_Ubqln2_KO_hippo_young_male	GO:1903052	positive regulation of proteolysis involved in protein catabolic process	56	-0.735592	-2.73873	4.44779181007763e-05	0.0138684	0.0129694	304	tags=14%, list=5%, signal=13%	Atxn3/Sirt2/Dnajb2/Sgta/Bcap31/Axin1/Ubqln1/Ubqln2
836	Whiteley_Ubqln2_KO_hippo_young_male	GO:0032434	regulation of proteasomal ubiquitin-dependent protein catabolic process	71	-0.690496	-2.6485	4.5649812477917e-05	0.0138684	0.0129694	256	tags=12%, list=4%, signal=12%	Sirt2/Dnajb2/Svip/Sgta/Bcap31/Axin1/Desi1/Ubqln1/Ubqln2
837	Whiteley_Ubqln2_KO_hippo_young_male	GO:0061136	regulation of proteasomal protein catabolic process	102	-0.596572	-2.38775	0.000107258	0.0296227	0.0277023	304	tags=11%, list=5%, signal=10%	Atxn3/Gpx1/Sirt2/Dnajb2/Svip/Sgta/Bcap31/Axin1/Desi1/Ubqln1/Ubqln2
838	Whiteley_Ubqln2_KO_hippo_young_male	GO:1903050	regulation of proteolysis involved in protein catabolic process	115	-0.572168	-2.31931	0.000125201	0.0313862	0.0293515	304	tags=9%, list=5%, signal=9%	Atxn3/Gpx1/Sirt2/Dnajb2/Svip/Sgta/Bcap31/Axin1/Desi1/Ubqln1/Ubqln2
839	Whiteley_Ubqln2_KO_hippo_young_male	GO:0045666	positive regulation of neuron differentiation	37	0.621327	1.94036	0.000134305	0.0313862	0.0293515	703	tags=21%, list=12%, signal=19%	Trim32/Bdnf/Rnf112/Pcp4/Brinp1/Brinp2/Rhoa/Gprc5b
840	Whiteley_Ubqln2_KO_hippo_young_male	GO:0036503	ERAD pathway	54	-0.693978	-2.54921	0.000164015	0.0344125	0.0321816	214	tags=15%, list=4%, signal=14%	Atxn3/Dnajb2/Svip/Rnf5/Sgta/Bcap31/Ubqln1/Ubqln2
841	Whiteley_Ubqln2_KO_hippo_young_male	GO:0048261	negative regulation of receptor-mediated endocytosis	19	-0.814991	-2.35454	0.000175368	0.0344125	0.0321816	2	tags=14%, list=0%, signal=14%	Sh3gl3/Ankrd13a/Ubqln2
842	Whiteley_Ubqln2_KO_hippo_young_male	GO:0050764	regulation of phagocytosis	41	0.60211	1.94502	0.000181238	0.0344125	0.0321816	601	tags=25%, list=10%, signal=23%	Apoa1/Abca7/Ahsg/Cnn2/Ano6/Syt11/Letmd1/Mertk/Lman2/Cd47/Myh9
843	Whiteley_Ubqln2_KO_hippo_young_male	GO:0006486	protein glycosylation	44	0.585639	1.89723	0.000236894	0.0396762	0.0371041	1534	tags=59%, list=25%, signal=44%	Serpina1b/Serpina1a/Trak2/Extl3/Gfpt1/Galnt1/Chp1/Psen1/Ube2j1/Alg9/Xxylt1/Gmppb/Dad1/Tusc3/Pmm2/Stt3b/Slc4a10/Npc1/Tmtc3/Eogt/Dpm1/Golga2/Rpn1/Uggt1/Entpd5/Ddost
844	Whiteley_Ubqln2_KO_hippo_young_male	GO:0043413	macromolecule glycosylation	44	0.585639	1.89723	0.000236894	0.0396762	0.0371041	1534	tags=59%, list=25%, signal=44%	Serpina1b/Serpina1a/Trak2/Extl3/Gfpt1/Galnt1/Chp1/Psen1/Ube2j1/Alg9/Xxylt1/Gmppb/Dad1/Tusc3/Pmm2/Stt3b/Slc4a10/Npc1/Tmtc3/Eogt/Dpm1/Golga2/Rpn1/Uggt1/Entpd5/Ddost
845	Whiteley_Ubqln2_KO_hippo_young_male	GO:0051962	positive regulation of nervous system development	203	0.39669	1.582	0.00024814	0.0396762	0.0371041	1317	tags=26%, list=22%, signal=21%	Trim32/Bdnf/Rnf112/Zeb2/Slit2/Slitrk3/Cdh4/Lrp8/Ache/Flrt3/Vim/Trpv2/Clstn2/Trak1/Ankrd27/Hapln3/Srf/Zfyve27/Mag/Dhx36/Lingo2/Fn1/Gfap/Grid2/Islr2/Smarcd3/Clstn3/Sox10/Tbc1d24/Eif4g2/Atxn1/Nrp1/Pik3r1/Tenm4/Rab21/Plxnd1/Mfn1/Reln/Akap5/Clstn1/Stk25/Cux1/Flrt2/Slc7a5/Sema4a/Numbl/Camk2b/Dnm1l/Braf/Cyfip1/Tpbg/Kdm1a/Hapln4/Fxn/Golga2
846	Whiteley_Ubqln2_KO_hippo_young_male	GO:0070085	glycosylation	54	0.548638	1.83795	0.00030009	0.0455837	0.0426286	1534	tags=56%, list=25%, signal=42%	Serpina1b/Serpina1a/Trak2/Extl3/Gfpt1/Cog8/Galnt1/Chp1/Psen1/Ube2j1/Alg9/Xxylt1/Gmppb/Dad1/Tusc3/Pmm2/Cog1/Stt3b/Grm7/Slc4a10/Npc1/Tmtc3/Eogt/Cog4/Dpm1/Golga2/Rpn1/Uggt1/Entpd5/Ddost
847	Whiteley_Ubqln2_KI_hippo_young_male	GO:0016054	organic acid catabolic process	140	-0.635047	-2.68096	1e-12	2.96272727272727e-10	2.65071770334928e-10	1433	tags=62%, list=20%, signal=50%	Gad2/Shmt2/Acot8/Akt2/Gnpda2/Ilvbl/Amdhd2/Auh/Lipe/Aldh1l2/Echdc1/Blmh/Crat/Ldhc/Acadsb/Acsf3/Acaa1a/Ddah1/Hexb/Faah/Acadm/Slc27a2/Mlycd/Acat1/Etfb/Hsd17b10/Sardh/Cryl1/Scly/Ahcy/Asrgl1/Gcdh/Dbi/Gstz1/Aldh5a1/Mccc2/Slc25a44/Slc16a3/Prodh/Ehhadh/Gls/Acot2/Dbt/Ldha/Etfdh/Bckdha/Hadha/Hsd17b4/Lonp2/Eci2/Tha1/Acad8/Hexa/Etfa/Gad1/Phyh/Hadhb/Acaa2/Ids/Aldh1l1/Hibch/Acox1/Cpt2/Crot/Abhd3/Hadh/Thnsl2/Iv…
848	Whiteley_Ubqln2_KI_hippo_young_male	GO:0046395	carboxylic acid catabolic process	140	-0.635047	-2.68096	1e-12	2.96272727272727e-10	2.65071770334928e-10	1433	tags=62%, list=20%, signal=50%	Gad2/Shmt2/Acot8/Akt2/Gnpda2/Ilvbl/Amdhd2/Auh/Lipe/Aldh1l2/Echdc1/Blmh/Crat/Ldhc/Acadsb/Acsf3/Acaa1a/Ddah1/Hexb/Faah/Acadm/Slc27a2/Mlycd/Acat1/Etfb/Hsd17b10/Sardh/Cryl1/Scly/Ahcy/Asrgl1/Gcdh/Dbi/Gstz1/Aldh5a1/Mccc2/Slc25a44/Slc16a3/Prodh/Ehhadh/Gls/Acot2/Dbt/Ldha/Etfdh/Bckdha/Hadha/Hsd17b4/Lonp2/Eci2/Tha1/Acad8/Hexa/Etfa/Gad1/Phyh/Hadhb/Acaa2/Ids/Aldh1l1/Hibch/Acox1/Cpt2/Crot/Abhd3/Hadh/Thnsl2/Iv…
849	Whiteley_Ubqln2_KI_hippo_young_male	GO:0072329	monocarboxylic acid catabolic process	80	-0.685881	-2.65776	1e-12	2.96272727272727e-10	2.65071770334928e-10	1398	tags=65%, list=20%, signal=53%	Acot8/Akt2/Ilvbl/Auh/Lipe/Aldh1l2/Echdc1/Crat/Ldhc/Acaa1a/Hexb/Faah/Acadm/Slc27a2/Mlycd/Acat1/Etfb/Hsd17b10/Cryl1/Gcdh/Dbi/Slc16a3/Ehhadh/Acot2/Ldha/Etfdh/Hadha/Hsd17b4/Lonp2/Eci2/Hexa/Etfa/Phyh/Hadhb/Acaa2/Ids/Acox1/Cpt2/Crot/Abhd3/Hadh/Ivd/Acad10/Pex13/Acadl/Acads/Hao2/Abcd3/Decr1/Pon3/Cpt1a/Eci1
850	Whiteley_Ubqln2_KI_hippo_young_male	GO:0034440	lipid oxidation	64	-0.714851	-2.64594	1e-12	2.96272727272727e-10	2.65071770334928e-10	1393	tags=70%, list=20%, signal=57%	Akt2/Ilvbl/Auh/Aldh1l2/Echdc1/Crat/Acaa1a/Mapk14/Adh5/Acadm/Slc27a2/Mlycd/Acat1/Etfb/Hsd17b10/Gcdh/Dbi/Fabp3/Ehhadh/Etfdh/Hadha/Hsd17b4/Lonp2/Eci2/Etfa/Phyh/Hadhb/Acaa2/Acox1/Cpt2/Crot/Hadh/Ivd/Acad10/Pex13/Acadl/Acads/Hao2/Abcd3/Decr1/Aloxe3/Cpt1a/Pla2g7/Eci1/Adipor1
851	Whiteley_Ubqln2_KI_hippo_young_male	GO:0044282	small molecule catabolic process	195	-0.565558	-2.49504	1e-12	2.96272727272727e-10	2.65071770334928e-10	1433	tags=50%, list=20%, signal=41%	Gad2/Shmt2/Acot8/Akt2/Cyp46a1/Gnpda2/Aldh1a7/Ilvbl/Amdhd2/Auh/Lipe/Aldh1l2/Echdc1/Blmh/Glyctk/Crat/Ldhc/Acadsb/Acsf3/Acaa1a/Nudt5/Ddah1/Adh5/Hexb/Faah/Acadm/Gda/Slc27a2/Mlycd/Acat1/Etfb/Hsd17b10/Gale/Sardh/Cryl1/Scly/Ahcy/Asrgl1/Gcdh/Dbi/Gstz1/Aldh5a1/Mccc2/Slc25a44/Slc16a3/Pnkd/Prodh/Ehhadh/Gls/Acot2/Dbt/Ldha/Etfdh/Bckdha/Hadha/Hsd17b4/Lonp2/Eci2/Tha1/Acad8/Hexa/Etfa/Gad1/Hk1/Phyh/Hadhb/Acaa2/Id…
852	Whiteley_Ubqln2_KI_hippo_young_male	GO:0044242	cellular lipid catabolic process	116	-0.600815	-2.46327	1e-12	2.96272727272727e-10	2.65071770334928e-10	1398	tags=53%, list=20%, signal=43%	Acot8/Akt2/Ilvbl/Auh/Lipe/Aldh1l2/Echdc1/Plbd2/Crat/Asah2/Acaa1a/Hexb/Faah/Acadm/Slc27a2/Asah1/Pld2/Naglu/Mlycd/Acat1/Etfb/Hsd17b10/Enpp2/Gcdh/Dbi/Smpd1/Smpdl3a/Pla2g15/Napepld/Ehhadh/Acot2/Etfdh/Hadha/Hsd17b4/Lonp2/Eci2/Naga/Hexa/Etfa/Phyh/Hadhb/Acaa2/Gm2a/Acox1/Cpt2/Crot/Abhd3/Hadh/Ivd/Acad10/Pex13/Acadl/Acads/Prdx6/Hao2/Abcd3/Decr1/Gla/Cpt1a/Pla2g7/Eci1
853	Whiteley_Ubqln2_KI_hippo_young_male	GO:0045333	cellular respiration	136	-0.582096	-2.43785	1e-12	2.96272727272727e-10	2.65071770334928e-10	1137	tags=47%, list=16%, signal=41%	Ndufv3/Coq7/Mdh2/Pnpt1/Ndufs2/Mrps36/Ndufb9/Suclg2/Cox7a2l/Fxn/Suclg1/Aco2/Ndufb7/Etfb/Flcn/Cyc1/Slc25a18/Ndufa10/Dlst/Slc25a22/Cox5b/Ndufb5/Uqcrc2/Uqcrfs1/Uqcrb/Dlat/Ndufa5/Sucla2/Slc25a25/Uqcrh/Ndufb10/Sdhb/Cisd1/Ndufa8/Cat/Ndufa12/Uqcrq/Sod2/Ak4/Idh2/Ndufc2/Ndufs7/Etfa/Cox4i1/Slc25a33/Ogdh/Acly/Slc25a12/Ndufa13/Slc25a23/Cox7a1/Ndufa1/Chchd5/Slc1a3/Ndufb11/Ndufb4/Ndufb8/Ndufb6/Cox7a2/Mtch2/Sco2…
854	Whiteley_Ubqln2_KI_hippo_young_male	GO:0019752	carboxylic acid metabolic process	446	-0.453798	-2.19744	1e-12	2.96272727272727e-10	2.65071770334928e-10	1398	tags=39%, list=20%, signal=33%	Acot8/Akt2/Gnpda2/Ilvbl/Amdhd2/Gk/Mthfd1/Aco1/Acy1/Auh/Comt/Dars2/Lipe/Aldh1l2/Echdc1/Cars2/Blmh/Slc27a1/Vdac1/Ephx1/Pdk1/Crat/Asah2/Ldhc/Pdxdc1/Acadsb/Acsf3/Acaa1a/Mdh2/Mapk14/Hk2/Ddah1/Mrps36/Prkar2b/Acot11/Pars2/Suclg2/Gsto1/Adh5/Hexb/Ldhb/Srr/Faah/Acadm/Hars2/Yars2/Slc27a2/Suclg1/Aco2/Acbd5/Asah1/Gstp1/Lta4h/Mlycd/Acat1/Lypla1/Etfb/Flcn/Acsbg1/Cyp2j9/Hsd17b10/Gale/Dlst/Sardh/Cryl1/Ass1/Fads2/…
855	Whiteley_Ubqln2_KI_hippo_young_male	GO:0006082	organic acid metabolic process	453	-0.452528	-2.19059	1e-12	2.96272727272727e-10	2.65071770334928e-10	1398	tags=39%, list=20%, signal=33%	Acot8/Akt2/Gnpda2/Ilvbl/Amdhd2/Gk/Mthfd1/Aco1/Acy1/Auh/Comt/Dars2/Lipe/Aldh1l2/Echdc1/Cars2/Blmh/Slc27a1/Vdac1/Ephx1/Pdk1/Crat/Asah2/Ldhc/Pdxdc1/Acadsb/Acsf3/Acaa1a/Mdh2/Mapk14/Hk2/Ddah1/Mrps36/Prkar2b/Acot11/Pars2/Suclg2/Gsto1/Adh5/Hexb/Ldhb/Srr/Faah/Acadm/Hars2/Yars2/Slc27a2/Suclg1/Aco2/Acbd5/Asah1/Gstp1/Lta4h/Mlycd/Ppa2/Acat1/Lypla1/Etfb/Flcn/Acsbg1/Cyp2j9/Hsd17b10/Gale/Dlst/Sardh/Cryl1/Ass1/F…
856	Whiteley_Ubqln2_KI_hippo_young_male	GO:0032787	monocarboxylic acid metabolic process	293	-0.469852	-2.1855	1e-12	2.96272727272727e-10	2.65071770334928e-10	1184	tags=37%, list=17%, signal=32%	Ephx1/Pdk1/Crat/Asah2/Ldhc/Acadsb/Acsf3/Acaa1a/Mapk14/Hk2/Prkar2b/Acot11/Adh5/Hexb/Ldhb/Srr/Faah/Acadm/Slc27a2/Acbd5/Asah1/Gstp1/Mlycd/Acat1/Lypla1/Etfb/Flcn/Acsbg1/Cyp2j9/Hsd17b10/Gale/Cryl1/Fads2/Gcdh/Acot9/Tecr/Dbi/Dlat/Mcat/Elovl4/Aldh5a1/Fabp3/Pla2g15/Acsl3/Slc16a3/Pnkd/Gstm4/Ech1/Ehhadh/Oxsm/Cyp2d22/Acot2/Ldha/Etfdh/Mrs2/Hadha/Idh2/Pdk2/Hsd17b4/Lonp2/Eci2/Kit/Hexa/Fads1/Etfa/Acot1/Gad1/Acsf…
857	Whiteley_Ubqln2_KI_hippo_young_male	GO:0043436	oxoacid metabolic process	451	-0.451431	-2.18511	1e-12	2.96272727272727e-10	2.65071770334928e-10	1398	tags=39%, list=20%, signal=33%	Acot8/Akt2/Gnpda2/Ilvbl/Amdhd2/Gk/Mthfd1/Aco1/Acy1/Auh/Comt/Dars2/Lipe/Aldh1l2/Echdc1/Cars2/Blmh/Slc27a1/Vdac1/Ephx1/Pdk1/Crat/Asah2/Ldhc/Pdxdc1/Acadsb/Acsf3/Acaa1a/Mdh2/Mapk14/Hk2/Ddah1/Mrps36/Prkar2b/Acot11/Pars2/Suclg2/Gsto1/Adh5/Hexb/Ldhb/Srr/Faah/Acadm/Hars2/Yars2/Slc27a2/Suclg1/Aco2/Acbd5/Asah1/Gstp1/Lta4h/Mlycd/Ppa2/Acat1/Lypla1/Etfb/Flcn/Acsbg1/Cyp2j9/Hsd17b10/Gale/Dlst/Sardh/Cryl1/Ass1/F…
858	Whiteley_Ubqln2_KI_hippo_young_male	GO:0009062	fatty acid catabolic process	65	-0.703652	-2.61654	1.75506888005287e-12	4.76647456674358e-10	4.26450947170741e-10	1398	tags=68%, list=20%, signal=55%	Acot8/Akt2/Ilvbl/Auh/Lipe/Aldh1l2/Echdc1/Crat/Acaa1a/Faah/Acadm/Slc27a2/Mlycd/Acat1/Etfb/Hsd17b10/Gcdh/Dbi/Ehhadh/Acot2/Etfdh/Hadha/Hsd17b4/Lonp2/Eci2/Etfa/Phyh/Hadhb/Acaa2/Acox1/Cpt2/Crot/Abhd3/Hadh/Ivd/Acad10/Pex13/Acadl/Acads/Hao2/Abcd3/Decr1/Cpt1a/Eci1
859	Whiteley_Ubqln2_KI_hippo_young_male	GO:0019395	fatty acid oxidation	62	-0.70714	-2.62029	2.31116543524896e-12	5.79391396421259e-10	5.1837475754167e-10	1393	tags=69%, list=20%, signal=56%	Akt2/Ilvbl/Auh/Aldh1l2/Echdc1/Crat/Acaa1a/Mapk14/Adh5/Acadm/Slc27a2/Mlycd/Acat1/Etfb/Hsd17b10/Gcdh/Dbi/Fabp3/Ehhadh/Etfdh/Hadha/Hsd17b4/Lonp2/Eci2/Etfa/Phyh/Hadhb/Acaa2/Acox1/Cpt2/Crot/Hadh/Ivd/Acad10/Pex13/Acadl/Acads/Hao2/Abcd3/Decr1/Cpt1a/Eci1/Adipor1
860	Whiteley_Ubqln2_KI_hippo_young_male	GO:0007005	mitochondrion organization	324	-0.438625	-2.06447	5.15083492715768e-12	1.19904078768621e-09	1.07276787580652e-09	1547	tags=40%, list=22%, signal=33%	Htra2/Taco1/Supv3l1/Map1lc3b/Gsk3a/Myh14/Synj2bp/Yme1l1/Bcl2l2/Ndufs8/Pisd/Ndufa2/Mfn1/Marcks/Dnajc11/Atg7/Vat1/Ulk3/Mief1/Gabarapl2/Pid1/Gdap1/Bcs1l/Fkbp8/Armcx3/Vdac1/Fbxl4/Smim20/Coq7/Cdk5/Rrm2b/Pnpt1/Hk2/Ndufs2/Ndufb9/Tomm20/Rhot1/Prdx3/Erbb4/Aifm1/Mtx1/Cox7a2l/Mtch1/Fxn/Tomm22/Hap1/Armc1/Slc25a4/Lonp1/Snx7/Opa1/Endog/Atg12/Ndufb7/Tomm40/Flcn/Slc25a5/Pet100/Timm17a/Spg7/Hsd17b10/Nol3/Ndufa10/…
861	Whiteley_Ubqln2_KI_hippo_young_male	GO:0006119	oxidative phosphorylation	80	-0.645431	-2.50102	7.53536356041879e-12	1.63718332289365e-09	1.46476891665684e-09	1137	tags=51%, list=16%, signal=43%	Ndufv3/Coq7/Ndufs2/Ndufb9/Cox7a2l/Fxn/Ndufb7/Cyc1/Ndufa10/Cox5b/Ndufb5/Uqcrc2/Uqcrfs1/Uqcrb/Ndufa5/Uqcrh/Ndufb10/Sdhb/Ndufa8/Ndufa12/Uqcrq/Ak4/Ndufc2/Ndufs7/Cox4i1/Slc25a33/Ndufa13/Slc25a23/Cox7a1/Ndufa1/Ndufb11/Ndufb4/Ndufb8/Ndufb6/Cox7a2/Mtch2/Ndufa3/Chchd10/Uqcr10/Ndufb2/Ndufb3
862	Whiteley_Ubqln2_KI_hippo_young_male	GO:0044255	cellular lipid metabolic process	402	-0.412261	-1.99297	1.05790899478489e-11	2.15482838375247e-09	1.92789994444351e-09	1275	tags=34%, list=18%, signal=30%	Aldh1l2/Gde1/Echdc1/Rdh13/Cept1/Impa1/Slc27a1/Acp6/Plbd2/Ephx1/Pdk1/Crat/Serac1/Chp1/Asah2/Vapa/Acadsb/Acsf3/Acaa1a/Mapk14/Sccpdh/Lss/Prkar2b/Acot11/Rdh11/Sptlc1/Tamm41/Erbb4/Adh5/Dpm1/Hexb/Faah/Itpkb/Acadm/Slc27a2/Acbd5/Asah1/Pld2/Naglu/Gstp1/Fdps/Mlycd/Acat1/Lypla1/Etfb/St8sia5/Acsbg1/Cyp2j9/Hsd17b10/Capn2/Cryl1/Enpp2/Fads2/Mtmr6/Gcdh/Acot9/Tecr/Agpat3/Sacm1l/Dbi/Mcat/Smpd1/Elovl4/Smpdl3a/Fabp3…
863	Whiteley_Ubqln2_KI_hippo_young_male	GO:0006631	fatty acid metabolic process	187	-0.507175	-2.23206	2.63022438006263e-11	5.04229485566125e-09	4.51128268283188e-09	1398	tags=47%, list=20%, signal=39%	Acot8/Akt2/Ilvbl/Gk/Auh/Lipe/Aldh1l2/Echdc1/Slc27a1/Ephx1/Pdk1/Crat/Asah2/Acadsb/Acsf3/Acaa1a/Mapk14/Prkar2b/Acot11/Adh5/Faah/Acadm/Slc27a2/Acbd5/Asah1/Gstp1/Mlycd/Acat1/Lypla1/Etfb/Acsbg1/Cyp2j9/Hsd17b10/Cryl1/Fads2/Gcdh/Acot9/Tecr/Dbi/Mcat/Elovl4/Fabp3/Pla2g15/Acsl3/Gstm4/Ech1/Ehhadh/Oxsm/Cyp2d22/Acot2/Etfdh/Hadha/Pdk2/Hsd17b4/Lonp2/Eci2/Fads1/Etfa/Acot1/Acsf2/Degs1/Acsl6/Phyh/Hadhb/Acaa2/Aldh3…
864	Whiteley_Ubqln2_KI_hippo_young_male	GO:0015980	energy derivation by oxidation of organic compounds	189	-0.50334	-2.21284	4.44590886854588e-11	8.04956500143945e-09	7.20185237770297e-09	1137	tags=40%, list=16%, signal=34%	Ndufv3/Coq7/Pgm1/Mdh2/Pnpt1/Ndufs2/Mrps36/Ndufb9/Suclg2/Cox7a2l/Acadm/Fxn/Agl/Suclg1/Aco2/Ndufb7/Etfb/Flcn/Cyc1/Slc25a18/Pygb/Ndufa10/Dlst/Gsk3b/Slc25a22/Cox5b/Ndufb5/Uqcrc2/Uqcrfs1/Uqcrb/Dlat/Ndufa5/Sucla2/Slc25a25/Epm2a/Uqcrh/Ndufb10/Sdhb/Cisd1/Ndufa8/Cat/Ndufa12/Uqcrq/Sod2/Ldha/Ak4/Idh2/Ndufc2/Phka2/Ndufs7/Etfa/Cox4i1/Slc25a33/Ogdh/Acly/Pygl/Slc25a12/Ndufa13/Slc25a23/Cox7a1/Grb10/Ndufa1/Chchd5…
865	Whiteley_Ubqln2_KI_hippo_young_male	GO:0030258	lipid modification	100	-0.598989	-2.40774	5.82428238040199e-11	9.990176988279e-09	8.93809539817923e-09	1393	tags=50%, list=20%, signal=41%	Akt2/Ilvbl/Auh/Aldh1l2/Echdc1/Crat/Acaa1a/Mapk14/Adh5/Acadm/Slc27a2/Mlycd/Acat1/Etfb/Hsd17b10/Mtmr6/Gcdh/Sacm1l/Dbi/Fabp3/Ehhadh/Agk/Lpcat3/Etfdh/Hadha/Hsd17b4/Lonp2/Eci2/Porcn/Etfa/Phyh/Hadhb/Acaa2/Acox1/Cpt2/Crot/Hadh/Ivd/Acad10/Pex13/Acadl/Acads/Ephx2/Hao2/Abcd3/Decr1/Aloxe3/Cpt1a/Pla2g7/Eci1/Adipor1
866	Whiteley_Ubqln2_KI_hippo_young_male	GO:0009060	aerobic respiration	112	-0.570639	-2.32168	2.47210518553337e-10	4.02829539982662e-08	3.60406913890917e-08	1137	tags=46%, list=16%, signal=39%	Ndufv3/Coq7/Mdh2/Ndufs2/Mrps36/Ndufb9/Suclg2/Cox7a2l/Fxn/Suclg1/Aco2/Ndufb7/Cyc1/Ndufa10/Dlst/Cox5b/Ndufb5/Uqcrc2/Uqcrfs1/Uqcrb/Dlat/Ndufa5/Sucla2/Uqcrh/Ndufb10/Sdhb/Ndufa8/Cat/Ndufa12/Uqcrq/Ak4/Idh2/Ndufc2/Ndufs7/Cox4i1/Slc25a33/Ogdh/Acly/Ndufa13/Slc25a23/Cox7a1/Ndufa1/Ndufb11/Ndufb4/Ndufb8/Ndufb6/Cox7a2/Mtch2/Ndufa3/Chchd10/Uqcr10/Ndufb2/Ndufb3
867	Whiteley_Ubqln2_KI_hippo_young_male	GO:0006635	fatty acid beta-oxidation	49	-0.710055	-2.53924	3.31520193034791e-10	5.14487766238278e-08	4.60306232935525e-08	1393	tags=71%, list=20%, signal=58%	Akt2/Auh/Aldh1l2/Echdc1/Crat/Acaa1a/Acadm/Slc27a2/Mlycd/Acat1/Etfb/Hsd17b10/Gcdh/Dbi/Ehhadh/Etfdh/Hadha/Hsd17b4/Lonp2/Eci2/Etfa/Hadhb/Acaa2/Acox1/Cpt2/Crot/Hadh/Ivd/Acad10/Acadl/Acads/Abcd3/Decr1/Cpt1a/Eci1
868	Whiteley_Ubqln2_KI_hippo_young_male	GO:0006091	generation of precursor metabolites and energy	262	-0.438287	-2.01213	4.7619360085214e-10	7.0541588417142e-08	6.31127404000204e-08	1137	tags=34%, list=16%, signal=30%	Ndufv3/Coq7/Pgm1/Mdh2/Pnpt1/Hk2/Ndufs2/Mrps36/Ndufb9/Suclg2/Adh5/Cox7a2l/Acadm/Fxn/Agl/Suclg1/Aco2/Ndufb7/Acat1/Etfb/Flcn/Cyc1/Slc25a18/Pgls/Pygb/Ndufa10/Gale/Dlst/Gsk3b/Slc25a22/Cox5b/Ndufb5/Uqcrc2/Uqcrfs1/Uqcrb/Dlat/Ndufa5/Sucla2/Slc25a25/Epm2a/Phb2/Uqcrh/Ndufb10/Sdhb/Cisd1/Ndufa8/Cat/Ndufa12/Uqcrq/Sod2/Ldha/Ak4/Etfdh/Idh2/Ndufc2/Phka2/Ndufs7/Etfa/Hk1/Cox4i1/Aldh1l1/Slc25a33/Ogdh/Acox1/Ndufa4/A…
869	Whiteley_Ubqln2_KI_hippo_young_male	GO:0016042	lipid catabolic process	148	-0.508436	-2.16358	7.57763169421459e-10	1.07371746484545e-07	9.60642553454206e-08	1398	tags=46%, list=20%, signal=38%	Acot8/Akt2/Cyp46a1/Ilvbl/Plcd1/Auh/Lipe/Aldh1l2/Echdc1/Plbd2/Crat/Asah2/Acaa1a/Hexb/Faah/Acadm/Slc27a2/Asah1/Pld2/Naglu/Mlycd/Acat1/Etfb/Hsd17b10/Enpp2/Gcdh/Dbi/Smpd1/Smpdl3a/Pcca/Pla2g15/Hsd17b11/Napepld/Ehhadh/Plcxd3/Plcd4/Acot2/Etfdh/Hadha/Hsd17b4/Lonp2/Eci2/Naga/Hexa/Etfa/Phyh/Hadhb/Acaa2/Gm2a/Acox1/Cpt2/Crot/Abhd3/Hadh/Ivd/Acad10/Pex13/Abhd4/Acadl/Acads/Prdx6/Hao2/Abcd3/Decr1/Gla/Cpt1a/Pla2g…
870	Whiteley_Ubqln2_KI_hippo_young_male	GO:1990542	mitochondrial transmembrane transport	35	-0.759747	-2.51271	1.78981849747056e-09	2.43042436802356e-07	2.17447247280414e-07	1106	tags=71%, list=16%, signal=60%	Pnpt1/Tomm20/Opa1/Tomm40/Slc25a18/Timm17a/Slc25a22/Tomm70a/Micu3/Tomm40l/Mcur1/Dnajc19/Tst/Timm23/Timm50/Slc25a36/Slc25a33/Slc25a12/Slc25a23/Slc1a3/Afg3l2/Sfxn3/Smdt1/Sfxn1/Sfxn5
871	Whiteley_Ubqln2_KI_hippo_young_male	GO:0022900	electron transport chain	66	-0.63814	-2.37407	4.45442008843651e-09	5.58344425700561e-07	4.99544277124256e-07	1175	tags=55%, list=17%, signal=46%	Fdx1/Ndufv3/Coq7/Ndufs2/Ndufb9/Cox7a2l/Etfb/Cyc1/Slc25a18/Ndufa10/Slc25a22/Cox5b/Uqcrc2/Uqcrfs1/Uqcrb/Ndufa5/Uqcrh/Sdhb/Ndufa8/Ndufa12/Uqcrq/Sod2/Etfdh/Ndufc2/Ndufs7/Etfa/Cox4i1/Slc25a12/Cox7a1/Slc1a3/Ndufb8/Ndufb6/Cox7a2/Mtch2/Sco2/Uqcr10/Ndufb3
872	Whiteley_Ubqln2_KI_hippo_young_male	GO:0019693	ribose phosphate metabolic process	212	-0.453188	-2.02265	4.39229370224361e-09	5.58344425700561e-07	4.99544277124256e-07	1430	tags=40%, list=20%, signal=33%	Ndufs8/Paics/Ndufa2/Mfn1/Acot8/Mthfd1/G6pdx/Adsl/Adcy5/Nudt2/Pid1/Vdac1/Pdk1/Ldhc/Acadsb/Ndufv3/Nudt5/Ndufs2/Ndufb9/Acot11/Suclg2/Gda/Cmpk1/Suclg1/Opa1/Mlycd/Mcee/Ndufb7/Acat1/Flcn/Ndufa10/Adcy7/Ndufb5/Gcdh/Acot9/Dlat/Mccc2/Ndufa5/Acsl3/Sucla2/Slc25a25/Slc25a16/Ndufb10/Pmvk/Sdhb/Itpa/Slc25a42/Ndufa8/Ehhadh/Oxsm/Ndufa12/Acot2/Ak4/Ndufc2/Pdk2/Hsd17b4/Ran/Ak3/Ndufs7/Acot1/Hmgcs1/Mpc2/Acsl6/Acaa2/Ogd…
873	Whiteley_Ubqln2_KI_hippo_young_male	GO:0009150	purine ribonucleotide metabolic process	193	-0.455134	-2.00653	7.01636177988009e-09	8.46900853356638e-07	7.57712363753133e-07	1430	tags=40%, list=20%, signal=33%	Ndufs8/Paics/Ndufa2/Mfn1/Acot8/Mthfd1/Adsl/Adcy5/Nudt2/Pid1/Vdac1/Pdk1/Ldhc/Acadsb/Ndufv3/Nudt5/Ndufs2/Ndufb9/Acot11/Suclg2/Gda/Suclg1/Opa1/Mlycd/Mcee/Ndufb7/Acat1/Flcn/Ndufa10/Adcy7/Ndufb5/Gcdh/Acot9/Dlat/Mccc2/Ndufa5/Acsl3/Sucla2/Slc25a25/Slc25a16/Ndufb10/Pmvk/Sdhb/Itpa/Slc25a42/Ndufa8/Ehhadh/Oxsm/Ndufa12/Acot2/Ak4/Ndufc2/Pdk2/Hsd17b4/Ran/Ak3/Ndufs7/Acot1/Hmgcs1/Mpc2/Acsl6/Acaa2/Ogdh/Acly/Slc25…
874	Whiteley_Ubqln2_KI_hippo_young_male	GO:0009259	ribonucleotide metabolic process	205	-0.454442	-2.02401	8.02385002571032e-09	9.33918829778211e-07	8.35566337263819e-07	1430	tags=40%, list=20%, signal=32%	Ndufs8/Paics/Ndufa2/Mfn1/Acot8/Mthfd1/Adsl/Adcy5/Nudt2/Pid1/Vdac1/Pdk1/Ldhc/Acadsb/Ndufv3/Nudt5/Ndufs2/Ndufb9/Acot11/Suclg2/Gda/Cmpk1/Suclg1/Opa1/Mlycd/Mcee/Ndufb7/Acat1/Flcn/Ndufa10/Adcy7/Ndufb5/Gcdh/Acot9/Dlat/Mccc2/Ndufa5/Acsl3/Sucla2/Slc25a25/Slc25a16/Ndufb10/Pmvk/Sdhb/Itpa/Slc25a42/Ndufa8/Ehhadh/Oxsm/Ndufa12/Acot2/Ak4/Ndufc2/Pdk2/Hsd17b4/Ran/Ak3/Ndufs7/Acot1/Hmgcs1/Mpc2/Acsl6/Acaa2/Ogdh/Acly…
875	Whiteley_Ubqln2_KI_hippo_young_male	GO:0015986	proton motive force-driven ATP synthesis	37	-0.716695	-2.40391	1.37405063365596e-08	1.49267700502826e-06	1.33548079130772e-06	1137	tags=58%, list=16%, signal=49%	Ndufv3/Ndufs2/Ndufb9/Ndufb7/Ndufa10/Ndufb5/Ndufa5/Ndufb10/Sdhb/Ndufa8/Ndufa12/Ndufc2/Ndufs7/Ndufa13/Ndufa1/Ndufb11/Ndufb4/Ndufb8/Ndufb6/Ndufa3/Ndufb2/Ndufb3
876	Whiteley_Ubqln2_KI_hippo_young_male	GO:0042776	proton motive force-driven mitochondrial ATP synthesis	37	-0.716695	-2.40391	1.37405063365596e-08	1.49267700502826e-06	1.33548079130772e-06	1137	tags=58%, list=16%, signal=49%	Ndufv3/Ndufs2/Ndufb9/Ndufb7/Ndufa10/Ndufb5/Ndufa5/Ndufb10/Sdhb/Ndufa8/Ndufa12/Ndufc2/Ndufs7/Ndufa13/Ndufa1/Ndufb11/Ndufb4/Ndufb8/Ndufb6/Ndufa3/Ndufb2/Ndufb3
877	Whiteley_Ubqln2_KI_hippo_young_male	GO:1901135	carbohydrate derivative metabolic process	439	-0.36312	-1.75591	1.75286125516688e-08	1.84276607438351e-06	1.64870141827242e-06	1417	tags=33%, list=20%, signal=28%	Paics/Ndufa2/Mfn1/Acot8/Gnpda2/Aldh1a7/Fn3k/Amdhd2/Gk/Mthfd1/G6pdx/Manba/Tnip1/Adsl/Adcy5/Nudt2/Pid1/Slc4a10/Itih3/Vdac1/Acp6/Pdk1/Chp1/Ldhc/Rpn1/Acadsb/Ndufv3/Fut11/Nudt5/Pgm3/Mdh2/Rrm2b/Sccpdh/Hk2/Ndufs2/Ndufb9/Acot11/Abcg2/Suclg2/Oard1/Dpm1/Hexb/Gda/Cmpk1/Suclg1/Naglu/Opa1/Mlycd/Mcee/Ndufb7/Acat1/Flcn/St8sia5/Pgls/Ndufa10/Adcy7/Ganc/Cryl1/Pmm1/Tyw3/Ahcy/Fbxo44/Ndufb5/Macrod1/Gcdh/Acot9/Dlat/Mc…
878	Whiteley_Ubqln2_KI_hippo_young_male	GO:0022904	respiratory electron transport chain	62	-0.630649	-2.33685	1.96574541020552e-08	2.00198884120619e-06	1.79115617969385e-06	1137	tags=54%, list=16%, signal=46%	Ndufv3/Coq7/Ndufs2/Ndufb9/Cox7a2l/Etfb/Cyc1/Slc25a18/Ndufa10/Slc25a22/Cox5b/Uqcrc2/Uqcrfs1/Uqcrb/Ndufa5/Uqcrh/Sdhb/Ndufa8/Ndufa12/Uqcrq/Sod2/Ndufc2/Ndufs7/Etfa/Cox4i1/Slc25a12/Cox7a1/Slc1a3/Ndufb8/Ndufb6/Cox7a2/Mtch2/Sco2/Uqcr10
879	Whiteley_Ubqln2_KI_hippo_young_male	GO:0033108	mitochondrial respiratory chain complex assembly	59	-0.648088	-2.39121	3.17605681056333e-08	3.13659671079573e-06	2.80627667153443e-06	1248	tags=54%, list=18%, signal=45%	Bcs1l/Smim20/Ndufs2/Ndufb9/Aifm1/Ndufb7/Pet100/Ndufa10/Ndufb5/Ndufa5/Ndufb10/Ndufaf7/Ndufa8/Ndufa12/Ndufc2/Tmem186/Cox14/Tfam/Ndufs7/Surf1/Ndufaf4/Slc25a33/Ndufa13/Ndufa1/Ndufb11/Ndufb4/Ndufb8/Ndufb6/Sco2/Ndufa3/Ndufb2/Ndufb3
880	Whiteley_Ubqln2_KI_hippo_young_male	GO:0006754	ATP biosynthetic process	53	-0.647288	-2.35581	6.25707568743353e-08	5.99759107804291e-06	5.3659751251365e-06	1430	tags=56%, list=20%, signal=45%	Ndufs8/Ndufa2/Nudt2/Pid1/Ldhc/Ndufv3/Ndufs2/Ndufb9/Ndufb7/Flcn/Ndufa10/Ndufb5/Ndufa5/Ndufb10/Sdhb/Ndufa8/Ndufa12/Ndufc2/Ak3/Ndufs7/Slc25a12/Ndufa13/Ndufa1/Ndufb11/Ndufb4/Ndufb8/Ndufb6/Ndufa3/Ndufb2/Ndufb3
881	Whiteley_Ubqln2_KI_hippo_young_male	GO:0019637	organophosphate metabolic process	484	-0.349986	-1.70469	8.381614435168e-08	7.80448041263214e-06	6.98257804072642e-06	1488	tags=33%, list=21%, signal=28%	Efr3b/Ak2/Scp2/Nadk2/Pitpnc1/Ormdl3/Ndufs8/Pisd/Paics/Ndufa2/Mfn1/Acot8/Mocs3/Gk/Mthfd1/Plcd1/G6pdx/Adsl/Adcy5/Nudt2/Thtpa/Pid1/Aldh1l2/Gde1/Cept1/Impa1/Slc27a1/Vdac1/Acp6/Plbd2/Pdk1/Fdx1/Serac1/Chp1/Ldhc/Vapa/Acadsb/Ndufv3/Nudt5/Mdh2/Tpk1/Rrm2b/Hk2/Ndufs2/Ndufb9/Acot11/Sptlc1/Suclg2/Tamm41/Erbb4/Dpm1/Hexb/Ldhb/Itpkb/Gda/Cmpk1/Suclg1/Pld2/Fdps/Opa1/Mlycd/Mcee/Ndufb7/Acat1/Flcn/Nqo1/Pgls/Ndufa10/A…
882	Whiteley_Ubqln2_KI_hippo_young_male	GO:0009063	amino acid catabolic process	57	-0.632063	-2.32267	1.14420642881216e-07	1.03582465319412e-05	9.2674029468119e-06	873	tags=53%, list=12%, signal=47%	Acat1/Etfb/Hsd17b10/Sardh/Scly/Ahcy/Asrgl1/Gstz1/Aldh5a1/Mccc2/Slc25a44/Prodh/Gls/Dbt/Bckdha/Tha1/Acad8/Etfa/Gad1/Hibch/Thnsl2/Ivd/Abat/Oat/Atp2b4/Aldh6a1/Bcat2/Atp2b4/Aldh4a1/Gldc/Amt
883	Whiteley_Ubqln2_KI_hippo_young_male	GO:0010257	NADH dehydrogenase complex assembly	42	-0.680267	-2.34069	1.4343415823847e-07	1.23013663605045e-05	1.10058897041707e-05	1093	tags=57%, list=16%, signal=49%	Ndufs2/Ndufb9/Aifm1/Ndufb7/Ndufa10/Ndufb5/Ndufa5/Ndufb10/Ndufaf7/Ndufa8/Ndufa12/Ndufc2/Tmem186/Ndufs7/Ndufaf4/Ndufa13/Ndufa1/Ndufb11/Ndufb4/Ndufb8/Ndufb6/Ndufa3/Ndufb2/Ndufb3
884	Whiteley_Ubqln2_KI_hippo_young_male	GO:0032981	mitochondrial respiratory chain complex I assembly	42	-0.680267	-2.34069	1.4343415823847e-07	1.23013663605045e-05	1.10058897041707e-05	1093	tags=57%, list=16%, signal=49%	Ndufs2/Ndufb9/Aifm1/Ndufb7/Ndufa10/Ndufb5/Ndufa5/Ndufb10/Ndufaf7/Ndufa8/Ndufa12/Ndufc2/Tmem186/Ndufs7/Ndufaf4/Ndufa13/Ndufa1/Ndufb11/Ndufb4/Ndufb8/Ndufb6/Ndufa3/Ndufb2/Ndufb3
885	Whiteley_Ubqln2_KI_hippo_young_male	GO:0019646	aerobic electron transport chain	39	-0.66664	-2.26026	2.85969371341113e-07	2.38967738769407e-05	2.13801662244233e-05	1093	tags=54%, list=16%, signal=46%	Ndufs2/Ndufb9/Cox7a2l/Cyc1/Ndufa10/Cox5b/Uqcrc2/Uqcrfs1/Uqcrb/Uqcrh/Sdhb/Ndufa8/Uqcrq/Ndufc2/Ndufs7/Cox4i1/Cox7a1/Ndufb8/Ndufb6/Cox7a2/Uqcr10
886	Whiteley_Ubqln2_KI_hippo_young_male	GO:0009260	ribonucleotide biosynthetic process	132	-0.482278	-2.02127	3.6682936418385e-07	2.98874224468791e-05	2.67399299681385e-05	1430	tags=40%, list=20%, signal=32%	Ndufs8/Paics/Ndufa2/Mthfd1/Adsl/Adcy5/Nudt2/Pid1/Vdac1/Pdk1/Ldhc/Ndufv3/Ndufs2/Ndufb9/Cmpk1/Mlycd/Ndufb7/Acat1/Flcn/Ndufa10/Adcy7/Ndufb5/Gcdh/Dlat/Ndufa5/Slc25a16/Ndufb10/Sdhb/Slc25a42/Ndufa8/Ndufa12/Ndufc2/Pdk2/Ak3/Ndufs7/Mpc2/Acsl6/Acly/Slc25a12/Ndufa13/Mpc1/Ndufa1/Ndufb11/Ndufb4/Ndufb8/Dhodh/Ndufb6/Ada/Ndufa3/Upp1/Acss1/Ndufb2/Ndufb3
887	Whiteley_Ubqln2_KI_hippo_young_male	GO:0006839	mitochondrial transport	94	-0.529883	-2.11189	3.85781447715077e-07	3.06649204415472e-05	2.74355483997629e-05	1095	tags=41%, list=16%, signal=35%	Hk2/Tomm20/Rhot1/Aifm1/Mtch1/Tomm22/Slc25a4/Crym/Slc25a24/Tomm40/Slc25a5/Timm17a/Spg7/Nol3/Gsk3b/Tomm70a/Pdcd5/Tomm40l/Slc25a46/Slc9a1/Dnajc19/Agk/Timm23/Timm50/Mtx2/Acaa2/Bcap31/Bloc1s2/Slc25a10/Ndufa13/Ppp2r2b/Vdac2/Slc25a20/Timm9/Bak1/Tomm5/Mtch2/Parl/Chchd10/Slc35f6
888	Whiteley_Ubqln2_KI_hippo_young_male	GO:1990845	adaptive thermogenesis	67	-0.579728	-2.16527	4.71656117790049e-07	3.65982687589945e-05	3.27440462726425e-05	1066	tags=34%, list=15%, signal=29%	Acot11/Nova2/G0s2/Trpv2/Gja1/Slc25a4/Flcn/Slc25a5/Rheb/Letmd1/Slc25a44/Stk11/Notch1/Cpt2/Grb10/Hadh/Acadl/Hsf1/Decr1/Acot13/Adipor1/Il18/Sfxn5
889	Whiteley_Ubqln2_KI_hippo_young_male	GO:0055086	nucleobase-containing small molecule metabolic process	314	-0.379099	-1.78728	5.00739030493234e-07	3.79513604738942e-05	3.39546417250002e-05	1430	tags=35%, list=20%, signal=29%	Ndufs8/Shmt2/Paics/Ndufa2/Mfn1/Acot8/Gnpda2/Mthfd1/G6pdx/Adsl/Adcy5/Nudt2/Pid1/Aldh1l2/Vdac1/Pdk1/Fdx1/Ldhc/Acadsb/Ndufv3/Nudt5/Pgm3/Mdh2/Rrm2b/Ndufs2/Ndufb9/Acot11/Suclg2/Oard1/Dpm1/Ldhb/Gda/Cmpk1/Suclg1/Opa1/Mlycd/Mcee/Ndufb7/Acat1/Flcn/Nqo1/Pgls/Ndufa10/Adcy7/Dlst/Pmm1/Ahcy/Ndufb5/Macrod1/Gcdh/Mthfd2l/Acot9/Dlat/Smpdl3a/Mccc2/Ndufa5/Nt5c3b/Acsl3/Sucla2/Slc25a25/Slc25a16/Ndufb10/Pmvk/Sdhb/Itpa/…
890	Whiteley_Ubqln2_KI_hippo_young_male	GO:0009152	purine ribonucleotide biosynthetic process	121	-0.486257	-2.00588	5.25715692485869e-07	3.89388054957147e-05	3.48380973250205e-05	1430	tags=41%, list=20%, signal=33%	Ndufs8/Paics/Ndufa2/Mthfd1/Adsl/Adcy5/Nudt2/Pid1/Vdac1/Pdk1/Ldhc/Ndufv3/Ndufs2/Ndufb9/Mlycd/Ndufb7/Acat1/Flcn/Ndufa10/Adcy7/Ndufb5/Gcdh/Dlat/Ndufa5/Slc25a16/Ndufb10/Sdhb/Slc25a42/Ndufa8/Ndufa12/Ndufc2/Pdk2/Ak3/Ndufs7/Mpc2/Acsl6/Acly/Slc25a12/Ndufa13/Mpc1/Ndufa1/Ndufb11/Ndufb4/Ndufb8/Ndufb6/Ada/Ndufa3/Acss1/Ndufb2/Ndufb3
891	Whiteley_Ubqln2_KI_hippo_young_male	GO:0106106	cold-induced thermogenesis	60	-0.601634	-2.22548	5.80592297040873e-07	4.20477843568045e-05	3.76196646269759e-05	1066	tags=35%, list=15%, signal=30%	Acot11/Nova2/G0s2/Trpv2/Gja1/Flcn/Rheb/Letmd1/Slc25a44/Stk11/Notch1/Cpt2/Grb10/Hadh/Acadl/Hsf1/Decr1/Acot13/Adipor1/Il18/Sfxn5
892	Whiteley_Ubqln2_KI_hippo_young_male	GO:0006520	amino acid metabolic process	139	-0.477445	-2.01367	6.32972019521201e-07	4.48446915569477e-05	4.01220250360121e-05	1433	tags=41%, list=20%, signal=34%	Gad2/Shmt2/Ilvbl/Mthfd1/Acy1/Auh/Comt/Dars2/Cars2/Blmh/Acadsb/Ddah1/Pars2/Srr/Hars2/Yars2/Acat1/Etfb/Hsd17b10/Sardh/Ass1/Scly/Ahcy/Asrgl1/Asl/Mthfd2l/Gstz1/Aldh5a1/Mccc2/Slc25a44/Prodh/Gls/Cyp2d22/Cth/Dbt/Mpst/Bckdha/Mars2/Tha1/Acad8/Etfa/Gad1/Hibch/Aldh18a1/Slc25a12/Thnsl2/Slc1a3/Ivd/Icmt/Abat/Oat/Atp2b4/Aldh6a1/Bcat2/Atp2b4/Aldh4a1/Gldc/Amt
893	Whiteley_Ubqln2_KI_hippo_young_male	GO:0006790	sulfur compound metabolic process	139	-0.473367	-1.99647	9.34136033365817e-07	6.47733900582808e-05	5.79520002782377e-05	1348	tags=44%, list=19%, signal=36%	Mthfd1/Mat2b/Comt/Thtpa/Blmh/Vdac1/Pdk1/Acadsb/Hscb/Tpk1/Acot11/Suclg2/Abcb7/Hexb/Fxn/Suclg1/Naglu/Gstp1/Mlycd/Mcee/Acat1/Ahcy/Gcdh/Mthfd2l/Acot9/Ahcyl2/Dlat/Sult4a1/Acsl3/Sucla2/Tm9sf2/Pmvk/Ethe1/Ehhadh/Oxsm/Acot2/Cth/Mpst/Pdk2/Hsd17b4/Hexa/Acot1/Hmgcs1/Mpc2/Acsl6/Acaa2/Ids/Slc35d1/Ogdh/Stat5b/Acly/Gns/Hmgcs2/Mpc1/Mat2a/Icmt/Suox/Gusb/Mettl16/Mical2/Acss1/Galns
894	Whiteley_Ubqln2_KI_hippo_young_male	GO:0120161	regulation of cold-induced thermogenesis	59	-0.605011	-2.23227	9.72811480412795e-07	6.60498461388604e-05	5.9094030718058e-05	1066	tags=36%, list=15%, signal=30%	Acot11/Nova2/G0s2/Trpv2/Gja1/Flcn/Rheb/Letmd1/Slc25a44/Stk11/Notch1/Cpt2/Grb10/Hadh/Acadl/Hsf1/Decr1/Acot13/Adipor1/Il18/Sfxn5
895	Whiteley_Ubqln2_KI_hippo_young_male	GO:0009206	purine ribonucleoside triphosphate biosynthetic process	58	-0.596238	-2.18259	1.08932020845447e-06	7.24509093745531e-05	6.48209876996535e-05	1430	tags=51%, list=20%, signal=41%	Ndufs8/Ndufa2/Nudt2/Pid1/Ldhc/Ndufv3/Ndufs2/Ndufb9/Ndufb7/Flcn/Ndufa10/Ndufb5/Ndufa5/Ndufb10/Sdhb/Ndufa8/Ndufa12/Ndufc2/Ak3/Ndufs7/Slc25a12/Ndufa13/Ndufa1/Ndufb11/Ndufb4/Ndufb8/Ndufb6/Ndufa3/Ndufb2/Ndufb3
896	Whiteley_Ubqln2_KI_hippo_young_male	GO:0046390	ribose phosphate biosynthetic process	138	-0.474632	-2.00281	1.32281181602865e-06	8.62208741687474e-05	7.71408153768287e-05	1712	tags=46%, list=24%, signal=35%	Pfas/Dld/Adcy6/Sdha/Gart/Gmps/Rfk/G6pd2/Ak2/Ndufs8/Paics/Ndufa2/Mthfd1/G6pdx/Adsl/Adcy5/Nudt2/Pid1/Vdac1/Pdk1/Ldhc/Ndufv3/Ndufs2/Ndufb9/Cmpk1/Mlycd/Ndufb7/Acat1/Flcn/Ndufa10/Adcy7/Ndufb5/Gcdh/Dlat/Ndufa5/Slc25a16/Ndufb10/Sdhb/Slc25a42/Ndufa8/Ndufa12/Ndufc2/Pdk2/Ak3/Ndufs7/Mpc2/Acsl6/Acly/Pygl/Slc25a12/Ndufa13/Mpc1/Ndufa1/Ndufb11/Ndufb4/Ndufb8/Dhodh/Ndufb6/Ada/Ndufa3/Upp1/Acss1/Ndufb2/Ndufb3
897	Whiteley_Ubqln2_KI_hippo_young_male	GO:0072521	purine-containing compound metabolic process	265	-0.388535	-1.78849	1.45665778954342e-06	9.30832889435688e-05	8.32805382257023e-05	1430	tags=37%, list=20%, signal=31%	Ndufs8/Shmt2/Paics/Ndufa2/Mfn1/Acot8/Mthfd1/G6pdx/Adsl/Adcy5/Nudt2/Pid1/Aldh1l2/Vdac1/Pdk1/Fdx1/Ldhc/Acadsb/Ndufv3/Nudt5/Mdh2/Ndufs2/Ndufb9/Acot11/Abcg2/Suclg2/Oard1/Ldhb/Gda/Suclg1/Opa1/Mlycd/Mcee/Ndufb7/Acat1/Flcn/Nqo1/Pgls/Ndufa10/Adcy7/Dlst/Ahcy/Ndufb5/Macrod1/Gcdh/Mthfd2l/Acot9/Dlat/Mccc2/Ndufa5/Acsl3/Sucla2/Slc25a25/Slc25a16/Ndufb10/Pmvk/Sdhb/Itpa/Slc25a42/Ndufa8/Ehhadh/Oxsm/Ndufa12/Acot2/L…
898	Whiteley_Ubqln2_KI_hippo_young_male	GO:0006753	nucleoside phosphate metabolic process	283	-0.379479	-1.76523	1.50350023316931e-06	9.42289857672845e-05	8.43055798760931e-05	1430	tags=35%, list=20%, signal=29%	Ndufs8/Paics/Ndufa2/Mfn1/Acot8/Mthfd1/G6pdx/Adsl/Adcy5/Nudt2/Pid1/Aldh1l2/Vdac1/Pdk1/Fdx1/Ldhc/Acadsb/Ndufv3/Nudt5/Mdh2/Rrm2b/Ndufs2/Ndufb9/Acot11/Suclg2/Ldhb/Gda/Cmpk1/Suclg1/Opa1/Mlycd/Mcee/Ndufb7/Acat1/Flcn/Nqo1/Pgls/Ndufa10/Adcy7/Dlst/Ndufb5/Gcdh/Mthfd2l/Acot9/Dlat/Smpdl3a/Mccc2/Ndufa5/Nt5c3b/Acsl3/Sucla2/Slc25a25/Slc25a16/Ndufb10/Pmvk/Sdhb/Itpa/Dtymk/Slc25a42/Ndufa8/Ehhadh/Oxsm/Ndufa12/Acot2…
899	Whiteley_Ubqln2_KI_hippo_young_male	GO:0009117	nucleotide metabolic process	277	-0.380037	-1.75939	1.74941432978677e-06	0.000107572	9.62438469415961e-05	1430	tags=35%, list=20%, signal=29%	Ndufs8/Paics/Ndufa2/Mfn1/Acot8/Mthfd1/G6pdx/Adsl/Adcy5/Nudt2/Pid1/Aldh1l2/Vdac1/Pdk1/Fdx1/Ldhc/Acadsb/Ndufv3/Nudt5/Mdh2/Rrm2b/Ndufs2/Ndufb9/Acot11/Suclg2/Ldhb/Gda/Cmpk1/Suclg1/Opa1/Mlycd/Mcee/Ndufb7/Acat1/Flcn/Nqo1/Pgls/Ndufa10/Adcy7/Dlst/Ndufb5/Gcdh/Mthfd2l/Acot9/Dlat/Mccc2/Ndufa5/Nt5c3b/Acsl3/Sucla2/Slc25a25/Slc25a16/Ndufb10/Pmvk/Sdhb/Itpa/Dtymk/Slc25a42/Ndufa8/Ehhadh/Oxsm/Ndufa12/Acot2/Ldha/Ak…
900	Whiteley_Ubqln2_KI_hippo_young_male	GO:0090407	organophosphate biosynthetic process	299	-0.372329	-1.74027	1.82631119221114e-06	0.000110221	9.86136842577943e-05	1505	tags=34%, list=21%, signal=28%	G6pd2/Efr3b/Ak2/Scp2/Nadk2/Ormdl3/Ndufs8/Pisd/Paics/Ndufa2/Mocs3/Gk/Mthfd1/Plcd1/G6pdx/Adsl/Adcy5/Nudt2/Thtpa/Pid1/Cept1/Impa1/Slc27a1/Vdac1/Pdk1/Serac1/Chp1/Ldhc/Vapa/Ndufv3/Mdh2/Tpk1/Rrm2b/Ndufs2/Ndufb9/Sptlc1/Tamm41/Erbb4/Dpm1/Hexb/Itpkb/Cmpk1/Pld2/Fdps/Mlycd/Ndufb7/Acat1/Flcn/Ndufa10/Adcy7/Capn2/Cryl1/Ndufb5/Gcdh/Mthfd2l/Agpat3/Dlat/Ndufa5/Fabp3/Acsl3/Slc25a16/Ndufb10/Pmvk/Sdhb/Dtymk/Slc25a42…
901	Whiteley_Ubqln2_KI_hippo_young_male	GO:0007006	mitochondrial membrane organization	71	-0.54992	-2.08164	2.32951747890575e-06	0.000138034	0.000123498	1095	tags=47%, list=16%, signal=40%	Hk2/Rhot1/Mtch1/Tomm22/Slc25a4/Opa1/Tomm40/Slc25a5/Spg7/Nol3/Immt/Gsk3b/Tomm70a/Pdcd5/Slc25a46/Immt/Slc9a1/Agk/Adck1/Timm50/Acaa2/Bloc1s2/Ndufa13/Vdac2/Apool/Timm9/Mtfp1/Bak1/Afg3l2/Apoo/Ghitm/Mtch2/Letm1/Chchd10/Slc35f6
902	Whiteley_Ubqln2_KI_hippo_young_male	GO:0000226	microtubule cytoskeleton organization	280	0.381275	1.7392	3.11598348852995e-06	0.000181339	0.000162242	1976	tags=39%, list=28%, signal=29%	Zbed3/Mapt/Cep68/Mtcl1/Trim37/Eml1/Cryab/Wrap73/Tubal3/Htr1a/Ccp110/Clasp1/Map7/Sac3d1/Llgl1/Pde4dip/Tuba4a/Stag1/Zpr1/Hook1/Tuba8/Drg1/Ccdc120/Tbcel/Itgb1/Chmp5/Tubb4a/Cyld/Map7d2/Ccsap/Chordc1/Map7/Trim46/Map4/Cep131/Nav1/Fsd1/Mtcl1/Apc2/Ccdc88a/Usp33/Dclk2/Wdr73/Ift88/Snca/Map2/Pak1/Prkaa2/Spast/Tubb4b/Cep97/Chmp2a/Mapre3/Rac1/Syne2/Ccser2/Map6d1/Rock1/Zw10/Pcm1/Tubb2b/Nefl/Tppp/Hook3/Clip2/Uv…
903	Whiteley_Ubqln2_KI_hippo_young_male	GO:0009145	purine nucleoside triphosphate biosynthetic process	59	-0.588744	-2.17225	3.33943621805985e-06	0.00018983	0.000169839	1430	tags=50%, list=20%, signal=40%	Ndufs8/Ndufa2/Nudt2/Pid1/Ldhc/Ndufv3/Ndufs2/Ndufb9/Ndufb7/Flcn/Ndufa10/Ndufb5/Ndufa5/Ndufb10/Sdhb/Ndufa8/Ndufa12/Ndufc2/Ak3/Ndufs7/Slc25a12/Ndufa13/Ndufa1/Ndufb11/Ndufb4/Ndufb8/Ndufb6/Ndufa3/Ndufb2/Ndufb3
904	Whiteley_Ubqln2_KI_hippo_young_male	GO:1901293	nucleoside phosphate biosynthetic process	155	-0.435409	-1.86369	3.43663394582043e-06	0.00018983	0.000169839	1486	tags=39%, list=21%, signal=32%	Ak2/Nadk2/Ndufs8/Paics/Ndufa2/Mthfd1/G6pdx/Adsl/Adcy5/Nudt2/Pid1/Vdac1/Pdk1/Ldhc/Ndufv3/Rrm2b/Ndufs2/Ndufb9/Cmpk1/Mlycd/Ndufb7/Acat1/Flcn/Ndufa10/Adcy7/Ndufb5/Gcdh/Mthfd2l/Dlat/Ndufa5/Slc25a16/Ndufb10/Sdhb/Dtymk/Slc25a42/Ndufa8/Ndufa12/Ak4/Idh2/Ndufc2/Pdk2/Ak3/Ndufs7/Mpc2/Acsl6/Acly/Slc25a12/Ndufa13/Mpc1/Ndufa1/Ndufb11/Ndufb4/Ndufb8/Dhodh/Ndufb6/Ada/Nadk2/Ndufa3/Upp1/Acss1/Ndufb2/Ndufb3
905	Whiteley_Ubqln2_KI_hippo_young_male	GO:0006163	purine nucleotide metabolic process	249	-0.384625	-1.7465	3.42225173248429e-06	0.00018983	0.000169839	1430	tags=37%, list=20%, signal=30%	Ndufs8/Paics/Ndufa2/Mfn1/Acot8/Mthfd1/G6pdx/Adsl/Adcy5/Nudt2/Pid1/Aldh1l2/Vdac1/Pdk1/Fdx1/Ldhc/Acadsb/Ndufv3/Nudt5/Mdh2/Ndufs2/Ndufb9/Acot11/Suclg2/Ldhb/Gda/Suclg1/Opa1/Mlycd/Mcee/Ndufb7/Acat1/Flcn/Nqo1/Pgls/Ndufa10/Adcy7/Dlst/Ndufb5/Gcdh/Mthfd2l/Acot9/Dlat/Mccc2/Ndufa5/Acsl3/Sucla2/Slc25a25/Slc25a16/Ndufb10/Pmvk/Sdhb/Itpa/Slc25a42/Ndufa8/Ehhadh/Oxsm/Ndufa12/Acot2/Ldha/Ak4/Idh2/Ndufc2/Pdk2/Hsd17b…
906	Whiteley_Ubqln2_KI_hippo_young_male	GO:0009201	ribonucleoside triphosphate biosynthetic process	62	-0.569971	-2.11201	3.54830394517405e-06	0.000192732	0.000172435	1430	tags=48%, list=20%, signal=38%	Ndufs8/Ndufa2/Nudt2/Pid1/Ldhc/Ndufv3/Ndufs2/Ndufb9/Ndufb7/Flcn/Ndufa10/Ndufb5/Ndufa5/Ndufb10/Sdhb/Ndufa8/Ndufa12/Ndufc2/Ak3/Ndufs7/Slc25a12/Ndufa13/Ndufa1/Ndufb11/Ndufb4/Ndufb8/Ndufb6/Ndufa3/Ndufb2/Ndufb3
907	Whiteley_Ubqln2_KI_hippo_young_male	GO:1901606	alpha-amino acid catabolic process	45	-0.616196	-2.16925	4.36279395428888e-06	0.000229292	0.000205145	873	tags=50%, list=12%, signal=44%	Acat1/Hsd17b10/Sardh/Scly/Ahcy/Asrgl1/Gstz1/Mccc2/Prodh/Gls/Tha1/Gad1/Hibch/Thnsl2/Ivd/Oat/Atp2b4/Aldh6a1/Bcat2/Atp2b4/Aldh4a1/Gldc/Amt
908	Whiteley_Ubqln2_KI_hippo_young_male	GO:0042773	ATP synthesis coupled electron transport	48	-0.607784	-2.16532	4.43245932681245e-06	0.000229292	0.000205145	1137	tags=51%, list=16%, signal=43%	Ndufv3/Coq7/Ndufs2/Ndufb9/Cox7a2l/Cyc1/Ndufa10/Cox5b/Uqcrc2/Uqcrfs1/Uqcrb/Uqcrh/Sdhb/Ndufa8/Ndufa12/Uqcrq/Ndufc2/Ndufs7/Cox4i1/Cox7a1/Ndufb8/Ndufb6/Cox7a2/Mtch2/Uqcr10
[truncated: 454 more rows]

## Sheet: Intersection of UP terms
term	Gils_TDP_brain_preonset_female	Gils_TDP_brain_onset_female	Gils_TDP_brain_earlydisease_female	Gils_TDP_brain_latedisease_female	Gils_TDP_brain_recovery_female	Gomes_C9orf72_PFC_female	Gomes_C9orf72_PFC_male	Gomes_FUS_PFC_female	Gomes_FUS_PFC_male	Gomes_SOD1_PFC_female	Gomes_SOD1_PFC_male	Gomes_TDP_PFC_female	Gomes_TDP_PFC_male	Matveeva_FUS_cortex_female_male	Matveeva_TDP_cortex_male	Whiteley_Ubqln2_KO_brain_aged_male	Whiteley_Ubqln2_KO_brain_young_male	Whiteley_Ubqln2_KO_spine_young_male	Whiteley_Ubqln2_KO_hippo_young_male	Whiteley_Ubqln2_KI_hippo_young_male	Whiteley_Ubqln2_KI_spine_young_male	Spiteri_TDP_Brain&spine_female	Spiteri_TDP_Brain_female	Spiteri_TDP_spine_female	Count if TRUE
[truncated: 540 more rows]

[truncated: 1 more sheets: Intersection of DOWN terms]
