# Supplementary material for: Proteomic analysis of brain and spinal cord tissue reveals distinct immune and mitochondrial processes between human and mouse ALS models
Source: Sci Rep. 2025 Sep 30;15:33959. doi: 10.1038/s41598-025-11466-0 (PMC12484661; doi:10.1038/s41598-025-11466-0)
Supplement: Supplementary file 5 — Supplementary Information 5. [file 41598_2025_11466_MOESM5_ESM.xlsx]

## Sheet: Gils_TDP_brain_preonset_female
ONTOLOGY	ID	Description	setSize	enrichmentScore	NES	pvalue	p.adjust	qvalue	rank	leading_edge	core_enrichment
CC	GO:0097060	synaptic membrane	184	-0.172345	-3.01694	2.08631716628526e-06	0.00294171	0.00268476	4111	tags=84%, list=65%, signal=30%	Pick1/Nrp2/Adcy8/Grik3/Ntrk3/Ninj1/Ephb2/Ano6/Ank1/Rab5a/Akap1/Kcna2/Syt11/Lrfn1/Grik2/Stx3/Arrb1/Abhd6/Syt6/Grm2/Grin1/Ntng1/Apba1/Grid1/Crkl/Lin7a/Strn/Gria4/Syne1/Farp1/Ptprt/Exoc3/Dag1/Tiam1/Clcn3/Cntn1/Snta1/Kctd8/Lrfn4/Lin7c/Hip1/Rims2/Arrb2/Akap9/Ptprs/Mpp2/Mtmr2/Grm3/Pten/Dbnl/Syt3/Grm1/Neto1/Gria1/Stx1b/Itsn1/Rap2a/Ctbp1/Lzts1/Efnb3/Syap1/Cplx3/Ank2/Adcy1/Cnr1/Kcna3/Rims4/Prrt1/Magi2/Gri…
CC	GO:0016459	myosin complex	21	0.558248	2.86691	1.39400258240171e-06	0.00294171	0.00268476	1366	tags=71%, list=22%, signal=56%	Myo1g/Myh10/Myh9/Myo5a/Myl6b/Myl9/Myh14/Myl6/Myo1c/Myo6/Myo1d/Cgnl1/Myo1b/Myo1e/Myh11
CC	GO:0098793	presynapse	249	-0.1411	-2.83394	4.31898835256087e-06	0.00337857	0.00308347	1883	tags=47%, list=30%, signal=34%	Grik5/Hcn1/Ap2b1/Madd/Lrfn3/Pnkd/Rgs7/Scrn1/Amph/Kcna6/Dmd/Ppt1/Fcho2/Rab6a/Rab3a/Arpc2/Gpc4/Grm4/Dgkq/Rims1/Dmxl2/Cadm1/Pebp1/Wdr7/Kcnc1/Ap2s1/Sv2a/Epha4/Vamp3/Ap2m1/Fxyd6/Kcna4/Tnik/Pde2a/Apbb1/Rab8b/Epn1/Ctbp2/Rab2a/Ncs1/Ap2a2/Ptn/Stx7/Rogdi/Sgip1/Kcna1/Calb2/Syn2/Pclo/Sv2b/Sphk1/Stx6/Lgi3/Mctp1/Vti1a/Doc2a/Erbb4/Grm7/Rgs10/Scn8a/Syt1/Mff/Syt2/Vamp4/Vamp2/Flot2/Stx1a/Lpar1/Kcnc2/Kcnq5/Dnm1l/Dl…
CC	GO:0098978	glutamatergic synapse	268	-0.13351	-2.7883	4.79230214462233e-06	0.00337857	0.00308347	2320	tags=53%, list=37%, signal=35%	Ctbp1/Lzts1/Erbin/Rap1b/Wasf3/Efnb3/Eps8/Adcy1/Ap3d1/Trim3/Rap1a/Cnr1/Bin1/Plcg1/Tsc2/Kcna3/Pak3/Flna/Rims4/Gpc6/Prrt1/Magi2/Cdc42/Ube3a/Synpo/Map2/Ppm1h/Grik5/Hcn1/Ap2b1/Lrfn3/Rgs7/Amph/Mark2/Apoe/Mdga2/Arpc2/Drp2/Gpc4/Rbmx/Grm4/Dgkq/Eps15/Rims1/Asap1/Cadm1/Rhoa/Myo9a/Grm5/Ap2s1/Sv2a/Epha4/Ap2m1/Mecp2/Cdkl5/Lgi1/Rgs14/Fxyd6/Kcna4/Tnik/Mpdz/Apbb1/Ctbp2/Ncan/Lzts3/Ncs1/Lrrc7/Agap2/Wasl/Pura/Kcna1/…
BP	GO:0099504	synaptic vesicle cycle	88	-0.247645	-2.81938	8.78561714774902e-06	0.00418601	0.00382038	3150	tags=76%, list=50%, signal=39%	Clcn3/Lrrk2/Ap3b2/Arf6/Rims2/Rock1/Trim9/Pten/Tor1a/Syn3/Cplx1/Stx1b/Itsn1/Cplx2/Ctbp1/Rap1b/Cplx3/Ap3d1/Ap3m2/Rap1a/Bin1/Rims4/Magi2/Grik5/Ap2b1/Scrn1/Amph/Braf/Fcho2/Rab3a/Dgkq/Rims1/Ap2s1/Sv2a/Ap2m1/Ctbp2/Ncs1/Ap3s1/Syn2/Pclo/Sv2b/Doc2a/Syt1/Nlgn1/Mff/Syt2/Vamp4/Ap1s2/Vamp2/Stx1a/Lpar1/Cspg5/Dnm1l/Bsn/Syn1/Prkn/Synj1/Fmr1/Itsn2/Vamp1/Ddc/Erc2/Kcnh1/Syt10/Sv2c/Prrt2/Dvl1
CC	GO:0045211	postsynaptic membrane	124	-0.202897	-2.81374	9.90556931267972e-06	0.00418601	0.00382038	3966	tags=85%, list=63%, signal=32%	Ntrk3/Ephb2/Ank1/Rab5a/Akap1/Kcna2/Lrfn1/Grik2/Arrb1/Abhd6/Grin1/Grid1/Crkl/Lin7a/Strn/Gria4/Syne1/Farp1/Ptprt/Dag1/Tiam1/Clcn3/Cntn1/Snta1/Kctd8/Lrfn4/Lin7c/Hip1/Arrb2/Akap9/Ptprs/Mpp2/Grm3/Pten/Dbnl/Grm1/Neto1/Gria1/Lzts1/Efnb3/Syap1/Ank2/Adcy1/Kcna3/Prrt1/Magi2/Grik5/Hcn1/Lrfn3/Rgs7/Kcnd3/Dmd/Cntn2/Hspb1/Kcnb1/Cadm1/Kcnc1/Grm5/Epha4/Fxyd6/Kcna4/Apbb1/Epn1/Lrrc7/Kcna1/Erbb4/Grm7/Scn8a/Nlgn1/Cbl…
BP	GO:0099003	vesicle-mediated transport in synapse	110	-0.215215	-2.78611	1.1875198517289e-05	0.00418601	0.00382038	3007	tags=71%, list=47%, signal=38%	Ap3b2/Arf6/Hip1/Rims2/Vps35/Rock1/Trim9/Rab8a/Pten/Tor1a/Syn3/Cplx1/Vac14/Stx1b/Itsn1/Cplx2/Ctbp1/Rap1b/Cplx3/Ap3d1/Ap3m2/Rap1a/Bin1/Rims4/Magi2/Grik5/Ap2b1/Scrn1/Amph/Braf/Fcho2/Rab3a/Dgkq/Eps15/Rala/Rims1/Ap2s1/Sv2a/Ap2a1/Ap2m1/Ctbp2/Ncs1/Ap3s1/Ap2a2/Syn2/Pclo/Sv2b/Doc2a/Syt1/Nlgn1/Mff/Syt2/Vamp4/Ap1s2/Vamp2/Akap5/Stx1a/Lpar1/Cspg5/Dnm1l/Bsn/Syn1/Prkn/Efnb2/Synj1/Fmr1/Itsn2/Vamp1/Ddc/Numb/Erc2/…
CC	GO:0030665	clathrin-coated vesicle membrane	20	-0.509573	-2.69193	1.12473728513977e-05	0.00418601	0.00382038	2440	tags=90%, list=38%, signal=56%	Ap1g1/Ap1m1/Synrg/Ap1b1/Ap2b1/Rab3a/Eps15/Ap2s1/Ap2a1/Vamp3/Ap2m1/Epn1/Ap2a2/Sgip1/Ap1s2/Vamp2/Epn2/Syn1
CC	GO:0098982	GABA-ergic synapse	46	-0.327541	-2.82458	2.99440865984562e-05	0.00844423	0.00770666	1731	tags=63%, list=27%, signal=46%	Kcnd3/Mdga2/Rims1/Sv2a/Ctbp2/Ncan/Pclo/Rac1/Erbb4/Grm7/Nlgn1/Lrfn5/Nbea/Lpar1/Kcnc2/Cspg5/Plcb1/Bsn/Nrg2/Nptn/Flot1/Kcnd2/Pak1/Erc2/Hap1/Grm8/Drd1/Itpr1/Calb1
CC	GO:0032279	asymmetric synapse	149	-0.169663	-2.58211	2.78296354520821e-05	0.00844423	0.00770666	3223	tags=70%, list=51%, signal=35%	Gria4/Fabp5/Ptprt/Nos1/Tiam1/Pak2/Exoc4/Lrfn4/Stat3/Map1a/Fyn/Akap9/Ptprs/Vps35/Dtnb/Mpp2/Mtmr2/Grm3/Als2/Kalrn/Rab8a/Dbnl/Grm1/Syn3/Tsc1/Neto1/Gria1/Nck2/Dgkz/Lzts1/Efnb3/Eps8/Ank2/Adcy1/Tsc2/Pak3/Prrt1/Magi2/Map2/Grik5/Lrfn3/Dmd/Drp2/Hspb1/Rbmx/Grm4/Rims1/Cadm1/Grm5/Epha4/Cdkl5/Rgs14/Kcna4/Tnik/Mpdz/Map1b/Lzts3/Lrrc7/Pkp4/Pura/Syn2/Pclo/Cap2/Sh2d5/Erbb4/Grm7/Scn8a/Prr7/Lrfn5/Akap5/Stx1a/Nrcam/A…
CC	GO:0098590	plasma membrane region	326	-0.111493	-2.47226	3.47477953681537e-05	0.00890807	0.00812999	3242	tags=65%, list=51%, signal=33%	Strn/Gria4/Syne1/Farp1/Ptprt/Nos1/Psd2/Exoc3/Dag1/Tiam1/Clcn3/Lrrk2/Ndrg4/Cntn1/Cldn1/Twf1/Fcho1/Snta1/Kctd8/Lrfn4/Arf6/Lin7c/Ttyh1/Hip1/Rims2/Arrb2/Ehd2/Akap9/Ptprs/Tpm3/Ehd3/Atp4a/Mpp2/Mtmr2/Grm3/Hcn2/Oscp1/Rab8a/Reps1/Pten/Dbnl/Syt3/Vldlr/Grm1/Neto1/Gria1/Ap1g1/Ocrl/Tpm1/Ace/Podxl/Stx1b/Itsn1/Rap2a/Aqp4/Ctbp1/Lzts1/Ptprj/Kcnk1/Erbin/Efnb3/Syap1/Cplx3/Eps8/Ank2/Pdia3/Adcy1/Unc5a/Cnr1/Plcg1/Cd81…
CC	GO:0098984	neuron to neuron synapse	164	-0.159905	-2.58787	4.60449161461695e-05	0.00951266	0.00868177	3234	tags=70%, list=51%, signal=35%	Syt12/Gria4/Fabp5/Ptprt/Nos1/Synpr/Tiam1/Pak2/Exoc4/Lrfn4/Stat3/Map1a/Fyn/Akap9/Ptprs/Vps35/Dtnb/Mpp2/Mtmr2/Grm3/Als2/Kalrn/Rab8a/Dbnl/Grm1/Syn3/Tsc1/Neto1/Gria1/Nck2/Dgkz/Lzts1/Efnb3/Eps8/Ank2/Adcy1/Tsc2/Pak3/Prrt1/Magi2/Map2/Grik5/Lrfn3/Dmd/Drp2/Hspb1/Rbmx/Grm4/Rims1/Cadm1/Grm5/Epha4/Cdkl5/Rgs14/Kcna4/Tnik/Mpdz/Map1b/Lzts3/Lrrc7/Pkp4/Pura/Rogdi/Syn2/Pclo/Cap2/Vti1a/Sh2d5/Erbb4/Grm7/Scn8a/Syt1/N…
CC	GO:0014069	postsynaptic density	145	-0.167782	-2.51616	4.72259670643559e-05	0.00951266	0.00868177	3223	tags=70%, list=51%, signal=35%	Gria4/Fabp5/Ptprt/Nos1/Tiam1/Pak2/Exoc4/Lrfn4/Stat3/Map1a/Fyn/Akap9/Ptprs/Vps35/Dtnb/Mpp2/Mtmr2/Grm3/Als2/Kalrn/Rab8a/Dbnl/Grm1/Syn3/Tsc1/Neto1/Gria1/Nck2/Dgkz/Lzts1/Efnb3/Eps8/Ank2/Adcy1/Tsc2/Pak3/Prrt1/Magi2/Map2/Grik5/Lrfn3/Dmd/Drp2/Hspb1/Rbmx/Rims1/Cadm1/Grm5/Epha4/Cdkl5/Rgs14/Tnik/Mpdz/Map1b/Lzts3/Lrrc7/Pkp4/Pura/Syn2/Pclo/Cap2/Sh2d5/Erbb4/Scn8a/Prr7/Lrfn5/Akap5/Stx1a/Nrcam/Abi1/Dlg2/Bsn/Syn…
BP	GO:0031338	regulation of vesicle fusion	19	-0.481523	-2.51024	4.68652148594218e-05	0.00951266	0.00868177	2925	tags=95%, list=46%, signal=51%	Rims2/Trim9/Syt3/Cplx1/Cplx2/Cplx3/Grik5/C2cd5/Rab3a/Rims1/Sphk1/Doc2a/Syt1/Syt2/Anxa1/Vamp1/Erc2/Prrt2
CC	GO:0098794	postsynapse	295	-0.115006	-2.50186	7.31040730169519e-05	0.0137436	0.0125431	3242	tags=65%, list=51%, signal=34%	Strn/Gria4/Fabp5/Syne1/Farp1/Ptprt/Nos1/Psd2/Dag1/Tiam1/Clcn3/Cntn1/Pak2/Stx12/Snta1/Kctd8/Sez6/Exoc4/Rab4a/Lrfn4/Stat3/Arf6/Lin7c/Map1a/Hip1/Fyn/Arrb2/Akap9/Ptprs/Vps35/Dtnb/Mpp2/Mtmr2/Grm3/Als2/Strn4/Kalrn/Rab8a/Pten/Dbnl/Aldoc/Abl2/Grm1/Syn3/Cplx1/Tsc1/Neto1/Gria1/Nck2/Dgkz/Itsn1/Cplx2/Lzts1/Erbin/Wasf3/Efnb3/Syap1/Eps8/Ank2/Adcy1/Ap3d1/Trim3/Aplp2/Tsc2/Kcna3/Pak3/Flna/Prrt1/Magi2/Cdc42/Synpo/…
BP	GO:0016079	synaptic vesicle exocytosis	47	-0.304525	-2.65881	8.72901327605287e-05	0.0153849	0.0140411	2522	tags=72%, list=40%, signal=44%	Cplx1/Stx1b/Cplx2/Rap1b/Cplx3/Rap1a/Rims4/Grik5/Braf/Rab3a/Rims1/Sv2a/Ctbp2/Ncs1/Pclo/Sv2b/Doc2a/Syt1/Nlgn1/Syt2/Vamp2/Stx1a/Cspg5/Dnm1l/Syn1/Synj1/Fmr1/Vamp1/Erc2/Kcnh1/Syt10/Sv2c/Prrt2/Dvl1
CC	GO:0099634	postsynaptic specialization membrane	57	-0.274954	-2.68819	9.33609192534038e-05	0.0154869	0.0141342	3223	tags=81%, list=51%, signal=40%	Gria4/Ptprt/Tiam1/Lrfn4/Akap9/Ptprs/Mpp2/Grm1/Neto1/Gria1/Lzts1/Efnb3/Adcy1/Prrt1/Grik5/Lrfn3/Kcnd3/Hspb1/Kcnb1/Grm5/Lrrc7/Erbb4/Scn8a/Nlgn1/Lrfn5/Stx1a/Nrcam/Dlg2/Nptn/Efnb2/Dlg3/Gria3/Dlg1/Rtn4/Ptprf/Rgs9/Epha7/Gria2/Kcnd2/Lrfn2/Dlg4/Gsg1l/Nptx2/Dcc/Dgkb/Neto2
BP	GO:0010975	regulation of neuron projection development	188	-0.141006	-2.48163	9.92568025610001e-05	0.0155502	0.014192	2642	tags=59%, list=42%, signal=35%	Pten/Rufy3/Dbnl/Abl2/Qki/Vldlr/Stk11/Fgfr1/Arsb/Tsc1/Ttc3/Rab21/Rtca/Tiam2/Rap2a/Ptprg/Lzts1/Efnb3/Kif3c/Scn1b/Csmd3/Rap1a/Cnr1/Cspg4/Tsc2/Carm1/Map6/Clip1/Pak3/Flna/Magi2/Mark1/Ube3a/Map2/Crk/Nck1/Shoc2/Fez1/Adcy6/Dmd/Mark2/Apoe/Braf/Cd38/Hspb1/Pum2/Tbr1/Rhoa/Ehd1/Ap2a1/Mag/Epha4/Cdkl5/Tnik/Map1b/Dguok/Apbb1/Twf2/Pqbp1/Lzts3/Opa1/Ncs1/Lrrc7/Xk/Hecw2/Ptn/Ngef/Gfap/Sphk1/Robo2/Itm2c/Ephb3/Islr2/Nr…
CC	GO:0098839	postsynaptic density membrane	50	-0.288768	-2.6085	0.000109185	0.0162054	0.0147899	3756	tags=90%, list=59%, signal=37%	Lrfn1/Grik2/Grin1/Grid1/Gria4/Ptprt/Tiam1/Lrfn4/Akap9/Ptprs/Mpp2/Grm1/Neto1/Gria1/Lzts1/Efnb3/Adcy1/Prrt1/Grik5/Lrfn3/Hspb1/Grm5/Lrrc7/Erbb4/Scn8a/Lrfn5/Stx1a/Nrcam/Dlg2/Nptn/Efnb2/Dlg3/Gria3/Dlg1/Rtn4/Ptprf/Rgs9/Epha7/Gria2/Lrfn2/Dlg4/Gsg1l/Dcc/Dgkb/Neto2
BP	GO:0006497	protein lipidation	22	0.479708	2.48987	0.000153981	0.0190426	0.0173793	2003	tags=77%, list=32%, signal=53%	Nmt2/Porcn/Dpm3/Dpm1/Ulk1/Pigt/Rabl3/Clip3/Pigs/Pigu/Abca1/Wipi2/Gpaa1/Atg12/Atg5/Atg7/Nmt1
BP	GO:0006836	neurotransmitter transport	75	-0.224823	-2.45078	0.000162064	0.0190426	0.0173793	3329	tags=77%, list=53%, signal=37%	Lin7a/Git1/Syt12/Nos1/Lrrk2/Lin7c/Rims2/Park7/Trim9/Tor1a/Syn3/Cplx1/Stx1b/Cplx2/Rap1b/Cplx3/Rap1a/Rims4/Grik5/Pnkd/Ppt1/Braf/Rab3a/Rims1/Gpm6b/Sv2a/Ctbp2/Ncs1/Syn2/Pclo/Gfap/Sv2b/Sphk1/Mctp1/Doc2a/Syt1/Nlgn1/Syt2/Vamp2/Stx1a/Cspg5/Dnm1l/Syn1/Prkn/Synj1/Fmr1/Vamp1/Ddc/Flot1/Pak1/Erc2/Kcnh1/Syt10/Sv2c/Grm8/Prrt2/Kcnc4/Dvl1
BP	GO:0007029	endoplasmic reticulum organization	39	0.364246	2.40501	0.00015728	0.0190426	0.0173793	3331	tags=87%, list=53%, signal=42%	Myo5a/Emc7/Use1/Pex5/Reep1/Reep2/Jagn1/Emc2/Emc10/Sgta/Wnk1/Esyt1/Lman1/Emc4/Emc8/Ubl4a/Emc1/Get4/Tmed2/Esyt2/Emc6/Get3/Stx18/Vapb/Tmco1/Gak/Bag6/Vapa/Lrrk2/Rab10/Emc3/Rab18/Tmcc1/Get1
BP	GO:0007269	neurotransmitter secretion	66	-0.234242	-2.39464	0.000157773	0.0190426	0.0173793	2571	tags=67%, list=41%, signal=40%	Syn3/Cplx1/Stx1b/Cplx2/Rap1b/Cplx3/Rap1a/Rims4/Grik5/Pnkd/Ppt1/Braf/Rab3a/Rims1/Sv2a/Ctbp2/Ncs1/Syn2/Pclo/Sv2b/Sphk1/Mctp1/Doc2a/Syt1/Nlgn1/Syt2/Vamp2/Stx1a/Cspg5/Dnm1l/Syn1/Prkn/Synj1/Fmr1/Vamp1/Pak1/Erc2/Kcnh1/Syt10/Sv2c/Grm8/Prrt2/Kcnc4/Dvl1
BP	GO:0099643	signal release from synapse	66	-0.234242	-2.39464	0.000157773	0.0190426	0.0173793	2571	tags=67%, list=41%, signal=40%	Syn3/Cplx1/Stx1b/Cplx2/Rap1b/Cplx3/Rap1a/Rims4/Grik5/Pnkd/Ppt1/Braf/Rab3a/Rims1/Sv2a/Ctbp2/Ncs1/Syn2/Pclo/Sv2b/Sphk1/Mctp1/Doc2a/Syt1/Nlgn1/Syt2/Vamp2/Stx1a/Cspg5/Dnm1l/Syn1/Prkn/Synj1/Fmr1/Vamp1/Pak1/Erc2/Kcnh1/Syt10/Sv2c/Grm8/Prrt2/Kcnc4/Dvl1
MF	GO:0098772	molecular function regulator activity	347	-0.0956858	-2.29008	0.00018321	0.020553	0.0187578	3641	tags=69%, list=57%, signal=31%	Trio/Kndc1/Arrb1/Grm2/Igbp1/Fgf1/Dad1/Rab5c/Wdr41/Elp4/Prdx5/Anxa3/Mtss2/Prdx3/Ccnk/Skp1/Hdgf/Irs2/Nek9/Pde8a/Git1/Htra1/Rit1/Elfn1/Parva/Psmd2/Farp1/Nos1/Psd2/Rit2/Tiam1/Wdr48/Lrrk2/Gnaz/Rab10/Rab4b/Agfg1/Vip/Nprl3/Ccz1/Pak2/Psme1/Psme2/Fnta/Snta1/Rem2/Grb2/Rab4a/Asap2/Arf6/Smap2/Cyb5b/Fyn/Dtx3l/Rasa3/Rtkn/Akap9/Nenf/Park7/Rock1/Psmd1/Elmo1/Abce1/Scn2b/Otub1/Grm3/Ensa/Als2/Gnb5/Kalrn/Vti1b/Rab8a…
BP	GO:0030182	neuron differentiation	421	-0.0841536	-2.16322	0.000189496	0.020553	0.0187578	2642	tags=53%, list=42%, signal=33%	Pten/Tor1a/Rufy3/Dbnl/Abl2/Qki/Syt3/Vldlr/Cntn4/Stk11/Fgfr1/Arsb/Wdr47/Syt17/Tsc1/Lamb2/Becn1/Nck2/Ttc3/Strap/Rab21/Rtca/Itsn1/Tiam2/Rap2a/Ptprg/Lzts1/Fry/Casp3/Efnb3/Ercc2/Adcy1/Kif3c/Unc5a/Scn1b/Gsdme/Clmn/Aplp2/Csmd3/Rap1a/Cnr1/Cspg4/Bin1/Prom1/Tsc2/Ppia/Carm1/Map6/Lmtk2/Clip1/Sin3a/Sdk2/Nfib/Vcam1/Pak3/Flna/Mib1/Sox9/Magi2/Rgs6/Cdc42/Tbcd/Mark1/Stmn3/Usp9x/Ube3a/Cul4b/Map2/Dip2a/Crk/Nck1/Hcn1…
CC	GO:0099572	postsynaptic specialization	156	-0.156711	-2.44484	0.000204353	0.0209496	0.0191197	3223	tags=69%, list=51%, signal=35%	Gria4/Fabp5/Ptprt/Nos1/Tiam1/Pak2/Exoc4/Lrfn4/Stat3/Map1a/Fyn/Akap9/Ptprs/Vps35/Dtnb/Mpp2/Mtmr2/Grm3/Als2/Kalrn/Rab8a/Dbnl/Grm1/Syn3/Tsc1/Neto1/Gria1/Nck2/Dgkz/Lzts1/Erbin/Efnb3/Eps8/Ank2/Adcy1/Tsc2/Pak3/Prrt1/Magi2/Map2/Grik5/Lrfn3/Kcnd3/Dmd/Drp2/Hspb1/Rbmx/Kcnb1/Rims1/Cadm1/Grm5/Epha4/Cdkl5/Rgs14/Tnik/Mpdz/Map1b/Lzts3/Lrrc7/Pkp4/Pura/Syn2/Pclo/Cap2/Sh2d5/Erbb4/Scn8a/Nlgn1/Prr7/Lrfn5/Akap5/Stx1a…
CC	GO:0030118	clathrin coat	24	-0.392356	-2.29494	0.00020801	0.0209496	0.0191197	2440	tags=79%, list=38%, signal=49%	Ap1g1/Ap1m1/Synrg/Ap1b1/Ap3m2/Ap2b1/Eps15/Ap2s1/Ap2a1/Ap2m1/Epn1/Ap2a2/Sgip1/Ap3b1/Ap1s2/Epn2/Kcnq5/Synj1/Lrrn3
CC	GO:0043005	neuron projection	497	-0.0760256	-2.21868	0.000229867	0.0223526	0.0204002	2238	tags=46%, list=35%, signal=32%	Syap1/Cplx3/Eps8/Ap3d1/Kif3c/Unc5a/Scn1b/Gars/Aplp2/Rap1a/Cnr1/Bin1/Prom1/Tsc2/Kcna3/Stat1/Gna12/Map6/Lmtk2/Nfib/Amfr/Rgs17/Flna/Impa1/Prrt1/Dtna/Magi2/Cd2ap/Rgs6/Cdc42/Mark1/Tbcc/Stmn3/Usp9x/Synpo/Map2/Dip2a/Grik5/Hcn1/Pygb/Arl8b/Madd/Kif1b/Stmn4/Rgs7/Fez1/Amph/Prr12/Kcna6/Gnaq/Kcnd3/Dmd/Ckap5/Arpc3/Mark2/Ppt1/Apoe/Braf/Cntn2/Rab3a/Arpc2/Drp2/Hspb1/Grm4/Rack1/Kcnb1/Asap1/Cadm1/Pebp1/Mark3/Fas/Pu…
BP	GO:0000422	autophagy of mitochondrion	34	0.378636	2.36034	0.000262497	0.0226751	0.0206946	2065	tags=68%, list=33%, signal=46%	Phb2/Vdac1/Fkbp8/Cdc37/Atg4b/Cisd2/Ulk1/Optn/Wipi2/Lrba/Ulk3/Atg3/Snx30/Snx7/Atg12/Hdac6/Gsk3a/Atg5/Atg7/Atg9a/Parl/Tigar/Atg2b
BP	GO:0061726	mitochondrion disassembly	34	0.378636	2.36034	0.000262497	0.0226751	0.0206946	2065	tags=68%, list=33%, signal=46%	Phb2/Vdac1/Fkbp8/Cdc37/Atg4b/Cisd2/Ulk1/Optn/Wipi2/Lrba/Ulk3/Atg3/Snx30/Snx7/Atg12/Hdac6/Gsk3a/Atg5/Atg7/Atg9a/Parl/Tigar/Atg2b
BP	GO:0051962	positive regulation of nervous system development	103	-0.184911	-2.25162	0.000260846	0.0226751	0.0206946	1703	tags=49%, list=27%, signal=36%	Apoe/Braf/Egfr/Ptpra/Grm5/Tgm2/Flrt1/Mag/Epha4/Mecp2/Cdkl5/Rgs14/Snw1/Tnik/Map1b/Twf2/Ncan/Opa1/Ptn/Gfap/Robo2/Ephb3/Islr2/Nrdc/Lrtm2/Nlgn1/Cbln1/Akap5/Mfn1/Dnm1l/Nptn/Stau2/Reln/Ptprd/Dhx36/Synj1/Rtn4/Ptprf/Fmr1/Numb/Zeb2/Dlg4/Lrrn3/Pak1/Hap1/Megf8/Bmpr2/Flrt3/Cux1/Flrt2
BP	GO:0048699	generation of neurons	435	-0.084038	-2.14144	0.000265347	0.0226751	0.0206946	2523	tags=51%, list=40%, signal=33%	Cntn4/Stk11/Fgfr1/Arsb/Wdr47/Syt17/Tsc1/Lamb2/Becn1/Nck2/Ttc3/Strap/Rab21/Rtca/Itsn1/Tiam2/Rap2a/Ptprg/Lzts1/Fry/Casp3/Tyro3/Efnb3/Ercc2/Adcy1/Kif3c/Unc5a/Scn1b/Gsdme/Clmn/Aplp2/Csmd3/Rap1a/Cnr1/Cspg4/Bin1/Prom1/Tsc2/Ppia/Carm1/Map6/Lmtk2/Clip1/Sin3a/Sdk2/Nfib/Vcam1/Pak3/Flna/Mib1/Sox9/Magi2/Rgs6/Cdc42/Tbcd/Mark1/Stmn3/Usp9x/Ube3a/Cul4b/Map2/Dip2a/Crk/Nck1/Hcn1/Shoc2/Mrtfb/Stmn4/Htra2/Elp3/Fez1/A…
CC	GO:0030125	clathrin vesicle coat	16	-0.483147	-2.35766	0.000283046	0.0228054	0.0208135	2440	tags=88%, list=38%, signal=54%	Ap1g1/Ap1m1/Synrg/Ap1b1/Ap2b1/Eps15/Ap2s1/Ap2a1/Ap2m1/Epn1/Ap2a2/Sgip1/Ap1s2/Epn2
MF	GO:0140597	protein carrier chaperone	19	0.479487	2.34691	0.000278146	0.0228054	0.0208135	2160	tags=79%, list=34%, signal=52%	Emc7/Ptma/Nasp/Clu/Pex5/Pex19/Emc2/Emc10/Emc4/Mtch2/Emc8/Ipo9/Emc1/Oxa1l/Emc6
BP	GO:0099536	synaptic signaling	268	-0.108709	-2.27033	0.000296762	0.0232464	0.0212159	3246	tags=65%, list=51%, signal=33%	Creb1/Syt12/Gria4/Fabp5/Farp1/Nos1/Synpr/Dag1/Clcn3/Lrrk2/Gnai2/Phf24/Sez6/Exoc4/Tpbg/Jph3/Stat3/Lin7c/Map1a/Hip1/Fyn/Rims2/Arrb2/Kmt2a/Ptprs/Park7/Vps35/Trim9/Dtnb/Mpp2/Mtmr2/Grm3/Als2/Rab8a/Dgke/Pten/Tor1a/Grm1/Syn3/Pxk/Rgs8/Cplx1/Neto1/Gria1/Dgkz/Ace/Stx1b/Cplx2/Lzts1/Htr5b/Rap1b/Anxa7/Efnb3/Syap1/Cplx3/Adcy1/Rap1a/Cnr1/Plcg1/Tsc2/Rims4/Prrt1/Nisch/Dtna/Ube3a/Synpo/Grik5/Kif1b/Kcmf1/Pnkd/Gnaq/…
BP	GO:0001505	regulation of neurotransmitter levels	77	-0.217614	-2.3896	0.000331963	0.0251135	0.02292	3329	tags=77%, list=53%, signal=37%	Lin7a/Git1/Syt12/Nos1/Lrrk2/Lin7c/Rims2/Park7/Trim9/Tor1a/Syn3/Cplx1/Stx1b/Cplx2/Rap1b/Cplx3/Rap1a/Pde1b/Rims4/Grik5/Pnkd/Ppt1/Braf/Rab3a/Rims1/Gpm6b/Pebp1/Sv2a/Ctbp2/Ncs1/Syn2/Pclo/Gfap/Sv2b/Sphk1/Mctp1/Doc2a/Syt1/Nlgn1/Syt2/Vamp2/Stx1a/Cspg5/Dnm1l/Syn1/Prkn/Synj1/Fmr1/Vamp1/Flot1/Pak1/Erc2/Kcnh1/Syt10/Sv2c/Grm8/Prrt2/Kcnc4/Dvl1
CC	GO:0098798	mitochondrial protein-containing complex	35	0.371282	2.31922	0.000338409	0.0251135	0.02292	2827	tags=80%, list=45%, signal=45%	Phb2/Vdac1/Mcub/Mcu/Ptcd3/Nfs1/Cox7b/Romo1/Lyrm4/Mtx1/Pnpt1/Micu1/Uqcc3/Bax/Idh3a/Ppif/Cox5a/Micu3/Iscu/Cox5b/Clpx/Pdk2/Etfb/Pdk1/Mtx2/Spg7/Sdhb/Micu2
CC	GO:0042734	presynaptic membrane	90	-0.197398	-2.26177	0.000375429	0.0271464	0.0247752	2457	tags=61%, list=39%, signal=38%	Gria1/Stx1b/Itsn1/Ctbp1/Efnb3/Syap1/Cplx3/Cnr1/Kcna3/Rims4/Grik5/Hcn1/Ap2b1/Lrfn3/Fcho2/Gpc4/Grm4/Rims1/Cadm1/Kcnc1/Ap2s1/Epha4/Ap2m1/Fxyd6/Kcna4/Pde2a/Apbb1/Epn1/Kcna1/Erbb4/Grm7/Scn8a/Syt1/Flot2/Stx1a/Lpar1/Kcnc2/Kcnq5/Dnm1l/Nptn/Efnb2/Ptprd/Gria3/Scn1a/Dlg1/Rgs9/Itsn2/Gria2/Erc2/Kcnh1/Kcnj9/Grm8/Prrt2/Drd1/Kcnc4
BP	GO:0022008	neurogenesis	497	-0.0722132	-2.10742	0.00038826	0.0273723	0.0249815	2523	tags=50%, list=40%, signal=32%	Cntn4/Stk11/Fgfr1/Arsb/Wdr47/Daam2/Syt17/Tsc1/Lamb2/Becn1/Nck2/Ttc3/Strap/Rab21/Rtca/Ace/Itsn1/Tiam2/Rap2a/Ptprg/Lzts1/Ptprj/Fry/Casp3/Tyro3/Anxa7/Wasf3/Efnb3/Ercc2/Adcy1/Kif3c/Unc5a/Scn1b/Gsdme/Clmn/Aplp2/Csmd3/Rap1a/Cnr1/Cspg4/Bin1/Prom1/Tsc2/Ppia/Carm1/Map6/Lmtk2/Clip1/Sin3a/Sdk2/Nfib/Vcam1/Pak3/Flna/Mib1/Sox9/Magi2/Rgs6/Cdc42/Tbcd/Mark1/Stmn3/Akt2/Usp9x/Ube3a/Cul4b/Map2/Dip2a/Crk/Nck1/Hcn1/Sh…
BP	GO:0003008	system process	369	-0.0894521	-2.18069	0.000398028	0.0273766	0.0249854	3035	tags=60%, list=48%, signal=33%	Gnai2/Hexb/Twf1/Phf24/Ctdp1/Get1/Snta1/Oxsr1/Sez6/Tpbg/Jph3/Map1a/Ireb2/Fyn/Rims2/Arrb2/Kmt2a/Akap9/Tpm3/Vps35/Rock1/Lmna/Ehd3/Scn2b/Mpp2/Mtmr2/Grm3/Ppcs/Lmcd1/Kalrn/Myh1/Jam2/Pten/Pde6d/Abl2/Grm1/Hsbp1/Fgfr1/Wdr47/Synm/Tsc1/Lamb2/Becn1/Neto1/Gria1/Strap/Ryr3/Tpm1/Nampt/Ace/Stx1b/Aqp4/Taco1/Ptprj/Coch/Casp3/Wasf3/Cplx3/Ank2/Adcy1/Scn1b/Gsdme/Tusc3/Aplp2/Cnr1/Bin1/Gatm/Pde1b/Gna12/Mtg1/Pgam2/Wnk3/…
BP	GO:0002027	regulation of heart rate	18	-0.465329	-2.38446	0.000415238	0.0274878	0.0250869	3002	tags=94%, list=47%, signal=50%	Snta1/Akap9/Scn2b/Tpm1/Ank2/Scn1b/Bin1/Kcnd3/Dmd/Cav1/Gpd1l/Ryr2/Scn4b/Calm2/Hcn4/Scn3b/Ednra
BP	GO:0051205	protein insertion into membrane	27	0.404172	2.31504	0.000428888	0.0274878	0.0250869	3424	tags=93%, list=54%, signal=43%	Emc7/Reep1/Emc2/Emc10/Sgta/Wnk1/Pdcd5/Emc4/Mtch2/Emc8/Ubl4a/Romo1/Maip1/Bax/Emc1/Get4/Oxa1l/Emc6/Get3/Tmco1/Bag6/Emc3/Agk/Get1/Mtch1
BP	GO:0031346	positive regulation of cell projection organization	142	-0.152248	-2.30836	0.000419735	0.0274878	0.0250869	2636	tags=60%, list=42%, signal=36%	Rufy3/Dbnl/Abl2/Qki/Vldlr/Crocc/Stk11/Fgfr1/Arsb/Rab21/Tiam2/Eps8/Kif3c/Scn1b/Rap1a/Cnr1/Tsc2/Map6/Clip1/Pak3/Flna/Magi2/Cdc42/Nck1/Shoc2/Fez1/Dmd/Mark2/Apoe/Braf/Arpc2/Hspb1/Rala/Pum2/Ehd1/Ap2a1/Epha4/Cdkl5/Tnik/Map1b/Apbb1/Rab8b/Twf2/Pqbp1/Opa1/Lrrc7/Ptn/Wasl/Sphk1/Rac1/Robo2/Islr2/Nrdc/Nlgn1/Ptk7/Akap5/Mfn1/Tapt1/Dnm1l/Nptn/Stau2/Reln/Abi2/Ptprd/Brk1/Stmn2/Pcp4/Dhx36/Ahi1/Ptprf/Fmr1/Numb/Zeb2/…
BP	GO:0050808	synapse organization	198	-0.118806	-2.11065	0.000440695	0.0276169	0.0252046	2065	tags=47%, list=33%, signal=33%	Sdk2/Pak3/Flna/Rims4/Prrt1/Magi2/Cd2ap/Cdc42/Ube3a/Synpo/Dip2a/Crk/Lrfn3/Ckap5/Mark2/Apoe/Cntn2/Rab3a/Mdga2/Drp2/Gpc4/Rbmx/Asap1/Cadm1/Rhoa/Myo9a/Grm5/Flrt1/Epha4/Mecp2/Cdkl5/Apbb1/Ncan/Lzts3/Opa1/Insr/Palld/Ptn/Wasl/Nfasc/Nfia/Ngef/Pclo/Camkv/Cap2/Rac1/Rhob/Ephb3/Erbb4/Lrtm2/Nlgn1/Cbln1/Icam5/Rac3/Lrfn5/Akap5/Nbea/Mfn1/Nrcam/Dnm1l/Dlg2/Bsn/Syn1/Nrg2/Nptn/Stau2/Reln/Abi2/Efnb2/Ptprd/Tanc2/Nptx1/D…
BP	GO:0061025	membrane fusion	64	-0.23857	-2.42517	0.00051861	0.0286761	0.0261713	3332	tags=78%, list=53%, signal=37%	Uso1/Vps11/Vps39/Stx12/Rims2/Trim9/Vps8/Vti1b/Rab8a/Syt3/Cplx1/Rab12/Stx1b/Cplx2/Stx8/Stx16/Anxa7/Cplx3/Gnai3/Bet1/Grik5/Arl8b/C2cd5/Chmp6/Rab3a/Rims1/Uvrag/Vamp3/Rab8b/Chmp3/Huwe1/Chmp5/Stx7/Sphk1/Stx6/Vti1a/Doc2a/Yipf5/Syt1/Syt2/Vamp4/Vamp2/Stx1a/Dnm1l/Anxa1/Vamp1/Hace1/Erc2/Cd9/Prrt2
BP	GO:0099072	regulation of postsynaptic membrane neurotransmitter receptor levels	64	-0.238512	-2.42458	0.00051861	0.0286761	0.0261713	2696	tags=69%, list=43%, signal=40%	Kalrn/Rab8a/Snx27/Cplx1/Vac14/Neto1/Stx1b/Rap2a/Erbin/Eps8/Rap1a/Gpc6/Magi2/Ap2b1/Gpc4/Eps15/Rala/Ap2s1/Ap2a1/Ap2m1/Lgi1/Tnik/Lrrc7/Ap2a2/Erbb4/Vamp2/Flot2/Akap5/Nbea/Lpar1/Dlg2/Prkn/Efnb2/Dlg3/Nptx1/Dlg1/Synj1/Numb/Dlg4/Hap1/Gsg1l/Nptxr/Nptx2/Neto2
BP	GO:0048499	synaptic vesicle membrane organization	19	-0.425434	-2.21784	0.000474785	0.0286761	0.0261713	2925	tags=89%, list=46%, signal=48%	Rims2/Tor1a/Cplx1/Stx1b/Cplx2/Cplx3/Ap3d1/Grik5/Rab3a/Rims1/Doc2a/Syt1/Syt2/Stx1a/Vamp1/Erc2/Prrt2
BP	GO:0099633	protein localization to postsynaptic specialization membrane	21	-0.409187	-2.21505	0.0005071	0.0286761	0.0261713	3419	tags=95%, list=54%, signal=44%	C1ql3/Git1/Dag1/Kalrn/Neto1/Rap1a/Gpc6/Magi2/Gpc4/Lgi1/Tnik/Erbb4/Nbea/Dlg2/Nptx1/Dlg1/Dlg4/Nptxr/Nptx2/Neto2
BP	GO:0099645	neurotransmitter receptor localization to postsynaptic specialization membrane	21	-0.409187	-2.21505	0.0005071	0.0286761	0.0261713	3419	tags=95%, list=54%, signal=44%	C1ql3/Git1/Dag1/Kalrn/Neto1/Rap1a/Gpc6/Magi2/Gpc4/Lgi1/Tnik/Erbb4/Nbea/Dlg2/Nptx1/Dlg1/Dlg4/Nptxr/Nptx2/Neto2
CC	GO:0043679	axon terminus	66	-0.21621	-2.2103	0.000482097	0.0286761	0.0261713	4114	tags=88%, list=65%, signal=31%	Ophn1/Grik3/Ap1s1/Rab5a/Kcna2/Syt11/Grik2/Grin1/Hcn3/Blvrb/Aak1/Git1/Gria4/Nos1/Clcn3/Lrrk2/Tpbg/Cplx1/Itsn1/Cplx2/Cplx3/Ap3d1/Bin1/Kcna3/Grik5/Hcn1/Amph/Kcna6/Rab3a/Arpc2/Grm4/Pebp1/Kcnc1/Epha4/Ncs1/Kcna1/Calb2/Pclo/Grm7/Rgs10/Kcnc2/Kcnq5/Pdyn/Prkn/Gria3/Fmr1/Gria2/Crhbp/Erc2/Hap1/Tanc1/Flrt3/Prrt2/Drd1/Ptprn/Calb1/Hcn4/Kcnc4
MF	GO:0030374	nuclear receptor coactivator activity	22	0.441607	2.29212	0.000642414	0.0348386	0.0317956	1067	tags=55%, list=17%, signal=46%	Actn4/Actn1/Actn2/Hmga1/Sra1/Tada3/Tacc1/Kdm1a/Eny2/Med1/Pkn1/Ncoa2
CC	GO:0044304	main axon	39	-0.296776	-2.31501	0.000702653	0.0373865	0.0341209	1494	tags=56%, list=24%, signal=43%	Kcnc1/Mag/Lgi1/Kcna4/Map1b/Apbb1/Lrrc7/Nfasc/Kcna1/Lgi3/Robo2/Mgll/Scn8a/Kcnc2/Nrcam/Dlg2/Scn1a/Dlg1/Dlg4/Crhbp/Kcnh1/Mbp
BP	GO:0046928	regulation of neurotransmitter secretion	39	-0.295196	-2.30268	0.000777877	0.0406225	0.0370742	2522	tags=72%, list=40%, signal=43%	Cplx1/Stx1b/Cplx2/Rap1b/Cplx3/Rap1a/Rims4/Pnkd/Braf/Rab3a/Rims1/Ncs1/Sv2b/Sphk1/Mctp1/Syt1/Nlgn1/Stx1a/Cspg5/Dnm1l/Syn1/Prkn/Fmr1/Kcnh1/Sv2c/Grm8/Kcnc4/Dvl1
BP	GO:0140056	organelle localization by membrane tethering	45	-0.266041	-2.27665	0.000837343	0.0429329	0.0391829	4509	tags=98%, list=71%, signal=28%	Rab3b/Ykt6/Pdzd8/Ncam1/Esyt2/Exoc1/Vps18/Exoc5/Stx3/Stx17/Vapb/Uso1/Vps11/Exoc7/Vapa/Exoc3/Ndrg4/Stx12/Exoc8/Exoc4/Rims2/Exoc2/Rab3d/Rab8a/Rab12/Stx1b/Stx8/Stx16/Pacs2/Rab3a/Kcnb1/Rims1/Ralb/Rab8b/Ctbp2/Stx7/Stx6/Syt1/Vamp2/Stx1a/Exoc6/Sytl2/Rab3c/Vmp1
BP	GO:0048278	vesicle docking	38	-0.290589	-2.2238	0.000865634	0.0435909	0.0397834	4509	tags=100%, list=71%, signal=29%	Ykt6/Ncam1/Exoc1/Vps18/Exoc5/Stx3/Stx17/Uso1/Vps11/Exoc7/Exoc3/Ndrg4/Stx12/Exoc8/Exoc4/Rims2/Exoc2/Rab3d/Rab8a/Rab12/Stx1b/Stx8/Stx16/Rab3a/Kcnb1/Rims1/Ralb/Rab8b/Ctbp2/Stx7/Stx6/Syt1/Vamp2/Stx1a/Exoc6/Sytl2/Rab3c
BP	GO:0042158	lipoprotein biosynthetic process	24	0.419883	2.28164	0.000938408	0.0436677	0.0398535	2003	tags=71%, list=32%, signal=49%	Nmt2/Porcn/Dpm3/Dpm1/Ulk1/Pigt/Rabl3/Clip3/Pigs/Pigu/Abca1/Wipi2/Gpaa1/Atg12/Atg5/Atg7/Nmt1
BP	GO:0098609	cell-cell adhesion	159	-0.13667	-2.15607	0.000907868	0.0436677	0.0398535	2275	tags=53%, list=36%, signal=35%	Casp3/Tyro3/Efnb3/Pdia3/Ap3d1/Cd81/Tsc2/Ppia/Sdk2/Vcam1/Sox9/Magi2/Cd2ap/Cdc42/Nck1/Ptprc/Cd47/Lrfn3/Jam3/Cntn2/Mdga2/Egfr/Gpc4/Hspb1/Cd44/Cadm1/Rhoa/Mag/Rgcc/Itch/Astn2/Lrrc7/Egr3/Pkp4/Palld/Chst2/Nfasc/Gstp1/Cav1/Magi1/Lamb1/Robo2/Irak1/Efr3a/Ap3b1/Ephb3/Esam/Nlgn1/Apoa1/Cbln1/Astn1/Icam5/Lrfn5/Flot2/Nrcam/Dlg2/Hmgb1/Nptn/Cyrib/Rap2b/Efnb2/Ptprd/Sdc4/Dlg3/Anxa1/Dlg1/Kat5/Ptprf/Epha7/Adam9/Flot1…
BP	GO:0099537	trans-synaptic signaling	250	-0.106604	-2.14101	0.000916556	0.0436677	0.0398535	3246	tags=65%, list=51%, signal=33%	Creb1/Syt12/Gria4/Fabp5/Farp1/Nos1/Synpr/Dag1/Clcn3/Lrrk2/Gnai2/Phf24/Sez6/Exoc4/Tpbg/Jph3/Stat3/Lin7c/Map1a/Hip1/Fyn/Rims2/Arrb2/Kmt2a/Ptprs/Park7/Vps35/Trim9/Mpp2/Mtmr2/Grm3/Als2/Rab8a/Dgke/Pten/Tor1a/Grm1/Syn3/Pxk/Cplx1/Neto1/Gria1/Dgkz/Ace/Stx1b/Cplx2/Lzts1/Htr5b/Rap1b/Efnb3/Syap1/Cplx3/Adcy1/Rap1a/Cnr1/Plcg1/Tsc2/Rims4/Prrt1/Nisch/Ube3a/Synpo/Grik5/Kif1b/Pnkd/Ckap5/Ppt1/Apoe/Braf/Rab3a/Egfr/…
BP	GO:0007155	cell adhesion	270	-0.100112	-2.10559	0.000904906	0.0436677	0.0398535	1972	tags=44%, list=31%, signal=32%	Sox9/Magi2/Cd2ap/Cdc42/Crk/Nck1/Peak1/Ptprc/Cd47/Lrfn3/Maea/Jam3/Dmd/Edil3/Braf/Cntn2/Mdga2/Egfr/Arpc2/Gpc4/Hspb1/Bag4/Gpm6b/Cd44/Cadm1/Ptpra/Bcar1/Lamc1/Rhoa/Tgm2/Flrt1/Aoc3/Mag/Epha4/Vamp3/Mpdz/Rgcc/Ncan/Itch/Nid1/Astn2/Lrrc7/Pld2/Egr3/Smad3/Pkp4/Palld/Ptn/Chst2/Nfasc/Gstp1/Cav1/Magi1/Radil/Lamb1/Rac1/Robo2/Irak1/Efr3a/Rhob/Ap3b1/Ephb3/Spon1/Esam/Nlgn1/Dapk3/Apoa1/Ptk7/Cbln1/Astn1/Icam5/Rac3/Lr…
BP	GO:0010720	positive regulation of cell development	113	-0.160728	-2.10314	0.000944585	0.0436677	0.0398535	1703	tags=46%, list=27%, signal=34%	Apoe/Braf/Egfr/Hax1/Ptpra/Rhoa/Grm5/Tgm2/Mag/Epha4/Mecp2/Cdkl5/Rgs14/Snw1/Tnik/Map1b/Twf2/Ncan/Opa1/Egr3/Ptn/Gfap/Robo2/Ap3b1/Islr2/Nrdc/Akap5/Mfn1/Dnm1l/Hmgb1/Nptn/Stau2/Reln/Rfx3/Ptprd/Hcls1/Anxa1/Dhx36/Kat5/Synj1/Rtn4/Ptprf/Fmr1/Numb/Zeb2/Dlg4/Pak1/Hap1/Cyld/Megf8/Bmpr2/Cux1
BP	GO:0061337	cardiac conduction	15	-0.472204	-2.22843	0.000980007	0.0437491	0.0399278	2887	tags=93%, list=46%, signal=51%	Akap9/Ehd3/Scn2b/Ank2/Scn1b/Bin1/Flna/Kcnd3/Cav1/Mef2a/Ryr2/Scn4b/Hcn4/Scn3b
BP	GO:0044057	regulation of system process	124	-0.156941	-2.17644	0.00100798	0.0437491	0.0399278	3286	tags=70%, list=52%, signal=34%	Rock2/Hdac4/Fabp5/Nos1/Dag1/Lrrk2/Twf1/Ctdp1/Snta1/Rims2/Akap9/Rock1/Lmna/Ehd3/Scn2b/Mtmr2/Grm3/Lmcd1/Jam2/Pten/Grm1/Fgfr1/Becn1/Neto1/Tpm1/Ace/Stx1b/Wasf3/Ank2/Scn1b/Bin1/Mtg1/Wnk3/Flna/Nol3/Fto/Kcnd3/Dmd/Apoe/Egfr/Cd38/Rims1/Pebp1/Rhoa/Celf4/Mag/Mecp2/Rab8b/Mtpn/Dock4/Smad3/Kcna1/Cav1/Pclo/Sphk1/Mef2a/Gpd1l/Nrdc/Mgll/Nlgn1/Apoa1/Cbln1/Oga/Stx1a/S100b/Ryr2/Reln/Prkn/Myl3/Tppp/Dlg1/Fmr1/Kcnd2/Dlg…
BP	GO:0086001	cardiac muscle cell action potential	19	-0.407589	-2.12481	0.0010084	0.0437491	0.0399278	3002	tags=89%, list=47%, signal=47%	Snta1/Akap9/Scn2b/Ank2/Scn1b/Bin1/Flna/Dmd/Cav1/Gpd1l/Ryr2/Scn1a/Dlg1/Kcnd2/Scn4b/Hcn4/Scn3b
CC	GO:0070382	exocytic vesicle	111	-0.155639	-2.05755	0.000973512	0.0437491	0.0399278	3895	tags=80%, list=61%, signal=31%	Rab14/Rab35/Ston2/Rab5a/Svop/Syt13/Syt11/Rab5b/Stx3/Syt6/Rab5c/Grin1/Kif1a/Syt12/Vps45/Synpr/Clcn3/Lrrk2/Rab10/Rab4b/Stx12/Exoc4/Rab4a/Ptprs/Rab3d/Trim9/Mtmr2/Vti1b/Rab8a/Tor1a/Syt3/Syn3/Syt17/Gria1/Rab12/Stx16/Cplx3/Kif3c/Bin1/Prrt1/Madd/Amph/Dmd/Ppt1/Rab6a/Rab3a/Sytl5/Dmxl2/Cadm1/Pebp1/Wdr7/Sv2a/Vamp3/Rab8b/Rab2a/Ap2a2/Stx7/Syn2/Sv2b/Sphk1/Stx6/Lgi3/Mctp1/Vti1a/Doc2a/Syt1/Mff/Syt2/Vamp2/Stx1a/D…
BP	GO:0031175	neuron projection development	357	-0.0858903	-2.05373	0.00102415	0.0437593	0.0399371	2642	tags=53%, list=42%, signal=33%	Pten/Tor1a/Rufy3/Dbnl/Abl2/Qki/Syt3/Vldlr/Cntn4/Stk11/Fgfr1/Arsb/Wdr47/Syt17/Tsc1/Lamb2/Nck2/Ttc3/Rab21/Rtca/Itsn1/Tiam2/Rap2a/Ptprg/Lzts1/Fry/Casp3/Efnb3/Adcy1/Kif3c/Unc5a/Scn1b/Clmn/Aplp2/Csmd3/Rap1a/Cnr1/Cspg4/Tsc2/Carm1/Map6/Lmtk2/Clip1/Sin3a/Nfib/Pak3/Flna/Magi2/Cdc42/Mark1/Stmn3/Usp9x/Ube3a/Cul4b/Map2/Dip2a/Crk/Nck1/Shoc2/Mrtfb/Stmn4/Fez1/Adcy6/Dmd/Mark2/Apoe/Braf/Cntn2/Rab3a/Egfr/Cd38/Hspb…
BP	GO:0048666	neuron development	381	-0.0818224	-1.97634	0.00106868	0.0449803	0.0410515	2642	tags=52%, list=42%, signal=33%	Pten/Tor1a/Rufy3/Dbnl/Abl2/Qki/Syt3/Vldlr/Cntn4/Stk11/Fgfr1/Arsb/Wdr47/Syt17/Tsc1/Lamb2/Becn1/Nck2/Ttc3/Rab21/Rtca/Itsn1/Tiam2/Rap2a/Ptprg/Lzts1/Fry/Casp3/Efnb3/Adcy1/Kif3c/Unc5a/Scn1b/Clmn/Aplp2/Csmd3/Rap1a/Cnr1/Cspg4/Tsc2/Carm1/Map6/Lmtk2/Clip1/Sin3a/Nfib/Pak3/Flna/Magi2/Cdc42/Tbcd/Mark1/Stmn3/Usp9x/Ube3a/Cul4b/Map2/Dip2a/Crk/Nck1/Hcn1/Shoc2/Mrtfb/Stmn4/Htra2/Fez1/Adcy6/Gnaq/Dmd/Mark2/Apoe/Braf…
CC	GO:0001725	stress fiber	29	0.37865	2.24704	0.001146	0.0450074	0.0410762	2241	tags=69%, list=35%, signal=45%	Actn4/Myh10/Myh9/Actn1/Myl9/Myh14/Dctn4/Actb/Anxa2/Daam1/Zyx/Myh11/Amot/Fscn1/Ilk/Enah/Cnn2/Lima1/Bag3/Tpm4
CC	GO:0097517	contractile actin filament bundle	29	0.37865	2.24704	0.001146	0.0450074	0.0410762	2241	tags=69%, list=35%, signal=45%	Actn4/Myh10/Myh9/Actn1/Myl9/Myh14/Dctn4/Actb/Anxa2/Daam1/Zyx/Myh11/Amot/Fscn1/Ilk/Enah/Cnn2/Lima1/Bag3/Tpm4
BP	GO:0042157	lipoprotein metabolic process	27	0.38006	2.17693	0.0010892	0.0450074	0.0410762	2003	tags=67%, list=32%, signal=46%	Nmt2/Porcn/Dpm3/Dpm1/Ulk1/Pigt/Rabl3/Clip3/Apod/Pigs/Pigu/Abca1/Wipi2/Gpaa1/Atg12/Atg5/Atg7/Nmt1
BP	GO:0030048	actin filament-based movement	42	0.316764	2.15524	0.00115251	0.0450074	0.0410762	585	tags=33%, list=9%, signal=30%	Myo1g/Actn4/Myh10/Myh9/Myo5a/Myl6b/Myh14/Sun2/Myl6/Epdr1/Myo1c/Wasf2/Myo6/Myo1d
BP	GO:0070918	regulatory ncRNA processing	24	-0.353232	-2.06609	0.00116509	0.0450074	0.0410762	1510	tags=62%, list=24%, signal=48%	Pum2/Mecp2/Dkc1/Ncbp1/Ddx5/Ago3/Tsn/Ago1/Larp7/Tsnax/Pum1/Prkra/Stk31/Rbm3/Tut7
BP	GO:0031344	regulation of cell projection organization	240	-0.101076	-2.0046	0.00112239	0.0450074	0.0410762	2642	tags=55%, list=42%, signal=33%	Pten/Rufy3/Dbnl/Abl2/Qki/Vldlr/Crocc/Stk11/Fgfr1/Arsb/Daam2/Tsc1/Ttc3/Rab21/Rtca/Podxl/Tiam2/Rap2a/Ptprg/Lzts1/Efnb3/Eps8/Kif3c/Scn1b/Csmd3/Rap1a/Cnr1/Cspg4/Tsc2/Carm1/Map6/Clip1/Pak3/Flna/Magi2/Cdc42/Mark1/Ube3a/Map2/Crk/Nck1/Shoc2/Fez1/Adcy6/Dmd/Mark2/Apoe/Braf/Cd38/Arpc2/Hspb1/Rala/Cd44/Pum2/Tbr1/Rhoa/Ehd1/Myo9a/Ap2a1/Mag/Epha4/Cdkl5/Tnik/Map1b/Dguok/Apbb1/Rab8b/Twf2/Pqbp1/Lzts3/Opa1/Ncs1/Lrrc…
BP	GO:0010976	positive regulation of neuron projection development	77	-0.19863	-2.18114	0.00127765	0.0482859	0.0440683	3168	tags=73%, list=50%, signal=37%	Rit2/Tiam1/Sf3a2/Ndrg4/Cntn1/Twf1/Fyn/Kalrn/Dbnl/Abl2/Qki/Vldlr/Fgfr1/Arsb/Kif3c/Scn1b/Rap1a/Cnr1/Tsc2/Clip1/Pak3/Flna/Magi2/Nck1/Shoc2/Fez1/Dmd/Mark2/Apoe/Braf/Hspb1/Pum2/Ehd1/Ap2a1/Apbb1/Twf2/Opa1/Lrrc7/Ptn/Sphk1/Nlgn1/Ptk7/Mfn1/Dnm1l/Nptn/Stau2/Reln/Stmn2/Pcp4/Dhx36/Ahi1/Hap1/Dcc/Itpr1/Cobl/Dvl1
BP	GO:0007268	chemical synaptic transmission	247	-0.10221	-2.05786	0.00130132	0.0482859	0.0440683	3035	tags=61%, list=48%, signal=33%	Gnai2/Phf24/Sez6/Exoc4/Tpbg/Jph3/Stat3/Lin7c/Map1a/Hip1/Fyn/Rims2/Arrb2/Kmt2a/Ptprs/Park7/Vps35/Trim9/Mpp2/Mtmr2/Grm3/Als2/Rab8a/Dgke/Pten/Tor1a/Grm1/Syn3/Pxk/Cplx1/Neto1/Gria1/Dgkz/Ace/Stx1b/Cplx2/Lzts1/Htr5b/Rap1b/Efnb3/Syap1/Cplx3/Adcy1/Rap1a/Cnr1/Plcg1/Tsc2/Rims4/Prrt1/Nisch/Ube3a/Synpo/Grik5/Kif1b/Pnkd/Ckap5/Ppt1/Apoe/Braf/Rab3a/Egfr/Cd38/Grm4/Kcnb1/Rims1/Dmxl2/Ptpra/Gnal/Gnai1/Celf4/Grm5/Sv…
BP	GO:0098916	anterograde trans-synaptic signaling	247	-0.10221	-2.05786	0.00130132	0.0482859	0.0440683	3035	tags=61%, list=48%, signal=33%	Gnai2/Phf24/Sez6/Exoc4/Tpbg/Jph3/Stat3/Lin7c/Map1a/Hip1/Fyn/Rims2/Arrb2/Kmt2a/Ptprs/Park7/Vps35/Trim9/Mpp2/Mtmr2/Grm3/Als2/Rab8a/Dgke/Pten/Tor1a/Grm1/Syn3/Pxk/Cplx1/Neto1/Gria1/Dgkz/Ace/Stx1b/Cplx2/Lzts1/Htr5b/Rap1b/Efnb3/Syap1/Cplx3/Adcy1/Rap1a/Cnr1/Plcg1/Tsc2/Rims4/Prrt1/Nisch/Ube3a/Synpo/Grik5/Kif1b/Pnkd/Ckap5/Ppt1/Apoe/Braf/Rab3a/Egfr/Cd38/Grm4/Kcnb1/Rims1/Dmxl2/Ptpra/Gnal/Gnai1/Celf4/Grm5/Sv…

## Sheet: Gils_TDP_brain_onset_female
ONTOLOGY	ID	Description	setSize	enrichmentScore	NES	pvalue	p.adjust	qvalue	rank	leading_edge	core_enrichment
CC	GO:0098827	endoplasmic reticulum subcompartment	160	0.276157	3.09054	2.62984888903844e-08	7.22397892837481e-05	6.6469235007256e-05	2375	tags=60%, list=37%, signal=38%	Gosr2/Abcb6/Lmf2/Derl1/Soat1/Atg9a/Alg11/Porcn/Calr/Nat8l/Reep6/Tmx1/Emc7/Stt3a/Rdh11/Syvn1/Prkn/Jagn1/Tecr/Mlec/Faf2/Alg9/Vamp7/Ryr3/Lman1/Ktn1/Esyt1/Cpt1c/Emc8/Emc6/Msmo1/Emc1/Irgm1/Emc10/Spcs2/Pigt/Preb/Reep2/Fkbp8/Ostc/Gpaa1/Jph4/Bcl2/Cisd2/Tmx3/Ubxn1/Plpp3/Emc4/Gdpd1/Pld3/Gdpd5/Cept1/Mogs/Itpr2/Emc3/Ero1a/Emc2/Tmx2/Bok/Ndrg4/Sec62/Mia2/Pigs/Dpm1/Pigu/Abcb9/Emd/Pnpt1/Erp44/Reep1/Stim1/Lman2/U…
CC	GO:0005789	endoplasmic reticulum membrane	157	0.270926	3.02603	7.37552902755108e-08	7.22397892837481e-05	6.6469235007256e-05	2126	tags=55%, list=34%, signal=38%	Gosr2/Abcb6/Lmf2/Derl1/Soat1/Atg9a/Alg11/Porcn/Calr/Nat8l/Reep6/Tmx1/Emc7/Stt3a/Rdh11/Syvn1/Prkn/Jagn1/Tecr/Mlec/Faf2/Alg9/Vamp7/Ryr3/Lman1/Ktn1/Esyt1/Cpt1c/Emc8/Emc6/Msmo1/Emc1/Irgm1/Emc10/Spcs2/Pigt/Preb/Reep2/Fkbp8/Ostc/Gpaa1/Jph4/Bcl2/Cisd2/Tmx3/Ubxn1/Plpp3/Emc4/Gdpd1/Pld3/Gdpd5/Cept1/Mogs/Itpr2/Emc3/Ero1a/Emc2/Tmx2/Bok/Ndrg4/Sec62/Mia2/Pigs/Dpm1/Pigu/Abcb9/Pnpt1/Erp44/Reep1/Stim1/Lman2/Ufd1/…
CC	GO:0042175	nuclear outer membrane-endoplasmic reticulum membrane network	168	0.265559	3.00967	7.68508396635618e-08	7.22397892837481e-05	6.6469235007256e-05	2375	tags=59%, list=37%, signal=38%	Gosr2/Abcb6/Lmf2/Derl1/Soat1/Atg9a/Alg11/Porcn/Calr/Nat8l/Reep6/Tmx1/Emc7/Stt3a/Rdh11/Syvn1/Prkn/Jagn1/Tecr/Mlec/Faf2/Alg9/Vamp7/Ryr3/Lman1/Ktn1/Esyt1/Cpt1c/Emc8/Emc6/Msmo1/Emc1/Irgm1/Tnpo3/Bicd2/Emc10/Spcs2/Pigt/Preb/Reep2/Fkbp8/Ostc/Gpaa1/Jph4/Bcl2/Cisd2/Tmx3/Ubxn1/Plpp3/Emc4/Gdpd1/Pld3/Gdpd5/Cept1/Mogs/Itpr2/Emc3/Ero1a/Emc2/Tmx2/Bok/Ndrg4/Sec62/Mia2/Pigs/Dpm1/Pigu/Abcb9/Emd/Pnpt1/Erp44/Reep1/S…
CC	GO:0097060	synaptic membrane	184	-0.175216	-3.06892	4.70055294916246e-07	0.000331389	0.000304917	2299	tags=57%, list=36%, signal=37%	Dag1/Syt6/Apba1/Anxa1/Adcy1/Palm/Dmd/Pde2a/Neto2/Nptx2/Lzts1/Kcna2/Rims1/Ptprd/Kctd8/Kcna3/Cntn2/Flot2/Tiam1/Lin7a/Rap2a/Fmr1/Akap9/Stx3/Cntn6/Magi2/Lin7b/Ap2m1/Erbb4/Cntn1/Kcnc2/Grm1/Fxyd6/Pten/Grm3/Nlgn1/Erc2/Cnr1/Ctbp1/Cbln1/Stx1a/Cspg5/Mpp2/Epha4/Ap2b1/Kcnq5/Ptprt/Prrt1/Rtn4/Grm7/Dlg4/Kcnb1/Grik2/Nptn/Syap1/Lrrc7/Cadm1/Ptprf/Lrfn2/Kcna1/Dnm1l/Ntng1/Grm4/Gria1/Ntng2/Grm5/Clcn3/Gpc4/Adcy8/Syt1/…
CC	GO:0099634	postsynaptic specialization membrane	57	-0.326621	-3.20148	1.32514815944977e-06	0.000747384	0.000687682	2050	tags=68%, list=32%, signal=47%	Neto2/Nptx2/Lzts1/Tiam1/Akap9/Erbb4/Grm1/Nlgn1/Stx1a/Mpp2/Ptprt/Prrt1/Rtn4/Dlg4/Kcnb1/Grik2/Nptn/Lrrc7/Ptprf/Lrfn2/Gria1/Grm5/Efnb2/Nrcam/Dlg2/Dlg3/Vdac1/Dlg1/Gria2/Epha7/Gsg1l/Gria3/Lrfn5/Neto1/Actn2/Kcnd2/Rgs9/Dcc/Dgkb
CC	GO:0098839	postsynaptic density membrane	50	-0.343272	-3.1143	2.75850134984636e-06	0.0012965	0.00119293	2181	tags=72%, list=34%, signal=48%	Adcy1/Neto2/Lzts1/Tiam1/Akap9/Erbb4/Grm1/Stx1a/Mpp2/Ptprt/Prrt1/Rtn4/Dlg4/Grik2/Nptn/Lrrc7/Ptprf/Lrfn2/Gria1/Grm5/Efnb2/Nrcam/Dlg2/Dlg3/Vdac1/Dlg1/Gria2/Epha7/Gsg1l/Gria3/Lrfn5/Neto1/Actn2/Rgs9/Dcc/Dgkb
CC	GO:0098978	glutamatergic synapse	268	-0.131431	-2.77106	3.34428125167553e-06	0.00134727	0.00123965	2050	tags=49%, list=32%, signal=35%	Neto2/Map2/Nptx2/Lzts1/Kcna2/Rims1/Ap3d1/Ptprd/Kcna3/Asap1/Flot2/Trim3/Tiam1/Abl2/Fmr1/Akap9/Stx3/Rab8a/Magi2/Ophn1/Ap2m1/Cpsf2/Amph/Tnik/Erbb4/Rbmx/Flot1/Cdkl5/Dapk1/Grm1/Fxyd6/Ncan/Numb/Dgkq/Grm3/Nlgn1/Erc2/Gpc6/Cnr1/Wasl/Ctbp1/Cbln1/Stx1a/Arpc2/Agap2/Cspg5/Mpp2/Epha4/Lzts3/Ap2b1/Ptprt/Prrt1/Myo9a/Rtn4/Grm7/Dlg4/Doc2a/Vamp1/Grik2/Nptn/Actb/Lrrc7/Cadm1/Ube3a/Dgke/Sv2b/Kcna1/Ntng1/Abi1/Grm4/Gria1…
CC	GO:0140534	endoplasmic reticulum protein-containing complex	47	0.401761	2.82242	8.33432388629651e-06	0.00270415	0.00248814	2126	tags=70%, list=34%, signal=47%	Derl1/Calr/Emc7/Stt3a/Syvn1/Mlec/Faf2/Emc8/Emc6/Emc1/Emc10/Spcs2/Pigt/Ppib/Ostc/Gpaa1/Zw10/Ubxn1/P4ha1/Emc4/Hyou1/Rint1/Emc3/Emc2/Pigs/Pigu/Ganab/Ufd1/Get3/H13/Rpn2/Pdia4/Magt1
CC	GO:0098793	presynapse	249	-0.1345	-2.67347	9.3566505871685e-06	0.00270415	0.00248814	1935	tags=47%, list=31%, signal=34%	Rims1/Rab3d/Ap3d1/Ptprd/Syt2/Kcna3/Flot2/Wdr7/Lin7a/Fmr1/Stx3/Rab8a/Cntn6/Ophn1/Ap2m1/Amph/Tnik/Trim9/Erbb4/Vamp2/Cntn1/Flot1/Kcnc2/Grm1/Fxyd6/Dgkq/Grm3/Erc2/Cnr1/Ctbp1/Rab3a/Stx1a/Sgip1/Ap2a2/Arpc2/Stx16/Rab6a/Epha4/Ap2b1/Kcnq5/Prrt1/Mff/Grm7/Dlg4/Vti1b/Doc2a/Vamp1/Madd/Tpbg/Grik2/Ppt1/Nptn/Syap1/Actb/Cadm1/Rab12/Vdac3/Rogdi/Lrfn2/Rab2a/Sv2b/Kcna1/Dnm1l/Ptprn/Ntng1/Grm4/Gria1/Ntng2/Dmxl2/Ddc/Clc…
CC	GO:0005783	endoplasmic reticulum	380	0.173873	2.41546	9.5891944253492e-06	0.00270415	0.00248814	2734	tags=55%, list=43%, signal=33%	Gosr2/Abcb6/Lmf2/Rtn4r/Derl1/Soat1/Erg28/Atg9a/Alg11/Mesd/Porcn/Npc1/Sgpl1/Fads2/Calr/Nat8l/Sdf2/Arsa/Reep6/Vhl/Tmx1/Emc7/Sar1b/Stt3a/Prdx4/Rdh11/Syvn1/Prkn/Jagn1/Tecr/Mlec/Faf2/Alg9/Vamp7/Ryr3/Lman1/Tmcc2/Ubxn4/Ktn1/Tab3/Esyt1/Cpt1c/Ldah/Emc8/Emc6/Acsl5/Mydgf/Mgst3/Msmo1/Emc1/Irgm1/Erap1/Emc10/Uchl1/Chp1/Spcs2/Pigt/Preb/Reep2/Plcd4/Tbl2/Cnpy3/Fkbp8/Ppib/P4htm/Rab21/Ostc/Use1/Gpaa1/Jph4/Bcl2/Cisd…
CC	GO:0045211	postsynaptic membrane	124	-0.197921	-2.82242	1.43541053226086e-05	0.00367987	0.00338592	2050	tags=56%, list=32%, signal=38%	Neto2/Nptx2/Lzts1/Kcna2/Kctd8/Kcna3/Cntn2/Tiam1/Lin7a/Fmr1/Akap9/Magi2/Lin7b/Erbb4/Cntn1/Kcnc2/Grm1/Fxyd6/Pten/Grm3/Nlgn1/Cbln1/Stx1a/Cspg5/Mpp2/Epha4/Ptprt/Prrt1/Rtn4/Grm7/Dlg4/Kcnb1/Grik2/Nptn/Syap1/Lrrc7/Cadm1/Ptprf/Lrfn2/Kcna1/Gria1/Grm5/Clcn3/Efnb2/Nrcam/Kcnj4/Dlg2/Dlg3/Vdac1/Kcnh1/Prr7/Nbea/Dlg1/Gria2/Epha7/Kcna4/Gsg1l/Pcdh8/Gria3/Lrfn5/Neto1/Actn2/Kcnd2/Rgs9/Flrt3/Kcnc4/Drd1/Dcc/Dgkb
CC	GO:0098984	neuron to neuron synapse	164	-0.163674	-2.77229	1.7843507422719e-05	0.00419322	0.00385827	2181	tags=55%, list=34%, signal=37%	Adcy1/Palm/Pak2/Dmd/Neto2/Map2/Lzts1/Rims1/Ptprd/Nck2/Tiam1/Fmr1/Akap9/Rab8a/Magi2/Tnik/Map1b/Erbb4/Rbmx/Cdkl5/Dapk1/Grm1/Numb/Grm3/Nlgn1/Stx1a/Mpp2/Epha4/Lzts3/Ptprt/Prrt1/Rtn4/Grm7/Dlg4/Pkp4/Grik2/Nptn/Lrrc7/Cadm1/Ptprf/Rogdi/Lrfn2/Bnip3/Abi1/Grm4/Gria1/Dgkz/Tanc2/Cap2/Grm5/Myo6/Mal2/Rgs14/Pak3/Egln1/Adcy8/Syt1/Tanc1/Efnb2/Nrcam/Dlg2/Rtn3/Calb1/Cpeb4/Dlg3/Vdac1/Prr7/Akap5/Dlg1/Gria2/Epha7/Kcna4…
CC	GO:0032279	asymmetric synapse	149	-0.164224	-2.66168	2.88819184573792e-05	0.00626515	0.00576469	2181	tags=55%, list=34%, signal=37%	Adcy1/Palm/Pak2/Dmd/Neto2/Map2/Lzts1/Rims1/Nck2/Tiam1/Fmr1/Akap9/Rab8a/Magi2/Tnik/Map1b/Erbb4/Rbmx/Cdkl5/Dapk1/Grm1/Numb/Grm3/Stx1a/Mpp2/Epha4/Lzts3/Ptprt/Prrt1/Rtn4/Grm7/Dlg4/Pkp4/Grik2/Nptn/Lrrc7/Cadm1/Ptprf/Lrfn2/Bnip3/Abi1/Grm4/Gria1/Dgkz/Tanc2/Cap2/Grm5/Myo6/Rgs14/Pak3/Egln1/Adcy8/Tanc1/Efnb2/Nrcam/Dlg2/Rtn3/Cpeb4/Dlg3/Vdac1/Prr7/Akap5/Dlg1/Gria2/Epha7/Kcna4/Gsg1l/Gria3/Lrfn5/Mpdz/Neto1/Actn…
BP	GO:0031124	mRNA 3'-end processing	21	-0.482431	-2.77818	4.19988789945722e-05	0.00845977	0.007784	3292	tags=100%, list=52%, signal=48%	Cpsf7/Aplp1/Cpsf1/Cstf3/Sympk/Wdr33/Ncbp1/Cpsf6/Ncbp2/Paf1/Leo1/Scaf8/Cpsf2/Cstf2/Cpsf3/Cstf1/Ssu72/Rprd2/Dhx36/Cdk9
BP	GO:0007267	cell-cell signaling	435	-0.0899633	-2.56635	6.23335853957379e-05	0.0111267	0.0102379	1941	tags=43%, list=31%, signal=32%	Syt17/Nlk/Rims1/Nadk/Ptprd/Fgfr1/Syt2/Myrip/Gid8/Tiam1/Nisch/Ddb1/Zeb2/Lin7a/Abl2/Frmd8/Fmr1/Stx3/Egfr/Spin1/Rab8a/Stk11/Lin7b/Ophn1/Gnaq/Tnik/Trim9/Eipr1/Erbb4/Vamp2/Flot1/Bad/Amfr/Cdkl5/Grm1/Fgfr3/Ncan/Gnai1/Sox9/Pten/Ildr2/Grm3/Amer2/Nlgn1/Erc2/Cnr1/Creb1/Irs2/Cbln1/Ppm1a/Rab3a/Plcl2/Stx1a/Rin1/Nucb2/Nid1/Cspg5/Mpp2/Scn1b/Rfx3/Epha4/Prrt1/Ensa/Rtn4/Rgs8/Grk6/Grm7/Dlg4/Doc2a/Vamp1/Adnp/Crbn/Mad…
BP	GO:0007029	endoplasmic reticulum organization	39	0.387778	2.5183	6.31301941924432e-05	0.0111267	0.0102379	2014	tags=67%, list=32%, signal=46%	Emc7/Jagn1/Lman1/Esyt1/Emc8/Emc6/Emc1/Emc10/Ubl4a/Reep2/Wnk1/Use1/Pex5/Sgta/Emc4/Stx18/Emc3/Emc2/Reep1/Get4/Get3/Vapa/Esyt2/Bag6/Vapb/Tmed2
BP	GO:0045048	protein insertion into ER membrane	17	0.551426	2.52072	7.07448024853764e-05	0.0117353	0.0107979	1862	tags=82%, list=29%, signal=58%	Emc7/Emc8/Emc6/Emc1/Emc10/Ubl4a/Wnk1/Sgta/Emc4/Emc3/Emc2/Get4/Get3/Bag6
BP	GO:0048812	neuron projection morphogenesis	230	-0.131202	-2.48906	8.19846428034246e-05	0.0118149	0.0108712	2142	tags=51%, list=34%, signal=35%	Hecw1/Pak2/Dmd/Szt2/Kif5a/Mfn1/Lamb2/Map2/Lzts1/Sin3a/Epha5/Opa1/Syt17/Rims1/Ptprd/Syt2/Megf8/Cntn2/Tiam1/Atp9a/Rock1/Zeb2/Abl2/Rap2a/Top2b/Egfr/Rab8a/Cntn6/Lmtk2/Stk11/Flrt1/Usp9x/Tnik/Map1b/Ttc3/Cntn1/Flot1/Cdkl5/Unc5c/Fgfr3/Twf2/Hecw2/Numb/Pqbp1/Pten/Nlgn1/Creb1/Cpne5/Lrtm2/Wasl/Vldlr/Rab3a/Scn1b/Epha4/Lzts3/Myo9a/Rtn4/Islr2/Nyap2/Ephb3/Dlg4/Adnp/Fgfr2/Tpbg/Nptn/Actb/Dip2b/Ube3a/Tiam2/Ptprf/Ki…
BP	GO:0048667	cell morphogenesis involved in neuron differentiation	205	-0.129835	-2.4054	8.37939160905953e-05	0.0118149	0.0108712	2142	tags=51%, list=34%, signal=35%	Hecw1/Pak2/Szt2/Kif5a/Mfn1/Lamb2/Map2/Lzts1/Sin3a/Epha5/Opa1/Ptprd/Megf8/Cntn2/Tiam1/Zeb2/Abl2/Rap2a/Top2b/Rab8a/Cntn6/Lmtk2/Stk11/Ophn1/Usp9x/Tnik/Map1b/Ttc3/Cntn1/Flot1/Cdkl5/Unc5c/Fgfr3/Twf2/Hecw2/Numb/Pqbp1/Pten/Nlgn1/Tbcd/Creb1/Lrtm2/Wasl/Vldlr/Rab3a/Scn1b/Epha4/Lzts3/Rtn4/Islr2/Ephb3/Dlg4/Adnp/Fgfr2/Tpbg/Nptn/Actb/Dip2b/Ube3a/Tiam2/Ptprf/Kif5c/Dnm1l/Xk/Ntng1/Braf/Abi1/Ntng2/Lgi1/Nptx1/Ttl/T…
BP	GO:0048858	cell projection morphogenesis	237	-0.119756	-2.32324	7.94206693778064e-05	0.0118149	0.0108712	2142	tags=50%, list=34%, signal=34%	Hecw1/Pak2/Dmd/Szt2/Kif5a/Mfn1/Lamb2/Map2/Lzts1/Sin3a/Epha5/Opa1/Syt17/Rims1/Ptprd/Syt2/Megf8/Cntn2/Tiam1/Atp9a/Rock1/Zeb2/Abl2/Rap2a/Top2b/Egfr/Rab8a/Cntn6/Lmtk2/Stk11/Flrt1/Usp9x/Tnik/Map1b/Ttc3/Cntn1/Flot1/Cdkl5/Unc5c/Fgfr3/Twf2/Hecw2/Numb/Pqbp1/Pten/Nlgn1/Creb1/Cpne5/Lrtm2/Wasl/Vldlr/Rab3a/Cspg5/Scn1b/Epha4/Lzts3/Myo9a/Rtn4/Islr2/Nyap2/Ephb3/Dlg4/Adnp/Fgfr2/Tpbg/Nptn/Actb/Dip2b/Ube3a/Tiam2/Pt…
BP	GO:0044057	regulation of system process	124	-0.180282	-2.57088	9.20752480705085e-05	0.0123644	0.0113767	2725	tags=65%, list=43%, signal=38%	Rbm10/Anxa6/Crhbp/Mfn2/Lrrk2/Stx1b/Abl1/Mef2c/Epb41/Pclo/Myl3/Becn1/Nol3/Pde4d/Twf1/Dag1/Rock2/Mecp2/Ace/Jam2/Asic2/Bin1/Aif1/Dmd/Neto2/Rims1/Fgfr1/Tpm1/Rock1/Fmr1/Akap9/Egfr/Hdac4/Lmcd1/Grm1/Pten/Grm3/Nlgn1/Myl4/Cbln1/Stx1a/Tppp/Scn1b/Dock4/Fto/Dlg4/Grik2/Kcna1/Gpd1l/Sumo1/Mef2a/Mtpn/Apoe/Nrdc/Oga/Rab8b/Wnk3/Calm2/Ednra/Cdk9/Fgf12/Hrh1/Dlg1/Ryr2/Foxo3/Neto1/Ctdp1/Smad3/Kcnd2/Bmpr2/Apoa1/Hcn4/Dvl…
CC	GO:0042734	presynaptic membrane	90	-0.209031	-2.50698	0.000112019	0.0143587	0.0132118	1975	tags=56%, list=31%, signal=39%	Kcna2/Rims1/Ptprd/Kcna3/Flot2/Stx3/Cntn6/Ap2m1/Erbb4/Cntn1/Kcnc2/Grm1/Fxyd6/Grm3/Erc2/Cnr1/Ctbp1/Stx1a/Epha4/Ap2b1/Kcnq5/Grm7/Grik2/Nptn/Syap1/Cadm1/Kcna1/Dnm1l/Ntng1/Grm4/Gria1/Ntng2/Gpc4/Adcy8/Syt1/Efnb2/Vdac1/Kcnh1/Itsn2/Dlg1/Gpm6a/Gria2/Kcnj9/Kcna4/Gria3/Scn1a/Rgs9/Kcnc4/Grm8/Drd1
MF	GO:0003743	translation initiation factor activity	19	0.500205	2.40924	0.00011959	0.0146628	0.0134915	2374	tags=84%, list=37%, signal=53%	Eif3g/Eif2d/Eif3c/Eif1b/Eif3b/Eif3a/Eif3i/Eif3k/Eif1/Eif3h/Dhx29/Eif3l/Eif3e/Eif3d/Eif3m/Eif3f
CC	GO:0098590	plasma membrane region	326	-0.101529	-2.43459	0.0001552	0.018236	0.0167793	4447	tags=83%, list=70%, signal=26%	Ncam1/Gna13/Syne2/Cr1l/Nrp2/Nsg1/Thy1/Ptprj/Cd9/Rab35/Ntrk3/Ninj1/Ntrk2/Hspb1/Adcy3/Cnnm2/Abhd6/Kcnj3/Nlgn2/Mlc1/Kcnc1/Cnnm4/Grid2/Efnb3/Rhob/Syt11/Gria4/Ttyh1/Grin1/Grm2/Grip1/Crkl/Sspn/Epn1/Cd81/Ldlr/Scn8a/Snta1/Cntfr/Apbb1/Mtcl1/Podxl/Ptpra/Ptprs/Nos1/Snph/Grik5/Ajap1/Itsn1/Rims2/Kcnd3/Ank2/Asah2/Strn/Ap1s1/Exoc3/Dbnl/Hdac6/Rhoa/Lrp1/Aak1/Macf1/Prom1/Igf1r/Stk39/Ank1/Pdia3/Eps15/Arrb2/Bbs2/Syt…
MF	GO:0005516	calmodulin binding	68	-0.229586	-2.42039	0.000180389	0.0188414	0.0173363	2503	tags=66%, list=39%, signal=40%	Edf1/Cnn3/Epb41/Phkg1/Rit1/Myh11/Ace/Adcy1/Plcb3/Map2/Rit2/Myh14/Mylk/Myo1c/Egfr/Strn4/Vamp2/Dapk1/Ubr4/Fas/Grm7/Sntb1/Ddx5/Grm4/Myo6/Pde1a/Adcy8/Syt1/Myo1d/Myh9/Kcnh1/Akap5/Plcb1/Camkv/Ryr2/Myo1e/Myo10/Wfs1/Pcp4/Myo1b/Myh10/Myo5a/Sphk1/Ryr1/Phkg2
CC	GO:0099572	postsynaptic specialization	156	-0.145851	-2.37348	0.000180396	0.0188414	0.0173363	2181	tags=53%, list=34%, signal=36%	Adcy1/Palm/Pak2/Dmd/Neto2/Map2/Nptx2/Lzts1/Rims1/Nck2/Tiam1/Fmr1/Akap9/Rab8a/Magi2/Tnik/Map1b/Erbb4/Rbmx/Cdkl5/Dapk1/Grm1/Numb/Grm3/Nlgn1/Stx1a/Mpp2/Epha4/Lzts3/Ptprt/Prrt1/Rtn4/Dlg4/Pkp4/Kcnb1/Grik2/Nptn/Lrrc7/Cadm1/Ptprf/Lrfn2/Bnip3/Abi1/Gria1/Dgkz/Tanc2/Cap2/Grm5/Myo6/Rgs14/Pak3/Egln1/Adcy8/Tanc1/Efnb2/Nrcam/Dlg2/Rtn3/Cpeb4/Dlg3/Vdac1/Prr7/Akap5/Dlg1/Gria2/Epha7/Gsg1l/Gria3/Lrfn5/Mpdz/Neto1/Ac…
BP	GO:0120039	plasma membrane bounded cell projection morphogenesis	236	-0.117493	-2.29068	0.00017543	0.0188414	0.0173363	2142	tags=50%, list=34%, signal=34%	Hecw1/Pak2/Dmd/Szt2/Kif5a/Mfn1/Lamb2/Map2/Lzts1/Sin3a/Epha5/Opa1/Syt17/Rims1/Ptprd/Syt2/Megf8/Cntn2/Tiam1/Atp9a/Rock1/Zeb2/Abl2/Rap2a/Top2b/Egfr/Rab8a/Cntn6/Lmtk2/Stk11/Flrt1/Usp9x/Tnik/Map1b/Ttc3/Cntn1/Flot1/Cdkl5/Unc5c/Fgfr3/Twf2/Hecw2/Numb/Pqbp1/Pten/Nlgn1/Creb1/Cpne5/Lrtm2/Wasl/Vldlr/Rab3a/Scn1b/Epha4/Lzts3/Myo9a/Rtn4/Islr2/Nyap2/Ephb3/Dlg4/Adnp/Fgfr2/Tpbg/Nptn/Actb/Dip2b/Ube3a/Tiam2/Ptprf/Ki…
CC	GO:0014069	postsynaptic density	145	-0.158235	-2.50334	0.000212622	0.0214141	0.0197035	2181	tags=54%, list=34%, signal=37%	Adcy1/Palm/Pak2/Dmd/Neto2/Map2/Lzts1/Rims1/Nck2/Tiam1/Fmr1/Akap9/Rab8a/Magi2/Tnik/Map1b/Erbb4/Rbmx/Cdkl5/Dapk1/Grm1/Numb/Grm3/Stx1a/Mpp2/Epha4/Lzts3/Ptprt/Prrt1/Rtn4/Dlg4/Pkp4/Grik2/Nptn/Lrrc7/Cadm1/Ptprf/Lrfn2/Bnip3/Abi1/Gria1/Dgkz/Tanc2/Cap2/Grm5/Myo6/Rgs14/Pak3/Egln1/Adcy8/Tanc1/Efnb2/Nrcam/Dlg2/Rtn3/Cpeb4/Dlg3/Vdac1/Prr7/Akap5/Dlg1/Gria2/Epha7/Gsg1l/Gria3/Lrfn5/Mpdz/Neto1/Actn2/Rtn1/Bmpr2/Rgs…
MF	GO:0004888	transmembrane signaling receptor activity	75	-0.218479	-2.48907	0.000222743	0.0216598	0.0199296	2006	tags=59%, list=32%, signal=41%	Epha5/Insr/Fgfr1/Mfsd6/Egfr/Ighm/Mrc1/Erbb4/Unc5c/Grm1/Fgfr3/Grm3/Cnr1/Vldlr/Fas/Nid1/Gfra2/Epha4/Ptprt/Ephb3/Grm7/Palld/Fgfr2/Grik2/Abca7/Ptprf/Gpr37/S1pr1/Grm4/Gria1/Grm5/Ednra/Nptxr/Hrh1/Gria2/Robo2/Epha7/Gria3/Robo1/Bmpr2/Grm8/Drd1/Sphk1/Dcc
CC	GO:0098800	inner mitochondrial membrane protein complex	18	0.506336	2.36498	0.000240558	0.0226124	0.0208062	1321	tags=67%, list=21%, signal=53%	Cox6c/Uqcc3/Mcub/Micu1/Cox5b/Mcu/Cox7c/Phb2/Micu2/Romo1/Cox5a/Dmac1
BP	GO:0003012	muscle system process	90	-0.197304	-2.36634	0.000270584	0.0244205	0.0224698	3799	tags=82%, list=60%, signal=33%	Myh1/Setd3/Snta1/Apbb1/Nos1/Ank2/Tpm4/Gsk3b/Kit/Rhoa/Bbs2/Smad4/Akap1/Gatm/Tpm3/Aldoa/Rbm10/Anxa6/Tmod1/Srsf1/Mef2c/Myl3/Becn1/Nol3/Pde4d/Twf1/Myh11/Rock2/Bin1/Aif1/Dmd/Tmod3/Tpm1/Myh14/Tiam1/Hsbp1/Mylk/Rock1/Akap9/Hdac4/Lmcd1/Myl4/Scn1b/Dock4/Kcna1/Gpd1l/Tmod2/Pgam2/Sumo1/Mef2a/Mtpn/Sco2/Oga/Calm2/Ednra/Cdk9/Dlg1/Tbce/Ryr2/Foxo3/Tpm2/Actn2/Ctdp1/Smad3/Kcnd2/Scn1a/Hcn4/Myl6/Pak1/Scn3b/Drd1/Sphk1/…
CC	GO:0098798	mitochondrial protein-containing complex	35	0.371888	2.31434	0.000277112	0.0244205	0.0224698	3085	tags=83%, list=49%, signal=43%	Cox6c/Uqcc3/Ptcd3/Mcub/Micu1/Cox5b/Mcu/Cox7c/Phb2/Micu2/Romo1/Cox5a/Mtx1/Clpx/Dmac1/Pnpt1/Idh3a/Lyrm4/Ppif/Pdk2/Sdhb/Micu3/Etfb/Nfs1/Spg7/Bax/Mtx2/Sdha/Pdk1
BP	GO:0031175	neuron projection development	357	-0.0899007	-2.3511	0.000329558	0.0279729	0.0257384	2145	tags=46%, list=34%, signal=33%	Palm/Hecw1/Pak2/Dmd/Szt2/Kif5a/Mfn1/Lamb2/Map2/Lzts1/Sin3a/Epha5/Ehd1/Opa1/Mark1/Rit2/Syt17/Rims1/Ptprd/Fgfr1/Syt2/Megf8/Asap1/Nck2/Cntn2/Clip1/Tiam1/Atp9a/Rock1/Zeb2/Abl2/Rap2a/Fmr1/Top2b/Stx3/Egfr/Nck1/Rtca/Rab8a/Cntn6/Magi2/Lmtk2/Stk11/Flrt1/Ptprg/Ophn1/Usp9x/Tnik/Map1b/Ttc3/Cntn1/Flot1/Cdkl5/Unc5c/Cntn4/Fgfr3/Twf2/Hecw2/Numb/Pqbp1/Pten/Nlgn1/Cnr1/Creb1/Cpne5/Lrtm2/Wasl/Ngb/Vldlr/Rab3a/Ahi1/Fa…
BP	GO:0032990	cell part morphogenesis	249	-0.111929	-2.22483	0.000337262	0.0279729	0.0257384	2142	tags=49%, list=34%, signal=34%	Hecw1/Pak2/Dmd/Szt2/Kif5a/Mfn1/Lamb2/Map2/Lzts1/Sin3a/Epha5/Opa1/Syt17/Rims1/Ptprd/Syt2/Megf8/Myh14/Cntn2/Tiam1/Atp9a/Rock1/Zeb2/Abl2/Rap2a/Top2b/Egfr/Rab8a/Cntn6/Lmtk2/Stk11/Flrt1/Fis1/Usp9x/Tnik/Map1b/Ttc3/Cntn1/Flot1/Cdkl5/Unc5c/Fgfr3/Twf2/Hecw2/Numb/Pqbp1/Pten/Nlgn1/Creb1/Cpne5/Lrtm2/Wasl/Vldlr/Rab3a/Cspg5/Scn1b/Epha4/Lzts3/Myo9a/Rtn4/Islr2/Mff/Nyap2/Ephb3/Dlg4/Adnp/Fgfr2/Tpbg/Nptn/Actb/Dip2b…
CC	GO:0031984	organelle subcompartment	236	0.174769	2.17226	0.00038806	0.0312665	0.0287689	2375	tags=50%, list=37%, signal=32%	Gosr2/Abcb6/Lmf2/Derl1/Soat1/Atg9a/Alg11/Porcn/Calr/Nat8l/Reep6/Tmx1/Emc7/Stt3a/Rdh11/Syvn1/Prkn/Jagn1/Cog2/Arf1/Gga3/Tecr/Mlec/Faf2/Alg9/Vamp7/Ryr3/Lman1/Ktn1/Esyt1/Gga2/Bicd1/Cpt1c/Emc8/Emc6/Msmo1/Emc1/Hid1/Lamp2/Irgm1/Emc10/Spcs2/Pigt/Preb/Reep2/Fkbp8/Rab21/Ostc/Gpaa1/Jph4/Bcl2/Cisd2/Tmx3/Ubxn1/Plpp3/Emc4/Chid1/Gdpd1/Pld3/Gdpd5/Cept1/Mogs/Itpr2/Emc3/Ero1a/Emc2/Tmx2/Bok/Ndrg4/Gga1/Sec62/Mia2/Pi…
BP	GO:0140888	interferon-mediated signaling pathway	16	0.49358	2.22882	0.000456827	0.0339014	0.0311933	808	tags=50%, list=13%, signal=44%	Isg15/Jak2/Stat1/Stat2/Cdc37/Irak1/Irgm1/Mavs
BP	GO:0099536	synaptic signaling	268	-0.102668	-2.16463	0.000437139	0.0339014	0.0311933	1658	tags=40%, list=26%, signal=31%	Lin7b/Ophn1/Gnaq/Trim9/Erbb4/Vamp2/Flot1/Cdkl5/Grm1/Ncan/Gnai1/Pten/Grm3/Nlgn1/Erc2/Cnr1/Creb1/Cbln1/Rab3a/Plcl2/Stx1a/Rin1/Cspg5/Mpp2/Epha4/Prrt1/Rtn4/Rgs8/Grm7/Dlg4/Doc2a/Vamp1/Adnp/Tpbg/Kcnb1/Grik2/Ppt1/Nptn/Syap1/Cadm1/Ube3a/Vdac3/Snx14/Lrfn2/Dgke/Sv2b/Tmod2/Dnm1l/Ntng1/Braf/Abi1/Grm4/Gria1/Ntng2/Lgi1/Dgkz/Dmxl2/Shc3/Grm5/Clcn3/Myo6/Rgs14/Apoe/Adcy8/Syt1/Syt10/Mctp1/Dlg2/Rgs10/Calb2/Calb1/Dlg…
BP	GO:0034330	cell junction organization	250	-0.106933	-2.14203	0.000454981	0.0339014	0.0311933	2054	tags=47%, list=32%, signal=33%	Mfn1/Get1/Lamb2/Lzts1/Epha5/Insr/Opa1/Ptprd/Elfn1/Asap1/Cntn2/Tiam1/Rock1/Abl2/Rap2a/Fmr1/Myo1c/Sdk2/Magi2/Flrt1/Ophn1/Wdr1/Erbb4/Rbmx/Peak1/Flot1/Cdkl5/Ncan/Numb/Pten/Lgi2/Nlgn1/Erc2/Tbcd/Lrtm2/Wasl/Cbln1/Jam3/Rab3a/Mpp7/Epha4/Lzts3/Ptprt/Prrt1/Myo9a/Ephb3/Dlg4/Adnp/Palld/Fgfr2/Lamc1/Tpbg/Pkp4/Nptn/Actb/Cadm1/Ube3a/Ptprf/Lrfn2/Dnm1l/Ntng1/Gria1/Ntng2/Dgkz/Nptx1/Negr1/Tanc2/Wasf1/Cap2/Gpm6b/Grm5/…
BP	GO:0043954	cellular component maintenance	22	-0.39371	-2.31314	0.000554363	0.0400847	0.0368827	3539	tags=95%, list=56%, signal=42%	Rims2/Igf1r/Arf6/Mtmr2/Fyn/Pick1/Vps35/Ckap5/Insr/Abl2/Ophn1/Nlgn1/Erc2/Cbln1/Rab3a/Cadm1/Dgkz/Apoe/Tanc1/Dlg2/Cldn1
CC	GO:0030864	cortical actin cytoskeleton	22	-0.390336	-2.29332	0.000599009	0.0422301	0.0388568	2879	tags=86%, list=45%, signal=47%	Lasp1/Cap1/Rtkn/Maea/Myrip/Flot2/Wdr1/Flot1/Wasl/Anln/Hcls1/Myh9/Calb2/Calb1/Myo1e/Actn2/Actn1/Actn4/Cobl
BP	GO:0099518	vesicle cytoskeletal trafficking	30	-0.341099	-2.35084	0.000673513	0.0463246	0.0426241	2255	tags=73%, list=36%, signal=47%	Mecp2/Ap3b2/Kif5a/Map2/Ap3d1/Myrip/Myo1c/Stk11/Wasl/Ap3s1/Ap3m2/Madd/Tanc2/Myo6/Myo1d/Myo1e/Hap1/Rab1a/Myo1b/Actn4/Myo5a/Sybu
BP	GO:0099537	trans-synaptic signaling	250	-0.104619	-2.09569	0.000711246	0.0477551	0.0439404	1658	tags=40%, list=26%, signal=31%	Lin7b/Ophn1/Trim9/Erbb4/Vamp2/Flot1/Cdkl5/Grm1/Ncan/Gnai1/Pten/Grm3/Nlgn1/Erc2/Cnr1/Creb1/Cbln1/Rab3a/Plcl2/Stx1a/Rin1/Cspg5/Mpp2/Epha4/Prrt1/Rtn4/Grm7/Dlg4/Doc2a/Vamp1/Adnp/Tpbg/Kcnb1/Grik2/Ppt1/Nptn/Syap1/Cadm1/Ube3a/Vdac3/Snx14/Lrfn2/Dgke/Sv2b/Tmod2/Dnm1l/Ntng1/Braf/Grm4/Gria1/Ntng2/Lgi1/Dgkz/Dmxl2/Shc3/Grm5/Clcn3/Myo6/Rgs14/Apoe/Adcy8/Syt1/Syt10/Mctp1/Dlg2/Calb2/Calb1/Dlg3/Vdac1/Jph3/Synj1/Kc…

## Sheet: Gils_TDP_brain_earlydisease_fem
ONTOLOGY	ID	Description	setSize	enrichmentScore	NES	pvalue	p.adjust	qvalue	rank	leading_edge	core_enrichment
CC	GO:0098978	glutamatergic synapse	268	-0.203032	-4.06517	1e-12	2.809e-09	2.33157894736842e-09	1256	tags=44%, list=20%, signal=37%	Pak3/Adcy8/Grm2/Egln1/Rims1/Plcg1/Ppm1h/Mark2/Wasl/Ube3a/Cplx2/Rtn4/Dgke/Grik5/Bin1/Gria1/Scn8a/Kcna2/Rbmx/Cdkl5/Pclo/Cpeb2/Lrrc7/Doc2a/Tanc1/Kcnc3/Ap2b1/Ap2m1/Lrfn5/Rock2/Sv2a/Erbb4/Gpc4/Efnb2/Cplx1/Ncan/Ntng1/Fmr1/Dlg4/Ptprd/Lgi1/Grm7/Rgs14/Dlg2/Abi1/Camkv/Cpsf2/Tpd52/Gpc6/Epha7/Erc2/Ap2s1/Dlg3/Syn3/Neto1/Mpdz/Amph/Nptx1/Cspg5/Grm4/Agap2/Tanc2/Rtn4r/Kcna4/Myo5a/Nbea/Hcn1/Synpo/Rtn3/Sv2b/Epha4/F…
CC	GO:0098793	presynapse	249	-0.197279	-3.96251	1.12052249471024e-11	1.57377384382054e-08	1.30629332935957e-08	1948	tags=55%, list=31%, signal=39%	Aak1/Stx16/Rgs10/Stx6/Lin7a/Stx1b/Cadm1/Fxyd6/Grm1/Ctbp2/Dgkq/Dbnl/Ap1s1/Ddc/Apba1/Sgip1/Kalrn/Syt10/Scrn1/Cntn1/Rgs7/Rab2a/Ap2a2/Prrt1/Vamp4/Epn1/Ap3d1/Rab6a/Grin1/Kcna6/Trim9/Pde2a/Kif3c/Adcy8/Grm2/Rims1/Vdac2/Kcnh1/Cplx2/Ptprn/Rogdi/Grik5/Bin1/Gria1/Scn8a/Kcna2/Vti1b/Pclo/Wdr7/Syap1/Doc2a/Tanc1/Kcnc3/Ap2b1/Syn1/Rab8b/Ap2m1/Rab3a/Sv2a/Erbb4/Gpc4/Efnb2/Cplx1/Ntng1/Ptn/Fmr1/Dmxl2/Dlg4/Pnkd/Ptprd/…
CC	GO:0098984	neuron to neuron synapse	164	-0.229546	-3.91605	9.46277446964716e-10	8.86031116174629e-07	7.3544019123749e-07	3199	tags=77%, list=50%, signal=39%	Pick1/Fyn/Grik2/Vhl/Grid2/Dmd/Map2/Nsmf/Rab8a/Hip1r/Grik3/Ephb2/Tsc2/Eps8/Dtnb/Sh2d5/Gsk3b/Als2/Grid1/Pak2/Akap9/Tsc1/Syt7/Syn2/Lzts1/Map1b/Bnip3/Synpr/Lrfn4/Exoc4/Lrfn1/Bace1/Ank2/C1ql3/Ptprs/Actn2/Magi2/Tiam1/Mpp2/Cadm1/Pdpk1/Ptprt/Grm1/Adcy1/Dbnl/Pura/Map1a/Kalrn/Nlgn1/Pkp4/Prrt1/Grin1/Capzb/Grm5/Pak3/Adcy8/Egln1/Rims1/Ptprf/Rtn4/Rogdi/Grik5/Gria1/Scn8a/Rbmx/Cdkl5/Pclo/Nck2/Lrrc7/Tanc1/Syn1/Lr…
CC	GO:0099634	postsynaptic specialization membrane	57	-0.388445	-3.70618	3.59916867664979e-09	2.52751620317732e-06	2.09793647862613e-06	2584	tags=82%, list=41%, signal=49%	Grid1/Akap9/Kcnd3/Nlgn2/Lzts1/Lrfn4/Lrfn1/Ptprs/Actn2/Tiam1/Mpp2/Ptprt/Grm1/Adcy1/Nlgn1/Prrt1/Grin1/Grm5/Ptprf/Rtn4/Grik5/Gria1/Scn8a/Lrrc7/Lrfn5/Erbb4/Efnb2/Dlg4/Dlg2/Epha7/Dlg3/Neto1/Lrfn2/Vdac1/Dlg1/Rgs9/Kcnd2/Nrcam/Kcnb1/Gria2/Dcc/Stx1a/Gria3/Nptn/Gsg1l/Dgkb/Nptx2
CC	GO:0097060	synaptic membrane	184	-0.204003	-3.49415	5.61312709928593e-09	3.15345480437883e-06	2.61748979471965e-06	2050	tags=57%, list=32%, signal=40%	Rala/Rap2a/Ptprs/Exoc3/Clcn3/Actn2/Magi2/Tiam1/Lin7a/Stx1b/Mpp2/Cadm1/Ptprt/Fxyd6/Grm1/Adcy1/Dag1/Dbnl/Apba1/Cbln1/Nlgn1/Cntn1/Rgs7/Prrt1/Cntn2/Lin7b/Epn1/Grin1/Grm5/Pde2a/Adcy8/Grm2/Rims1/Ptprf/Kcnh1/Rtn4/Grik5/Gria1/Scn8a/Kcna2/Syap1/Lrrc7/Kcnc3/Ap2b1/Ap2m1/Lrfn5/Erbb4/Gpc4/Efnb2/Ntng1/Fmr1/Dlg4/Ptprd/Grm7/Dlg2/Epha7/Erc2/Ap2s1/Dlg3/Neto1/Dnm1l/Cspg5/Grm4/Lrfn2/Kcna4/Nbea/Hcn1/Epha4/Kcnq5/Anxa1…
CC	GO:0032279	asymmetric synapse	149	-0.219572	-3.47811	1.35230730919998e-08	6.33105205257122e-06	5.25501875417184e-06	3199	tags=76%, list=50%, signal=38%	Pick1/Fyn/Grik2/Vhl/Grid2/Dmd/Map2/Nsmf/Rab8a/Hip1r/Grik3/Tsc2/Eps8/Dtnb/Sh2d5/Gsk3b/Als2/Grid1/Pak2/Akap9/Tsc1/Syn2/Lzts1/Map1b/Bnip3/Lrfn4/Exoc4/Lrfn1/Ank2/Ptprs/Actn2/Magi2/Tiam1/Mpp2/Cadm1/Pdpk1/Ptprt/Grm1/Adcy1/Dbnl/Pura/Map1a/Kalrn/Pkp4/Prrt1/Grin1/Capzb/Grm5/Pak3/Adcy8/Egln1/Rims1/Ptprf/Rtn4/Grik5/Gria1/Scn8a/Rbmx/Cdkl5/Pclo/Nck2/Lrrc7/Tanc1/Syn1/Lrfn5/Erbb4/Efnb2/Fmr1/Dlg4/Grm7/Rgs14/Dlg2…
CC	GO:0014069	postsynaptic density	145	-0.219642	-3.36796	2.11914664183228e-08	8.50383273843838e-06	7.05851099497518e-06	3199	tags=76%, list=50%, signal=38%	Pick1/Fyn/Grik2/Vhl/Grid2/Dmd/Map2/Nsmf/Rab8a/Hip1r/Grik3/Tsc2/Eps8/Dtnb/Sh2d5/Gsk3b/Als2/Grid1/Pak2/Akap9/Tsc1/Syn2/Lzts1/Map1b/Bnip3/Lrfn4/Exoc4/Lrfn1/Ank2/Ptprs/Actn2/Magi2/Tiam1/Mpp2/Cadm1/Pdpk1/Ptprt/Grm1/Adcy1/Dbnl/Pura/Map1a/Kalrn/Pkp4/Prrt1/Grin1/Capzb/Grm5/Pak3/Adcy8/Egln1/Rims1/Ptprf/Rtn4/Grik5/Gria1/Scn8a/Rbmx/Cdkl5/Pclo/Nck2/Lrrc7/Tanc1/Syn1/Lrfn5/Erbb4/Efnb2/Fmr1/Dlg4/Rgs14/Dlg2/Abi1…
CC	GO:0045211	postsynaptic membrane	124	-0.235841	-3.34213	4.22395218891654e-08	1.48313521233332e-05	1.23105974979607e-05	3161	tags=77%, list=50%, signal=39%	Ncam1/Grik2/Grid2/Dmd/Syne1/Ntrk3/Pten/Grik3/Ephb2/Strn/Lpar1/Grid1/Akap9/Kcnd3/Kcna3/Nlgn2/Lzts1/Lrfn4/Lrfn1/Ank2/Apbb1/Ptprs/Clcn3/Actn2/Magi2/Tiam1/Lin7a/Mpp2/Cadm1/Ptprt/Fxyd6/Grm1/Adcy1/Dag1/Dbnl/Cbln1/Nlgn1/Cntn1/Rgs7/Prrt1/Cntn2/Lin7b/Epn1/Grin1/Grm5/Ptprf/Kcnh1/Rtn4/Grik5/Gria1/Scn8a/Kcna2/Syap1/Lrrc7/Kcnc3/Lrfn5/Erbb4/Efnb2/Fmr1/Dlg4/Grm7/Dlg2/Epha7/Dlg3/Neto1/Cspg5/Lrfn2/Kcna4/Nbea/Hcn1…
CC	GO:0099572	postsynaptic specialization	156	-0.202793	-3.30595	6.03076399333731e-08	1.88226845080939e-05	1.56235581815698e-05	3199	tags=74%, list=50%, signal=38%	Pick1/Fyn/Grik2/Vhl/Grid2/Dmd/Map2/Nsmf/Rab8a/Hip1r/Grik3/Tsc2/Eps8/Dtnb/Sh2d5/Gsk3b/Als2/Grid1/Pak2/Akap9/Kcnd3/Nlgn2/Tsc1/Syn2/Lzts1/Map1b/Bnip3/Lrfn4/Exoc4/Lrfn1/Ank2/Ptprs/Actn2/Magi2/Tiam1/Mpp2/Cadm1/Pdpk1/Ptprt/Grm1/Adcy1/Dbnl/Pura/Map1a/Kalrn/Nlgn1/Pkp4/Prrt1/Grin1/Capzb/Grm5/Pak3/Adcy8/Egln1/Rims1/Ptprf/Rtn4/Grik5/Gria1/Scn8a/Rbmx/Cdkl5/Pclo/Nck2/Lrrc7/Tanc1/Syn1/Lrfn5/Erbb4/Efnb2/Fmr1/Dl…
MF	GO:0008757	S-adenosylmethionine-dependent methyltransferase activity	27	0.57034	3.12503	8.63078097803438e-08	2.42438637672986e-05	2.01233472277328e-05	1790	tags=81%, list=28%, signal=59%	Fbll1/Mrm3/Inmt/Kmt2a/Tfb1m/Smyd5/Comt/Smyd2/Tpmt/Gamt/Nop2/Mrm1/Ash2l/Coq3/Coq5/Hnmt/Wdr5/Ehmt2/Smyd3/Setd3/Cmtr1/As3mt
CC	GO:0042734	presynaptic membrane	90	-0.273454	-3.37549	1.32008331721451e-07	3.37101276186869e-05	2.79807133744511e-05	1417	tags=54%, list=22%, signal=43%	Epn1/Grin1/Pde2a/Adcy8/Grm2/Rims1/Kcnh1/Grik5/Gria1/Scn8a/Kcna2/Syap1/Kcnc3/Ap2b1/Ap2m1/Erbb4/Gpc4/Efnb2/Ntng1/Ptprd/Grm7/Erc2/Ap2s1/Dnm1l/Grm4/Kcna4/Hcn1/Epha4/Kcnq5/Kcnj9/Vdac1/Itsn2/Dlg1/Drd1/Rgs9/Flot2/Scn1a/Kcnc2/Kcna1/Grm8/Gria2/Stx1a/Syt1/Gria3/Nptn/Gpm6a/Grm3/Prrt2/Kcnc4
CC	GO:0098839	postsynaptic density membrane	50	-0.382973	-3.36617	1.73624352748726e-07	4.06425672392644e-05	3.37349071349499e-05	2584	tags=82%, list=41%, signal=49%	Grid1/Akap9/Lzts1/Lrfn4/Lrfn1/Ptprs/Actn2/Tiam1/Mpp2/Ptprt/Grm1/Adcy1/Prrt1/Grin1/Grm5/Ptprf/Rtn4/Grik5/Gria1/Scn8a/Lrrc7/Lrfn5/Erbb4/Efnb2/Dlg4/Dlg2/Epha7/Dlg3/Neto1/Lrfn2/Vdac1/Dlg1/Rgs9/Nrcam/Gria2/Dcc/Stx1a/Gria3/Nptn/Gsg1l/Dgkb
CC	GO:0098794	postsynapse	295	-0.13385	-2.98385	3.11985808088976e-07	6.57805521644945e-05	5.46004096023516e-05	3844	tags=77%, list=61%, signal=32%	Dip2a/Plcb3/Cpeb3/Nlgn3/Cryab/Cpt1c/Smcr8/Kcnc1/Ntrk2/Snta1/Git1/Mtor/Ncoa2/Lin7c/Vps35/Gria4/Abhd6/Aldoc/Ncdn/Akap1/Snx14/Myo9a/Aplp2/Abr/Sspn/Arf6/Myo6/Hip1/Apba2/Gipc1/Pick1/Fyn/Ncam1/Cnn3/Grik2/Vhl/Grid2/Dmd/Pin1/Syne1/Map2/Nsmf/Rab8a/Ntrk3/Pten/Hip1r/Grik3/Ephb2/Actb/Strn/Lpar1/Tsc2/Eps8/Dtnb/Sh2d5/Gsk3b/Als2/Grid1/Strn4/Trio/Pak2/Akap9/Abl2/Kif1a/Kcnd3/Fus/Kcna3/Nlgn2/Tsc1/Syn2/Ophn1/Lzts1/…
BP	GO:0016054	organic acid catabolic process	58	0.394498	2.92377	3.51266743491427e-07	6.57805521644945e-05	5.46004096023516e-05	2845	tags=79%, list=45%, signal=44%	Nos3/Ivd/Bcat2/Renbp/Hmgcl/Gcsh/Csad/Hibch/Acads/Lpin2/Npl/Bcat1/Hexb/Eci2/Akt1/Cbs/Acsl5/Acot2/Aass/Cpt2/Sardh/Eci1/Acadm/Acox3/Nagk/Ldhd/Acot8/Pex5/Cpt1a/Cryl1/Etfb/Hexa/Nos1/Dcxr/Gcdh/Abcd3/Cnr1/Mtrr/Etfa/Acadl/Scp2/Mtor/Ddah1/Abhd3/Acsf3/Akt2
BP	GO:0046395	carboxylic acid catabolic process	58	0.394498	2.92377	3.51266743491427e-07	6.57805521644945e-05	5.46004096023516e-05	2845	tags=79%, list=45%, signal=44%	Nos3/Ivd/Bcat2/Renbp/Hmgcl/Gcsh/Csad/Hibch/Acads/Lpin2/Npl/Bcat1/Hexb/Eci2/Akt1/Cbs/Acsl5/Acot2/Aass/Cpt2/Sardh/Eci1/Acadm/Acox3/Nagk/Ldhd/Acot8/Pex5/Cpt1a/Cryl1/Etfb/Hexa/Nos1/Dcxr/Gcdh/Abcd3/Cnr1/Mtrr/Etfa/Acadl/Scp2/Mtor/Ddah1/Abhd3/Acsf3/Akt2
BP	GO:0032259	methylation	46	0.421104	2.85937	4.10451817935273e-07	7.20599472862614e-05	5.98125511004362e-05	1619	tags=63%, list=26%, signal=47%	Fbll1/Mrm3/Inmt/Kmt2a/Tfb1m/Smyd5/Parp1/Comt/Smyd2/Mtap/Tpmt/Mta2/Gamt/Nop2/Mrm1/Ash2l/Akt1/Rbbp5/Coq3/Nelfa/Coq5/Hnmt/Wdr5/Rab3b/Ehmt2/Smyd3/Setd3/Mecp2/Cmtr1
MF	GO:0008168	methyltransferase activity	28	0.543572	3.02168	4.54536936213099e-07	7.51055443425057e-05	6.23405147809297e-05	1790	tags=79%, list=28%, signal=57%	Fbll1/Mrm3/Inmt/Kmt2a/Tfb1m/Smyd5/Comt/Smyd2/Tpmt/Gamt/Nop2/Mrm1/Ash2l/Coq3/Coq5/Hnmt/Wdr5/Ehmt2/Smyd3/Setd3/Cmtr1/As3mt
MF	GO:0016741	transferase activity, transferring one-carbon groups	30	0.525395	3.03309	5.16788113799015e-07	7.64615448146846e-05	6.34660477654631e-05	1790	tags=77%, list=28%, signal=55%	Fbll1/Mrm3/Inmt/Kmt2a/Tfb1m/Smyd5/Comt/Smyd2/Gcsh/Tpmt/Gamt/Nop2/Mrm1/Ash2l/Coq3/Coq5/Hnmt/Wdr5/Ehmt2/Smyd3/Setd3/Cmtr1/As3mt
BP	GO:0044248	cellular catabolic process	382	0.193938	2.50427	5.17183820391245e-07	7.64615448146846e-05	6.34660477654631e-05	2904	tags=60%, list=46%, signal=34%	Gfap/Creg1/Galc/Irgm1/Dtx3l/Gsto1/Xdh/Sgpl1/Gns/Hmga1/Traf6/Nos3/Enpp2/Erap1/Pld1/Lamp2/Bcl2/Pcbp4/Dcp2/Prdx4/Ptbp1/Comt/Pde12/Larp1/Ulk1/Ivd/Pon2/Bcat2/Efnb1/Pnpt1/Abl1/Trnt1/Bok/Renbp/Gstm5/Lgmn/Bag3/Cisd2/Hmgcl/Gcsh/Gdpd1/Csad/Arsa/Gstm7/Prkn/Rnf31/Atg4b/Gstm2/Hibch/Pcid2/Patl1/Acads/Aldh2/Ttc5/Naga/Emc6/Lpin2/Npl/Bcat1/Hexb/Eci2/Stat3/Nudt9/Cptp/Nedd4/Csdc2/Akt1/Pacs2/Asah1/Cbs/Atg7/Snx30/Snx…
MF	GO:0005261	monoatomic cation channel activity	61	-0.311174	-3.09544	9.94047664755446e-07	0.000139614	0.000115885	1391	tags=59%, list=22%, signal=47%	Grin1/Orai2/Kcna6/Kcnh7/Kcnh1/Grik5/Scn8a/Kcna2/Kcnc3/Tmco1/Grm7/Hcn4/Scn1b/Kcna4/Hcn1/Stim2/Kcnq5/Kcnj9/Mcu/Hcn3/Kcnd2/Scn1a/Kcnc2/Kcnj4/Kcna1/Kcnb1/Gria2/Ryr2/Scn9a/Gpm6a/Ryr1/Itpr1/Scn4b/Scn3b/Kcnt1/Kcnc4
CC	GO:0098685	Schaffer collateral - CA1 synapse	68	-0.29385	-3.1019	1.29334252586246e-06	0.000173	0.000143597	3486	tags=87%, list=55%, signal=39%	Myo9a/Abr/L1cam/Myo6/Hip1/Apba2/Gipc1/Fyn/Ncam1/Actb/Gsk3b/Ptpra/Trio/Syn2/Pde4a/Exoc4/Cdc42/Apbb1/Rala/Rap2a/Ptprs/Mpp2/Cadm1/Grm1/Adcy1/Apba1/Epn1/Capzb/Grm5/Rhob/Adcy8/Plcg1/Syn1/Rock2/Efnb2/Cplx1/Ntng1/Ptn/Fmr1/Ptprd/Epha7/Neto1/Lrfn2/Myo5a/Synpo/Epha4/Synj1/Bsn/Dgkz/Arpc2/Pcdh8/Gria2/Dcc/Stx1a/Nptn/Gsg1l/Itpr1/Dgkb/Dvl1
MF	GO:0005244	voltage-gated monoatomic ion channel activity	48	-0.352045	-3.08071	1.95796607100725e-06	0.000239127	0.000198485	2487	tags=69%, list=39%, signal=42%	Clcn6/Kcnb2/Scn2b/Grin1/Kcna6/Kcnh7/Vdac2/Kcnh1/Scn8a/Kcna2/Kcnc3/Grm7/Hcn4/Vdac3/Scn1b/Kcna4/Hcn1/Kcnq5/Kcnj9/Vdac1/Hcn3/Kcnd2/Scn1a/Kcnc2/Kcnj4/Kcna1/Kcnb1/Scn9a/Ryr1/Scn4b/Scn3b/Kcnt1/Kcnc4
MF	GO:0022832	voltage-gated channel activity	48	-0.352045	-3.08071	1.95796607100725e-06	0.000239127	0.000198485	2487	tags=69%, list=39%, signal=42%	Clcn6/Kcnb2/Scn2b/Grin1/Kcna6/Kcnh7/Vdac2/Kcnh1/Scn8a/Kcna2/Kcnc3/Grm7/Hcn4/Vdac3/Scn1b/Kcna4/Hcn1/Kcnq5/Kcnj9/Vdac1/Hcn3/Kcnd2/Scn1a/Kcnc2/Kcnj4/Kcna1/Kcnb1/Scn9a/Ryr1/Scn4b/Scn3b/Kcnt1/Kcnc4
MF	GO:0022890	inorganic cation transmembrane transporter activity	75	-0.275358	-3.0493	2.13559998398049e-06	0.000249954	0.000207472	1391	tags=56%, list=22%, signal=44%	Grin1/Orai2/Kcna6/Kcnh7/Kcnh1/Grik5/Gria1/Scn8a/Kcna2/Cox5a/Kcnc3/Tmco1/Grm7/Hcn4/Scn1b/Kcna4/Hcn1/Stim2/Kcnq5/Kcnj9/Tusc3/Mcu/Hcn3/Kcnd2/Scn1a/Kcnc2/Kcnj4/Kcna1/Kcnb1/Gria2/Ryr2/Scn9a/Gria3/Gpm6a/Ryr1/Ghitm/Itpr1/Scn4b/Scn3b/Kcnt1/Kcnc4/Nipa1
CC	GO:0098590	plasma membrane region	326	-0.117542	-2.68454	3.20492246533804e-06	0.000360105	0.000298901	3003	tags=63%, list=47%, signal=35%	Rab35/Rab8a/Ntrk3/Ptprj/Jcad/Pten/Hip1r/Vamp3/Unc5a/Vcam1/Grik3/Rab14/Ephb2/Ctbp1/Vldlr/Ehd3/Asah2/Rims2/Strn/Lpar1/Tsc2/Eps8/Ehd1/Cav1/Twf1/Abcg2/Grid1/Ptpra/Oscp1/Snph/Akap9/Kcnd3/Kcna3/Plpp3/Nlgn2/C2cd5/Syt7/Kcnj3/Lzts1/Rhoa/Lrfn4/Lrfn1/Rac1/Hax1/Ank2/Reps1/Apbb1/Insr/Hpca/Itsn1/Tpm3/Rala/Rap2a/Ptprs/Cnnm4/Exoc3/Clcn3/Anxa6/Adam9/Actn2/Magi2/Aak1/Tiam1/Lin7a/Stx1b/Mpp2/Cadm1/Ptprt/Aqp4/Fxyd6/G…
BP	GO:0099536	synaptic signaling	268	-0.131303	-2.62899	3.47963206191625e-06	0.000375934	0.00031204	1895	tags=48%, list=30%, signal=35%	Lin7a/Stx1b/Mpp2/Cadm1/Sez6/Grm1/Ctbp2/Adcy1/Phf24/Dag1/Kcmf1/Shc3/Apba1/Map1a/Cbln1/Mink1/Nlgn1/Syt10/Fgf12/Prrt1/Egr3/Celf4/Sybu/Mgll/Lin7b/Dtna/Lama2/Grin1/Grm5/Trim9/Braf/Egfr/Adcy8/Grm2/Rims1/Plcg1/Kcnh1/Ube3a/Cplx2/Rtn4/Dgke/Grik5/Gria1/Cdkl5/Pclo/Syap1/Cpeb2/Doc2a/Kcnc3/Syn1/Rab3a/Sv2a/Erbb4/Cplx1/Gnal/Ncan/Ntng1/Ptn/Fmr1/Dmxl2/Dlg4/Pnkd/Plcl2/Ptprd/Lgi1/Grm7/Rgs14/Dlg2/Abi1/Camkv/Rgs8/Eph…
MF	GO:0005216	monoatomic ion channel activity	80	-0.259277	-2.9625	4.874554848594e-06	0.000475534	0.000394712	1391	tags=54%, list=22%, signal=42%	Grin1/Orai2/Kcna6/Kcnh7/Vdac2/Kcnh1/Grik5/Gria1/Scn8a/Kcna2/Kcnc3/Ttyh1/Tmco1/Grm7/Hcn4/Vdac3/Ttyh3/Scn1b/Kcna4/Hcn1/Stim2/Kcnq5/Kcnj9/Vdac1/Mcu/Hcn3/Kcnd2/Scn1a/Kcnc2/Kcnj4/Kcna1/Kcnb1/Gria2/Ryr2/Scn9a/Gria3/Gpm6a/Ryr1/Itpr1/Scn4b/Scn3b/Kcnt1/Kcnc4
BP	GO:0007268	chemical synaptic transmission	247	-0.139432	-2.76018	4.90939628221997e-06	0.000475534	0.000394712	1895	tags=49%, list=30%, signal=35%	Lin7a/Stx1b/Mpp2/Sez6/Grm1/Ctbp2/Adcy1/Phf24/Dag1/Shc3/Apba1/Map1a/Cbln1/Mink1/Nlgn1/Syt10/Fgf12/Prrt1/Egr3/Celf4/Sybu/Mgll/Lin7b/Lama2/Grin1/Grm5/Trim9/Braf/Egfr/Adcy8/Grm2/Rims1/Plcg1/Kcnh1/Ube3a/Cplx2/Rtn4/Dgke/Grik5/Gria1/Cdkl5/Pclo/Syap1/Cpeb2/Doc2a/Kcnc3/Syn1/Rab3a/Sv2a/Erbb4/Cplx1/Gnal/Ncan/Ntng1/Ptn/Fmr1/Dmxl2/Dlg4/Pnkd/Plcl2/Ptprd/Lgi1/Grm7/Rgs14/Dlg2/Camkv/Epha7/Vdac3/Jph3/Erc2/Lynx1/Dl…
BP	GO:0098916	anterograde trans-synaptic signaling	247	-0.139432	-2.76018	4.90939628221997e-06	0.000475534	0.000394712	1895	tags=49%, list=30%, signal=35%	Lin7a/Stx1b/Mpp2/Sez6/Grm1/Ctbp2/Adcy1/Phf24/Dag1/Shc3/Apba1/Map1a/Cbln1/Mink1/Nlgn1/Syt10/Fgf12/Prrt1/Egr3/Celf4/Sybu/Mgll/Lin7b/Lama2/Grin1/Grm5/Trim9/Braf/Egfr/Adcy8/Grm2/Rims1/Plcg1/Kcnh1/Ube3a/Cplx2/Rtn4/Dgke/Grik5/Gria1/Cdkl5/Pclo/Syap1/Cpeb2/Doc2a/Kcnc3/Syn1/Rab3a/Sv2a/Erbb4/Cplx1/Gnal/Ncan/Ntng1/Ptn/Fmr1/Dmxl2/Dlg4/Pnkd/Plcl2/Ptprd/Lgi1/Grm7/Rgs14/Dlg2/Camkv/Epha7/Vdac3/Jph3/Erc2/Lynx1/Dl…
BP	GO:0099537	trans-synaptic signaling	250	-0.137785	-2.71903	5.55855873450358e-06	0.000520466	0.000432007	1895	tags=48%, list=30%, signal=35%	Lin7a/Stx1b/Mpp2/Cadm1/Sez6/Grm1/Ctbp2/Adcy1/Phf24/Dag1/Shc3/Apba1/Map1a/Cbln1/Mink1/Nlgn1/Syt10/Fgf12/Prrt1/Egr3/Celf4/Sybu/Mgll/Lin7b/Lama2/Grin1/Grm5/Trim9/Braf/Egfr/Adcy8/Grm2/Rims1/Plcg1/Kcnh1/Ube3a/Cplx2/Rtn4/Dgke/Grik5/Gria1/Cdkl5/Pclo/Syap1/Cpeb2/Doc2a/Kcnc3/Syn1/Rab3a/Sv2a/Erbb4/Cplx1/Gnal/Ncan/Ntng1/Ptn/Fmr1/Dmxl2/Dlg4/Pnkd/Plcl2/Ptprd/Lgi1/Grm7/Rgs14/Dlg2/Camkv/Epha7/Vdac3/Jph3/Erc2/Ly…
BP	GO:0009617	response to bacterium	91	0.307604	2.65679	7.06176802730336e-06	0.000639887	0.000531131	662	tags=30%, list=10%, signal=27%	Ifit3/Isg15/Ifit1/Stat1/Gbp4/Mt2/Irgm1/Jak2/Traf6/Nos3/Mavs/Cmpk2/Nfkb1/Gbp2/Palm3/Pld1/Fkbp5/Ighm/Abl1/Irak1/Abca1/Anxa3/Nfib/Lyn/Snx3/Rnf31/Hmgb2
MF	GO:0015267	channel activity	86	-0.232663	-2.79761	9.52365885081249e-06	0.000810665	0.000672884	1391	tags=51%, list=22%, signal=40%	Grin1/Orai2/Kcna6/Kcnh7/Vdac2/Kcnh1/Grik5/Gria1/Scn8a/Kcna2/Gsdme/Kcnc3/Ttyh1/Tmco1/Grm7/Hcn4/Vdac3/Ttyh3/Scn1b/Kcna4/Hcn1/Stim2/Kcnq5/Kcnj9/Vdac1/Mcu/Hcn3/Kcnd2/Scn1a/Kcnc2/Kcnj4/Kcna1/Kcnb1/Gria2/Ryr2/Scn9a/Gria3/Gpm6a/Ryr1/Itpr1/Scn4b/Scn3b/Kcnt1/Kcnc4
MF	GO:0022803	passive transmembrane transporter activity	86	-0.232663	-2.79761	9.52365885081249e-06	0.000810665	0.000672884	1391	tags=51%, list=22%, signal=40%	Grin1/Orai2/Kcna6/Kcnh7/Vdac2/Kcnh1/Grik5/Gria1/Scn8a/Kcna2/Gsdme/Kcnc3/Ttyh1/Tmco1/Grm7/Hcn4/Vdac3/Ttyh3/Scn1b/Kcna4/Hcn1/Stim2/Kcnq5/Kcnj9/Vdac1/Mcu/Hcn3/Kcnd2/Scn1a/Kcnc2/Kcnj4/Kcna1/Kcnb1/Gria2/Ryr2/Scn9a/Gria3/Gpm6a/Ryr1/Itpr1/Scn4b/Scn3b/Kcnt1/Kcnc4
MF	GO:0046873	metal ion transmembrane transporter activity	70	-0.270631	-2.84782	9.86438840425967e-06	0.000814973	0.000676459	1391	tags=56%, list=22%, signal=44%	Grin1/Orai2/Kcna6/Kcnh7/Kcnh1/Grik5/Scn8a/Kcna2/Kcnc3/Tmco1/Grm7/Hcn4/Scn1b/Kcna4/Hcn1/Stim2/Kcnq5/Kcnj9/Tusc3/Mcu/Hcn3/Kcnd2/Scn1a/Kcnc2/Kcnj4/Kcna1/Kcnb1/Gria2/Ryr2/Scn9a/Gpm6a/Ryr1/Ghitm/Itpr1/Scn4b/Scn3b/Kcnt1/Kcnc4/Nipa1
CC	GO:0098982	GABA-ergic synapse	46	-0.325546	-2.77453	1.07252427481022e-05	0.000860777	0.000714479	2848	tags=80%, list=45%, signal=45%	Ctbp1/Rims2/Lpar1/Grid1/Kcnd3/Nlgn2/Syt7/Lrfn4/Rac1/Clcn3/Magi2/Ctbp2/Dag1/Nlgn1/Nrg2/Rims1/Pclo/Lrfn5/Sv2a/Erbb4/Ncan/Grm7/Erc2/Cspg5/Nbea/Flot1/Bsn/Drd1/Plcb1/Kcnd2/Kcnc2/Phb2/Grm8/Calb1/Pak1/Nptn/Itpr1
BP	GO:0007269	neurotransmitter secretion	66	-0.270012	-2.74706	1.3078527608094e-05	0.000992908	0.000824152	1594	tags=58%, list=25%, signal=44%	Nlgn1/Syt10/Lin7b/Trim9/Braf/Rims1/Kcnh1/Cplx2/Grik5/Pclo/Doc2a/Kcnc3/Syn1/Rab3a/Sv2a/Cplx1/Fmr1/Pnkd/Erc2/Syn3/Mef2c/Dnm1l/Cspg5/Syt12/Sv2b/Mctp1/Vamp2/Syt2/Synj1/Sv2c/Vamp1/Grm8/Stx1a/Pak1/Syt1/Prrt2/Dvl1/Kcnc4
BP	GO:0099643	signal release from synapse	66	-0.270012	-2.74706	1.3078527608094e-05	0.000992908	0.000824152	1594	tags=58%, list=25%, signal=44%	Nlgn1/Syt10/Lin7b/Trim9/Braf/Rims1/Kcnh1/Cplx2/Grik5/Pclo/Doc2a/Kcnc3/Syn1/Rab3a/Sv2a/Cplx1/Fmr1/Pnkd/Erc2/Syn3/Mef2c/Dnm1l/Cspg5/Syt12/Sv2b/Mctp1/Vamp2/Syt2/Synj1/Sv2c/Vamp1/Grm8/Stx1a/Pak1/Syt1/Prrt2/Dvl1/Kcnc4
BP	GO:0050804	modulation of chemical synaptic transmission	199	-0.141907	-2.56275	1.8844827427834e-05	0.00139303	0.00115627	1255	tags=39%, list=20%, signal=32%	Egfr/Adcy8/Grm2/Rims1/Plcg1/Kcnh1/Ube3a/Cplx2/Rtn4/Dgke/Grik5/Gria1/Cdkl5/Pclo/Syap1/Cpeb2/Kcnc3/Syn1/Rab3a/Erbb4/Cplx1/Gnal/Ncan/Ntng1/Ptn/Fmr1/Dlg4/Pnkd/Plcl2/Ptprd/Lgi1/Grm7/Rgs14/Camkv/Epha7/Jph3/Erc2/Neto1/Mef2c/Dnm1l/Gnai1/Cspg5/Grm4/Lrfn2/Myo5a/Synpo/Syt12/Enpp1/Sv2b/Epha4/Mctp1/Flot1/Vamp2/Dgkz/Drd1/Plcb1/Rin1/Sv2c/Pcdh8/Akap5/Grm8/Kcnb1/Gria2/Calb1/Dcc/Stx1a/Pak1/Syt1/Gria3/Nptn/Stau2/Gr…
MF	GO:0022836	gated channel activity	66	-0.263686	-2.68271	2.17973761763326e-05	0.0014307	0.00118754	1391	tags=55%, list=22%, signal=43%	Grin1/Kcna6/Kcnh7/Vdac2/Kcnh1/Grik5/Gria1/Scn8a/Kcna2/Kcnc3/Grm7/Hcn4/Vdac3/Scn1b/Kcna4/Hcn1/Kcnq5/Kcnj9/Vdac1/Hcn3/Kcnd2/Scn1a/Kcnc2/Kcnj4/Kcna1/Kcnb1/Gria2/Ryr2/Scn9a/Gria3/Ryr1/Itpr1/Scn4b/Scn3b/Kcnt1/Kcnc4
MF	GO:0022839	monoatomic ion gated channel activity	66	-0.263686	-2.68271	2.17973761763326e-05	0.0014307	0.00118754	1391	tags=55%, list=22%, signal=43%	Grin1/Kcna6/Kcnh7/Vdac2/Kcnh1/Grik5/Gria1/Scn8a/Kcna2/Kcnc3/Grm7/Hcn4/Vdac3/Scn1b/Kcna4/Hcn1/Kcnq5/Kcnj9/Vdac1/Hcn3/Kcnd2/Scn1a/Kcnc2/Kcnj4/Kcna1/Kcnb1/Gria2/Ryr2/Scn9a/Gria3/Ryr1/Itpr1/Scn4b/Scn3b/Kcnt1/Kcnc4
BP	GO:0099177	regulation of trans-synaptic signaling	200	-0.140043	-2.64467	2.13283437741089e-05	0.0014307	0.00118754	1255	tags=38%, list=20%, signal=32%	Egfr/Adcy8/Grm2/Rims1/Plcg1/Kcnh1/Ube3a/Cplx2/Rtn4/Dgke/Grik5/Gria1/Cdkl5/Pclo/Syap1/Cpeb2/Kcnc3/Syn1/Rab3a/Erbb4/Cplx1/Gnal/Ncan/Ntng1/Ptn/Fmr1/Dlg4/Pnkd/Plcl2/Ptprd/Lgi1/Grm7/Rgs14/Camkv/Epha7/Jph3/Erc2/Neto1/Mef2c/Dnm1l/Gnai1/Cspg5/Grm4/Lrfn2/Myo5a/Synpo/Syt12/Enpp1/Sv2b/Epha4/Mctp1/Flot1/Vamp2/Dgkz/Drd1/Plcb1/Rin1/Sv2c/Pcdh8/Akap5/Grm8/Kcnb1/Gria2/Calb1/Dcc/Stx1a/Pak1/Syt1/Gria3/Nptn/Stau2/Gr…
BP	GO:0051607	defense response to virus	59	0.342177	2.53642	2.1901085338027e-05	0.0014307	0.00118754	408	tags=27%, list=6%, signal=26%	Ifit3/Isg15/Ifit1/Stat1/Gbp4/Irgm1/Stat2/Htra1/Dtx3l/Traf6/Mavs/Lamp2/Bcl2/Pde12/Ptprc/Abcf3
BP	GO:0140546	defense response to symbiont	59	0.342177	2.53642	2.1901085338027e-05	0.0014307	0.00118754	408	tags=27%, list=6%, signal=26%	Ifit3/Isg15/Ifit1/Stat1/Gbp4/Irgm1/Stat2/Htra1/Dtx3l/Traf6/Mavs/Lamp2/Bcl2/Pde12/Ptprc/Abcf3
MF	GO:0008324	monoatomic cation transmembrane transporter activity	75	-0.246675	-2.73166	2.50730512168824e-05	0.00153342	0.00127279	1391	tags=53%, list=22%, signal=42%	Grin1/Orai2/Kcna6/Kcnh7/Kcnh1/Grik5/Scn8a/Kcna2/Cox5a/Kcnc3/Tmco1/Grm7/Hcn4/Scn1b/Kcna4/Hcn1/Stim2/Kcnq5/Kcnj9/Tusc3/Mcu/Hcn3/Kcnd2/Scn1a/Kcnc2/Kcnj4/Kcna1/Kcnb1/Gria2/Ryr2/Scn9a/Gpm6a/Ryr1/Ghitm/Itpr1/Scn4b/Scn3b/Kcnt1/Kcnc4/Nipa1
BP	GO:0006664	glycolipid metabolic process	17	0.571497	2.60063	2.51111161615656e-05	0.00153342	0.00127279	2113	tags=88%, list=33%, signal=59%	Galc/Gpaa1/Naga/Dpm1/Hexb/Kit/Pgap1/Dpm3/Pigu/Pigs/Hexa/Gba2/Abca2/Bax/Pigt
BP	GO:1903509	liposaccharide metabolic process	17	0.571497	2.60063	2.51111161615656e-05	0.00153342	0.00127279	2113	tags=88%, list=33%, signal=59%	Galc/Gpaa1/Naga/Dpm1/Hexb/Kit/Pgap1/Dpm3/Pigu/Pigs/Hexa/Gba2/Abca2/Bax/Pigt
MF	GO:0022843	voltage-gated monoatomic cation channel activity	32	-0.397031	-2.76646	2.57585334077875e-05	0.00153948	0.00127783	1749	tags=72%, list=28%, signal=52%	Kcnb2/Scn2b/Grin1/Kcna6/Kcnh7/Kcnh1/Kcna2/Kcnc3/Grm7/Hcn4/Kcna4/Hcn1/Kcnq5/Kcnj9/Hcn3/Kcnd2/Kcnc2/Kcnj4/Kcna1/Kcnb1/Ryr1/Kcnt1/Kcnc4
BP	GO:0009615	response to virus	69	0.322804	2.56252	2.7953028835385e-05	0.00163583	0.00135781	408	tags=26%, list=6%, signal=25%	Ifit3/Isg15/Ifit1/Stat1/Gbp4/Irgm1/Stat2/Htra1/Dtx3l/Traf6/Mavs/Nfkb1/Lamp2/Bcl2/Arf1/Pde12/Ptprc/Abcf3
BP	GO:0006629	lipid metabolic process	261	0.19535	2.32581	2.90699562542628e-05	0.00166648	0.00138324	2397	tags=52%, list=38%, signal=34%	Apod/Galc/Sgpl1/Samd8/Alg11/Porcn/Enpp2/Nfkb1/Pld1/Ptgds/Erg28/Sgpp1/Abhd4/Npc2/Arf1/Dcaf5/Comt/Ivd/Bcat2/Cygb/Gde1/Abcg1/Gpaa1/Abca1/Hmgcl/Gdpd1/Fgfr3/Arsa/Gstm7/Ip6k1/Chp1/Dhrs4/Lyn/Sox9/Soat1/Gstm2/Abca5/Bpnt1/Acads/Naga/Lpin2/Ech1/Dpm1/Pbx1/Bcat1/Hexb/Eci2/Rdh11/Them4/Akt1/Asah1/Atg7/Fmc1/Acsl5/Acot2/Fmo1/Gdpd5/Alg2/Nucb2/Cpt2/Kit/Gnpat/Plcd4/Eci1/Acadm/Pgap1/Acox3/Ocrl/Fntb/Cers6/Sphk1/Dpm3/…
BP	GO:0016079	synaptic vesicle exocytosis	47	-0.314587	-2.66956	2.9997856968051e-05	0.00168528	0.00139885	1594	tags=62%, list=25%, signal=47%	Nlgn1/Syt10/Trim9/Braf/Rims1/Kcnh1/Cplx2/Grik5/Pclo/Doc2a/Syn1/Rab3a/Sv2a/Cplx1/Fmr1/Erc2/Dnm1l/Cspg5/Syt12/Sv2b/Vamp2/Syt2/Synj1/Sv2c/Vamp1/Stx1a/Syt1/Prrt2/Dvl1
BP	GO:0034440	lipid oxidation	29	0.467843	2.65521	3.10385184902906e-05	0.00170422	0.00141457	2397	tags=79%, list=38%, signal=50%	Apod/Ivd/Cygb/Sox9/Acads/Eci2/Akt1/Acsl5/Fmo1/Nucb2/Cpt2/Eci1/Acadm/Acox3/Pex5/Cpt1a/Etfb/Gcdh/Abcd3/Cnr1/Etfa/Acadl/Scp2
BP	GO:0072329	monocarboxylic acid catabolic process	37	0.397108	2.48317	3.15484846746881e-05	0.00170422	0.00141457	2845	tags=78%, list=45%, signal=43%	Ivd/Acads/Lpin2/Hexb/Eci2/Akt1/Acsl5/Acot2/Cpt2/Eci1/Acadm/Acox3/Ldhd/Acot8/Pex5/Cpt1a/Cryl1/Etfb/Hexa/Dcxr/Gcdh/Abcd3/Cnr1/Etfa/Acadl/Scp2/Mtor/Abhd3/Akt2
BP	GO:0050877	nervous system process	242	-0.127194	-2.53766	3.27303890737538e-05	0.00173471	0.00143988	1878	tags=47%, list=30%, signal=34%	Stx1b/Mpp2/Sez6/Nfasc/Aqp4/Grm1/Bbs2/Adcy1/Phf24/Cbr3/Dag1/Opa1/Shc3/Map1a/Ttc8/Cbln1/Kalrn/Nlgn1/Tppp/Syt10/Fgf12/Prrt1/Celf4/Mgll/Adcy5/Tbr1/Wdr1/Grin1/Coch/Grm5/Vip/Braf/Lamb1/Rcan1/Egfr/Adcy8/Rims1/Bbs4/Kcnh1/Ube3a/Grik5/Pde1b/Gria1/Crym/Scn8a/Kcna2/Pclo/Gsdme/Tanc1/Nrdc/Rock2/Rab3a/Pde8b/Gnal/Ptn/Fmr1/Dmxl2/Dlg4/Pnkd/Grm7/Ap1s2/Rgs14/Dlg2/Cic/Ddhd2/Uba5/Ldlr/Vdac3/Jph3/Gmfb/Neto1/Amph/Casp3/…
CC	GO:0032809	neuronal cell body membrane	17	-0.523646	-2.6935	4.97057384680433e-05	0.00253861	0.00210714	2148	tags=88%, list=34%, signal=58%	Insr/Hpca/Kcnb2/Adcy8/Thy1/Gria1/Kcna2/Kcnc3/Flrt1/Rgs8/Kcnd2/Kcnc2/Kcnb1/Cadm2/Kcnc4
CC	GO:0044298	cell body membrane	17	-0.523646	-2.6935	4.97057384680433e-05	0.00253861	0.00210714	2148	tags=88%, list=34%, signal=58%	Insr/Hpca/Kcnb2/Adcy8/Thy1/Gria1/Kcna2/Kcnc3/Flrt1/Rgs8/Kcnd2/Kcnc2/Kcnb1/Cadm2/Kcnc4
BP	GO:0099504	synaptic vesicle cycle	88	-0.218649	-2.66781	5.69912293256962e-05	0.00282646	0.00234608	2005	tags=58%, list=32%, signal=40%	Clcn3/Magi2/Stx1b/Ctbp2/Dgkq/Ddc/Ap3b2/Nlgn1/Syt10/Scrn1/Ap3s1/Vamp4/Ap3d1/Trim9/Braf/Rims1/Ap3m2/Kcnh1/Cplx2/Grik5/Bin1/Pclo/Doc2a/Ap2b1/Syn1/Ap2m1/Rab3a/Sv2a/Cplx1/Fmr1/Ap1s2/Erc2/Ap2s1/Mff/Syn3/Amph/Dnm1l/Cspg5/Syt12/Sv2b/Itsn2/Vamp2/Syt2/Synj1/Bsn/Sv2c/Vamp1/Stx1a/Syt1/Prrt2/Dvl1
MF	GO:0005249	voltage-gated potassium channel activity	28	-0.39573	-2.60046	5.73543981773981e-05	0.00282646	0.00234608	2487	tags=82%, list=39%, signal=50%	Kcnd3/Kcna3/Kcnj3/Kcnb2/Scn2b/Kcna6/Kcnh7/Kcnh1/Kcna2/Kcnc3/Hcn4/Kcna4/Hcn1/Kcnq5/Kcnj9/Hcn3/Kcnd2/Kcnc2/Kcnj4/Kcna1/Kcnb1/Kcnt1/Kcnc4
MF	GO:0015318	inorganic molecular entity transmembrane transporter activity	90	-0.214904	-2.65275	6.17512731813738e-05	0.00299068	0.00248238	1391	tags=50%, list=22%, signal=40%	Grin1/Orai2/Kcna6/Kcnh7/Kcnh1/Grik5/Gria1/Scn8a/Kcna2/Cox5a/Kcnc3/Ttyh1/Tmco1/Grm7/Hcn4/Ttyh3/Scn1b/Kcna4/Hcn1/Stim2/Kcnq5/Kcnj9/Tusc3/Mcu/Xpr1/Hcn3/Kcnd2/Scn1a/Kcnc2/Kcnj4/Kcna1/Kcnb1/Gria2/Ryr2/Scn9a/Gria3/Gpm6a/Ryr1/Ghitm/Itpr1/Scn4b/Scn3b/Kcnt1/Kcnc4/Nipa1
MF	GO:0030165	PDZ domain binding	41	-0.333558	-2.62881	6.45972605855604e-05	0.00307549	0.00255277	3352	tags=88%, list=53%, signal=42%	L1cam/Gipc1/Grik2/Grid2/Dmd/Pten/Ctbp1/Lpar1/Exoc4/Acox1/Gpr37/Clcn3/Lin7a/Mpp2/Cadm1/Apba1/Nlgn1/Dock4/Lin7b/Dtna/Grik5/Gria1/Nsf/Sntb1/Dlg4/Grm7/Dlg2/Erc2/Dlg3/Srr/Kcnj9/Dlg1/Lzts3/Kcnj4/Gria2/Mpp3
CC	GO:0030665	clathrin-coated vesicle membrane	20	-0.489221	-2.74271	8.0516948419039e-05	0.00376954	0.00312886	1788	tags=80%, list=28%, signal=58%	Ap1g1/Ap1b1/Ap1s1/Sgip1/Ap2a2/Epn1/Synrg/Ap2a1/Ap2b1/Syn1/Ap2m1/Rab3a/Epn2/Ap1s2/Ap2s1/Vamp2
BP	GO:0048667	cell morphogenesis involved in neuron differentiation	205	-0.127912	-2.36117	8.25659416136694e-05	0.00380209	0.00315589	3039	tags=65%, list=48%, signal=35%	Map6/Map2/Rufy3/Nsmf/Rab8a/Ntrk3/Lamb2/Pten/Unc5a/Zeb2/Ephb2/Vldlr/Rab10/Actb/Tsc2/Gsk3b/Smad4/Emb/Als2/Trio/Pak2/Limk1/Abl2/Kif1a/Pqbp1/Ophn1/Lzts1/Mfn2/Map1b/Wdr47/Unk/Cdc42/Rac1/Trpv2/Mef2a/Apbb1/Fat3/Ttc3/Rap2a/Ptprs/Tiam1/Nfasc/Usp9x/Adcy1/Dag1/Opa1/Dbnl/Hecw1/Map1a/Ttc8/Mfn1/Mink1/Kalrn/Nlgn1/Nexn/Lmtk2/Cntn1/Ttl/Cntn2/Mgll/Unc5c/Epha5/Lama2/Tbr1/Grin1/Braf/Dhx36/Pak3/Thy1/Ptprf/Mark2/Wasl/…
MF	GO:0015075	monoatomic ion transmembrane transporter activity	99	-0.204187	-2.59655	9.73550448782003e-05	0.00402162	0.0033381	2584	tags=67%, list=41%, signal=40%	Grid1/Sfxn1/Clcc1/Kcnd3/Kcna3/Kcnj3/Trpv2/Unc80/Clic6/Ano8/Sfxn4/Cnnm4/Clcn3/Anxa6/Clcn6/Kcnb2/Scn2b/Mrs2/Grin1/Orai2/Kcna6/Kcnh7/Vdac2/Kcnh1/Lasp1/Grik5/Gria1/Scn8a/Kcna2/Cox5a/Kcnc3/Ttyh1/Tmco1/Grm7/Hcn4/Vdac3/Ttyh3/Scn1b/Kcna4/Hcn1/Stim2/Kcnq5/Kcnj9/Tusc3/Vdac1/Mcu/Hcn3/Kcnd2/Scn1a/Kcnc2/Kcnj4/Kcna1/Kcnb1/Gria2/Ryr2/Scn9a/Gria3/Gpm6a/Ryr1/Ghitm/Itpr1/Scn4b/Scn3b/Kcnt1/Kcnc4/Nipa1
BP	GO:0050803	regulation of synapse structure or activity	115	-0.182335	-2.59332	9.29713515194986e-05	0.00402162	0.0033381	2490	tags=62%, list=39%, signal=38%	Kif1a/Nlgn2/Lzts1/Mfn2/Rhoa/Lrfn4/Lrfn1/Cdc42/C1ql3/Itsn1/Rap2a/Ptprs/Magi2/Tiam1/Ptprt/Dag1/Opa1/Dbnl/Cbln1/Mfn1/Kalrn/Nlgn1/Sybu/Nrg2/Grin1/Rhob/Dhx36/Pak3/Egln1/Ptprf/Mark2/Wasl/Ube3a/Rbmx/Cdkl5/Tanc1/Lrfn5/Rock2/Gpc4/Ephb3/Ncan/Ptn/Flrt2/Fmr1/Dlg4/Ptprd/Flrt1/Lrtm2/Camkv/Epha7/Mef2c/Dnm1l/Lrfn2/Tanc2/Epha4/Ngef/Asap1/Negr1/Numb/Lzts3/Nrcam/Pcdh8/Flrt3/Abi2/Myh10/Stau2/Icam5/Gpm6a/Lrrn3/Dgkb/D…
BP	GO:0050807	regulation of synapse organization	113	-0.183956	-2.57169	9.09932376573816e-05	0.00402162	0.0033381	2490	tags=62%, list=39%, signal=38%	Kif1a/Nlgn2/Lzts1/Mfn2/Rhoa/Lrfn4/Lrfn1/Cdc42/C1ql3/Itsn1/Rap2a/Ptprs/Magi2/Tiam1/Ptprt/Dag1/Opa1/Dbnl/Cbln1/Mfn1/Kalrn/Nlgn1/Nrg2/Grin1/Rhob/Dhx36/Pak3/Egln1/Ptprf/Mark2/Wasl/Ube3a/Rbmx/Cdkl5/Tanc1/Lrfn5/Rock2/Gpc4/Ephb3/Ncan/Ptn/Flrt2/Fmr1/Dlg4/Ptprd/Flrt1/Lrtm2/Camkv/Epha7/Mef2c/Dnm1l/Lrfn2/Tanc2/Epha4/Ngef/Asap1/Negr1/Numb/Lzts3/Nrcam/Pcdh8/Flrt3/Abi2/Myh10/Stau2/Icam5/Gpm6a/Lrrn3/Dgkb/Dvl1
BP	GO:0019395	fatty acid oxidation	28	0.456504	2.53767	9.39744430907245e-05	0.00402162	0.0033381	2397	tags=79%, list=38%, signal=49%	Ivd/Cygb/Sox9/Acads/Eci2/Akt1/Acsl5/Fmo1/Nucb2/Cpt2/Eci1/Acadm/Acox3/Pex5/Cpt1a/Etfb/Gcdh/Abcd3/Cnr1/Etfa/Acadl/Scp2
BP	GO:0099633	protein localization to postsynaptic specialization membrane	21	-0.442467	-2.53501	9.67214215301957e-05	0.00402162	0.0033381	2150	tags=62%, list=34%, signal=41%	Erbb4/Gpc4/Dlg4/Lgi1/Dlg2/Gpc6/Neto1/Nptx1/Nbea/Nptxr/Dlg1/Tnik/Nptx2
BP	GO:0099645	neurotransmitter receptor localization to postsynaptic specialization membrane	21	-0.442467	-2.53501	9.67214215301957e-05	0.00402162	0.0033381	2150	tags=62%, list=34%, signal=41%	Erbb4/Gpc4/Dlg4/Lgi1/Dlg2/Gpc6/Neto1/Nptx1/Nbea/Nptxr/Dlg1/Tnik/Nptx2
BP	GO:0009062	fatty acid catabolic process	29	0.444608	2.52334	9.57071657680939e-05	0.00402162	0.0033381	2845	tags=83%, list=45%, signal=46%	Ivd/Acads/Lpin2/Eci2/Akt1/Acsl5/Acot2/Cpt2/Eci1/Acadm/Acox3/Acot8/Pex5/Cpt1a/Etfb/Gcdh/Abcd3/Cnr1/Etfa/Acadl/Scp2/Mtor/Abhd3/Akt2
BP	GO:0007215	glutamate receptor signaling pathway	19	-0.459351	-2.49854	0.00010188	0.00414755	0.00344262	1899	tags=79%, list=30%, signal=55%	Tiam1/Grm1/Kalrn/Grin1/Grm5/Grm2/Fmr1/Grm7/Grm4/Plcb1/Grm8/Kcnb1/Gria2/Cpeb4/Grm3
BP	GO:0001505	regulation of neurotransmitter levels	77	-0.222357	-2.48989	0.000104319	0.00418615	0.00347467	1331	tags=49%, list=21%, signal=39%	Trim9/Braf/Rims1/Kcnh1/Cplx2/Grik5/Pde1b/Pclo/Doc2a/Kcnc3/Syn1/Rab3a/Sv2a/Cplx1/Fmr1/Pnkd/Erc2/Syn3/Mef2c/Dnm1l/Cspg5/Syt12/Sv2b/Mctp1/Flot1/Vamp2/Syt2/Synj1/Sv2c/Vamp1/Grm8/Stx1a/Pak1/Syt1/Gpm6b/Prrt2/Dvl1/Kcnc4
CC	GO:0005759	mitochondrial matrix	57	0.317898	2.34193	0.000113862	0.00450478	0.00373914	2875	tags=74%, list=45%, signal=41%	Bola3/Tfb1m/Pde12/Ivd/Ptcd3/Nat8l/Ppif/Clpp/C1qbp/Acads/Aldh2/Trap1/Mtg1/Mrm1/Pdpr/Uqcc2/Sardh/Acadm/Coq5/Idh3a/Nfs1/Acot9/Maip1/Gstk1/Pccb/Pcca/Etfb/Prdx1/Dhx30/Pdk2/Lyrm7/Iscu/Tfam/Coasy/Etfa/Acadl/Clpx/Creb1/Foxo3/Lrrk2/Fahd1/Rida
CC	GO:0030118	clathrin coat	24	-0.41332	-2.54407	0.000119206	0.004587	0.00380739	2134	tags=79%, list=34%, signal=53%	Ap1m1/Aak1/Ap1g1/Ap1b1/Ap1s1/Sgip1/Ap2a2/Epn1/Synrg/Ap3m2/Ap2a1/Ap2b1/Ap2m1/Epn2/Ap1s2/Ap2s1/Kcnq5/Synj1/Lrrn3
CC	GO:0030684	preribosome	15	0.5793	2.47867	0.000118565	0.004587	0.00380739	1400	tags=73%, list=22%, signal=57%	Kri1/Fbll1/Nat10/Xrcc5/Nop14/Nop56/Nop58/Wdr75/Las1l/Wdr12/Pwp2
MF	GO:0005267	potassium channel activity	32	-0.363895	-2.53557	0.000122525	0.00458898	0.00380903	1749	tags=69%, list=28%, signal=50%	Kcnb2/Scn2b/Kcna6/Kcnh7/Kcnh1/Grik5/Kcna2/Kcnc3/Hcn4/Kcna4/Hcn1/Kcnq5/Kcnj9/Hcn3/Kcnd2/Kcnc2/Kcnj4/Kcna1/Kcnb1/Gria2/Kcnt1/Kcnc4
CC	GO:0005739	mitochondrion	442	0.156673	2.07601	0.000121909	0.00458898	0.00380903	3707	tags=69%, list=58%, signal=31%	Ifit3/Galc/Irgm1/Serhl/Vat1/Hmga1/Uqcc3/Mavs/Cmpk2/Abcb6/Nfkb1/Bphl/Mrm3/Clic1/Bola3/Bcl2/Tfb1m/Mobp/Abhd4/Miga2/Cmc4/Isca2/Ddah2/Parp1/Prdx4/Dcaf5/Pgam5/Comt/Pde12/Ivd/Ptcd3/Nat8l/Ethe1/Bcat2/Fkbp4/Stom/Pnpt1/Ppif/Abl1/Trnt1/Bok/Yrdc/Abcg1/Gpaa1/Mycbp/Eny2/Cisd2/Hmgcl/Gcsh/Coq6/Cpne3/Prkn/Dhrs4/Lyn/Clpp/C1qbp/Atg4b/Hars1/Hibch/Acads/Coq7/Drg2/Aldh2/Mcur1/Ttc5/Nit1/Ech1/Micu2/Reep1/Suox/Bcat1/Eci…
BP	GO:0016042	lipid catabolic process	66	0.307926	2.39547	0.000124504	0.00460173	0.00381961	3027	tags=73%, list=48%, signal=38%	Galc/Sgpl1/Enpp2/Pld1/Abhd4/Ivd/Gdpd1/Acads/Naga/Lpin2/Hexb/Eci2/Akt1/Asah1/Fmc1/Acsl5/Acot2/Cpt2/Plcd4/Eci1/Acadm/Acox3/Acot8/Pex5/Cpt1a/Iah1/Pcca/Plcd1/Etfb/Hexa/Enpp6/Gba2/Gcdh/Abcd3/Cnr1/Prdx6/Lrp1/Etfa/Apoe/Acadl/Scp2/Plcb3/Mtor/Abhd6/Abhd3/Akt2/Ppt1/Hint2
CC	GO:0043197	dendritic spine	83	-0.211018	-2.48417	0.000131483	0.00467515	0.00388056	3273	tags=76%, list=52%, signal=37%	Apba2/Gipc1/Pick1/Cnn3/Grid2/Nsmf/Rab8a/Pten/Hip1r/Ephb2/Strn/Lpar1/Gsk3b/Als2/Strn4/Abl2/Kcnd3/Fus/Ophn1/Lzts1/Rhoa/Cdc42/Rac1/Apbb1/Hpca/Palmd/Itsn1/Rgs10/Tiam1/Mpp2/Sez6/Grm1/Apba1/Nlgn1/Lama2/Grin1/Capzb/Grm5/Gria1/Lrrc7/Fmr1/Dlg4/Rgs14/Tanc2/Kcna4/Synpo/Epha4/Actn1/Asap1/Drd1/Arpc2/Numb/Kcnd2/Lzts3/Akap5/Abi2/Myh10/Gria2/Calb1/Gria3/Grm3/Mt3/Dvl1
BP	GO:0044242	cellular lipid catabolic process	52	0.346012	2.46587	0.000131444	0.00467515	0.00388056	2845	tags=73%, list=45%, signal=41%	Galc/Sgpl1/Enpp2/Pld1/Ivd/Gdpd1/Acads/Naga/Lpin2/Hexb/Eci2/Akt1/Asah1/Acsl5/Acot2/Cpt2/Eci1/Acadm/Acox3/Acot8/Pex5/Cpt1a/Etfb/Hexa/Gba2/Gcdh/Abcd3/Cnr1/Prdx6/Lrp1/Etfa/Acadl/Scp2/Plcb3/Mtor/Abhd6/Abhd3/Akt2
BP	GO:0044282	small molecule catabolic process	84	0.279492	2.35766	0.000129739	0.00467515	0.00388056	2287	tags=58%, list=36%, signal=38%	Xdh/Nos3/Ivd/Bcat2/Renbp/Galk1/Hmgcl/Gcsh/Csad/Hibch/Acads/Lpin2/Npl/Bcat1/Hexb/Eci2/Akt1/Cbs/Acsl5/Acot2/Aass/Cpt2/Sardh/Eci1/Galt/Acadm/Acox3/Nagk/Ldhd/Acot8/Gale/Pex5/Tkfc/Cpt1a/Cryl1/Nqo2/Foxk1/Etfb/Hexa/Nos1/Dcxr/Gcdh/Abcd3/Cnr1/Mtrr/Etfa/Galm/Apoe/Acadl
BP	GO:0097106	postsynaptic density organization	18	-0.473976	-2.51756	0.00014758	0.00494542	0.00410489	3344	tags=100%, list=53%, signal=47%	Reln/Grid2/Ntrk3/Pten/Nlgn2/Ophn1/Lrfn4/Lrfn1/C1ql3/Ptprs/Cadm1/Cbln1/Nlgn1/Ptprd/Dlg2/Nptx1/Dgkz
BP	GO:1901605	alpha-amino acid metabolic process	32	0.420946	2.49894	0.000147887	0.00494542	0.00410489	1195	tags=56%, list=19%, signal=46%	Nos3/Ddah2/Comt/Ivd/Nat8l/Mtap/Gfpt1/Bcat2/Hmgcl/Gcsh/Csad/Hibch/Asns/Gamt/Bcat1/Cbs/Aass/Sardh
BP	GO:0006836	neurotransmitter transport	75	-0.224892	-2.49043	0.000144829	0.00494542	0.00410489	1895	tags=59%, list=30%, signal=42%	Lin7a/Stx1b/Ctbp2/Ddc/Nlgn1/Syt10/Lin7b/Trim9/Braf/Rims1/Kcnh1/Cplx2/Grik5/Pclo/Doc2a/Kcnc3/Syn1/Rab3a/Sv2a/Cplx1/Fmr1/Pnkd/Erc2/Syn3/Mef2c/Dnm1l/Cspg5/Syt12/Sv2b/Mctp1/Flot1/Vamp2/Syt2/Synj1/Sv2c/Vamp1/Grm8/Stx1a/Pak1/Syt1/Gpm6b/Prrt2/Dvl1/Kcnc4
BP	GO:0006082	organic acid metabolic process	185	0.207888	2.26483	0.000143778	0.00494542	0.00410489	2397	tags=54%, list=38%, signal=34%	Gsto1/Sgpl1/Nos3/Ptgds/Ddah2/Dcaf5/Comt/Ivd/Nat8l/Mtap/Gfpt1/Bcat2/Cygb/Renbp/Galk1/Ugdh/Hmgcl/Gcsh/Csad/Gstm7/Sox9/Hars1/Hibch/Asns/Acads/Lpin2/Ech1/Gamt/Npl/Bcat1/Hexb/Eci2/Stat3/Them4/Akt1/Asah1/Cbs/Mpc1/Acsl5/Acot2/Fmo1/Mpc2/Aass/Nucb2/Cpt2/Kit/Gnpat/Sardh/Eci1/Galt/Acadm/Acox3/Idh3a/Nagk/Ldhd/Sphk1/Acot8/Mcat/Gale/Pex5/Oxsm/Acot9/Tkfc/Ireb2/Cpt1a/Ptgr2/Cryl1/Mecp2/Acot1/Tecr/Aacs/Pdk3/Foxk1/…
BP	GO:0043436	oxoacid metabolic process	185	0.207888	2.26483	0.000143778	0.00494542	0.00410489	2397	tags=54%, list=38%, signal=34%	Gsto1/Sgpl1/Nos3/Ptgds/Ddah2/Dcaf5/Comt/Ivd/Nat8l/Mtap/Gfpt1/Bcat2/Cygb/Renbp/Galk1/Ugdh/Hmgcl/Gcsh/Csad/Gstm7/Sox9/Hars1/Hibch/Asns/Acads/Lpin2/Ech1/Gamt/Npl/Bcat1/Hexb/Eci2/Stat3/Them4/Akt1/Asah1/Cbs/Mpc1/Acsl5/Acot2/Fmo1/Mpc2/Aass/Nucb2/Cpt2/Kit/Gnpat/Sardh/Eci1/Galt/Acadm/Acox3/Idh3a/Nagk/Ldhd/Sphk1/Acot8/Mcat/Gale/Pex5/Oxsm/Acot9/Tkfc/Ireb2/Cpt1a/Ptgr2/Cryl1/Mecp2/Acot1/Tecr/Aacs/Pdk3/Foxk1/…
CC	GO:0044306	neuron projection terminus	79	-0.217035	-2.44451	0.000165085	0.00545557	0.00452834	1401	tags=49%, list=22%, signal=39%	Ap3d1/Grin1/Kcna6/Cplx2/Ptprn/Grik5/Bin1/Kcna2/Pclo/Tanc1/Kcnc3/Rab3a/Cplx1/Fmr1/Dlg4/Flrt1/Grm7/Hcn4/Erc2/Amph/Grm4/Hcn1/Epha4/Kcnq5/Vamp2/Vti1a/Bsn/Drd1/Arpc2/Hcn3/Kcnc2/Kcna1/Flrt3/Gria2/Calb1/Syt1/Gria3/Prrt2/Kcnc4
CC	GO:0048786	presynaptic active zone	45	-0.303842	-2.53342	0.000171429	0.00553498	0.00459424	1391	tags=56%, list=22%, signal=44%	Adcy8/Rims1/Gria1/Scn8a/Pclo/Syn1/Rab3a/Sv2a/Ntng1/Grm7/Erc2/Grm4/Hcn1/Flot1/Vdac1/Bsn/Flot2/Phb2/Grm8/Gria2/Stx1a/Gria3/Nptn/Gpm6a/Grm3
BP	GO:0016358	dendrite development	124	-0.160511	-2.27462	0.000170077	0.00553498	0.00459424	3358	tags=73%, list=53%, signal=35%	Gsk3a/Arf6/Myo6/Reln/Fyn/Stk11/Prex1/Tpbg/Carm1/Map6/Map2/Nsmf/Pten/Ephb2/Vldlr/Strn/Lpar1/Tsc2/Gsk3b/Pak2/Abl2/Kif1a/Pqbp1/Nlgn2/Lzts1/Mfn2/Map1b/Rhoa/Cdc42/Rac1/Mef2a/Fat3/Itsn1/Gpr37/Rap2a/Ptprs/Mark1/Uba6/Tiam1/Crk/Clip1/Sez6/Opa1/Dbnl/Hecw1/Acsl4/Fas/Map1a/Mfn1/Mink1/Kalrn/Nlgn1/Epha5/Grin1/Dgkg/Dhx36/Pak3/Ptprf/Bbs4/Wasl/Ube3a/Cdkl5/Nck2/Rock2/Ephb3/Hecw2/Ptn/Fmr1/Dlg4/Ptprd/Flrt1/Abi1/Csmd…
CC	GO:0030125	clathrin vesicle coat	16	-0.508703	-2.53523	0.000191442	0.00611092	0.0050723	2134	tags=88%, list=34%, signal=58%	Ap1m1/Ap1g1/Ap1b1/Ap1s1/Sgip1/Ap2a2/Epn1/Synrg/Ap2a1/Ap2b1/Ap2m1/Epn2/Ap1s2/Ap2s1
CC	GO:0098797	plasma membrane protein complex	117	-0.172848	-2.43177	0.000205091	0.00647304	0.00537287	3919	tags=83%, list=62%, signal=32%	Hcn2/Neo1/Gfra1/Htra2/Cpt1c/Kcnc1/Snta1/Mpp7/Lin7c/Gria4/Abhd6/Gna12/Gnai3/Kcnk1/Pgm5/Gnaz/Kcnq3/Sspn/Sntb2/Dpp6/Gnaq/Syk/Grik2/Grid2/Dmd/Vcam1/Grik3/Grb2/Eps8/Cav1/Pde4d/Akap9/Kcnd3/Kcna3/Kcnj3/Traf3/Gnb5/Insr/Cbr1/Lin7a/Grm1/Dag1/Kcnb2/Scn2b/Sgip1/Fas/Ap2a2/Lin7b/Dtna/Grin1/Kcna6/Birc2/Kcnh1/Grik5/Hmgb1/Gria1/Scn8a/Kcna2/Dpp10/Ap2a1/Kcnc3/Ap2b1/Ap2m1/Gnal/Sntb1/Dlg4/Hcn4/Ap2s1/Dlg3/Mpdz/Casp3/S…
BP	GO:0007411	axon guidance	64	-0.235067	-2.33876	0.000217887	0.00661294	0.005489	1834	tags=58%, list=29%, signal=42%	Nfasc/Dag1/Ttc8/Kalrn/Nexn/Lmtk2/Cntn1/Cntn2/Unc5c/Epha5/Lama2/Tbr1/Kif5c/Efnb2/Ephb3/Flrt2/Lgi1/Lrtm2/Epha7/Mef2c/Scn1b/Robo2/Rtn4r/Megf8/Epha4/Flot1/Rac3/Nrcam/Flrt3/Myh10/Dcc/Efna3/Bmpr2/Nptn/Ephb6/Dvl1/Ednra
BP	GO:0097485	neuron projection guidance	64	-0.235067	-2.33876	0.000217887	0.00661294	0.005489	1834	tags=58%, list=29%, signal=42%	Nfasc/Dag1/Ttc8/Kalrn/Nexn/Lmtk2/Cntn1/Cntn2/Unc5c/Epha5/Lama2/Tbr1/Kif5c/Efnb2/Ephb3/Flrt2/Lgi1/Lrtm2/Epha7/Mef2c/Scn1b/Robo2/Rtn4r/Megf8/Epha4/Flot1/Rac3/Nrcam/Flrt3/Myh10/Dcc/Efna3/Bmpr2/Nptn/Ephb6/Dvl1/Ednra
BP	GO:0006643	membrane lipid metabolic process	37	0.36745	2.29772	0.00021894	0.00661294	0.005489	2113	tags=65%, list=33%, signal=43%	Galc/Sgpl1/Samd8/Enpp2/Sgpp1/Gpaa1/Naga/Dpm1/Hexb/Asah1/Atg7/Kit/Pgap1/Cers6/Sphk1/Dpm3/Pigu/Pigs/Tecr/Hexa/Gba2/Abca2/Bax/Pigt
BP	GO:0019752	carboxylic acid metabolic process	184	0.205744	2.23955	0.000212472	0.00661294	0.005489	2361	tags=53%, list=37%, signal=34%	Gsto1/Sgpl1/Nos3/Ptgds/Ddah2/Dcaf5/Comt/Ivd/Nat8l/Mtap/Gfpt1/Bcat2/Cygb/Renbp/Galk1/Ugdh/Hmgcl/Gcsh/Csad/Gstm7/Sox9/Hars1/Hibch/Asns/Acads/Lpin2/Ech1/Gamt/Npl/Bcat1/Hexb/Eci2/Stat3/Them4/Akt1/Asah1/Cbs/Mpc1/Acsl5/Acot2/Fmo1/Mpc2/Aass/Nucb2/Cpt2/Kit/Gnpat/Sardh/Eci1/Galt/Acadm/Acox3/Idh3a/Nagk/Ldhd/Sphk1/Acot8/Mcat/Gale/Pex5/Oxsm/Acot9/Tkfc/Ireb2/Cpt1a/Ptgr2/Cryl1/Mecp2/Acot1/Tecr/Aacs/Pdk3/Foxk1/…
BP	GO:0006952	defense response	261	0.182209	2.16935	0.000224395	0.0067056	0.00556591	2404	tags=49%, list=38%, signal=32%	Ifit3/Isg15/Ifit1/Apod/Stat1/Gbp4/Lsp1/Irgm1/Jak2/Stat2/Htra1/Dtx3l/C1qa/Capg/Hmga1/Xrcc6/Traf6/C1qb/Mavs/Nfkb1/Gbp2/C1qc/Pld1/Lamp2/Cd44/Bcl2/Ninj1/Xrcc5/Parp1/Lrp8/Pde12/Ptprc/Lamp1/Ttbk1/Rbms3/Acvr1/Ighm/Abcf3/Irak1/Ano6/Anxa3/Vamp7/Cotl1/Lyn/C1qbp/Rnf31/Hmgb2/Aif1/Akap8/Zyx/Hdac9/Stat3/Cptp/Nedd4/Pdcd4/Akt1/Crhbp/Erbin/Atg7/Snx4/Chid1/Jagn1/Syt11/Kit/Ddx21/Jam3/Nagk/Flnb/Arl8b/Cers6/Sphk1/Pxk…
MF	GO:0016491	oxidoreductase activity	138	0.227481	2.24577	0.000229655	0.00679054	0.00563641	2287	tags=54%, list=36%, signal=35%	Gsto1/Xdh/Vat1/Nos3/Kdm2a/Rsbn1/Coil/Prdx4/Tmx1/Ivd/Ethe1/Gstt1/Cygb/Ugdh/Coq6/Gstm7/Dhrs4/Paox/Acads/Coq7/Aldh2/Suox/Nxn/Rdh11/Pdpr/Fdx2/Cbs/Ero1a/Fmo1/Aass/Dhrs1/Tmx3/Vat1l/Sardh/Acadm/Prdx3/Acox3/P4ha1/Idh3a/Ldhd/Msrb2/Tmx2/Sqor/Dhrs7/Gstk1/Pir/Prdx2/Ptgr2/Cryl1/Prdx5/Nqo2/Rdh13/Nqo1/P4htm/Tecr/Aoc3/Etfb/Prdx1/Nos1/Surf1/Dcxr/Ptgr3/Tyw5/Hsdl2/Gcdh/Hmox2/Prdx6/Kdm1a/Blvrb/Mecr/Fads2/Mtrr/Etfa/A…
CC	GO:0030658	transport vesicle membrane	76	-0.219358	-2.46266	0.000234094	0.00684968	0.0056855	2412	tags=64%, list=38%, signal=40%	Syn2/Uso1/Svop/Synpr/Ap1m1/Ptprs/Clcn3/Stx16/Stx6/Lin7a/Ap1g1/Ap1b1/Ap1s1/Gosr2/Rab2a/Prrt1/Lin7b/Grin1/Synrg/Bin1/Gria1/Vti1b/Doc2a/Syn1/Rab3a/Sv2a/Ap1s2/Dlg2/Pdcd6/Stx7/Mff/Syn3/Amph/Dnm1l/Rab3c/Syt12/Sv2b/Mctp1/Vamp2/Dlg1/Syt2/Vti1a/Sv2c/Gria2/Stx1a/Syt1/Calm2/Wfs1/Mal2
CC	GO:0044309	neuron spine	84	-0.200516	-2.38675	0.000241667	0.00699839	0.00580893	3273	tags=75%, list=52%, signal=37%	Apba2/Gipc1/Pick1/Cnn3/Grid2/Nsmf/Rab8a/Pten/Hip1r/Ephb2/Strn/Lpar1/Gsk3b/Als2/Strn4/Abl2/Kcnd3/Fus/Ophn1/Lzts1/Rhoa/Cdc42/Rac1/Apbb1/Hpca/Palmd/Itsn1/Rgs10/Tiam1/Mpp2/Sez6/Grm1/Apba1/Nlgn1/Lama2/Grin1/Capzb/Grm5/Gria1/Lrrc7/Fmr1/Dlg4/Rgs14/Tanc2/Kcna4/Synpo/Epha4/Actn1/Asap1/Drd1/Arpc2/Numb/Kcnd2/Lzts3/Akap5/Abi2/Myh10/Gria2/Calb1/Gria3/Grm3/Mt3/Dvl1
MF	GO:0015079	potassium ion transmembrane transporter activity	33	-0.339602	-2.41127	0.000245953	0.0070498	0.00585161	1749	tags=67%, list=28%, signal=49%	Kcnb2/Scn2b/Kcna6/Kcnh7/Kcnh1/Grik5/Kcna2/Kcnc3/Hcn4/Kcna4/Hcn1/Kcnq5/Kcnj9/Hcn3/Kcnd2/Kcnc2/Kcnj4/Kcna1/Kcnb1/Gria2/Kcnt1/Kcnc4
CC	GO:0048787	presynaptic active zone membrane	24	-0.396958	-2.44336	0.000256257	0.00727097	0.00603519	1878	tags=75%, list=30%, signal=53%	Stx1b/Apba1/Grin1/Rims1/Gria1/Scn8a/Ntng1/Grm7/Grm4/Hcn1/Vdac1/Flot2/Grm8/Gria2/Stx1a/Gria3/Nptn/Gpm6a
BP	GO:0099175	regulation of postsynapse organization	62	-0.237858	-2.34225	0.000266223	0.00740417	0.00614574	3193	tags=77%, list=50%, signal=39%	Fyn/Vhl/Grid2/Pten/Ephb2/Tsc2/Grid1/Kif1a/Lzts1/Mfn2/Lrfn4/Lrfn1/Cdc42/Itsn1/Ptprs/Tiam1/Opa1/Dbnl/Cbln1/Mfn1/Kalrn/Nlgn1/Grin1/Dhx36/Pak3/Ptprf/Mark2/Wasl/Ube3a/Rbmx/Cdkl5/Tanc1/Ncan/Ptprd/Epha7/Dnm1l/Lrfn2/Tanc2/Epha4/Ngef/Asap1/Numb/Lzts3/Nrcam/Abi2/Stau2/Dgkb/Dvl1
BP	GO:0044255	cellular lipid metabolic process	198	0.194662	2.1378	0.000265094	0.00740417	0.00614574	2361	tags=51%, list=37%, signal=33%	Apod/Galc/Sgpl1/Samd8/Alg11/Porcn/Enpp2/Pld1/Ptgds/Sgpp1/Abhd4/Arf1/Dcaf5/Ivd/Cygb/Gde1/Gpaa1/Gdpd1/Gstm7/Ip6k1/Chp1/Dhrs4/Sox9/Bpnt1/Acads/Naga/Lpin2/Ech1/Dpm1/Hexb/Eci2/Rdh11/Them4/Akt1/Asah1/Atg7/Acsl5/Acot2/Fmo1/Alg2/Nucb2/Cpt2/Kit/Gnpat/Plcd4/Eci1/Acadm/Pgap1/Acox3/Ocrl/Cers6/Sphk1/Dpm3/Acot8/Mcat/Pex5/Oxsm/Acot9/Dhrs7/Pigu/Cpt1a/Pigs/Ptgr2/Cryl1/Rdh13/Mecp2/Acot1/Vac14/Plcd1/Tecr/Aacs/Pdk3/…
BP	GO:0050808	synapse organization	198	-0.120559	-2.17609	0.000288513	0.00794543	0.00659501	2493	tags=56%, list=39%, signal=35%	Abl2/Kif1a/Nlgn2/Tsc1/Ophn1/Lzts1/Mfn2/Rhoa/Lrfn4/Lrfn1/Cdc42/Rac1/Apbb1/C1ql3/Insr/Itsn1/Rap2a/Ptprs/Wasf3/Magi2/Tiam1/Crk/Cadm1/Sez6/Ptprt/Nfasc/Dag1/Opa1/Dbnl/Cbln1/Sdk2/Mfn1/Kalrn/Nlgn1/Prrt1/Cntn2/Sybu/Epha5/Nrg2/Grin1/Grm5/Rhob/Dhx36/Pak3/Egln1/Ptprf/Mark2/Wasl/Ube3a/Gria1/Rbmx/Cdkl5/Pclo/Tanc1/Syn1/Lrfn5/Rock2/Rab3a/Erbb4/Gpc4/Efnb2/Ephb3/Ncan/Ntng1/Ptn/Flrt2/Fmr1/Dlg4/Ptprd/Flrt1/Lrtm2/Dl…
BP	GO:0007626	locomotory behavior	78	-0.202274	-2.27917	0.000315022	0.00859122	0.00713105	3961	tags=85%, list=62%, signal=32%	Myg1/Arrb2/Htra2/Prex2/Git1/Mtor/Ncoa2/Vps35/Sobp/Lrrk2/Aplp2/Myo6/Ppt1/Reln/Apba2/Crbn/Dmd/Pten/Ckap5/Strn/Eps8/Mta1/Als2/Abl2/Nlgn2/Tsc1/Pum1/Uchl3/Wdr47/Park7/Gpr37/Clcn3/Uba6/Tmod1/Sez6/Grm1/Apba1/Ncor1/Kalrn/Fgf12/Cntn1/Astn1/Adcy5/Grin1/Grm5/Rcan1/Adcy8/Ube3a/Pde1b/Scn8a/Oxr1/Dlg4/Ddhd2/Gmfb/Tbce/Myo5a/Lsamp/Enpp1/Epha4/Pak5/Negr1/Drd1/Kcnd2/Scn1a/Calb1/Rcan2
BP	GO:0009607	response to biotic stimulus	241	0.181526	2.10957	0.00033119	0.00894531	0.00742496	662	tags=21%, list=10%, signal=19%	Ifit3/Isg15/Ifit1/Stat1/Gbp4/Mt2/Irgm1/Jak2/Stat2/Htra1/Dtx3l/C1qa/Capg/Xrcc6/Traf6/Nos3/C1qb/Mavs/Cmpk2/Nfkb1/Gbp2/Palm3/C1qc/Pld1/Lamp2/Bcl2/Ninj1/Xrcc5/Arf1/Parp1/Lrp8/Pde12/Ptprc/Lamp1/Rbms3/Fkbp5/Ighm/Abcf3/Abl1/Irak1/Abca1/Anxa3/Vamp7/Cotl1/Nfib/Lyn/Snx3/C1qbp/Rnf31/Hmgb2
CC	GO:0043679	axon terminus	66	-0.223943	-2.27837	0.000337457	0.00902779	0.00749341	1401	tags=50%, list=22%, signal=39%	Ap3d1/Grin1/Kcna6/Cplx2/Ptprn/Grik5/Bin1/Kcna2/Pclo/Tanc1/Kcnc3/Rab3a/Cplx1/Fmr1/Grm7/Hcn4/Erc2/Amph/Grm4/Hcn1/Epha4/Kcnq5/Drd1/Arpc2/Hcn3/Kcnc2/Kcna1/Flrt3/Gria2/Calb1/Gria3/Prrt2/Kcnc4
BP	GO:0031338	regulation of vesicle fusion	19	-0.430754	-2.34299	0.000345375	0.00915245	0.00759689	1331	tags=68%, list=21%, signal=54%	Trim9/Rims1/Cplx2/Grik5/Doc2a/Rab3a/Cplx1/Erc2/Anxa1/Syt2/Vamp1/Syt1/Prrt2
BP	GO:0099003	vesicle-mediated transport in synapse	110	-0.171461	-2.30722	0.00035783	0.00939387	0.00779728	2144	tags=55%, list=34%, signal=37%	Hpca/Itsn1/Rala/Clcn3/Magi2/Aak1/Stx1b/Ctbp2/Dgkq/Ddc/Ap3b2/Nlgn1/Syt10/Scrn1/Ap2a2/Ap3s1/Vamp4/Ap3d1/Trim9/Braf/Rims1/Ap3m2/Kcnh1/Cplx2/Grik5/Bin1/Pclo/Doc2a/Ap2a1/Ap2b1/Syn1/Ap2m1/Rab3a/Sv2a/Efnb2/Cplx1/Fmr1/Ap1s2/Erc2/Ap2s1/Mff/Syn3/Amph/Dnm1l/Cspg5/Syt12/Sv2b/Itsn2/Vamp2/Syt2/Synj1/Bsn/Numb/Sv2c/Vamp1/Akap5/Stx1a/Syt1/Prrt2/Gsg1l/Dvl1
BP	GO:0097120	receptor localization to synapse	39	-0.306542	-2.34322	0.000390656	0.0101607	0.00843375	1007	tags=51%, list=16%, signal=43%	Lrrc7/Kif5c/Erbb4/Gpc4/Cplx1/Dlg4/Lgi1/Dlg2/Gpc6/Stx7/Dlg3/Neto1/Nptx1/Nbea/Nptxr/Vamp2/Dlg1/Tnik/Nptn/Nptx2
BP	GO:0002027	regulation of heart rate	18	-0.448947	-2.38461	0.000394807	0.0101744	0.00844518	2659	tags=89%, list=42%, signal=52%	Cav1/Pde4d/Akap9/Kcnd3/Ank2/Scn2b/Gpd1l/Bin1/Hcn4/Tpm1/Scn1b/Ryr2/Calm2/Scn4b/Scn3b/Ednra
BP	GO:0007033	vacuole organization	73	0.273437	2.19948	0.000460406	0.0117571	0.00975885	3604	tags=81%, list=57%, signal=35%	Creg1/Irgm1/Traf6/Arf1/Ulk1/Efnb1/Bag3/Abca1/Atg4b/Emc6/Hexb/Pacs2/Atg7/Snx30/Snx4/Scfd1/Snx7/Chmp7/Arl8b/Atg3/Ap3b1/Atg12/Ehmt2/Vps18/Atg9a/Tfe3/Hexa/Vps16/Vps11/Chmp6/Ralb/Wipi2/Tom1/Pi4kb/Ulk3/Atf2/Rab23/Stx12/Hook3/Tpp1/Lrba/Smcr8/Vps4a/Mtor/Atg2b/Vps35/Lrrk2/Vps4b/Snx18/Ppt1/Atg5/Clvs2/Clvs1/Lyst/Aktip/Rab14/Ephb2/Mtmr3/Stx17
BP	GO:0140888	interferon-mediated signaling pathway	16	0.511376	2.26183	0.000478635	0.0121125	0.0100538	431	tags=44%, list=7%, signal=41%	Isg15/Stat1/Irgm1/Jak2/Stat2/Mavs/Irak1
CC	GO:0034702	monoatomic ion channel complex	71	-0.213724	-2.28651	0.00049451	0.0122927	0.0102034	1202	tags=46%, list=19%, signal=38%	Kcnh1/Grik5/Gria1/Scn8a/Kcna2/Dpp10/Kcnc3/Ttyh1/Dlg4/Hcn4/Ttyh3/Dlg3/Scn1b/Kcna4/Hcn1/Kcnq5/Mcu/Hcn3/Kcnd2/Scn1a/Kcnc2/Kcna1/Kcnb1/Gria2/Ryr2/Calm2/Scn9a/Gria3/Ryr1/Nrn1/Scn4b/Scn3b/Kcnc4
BP	GO:0001817	regulation of cytokine production	116	0.237255	2.21593	0.000493742	0.0122927	0.0102034	2652	tags=59%, list=42%, signal=35%	Isg15/Apod/Stat1/Gbp4/Irgm1/Jak2/Traf6/Mavs/Nfkb1/Hspb1/Parp1/Ptprc/Abl1/Irak1/Cd2ap/Lyn/Scrib/C1qbp/Hmgb2/Aif1/Akap8/Hdac9/Tia1/Stat3/Cptp/Pdcd4/Mog/Erbin/Csk/Chid1/Syt11/Kit/Ddx21/Glmn/Arrb1/Sphk1/Rab2b/Hdac2/Atg12/Cd81/Src/Mbp/Ufd1/Clu/N4bp1/Atg9a/Optn/Fadd/Fxr1/Cd59a/Smad3/Rgcc/Lrp1/Apoa1/Panx2/Mif/Ddx3x/G3bp1/Atf2/Jph4/Fgfr1/Arrb2/Rftn1/Tbk1/Gstp1/Creb1/Tmf1/Git1
BP	GO:0032496	response to lipopolysaccharide	47	0.332012	2.28008	0.000507143	0.0124962	0.0103723	1649	tags=51%, list=26%, signal=38%	Stat1/Irgm1/Jak2/Traf6/Nos3/Cmpk2/Nfkb1/Gbp2/Palm3/Abl1/Irak1/Abca1/Lyn/Hmgb2/Akap8/Pdcd4/Akt1/Erbin/Prdx3/Fer/Ace/Prdx2/Bcr/Nqo1
BP	GO:0031629	synaptic vesicle fusion to presynaptic active zone membrane	17	-0.46067	-2.36956	0.000539416	0.012789	0.0106154	1238	tags=71%, list=20%, signal=57%	Rims1/Cplx2/Grik5/Doc2a/Rab3a/Cplx1/Erc2/Syt2/Vamp1/Stx1a/Syt1/Prrt2
BP	GO:0099500	vesicle fusion to plasma membrane	17	-0.46067	-2.36956	0.000539416	0.012789	0.0106154	1238	tags=71%, list=20%, signal=57%	Rims1/Cplx2/Grik5/Doc2a/Rab3a/Cplx1/Erc2/Syt2/Vamp1/Stx1a/Syt1/Prrt2
BP	GO:0043207	response to external biotic stimulus	234	0.184437	2.13148	0.000541793	0.012789	0.0106154	662	tags=21%, list=10%, signal=19%	Ifit3/Isg15/Ifit1/Stat1/Gbp4/Mt2/Irgm1/Jak2/Stat2/Htra1/Dtx3l/C1qa/Capg/Xrcc6/Traf6/Nos3/C1qb/Mavs/Cmpk2/Nfkb1/Gbp2/Palm3/C1qc/Pld1/Lamp2/Bcl2/Ninj1/Xrcc5/Arf1/Parp1/Lrp8/Pde12/Ptprc/Lamp1/Fkbp5/Ighm/Abcf3/Abl1/Irak1/Abca1/Anxa3/Vamp7/Cotl1/Nfib/Lyn/Snx3/C1qbp/Rnf31/Hmgb2
BP	GO:0051707	response to other organism	234	0.184437	2.13148	0.000541793	0.012789	0.0106154	662	tags=21%, list=10%, signal=19%	Ifit3/Isg15/Ifit1/Stat1/Gbp4/Mt2/Irgm1/Jak2/Stat2/Htra1/Dtx3l/C1qa/Capg/Xrcc6/Traf6/Nos3/C1qb/Mavs/Cmpk2/Nfkb1/Gbp2/Palm3/C1qc/Pld1/Lamp2/Bcl2/Ninj1/Xrcc5/Arf1/Parp1/Lrp8/Pde12/Ptprc/Lamp1/Fkbp5/Ighm/Abcf3/Abl1/Irak1/Abca1/Anxa3/Vamp7/Cotl1/Nfib/Lyn/Snx3/C1qbp/Rnf31/Hmgb2
BP	GO:0098542	defense response to other organism	180	0.196401	2.12763	0.000541272	0.012789	0.0106154	662	tags=22%, list=10%, signal=20%	Ifit3/Isg15/Ifit1/Stat1/Gbp4/Irgm1/Jak2/Stat2/Htra1/Dtx3l/C1qa/Capg/Xrcc6/Traf6/C1qb/Mavs/Nfkb1/Gbp2/C1qc/Pld1/Lamp2/Bcl2/Ninj1/Xrcc5/Parp1/Lrp8/Pde12/Ptprc/Lamp1/Ighm/Abcf3/Irak1/Anxa3/Vamp7/Cotl1/Lyn/C1qbp/Rnf31/Hmgb2
BP	GO:0071222	cellular response to lipopolysaccharide	34	0.376482	2.28264	0.000561458	0.0130342	0.0108189	982	tags=44%, list=15%, signal=37%	Stat1/Irgm1/Jak2/Traf6/Nos3/Cmpk2/Nfkb1/Gbp2/Abl1/Irak1/Abca1/Lyn/Akap8/Pdcd4/Akt1
BP	GO:0099171	presynaptic modulation of chemical synaptic transmission	19	-0.419462	-2.28157	0.000561151	0.0130342	0.0108189	3689	tags=100%, list=58%, signal=42%	Myo6/Hip1/Apba2/Gipc1/Grik2/Gsk3b/Bace1/Adcy1/Apba1/Grm2/Rab3a/Fmr1/Grm7/Grm4/Syt12/Drd1/Grm8/Nrn1
BP	GO:0044419	biological process involved in interspecies interaction between organisms	270	0.173002	2.07136	0.000605261	0.0139359	0.0115673	2404	tags=48%, list=38%, signal=31%	Ifit3/Isg15/Ifit1/Stat1/Gbp4/Mt2/Irgm1/Jak2/Stat2/Htra1/Dtx3l/C1qa/Capg/Xrcc6/Traf6/Nos3/C1qb/Mavs/Cmpk2/Nfkb1/Gbp2/Palm3/C1qc/Pld1/Lamp2/Bcl2/Ninj1/Xrcc5/Arf1/Parp1/Hdac1/Lrp8/Pde12/Ptprc/Lamp1/Fkbp5/Ighm/Abcf3/Stom/Abl1/Irak1/Abca1/Anxa3/Vamp7/Cotl1/Nfib/Prkn/Lyn/Snx3/C1qbp/Rnf31/Hmgb2/Eea1/Ccnk/Akap8/Zyx/Cptp/Nedd4/Pdcd4/Akt1/Erbin/Atg7/Chid1/Thoc2/Ist1/Jagn1/Syt11/Chmp7/Thoc5/Prdx3/Ddx21/Nagk…
BP	GO:0048812	neuron projection morphogenesis	230	-0.106988	-2.06681	0.000612501	0.0139879	0.0116105	1834	tags=44%, list=29%, signal=33%	Nfasc/Usp9x/Adcy1/Dag1/Opa1/Dbnl/Hecw1/Map1a/Ttc8/Mfn1/Mink1/Kalrn/Nlgn1/Nexn/Cpne5/Lmtk2/Cntn1/Ttl/Cntn2/Mgll/Unc5c/Epha5/Lama2/Tbr1/Grin1/Braf/Dhx36/Pak3/Egfr/Thy1/Rims1/Ptprf/Mark2/Wasl/Ube3a/Rtn4/Tiam2/Aplp1/Islr2/Cdkl5/Nrdc/Kif5c/Rock2/Rab3a/Efnb2/Ephb3/Hecw2/Ntng1/Ptn/Flrt2/Dlg4/Ptprd/Lgi1/Flrt1/Lrtm2/Abi1/Epha7/Szt2/Mef2c/Dnm1l/Scn1b/Twf2/Robo2/Nptx1/Tanc2/Tbce/Rtn4r/Megf8/Epha4/Gas7/Flot1…
BP	GO:0006631	fatty acid metabolic process	91	0.252482	2.18069	0.000642915	0.0145641	0.0120888	3682	tags=79%, list=58%, signal=34%	Sgpl1/Ptgds/Dcaf5/Ivd/Cygb/Gstm7/Sox9/Acads/Lpin2/Ech1/Eci2/Them4/Akt1/Asah1/Acsl5/Acot2/Fmo1/Nucb2/Cpt2/Gnpat/Eci1/Acadm/Acox3/Sphk1/Acot8/Mcat/Pex5/Oxsm/Acot9/Cpt1a/Ptgr2/Cryl1/Acot1/Tecr/Aacs/Pdk3/Etfb/Pdk2/Fabp5/Gcdh/Abcd3/Cnr1/Acaca/Qki/Mecr/Mif/Fads2/Etfa/Acadl/Acsf2/Acsl6/Sco1/Scp2/Gstp1/Cpt1c/Mtor/Abhd3/Acsf3/Akt2/Acbd5/Gpx4/Acad9/Cbr4/Pdk1/Naaa/Lias/Asah2/Fads1/Gpx1/Gpat4/Degs1/Cav1
CC	GO:0034703	cation channel complex	50	-0.262515	-2.30739	0.000693133	0.0153958	0.0127791	3919	tags=90%, list=62%, signal=35%	Hcn2/Micu3/Kcnc1/Gria4/Kcnk1/Kcnq3/Ryr3/Dpp6/Grik2/Grik3/Pde4d/Akap9/Kcnd3/Kcna3/Kcnj3/Mcub/Unc80/Kcnb2/Scn2b/Kcna6/Kcnh1/Grik5/Scn8a/Kcna2/Dpp10/Kcnc3/Hcn4/Scn1b/Kcna4/Hcn1/Kcnq5/Mcu/Hcn3/Kcnd2/Scn1a/Kcnc2/Kcna1/Kcnb1/Ryr2/Calm2/Scn9a/Ryr1/Scn4b/Scn3b/Kcnc4
BP	GO:0006635	fatty acid beta-oxidation	24	0.437311	2.28706	0.000696073	0.0153958	0.0127791	2845	tags=83%, list=45%, signal=46%	Ivd/Acads/Eci2/Akt1/Acsl5/Cpt2/Eci1/Acadm/Acox3/Pex5/Cpt1a/Etfb/Gcdh/Abcd3/Cnr1/Etfa/Acadl/Scp2/Mtor/Akt2
BP	GO:0072089	stem cell proliferation	20	0.471566	2.28169	0.000688239	0.0153958	0.0127791	2386	tags=80%, list=38%, signal=50%	Irgm1/Xrcc5/Ptprc/Nfib/Sox9/Hmgb2/Fgfr2/Pbx1/Ctc1/Fubp1/Ace/Nf1/Kdm1a/Hdac5/Ercc2/Fgfr1
BP	GO:0048499	synaptic vesicle membrane organization	19	-0.414591	-2.25508	0.000727415	0.0159633	0.0132502	1401	tags=68%, list=22%, signal=53%	Ap3d1/Rims1/Cplx2/Grik5/Doc2a/Rab3a/Cplx1/Erc2/Syt2/Vamp1/Stx1a/Syt1/Prrt2
BP	GO:0001816	cytokine production	126	0.2164	2.09285	0.00081946	0.0178439	0.0148111	2652	tags=56%, list=42%, signal=33%	Isg15/Apod/Stat1/Gbp4/Irgm1/Jak2/Traf6/Mavs/Nfkb1/Hspb1/Parp1/Ptprc/Abl1/Irak1/Cd2ap/Lyn/Scrib/C1qbp/Hmgb2/Aif1/Akap8/Hdac9/Tia1/Stat3/Cptp/Pdcd4/Mog/Erbin/Csk/Chid1/Syt11/Kit/Ddx21/Glmn/Arrb1/Sphk1/Rab2b/Hdac2/Ap3b1/Atg12/Cd81/Src/Mbp/Ufd1/Clu/N4bp1/Atg9a/Nqo1/Optn/Fadd/Fxr1/Cd59a/Smad3/Rgcc/Lrp1/Apoa1/Panx2/Mif/Ddx3x/G3bp1/Atf2/Jph4/Fgfr1/Arrb2/Rftn1/Tbk1/Gstp1/Rbbp9/Creb1/Tmf1/Git1
MF	GO:0050660	flavin adenine dinucleotide binding	27	0.40399	2.21356	0.000827331	0.0178767	0.0148384	2338	tags=74%, list=37%, signal=47%	Xdh/Nos3/Ivd/Coq6/Acads/Ero1a/Fmo1/Sardh/Acadm/Acox3/Ldhd/Sqor/Nqo2/Nos1/Gcdh/Kdm1a/Mtrr/Etfa/Acadl/Aifm1
CC	GO:1902495	transmembrane transporter complex	73	-0.211971	-2.30967	0.000884342	0.0189627	0.0157398	1202	tags=47%, list=19%, signal=38%	Kcnh1/Grik5/Gria1/Scn8a/Kcna2/Dpp10/Kcnc3/Ttyh1/Dlg4/Hcn4/Ttyh3/Dlg3/Scn1b/Kcna4/Hcn1/Kcnq5/Mcu/Hcn3/Kcnd2/Scn1a/Kcnc2/Kcna1/Kcnb1/Gria2/Ryr2/Calm2/Scn9a/Gria3/Dmac1/Ryr1/Nrn1/Scn4b/Scn3b/Kcnc4
CC	GO:0034705	potassium channel complex	33	-0.312213	-2.21681	0.000892683	0.0189966	0.0157679	3919	tags=94%, list=62%, signal=36%	Hcn2/Kcnc1/Gria4/Kcnk1/Kcnq3/Dpp6/Grik2/Grik3/Pde4d/Akap9/Kcnd3/Kcna3/Kcnj3/Kcnb2/Kcna6/Kcnh1/Grik5/Kcna2/Dpp10/Kcnc3/Hcn4/Kcna4/Hcn1/Kcnq5/Hcn3/Kcnd2/Kcnc2/Kcna1/Kcnb1/Calm2/Kcnc4
CC	GO:0032590	dendrite membrane	17	-0.448788	-2.30845	0.000907485	0.0191664	0.0159088	2148	tags=82%, list=34%, signal=55%	Insr/Hpca/Mpp2/Grin1/Thy1/Gria1/Kcnc3/Hcn1/Lamp5/Kcnc2/Akap5/Kcnb1/Gria2/Kcnc4
BP	GO:0030278	regulation of ossification	18	0.490273	2.28216	0.000940797	0.0193674	0.0160757	834	tags=50%, list=13%, signal=44%	Isg15/Txlng/Bcl2/Acvr1/Ano6/Nipbl/Fgfr3/Sox9/Pbx1
CC	GO:0098686	hippocampal mossy fiber to CA3 synapse	24	-0.368594	-2.26877	0.000951018	0.0193674	0.0160757	2414	tags=79%, list=38%, signal=49%	Syt7/Synpr/Bace1/C1ql3/Adcy1/Grin1/Capzb/Adcy8/Rogdi/Grik5/Fmr1/Ptprd/Epha7/Syt12/Vti1a/Bsn/Calb1/Syt1/Mal2
CC	GO:0031594	neuromuscular junction	37	-0.289425	-2.19194	0.000928446	0.0193674	0.0160757	2167	tags=68%, list=34%, signal=45%	Apbb1/Sync/Crk/Stx1b/Ascc1/Nlgn1/Hdac4/Lama2/Myh9/Gria1/Pclo/Kcnc3/Sv2a/Erbb4/Ptn/Dlg4/Dlg2/Epha7/Dlg3/Epha4/Dlg1/Syt2/Vamp1/Myh10/Kcnc4
CC	GO:1990351	transporter complex	75	-0.197551	-2.18767	0.000945646	0.0193674	0.0160757	1202	tags=45%, list=19%, signal=37%	Kcnh1/Grik5/Gria1/Scn8a/Kcna2/Dpp10/Kcnc3/Ttyh1/Dlg4/Hcn4/Ttyh3/Dlg3/Scn1b/Kcna4/Hcn1/Kcnq5/Mcu/Hcn3/Kcnd2/Scn1a/Kcnc2/Kcna1/Kcnb1/Gria2/Ryr2/Calm2/Scn9a/Gria3/Dmac1/Ryr1/Nrn1/Scn4b/Scn3b/Kcnc4
BP	GO:0034330	cell junction organization	250	-0.103777	-2.04793	0.000951478	0.0193674	0.0160757	2591	tags=56%, list=41%, signal=34%	Als2/Grid1/Ptpra/Pak2/Palld/Abl2/Kif1a/Ptprk/Ppm1f/Nlgn2/Tsc1/Ophn1/Lzts1/Mfn2/Rhoa/Lrfn4/Lrfn1/Cdc42/Rac1/Apbb1/C1ql3/Insr/Itsn1/Rap2a/Ptprs/Wasf3/Actn2/Magi2/Tiam1/Crk/Cadm1/Pdpk1/Sez6/Ptprt/Nfasc/Rhoc/Dag1/Fscn1/Opa1/Dbnl/Cbln1/Sdk2/Mfn1/Ajm1/Kalrn/Nlgn1/Pkp4/Prrt1/Cntn2/Sybu/Epha5/Nrg2/Wdr1/Grin1/Grm5/Rhob/Peak1/Dhx36/Pak3/Thy1/Egln1/Ptprf/Mark2/Wasl/Ube3a/Myh9/Gria1/Rbmx/Cdkl5/Pclo/Tanc1/Syn…
BP	GO:0002237	response to molecule of bacterial origin	48	0.322652	2.21062	0.000995287	0.0201134	0.0166949	1649	tags=50%, list=26%, signal=37%	Stat1/Irgm1/Jak2/Traf6/Nos3/Cmpk2/Nfkb1/Gbp2/Palm3/Abl1/Irak1/Abca1/Lyn/Hmgb2/Akap8/Pdcd4/Akt1/Erbin/Prdx3/Fer/Ace/Prdx2/Bcr/Nqo1
BP	GO:0061337	cardiac conduction	15	-0.467314	-2.2407	0.00104975	0.0207658	0.0172364	2833	tags=93%, list=45%, signal=52%	Ehd3/Cav1/Pde4d/Akap9/Kcnd3/Ank2/Mef2a/Scn2b/Bin1/Hcn4/Scn1b/Ryr2/Scn4b/Scn3b
BP	GO:0099072	regulation of postsynaptic membrane neurotransmitter receptor levels	64	-0.213693	-2.1261	0.00104021	0.0207658	0.0172364	1007	tags=42%, list=16%, signal=36%	Lrrc7/Ap2a1/Ap2b1/Ap2m1/Erbb4/Gpc4/Efnb2/Cplx1/Dlg4/Lgi1/Dlg2/Gpc6/Ap2s1/Dlg3/Neto1/Nptx1/Nbea/Nptxr/Vamp2/Dlg1/Synj1/Tnik/Numb/Flot2/Akap5/Gsg1l/Nptx2
CC	GO:0097447	dendritic tree	290	-0.0934762	-2.05864	0.00104824	0.0207658	0.0172364	4138	tags=78%, list=65%, signal=28%	Asic1/Hcfc1/Apc/Mtmr2/Slit2/Apoe/Ncs1/Plec/Strn3/Jph4/Hrh1/Xrn1/Ykt6/Arrb2/Hcn2/Dip2a/Cpeb3/Nlgn3/Cryab/Cpt1c/Cpne6/Kcnc1/Ntrk2/Git1/Mtor/Ncoa2/Gria4/Lrrk2/Ncdn/Epha6/Dip2b/Ago2/Aplp2/Elfn1/Gnaz/Kcnq3/L1cam/Ppt1/Stau1/Reln/Apba2/Acad9/Gipc1/Gnaq/Pick1/Fyn/Kif3b/Rbm3/Cnn3/Prex1/Grik2/Tpbg/Grid2/Atcay/Osbp2/Glrx2/Map6/Map2/Rufy3/Cib1/Nsmf/Rptor/Rab8a/Pten/Hip1r/Ckap5/Grik3/Ephb2/Mark4/Htr5b/Rack1/S…
MF	GO:1901702	salt transmembrane transporter activity	83	-0.186267	-2.1928	0.00106753	0.0209698	0.0174058	1391	tags=47%, list=22%, signal=37%	Grin1/Orai2/Kcna6/Kcnh7/Kcnh1/Grik5/Scn8a/Kcna2/Kcnc3/Ttyh1/Tmco1/Grm7/Hcn4/Ttyh3/Scn1b/Kcna4/Hcn1/Stim2/Kcnq5/Kcnj9/Mcu/Hcn3/Kcnd2/Scn1a/Kcnc2/Kcnj4/Kcna1/Kcnb1/Gria2/Ryr2/Scn9a/Gpm6a/Ryr1/Ghitm/Itpr1/Scn4b/Scn3b/Kcnt1/Kcnc4
BP	GO:0071219	cellular response to molecule of bacterial origin	35	0.36532	2.25462	0.00112156	0.0218781	0.0181597	982	tags=43%, list=15%, signal=36%	Stat1/Irgm1/Jak2/Traf6/Nos3/Cmpk2/Nfkb1/Gbp2/Abl1/Irak1/Abca1/Lyn/Akap8/Pdcd4/Akt1
BP	GO:0045087	innate immune response	151	0.198667	2.02192	0.00114799	0.022087	0.0183331	431	tags=18%, list=7%, signal=17%	Ifit3/Isg15/Ifit1/Stat1/Gbp4/Irgm1/Jak2/Stat2/Dtx3l/C1qa/Capg/Xrcc6/Traf6/C1qb/Mavs/Nfkb1/Gbp2/C1qc/Lamp2/Ninj1/Xrcc5/Parp1/Lrp8/Pde12/Lamp1/Ighm/Irak1
CC	GO:0030425	dendrite	289	-0.0925257	-2.01325	0.00114019	0.022087	0.0183331	4138	tags=78%, list=65%, signal=28%	Asic1/Hcfc1/Apc/Mtmr2/Slit2/Apoe/Ncs1/Plec/Strn3/Jph4/Hrh1/Xrn1/Ykt6/Arrb2/Hcn2/Dip2a/Cpeb3/Nlgn3/Cryab/Cpt1c/Cpne6/Kcnc1/Ntrk2/Git1/Mtor/Ncoa2/Gria4/Lrrk2/Ncdn/Epha6/Dip2b/Ago2/Aplp2/Elfn1/Gnaz/Kcnq3/L1cam/Ppt1/Stau1/Reln/Apba2/Acad9/Gipc1/Gnaq/Pick1/Fyn/Kif3b/Rbm3/Cnn3/Prex1/Grik2/Tpbg/Grid2/Atcay/Osbp2/Glrx2/Map6/Map2/Rufy3/Cib1/Nsmf/Rptor/Rab8a/Pten/Hip1r/Ckap5/Grik3/Ephb2/Mark4/Htr5b/Rack1/S…
BP	GO:0051170	import into nucleus	57	0.28208	2.07806	0.0011984	0.0229	0.0190079	3666	tags=81%, list=58%, signal=34%	Apod/Gbp4/Jak2/Mavs/Cabp1/Ipo4/Bag3/Flna/Chp1/Stat3/Akt1/Tnpo3/Nf1/Lmna/Kcnq2/Nup85/Sumo1/Nolc1/Zpr1/Atf2/Nup98/Med1/Rab23/Ipo7/Tpr/Ufm1/Nup93/Rab18/Tnpo2/Stk4/Sec13/Lrrk2/Akap1/Nup88/Kcnq3/Ipo11/Nup54/Rbm22/Nup35/Syk/Ipo9/Tsc2/Agap3/Ran/Hcls1/Nup58
MF	GO:0008066	glutamate receptor activity	17	-0.439552	-2.26094	0.00122871	0.0233206	0.019357	3137	tags=94%, list=49%, signal=48%	Grik2/Grid2/Grik3/Grid1/Grm1/Grin1/Grm5/Grm2/Grik5/Gria1/Grm7/Grm4/Grm8/Gria2/Gria3/Grm3
MF	GO:0098918	structural constituent of synapse	17	-0.434328	-2.23407	0.00130902	0.0245348	0.0203648	1949	tags=76%, list=31%, signal=53%	Magi2/Mpp2/Ctbp2/Dbnl/Rims1/Pclo/Dlg4/Dlg2/Erc2/Dlg3/Actn1/Dlg1/Bsn
CC	GO:0030133	transport vesicle	135	-0.14116	-2.04374	0.00131015	0.0245348	0.0203648	2420	tags=57%, list=38%, signal=36%	Syt17/Syt7/Syn2/Uso1/Svop/Sytl2/Synpr/Exoc4/Cnst/Bace1/Ap1m1/Ptprs/Clcn3/Stx16/Stx6/Lin7a/Cadm1/Ap1g1/Ap1b1/Ap1s1/Gosr2/Ddc/Syt10/Rab2a/Ap2a2/Prrt1/Lin7b/Rab6a/Grin1/Synrg/Trim9/Kif3c/Sytl5/Vdac2/Bin1/Gria1/Vti1b/Wdr7/Doc2a/Syn1/Rab8b/Rab3a/Sv2a/Dmxl2/Dlg4/Ap1s2/Dlg2/Pdcd6/Stx7/Vdac3/Mff/Syn3/Amph/Dnm1l/Rab3c/Myo5a/Gopc/Syt12/Sv2b/Mctp1/Vdac1/Vamp2/Dlg1/Madd/Syt2/Vti1a/Bsn/Sv2c/Gria2/Stx1a/Syt1/C…
BP	GO:0010389	regulation of G2/M transition of mitotic cell cycle	19	0.463818	2.20507	0.00135231	0.0246664	0.0204741	3117	tags=95%, list=49%, signal=48%	Mta3/Rint1/Lmnb1/Taok2/Pbx1/Ctc1/Taok3/Taok1/Mecp2/Brcc3/Brd4/Sin3a/Brsk1/Aven/Rcc2/Vps4a/Vps4b/Fhl1
BP	GO:1902749	regulation of cell cycle G2/M phase transition	19	0.463818	2.20507	0.00135231	0.0246664	0.0204741	3117	tags=95%, list=49%, signal=48%	Mta3/Rint1/Lmnb1/Taok2/Pbx1/Ctc1/Taok3/Taok1/Mecp2/Brcc3/Brd4/Sin3a/Brsk1/Aven/Rcc2/Vps4a/Vps4b/Fhl1
BP	GO:0032386	regulation of intracellular transport	115	0.21996	2.05272	0.00132631	0.0246664	0.0204741	3689	tags=76%, list=58%, signal=32%	Apod/Gbp4/Jak2/Mavs/Cabp1/Use1/Arf1/Rint1/Lamp1/Stom/Bag3/Stx18/Ehd2/Numa1/Flna/Vamp7/Chp1/Snx3/Reep1/Nedd4/Mlc1/Rab21/Tcaf1/Scfd1/Thoc2/Ndel1/Wnk1/Hap1/Sar1a/Thoc5/Pgap1/Nucb1/Pcm1/Xpo1/Cd81/Src/Nf1/Os9/Eif3e/Mecp2/Anxa2/Snx12/Sar1b/Vps11/Sumo1/Rbm10/Cdk5/Ank3/Nolc1/Abca2/Zpr1/Mtmr2/Rab23/Scp2/Ndrg4/Tpr/Ufm1/Cryab/Iws1/Pdcd5/Reep2/Myo1c/Vps35/Lrrk2/Akap1/Akt2/Gsk3a/Rbm4/Nup54/Rbm22/Nsun2/Fyn/Stk…
BP	GO:1901566	organonitrogen compound biosynthetic process	321	0.154196	1.9264	0.00134806	0.0246664	0.0204741	3680	tags=69%, list=58%, signal=30%	Irgm1/Eif2d/Samd8/Nos3/Uqcc3/Alg11/Cmpk2/Abcb6/Porcn/Nfkb1/Pld1/Nat10/Bcl2/Dcp2/Parp1/Mlec/Ptbp1/Pde12/Larp1/Ulk1/Rbms3/Ptcd3/Mtap/Gfpt1/Bcat2/Pnpt1/Trnt1/Glce/Eif1b/Mogs/Gpaa1/Nemf/Ugdh/Abca1/Csad/Chp1/Prkn/Lyn/Prps1/Scrib/Snx3/Tbpl1/Soat1/C1qbp/Paox/Hars1/Ldb1/Pank3/Patl1/Asns/Drg2/Aldh2/Dpm1/Gamt/Bcat1/Tia1/Adk/Stat3/Eif3i/Alg5/Tcf25/Trap1/Mtg1/Uqcc2/Guf1/Akt1/Asah1/Cbs/Atg7/Mpc1/Acsl5/Gcn1/Ei…
CC	GO:0150034	distal axon	150	-0.12671	-2.06363	0.00142413	0.0258089	0.0214224	1427	tags=40%, list=23%, signal=32%	Unc5c/Stmn2/Ap3d1/Grin1/Orai2/Kcna6/Kif3c/Thy1/Ptbp2/Ptprf/Cplx2/Ptprn/Grik5/Bin1/Kcna2/Cdkl5/Pclo/Syap1/Tanc1/Kcnc3/Kif5c/Rab3a/Cplx1/Fmr1/Grm7/Hcn4/Erc2/Dlg3/Amph/Twf2/Klc1/Grm4/Rtn4r/Hcn1/Epha4/Kcnq5/Rac3/Lamp5/Arpc3/Arpc5/Drd1/Arpc2/Hcn3/Fez1/Kcnc2/Kcna1/Flrt3/Myh10/Gria2/Calb1/Dcc/Pak1/Calm2/Gria3/Gpm6a/Prrt2/Dclk1/Cobl/Dvl1/Kcnc4
BP	GO:1904035	regulation of epithelial cell apoptotic process	29	0.379104	2.15158	0.00144072	0.0259422	0.021533	2674	tags=76%, list=42%, signal=44%	Jak2/Bcl2/Abl1/Bok/Ano6/Lims1/Tia1/Pdcd4/Atg7/Krit1/Rgcc/Npc1/Bax/Igf1r/Apc/Arrb2/Scg2/Srsf6/Tmf1/Foxo3/Mtor/Stk4
BP	GO:0043414	macromolecule methylation	35	0.360085	2.22231	0.00146812	0.0262672	0.0218028	1619	tags=57%, list=26%, signal=43%	Fbll1/Kmt2a/Tfb1m/Smyd5/Parp1/Smyd2/Mta2/Nop2/Mrm1/Ash2l/Akt1/Rbbp5/Nelfa/Wdr5/Rab3b/Ehmt2/Smyd3/Setd3/Mecp2/Cmtr1
BP	GO:0060997	dendritic spine morphogenesis	33	-0.299752	-2.12833	0.00149009	0.0263352	0.0218592	2490	tags=73%, list=39%, signal=44%	Kif1a/Mfn2/Cdc42/Tiam1/Opa1/Dbnl/Mfn1/Kalrn/Nlgn1/Epha5/Dhx36/Pak3/Wasl/Ube3a/Ephb3/Dlg4/Dnm1l/Tanc2/Epha4/Ngef/Lzts3/Abi2/Stau2/Dvl1
BP	GO:0051241	negative regulation of multicellular organismal process	205	0.181368	2.01737	0.00149067	0.0263352	0.0218592	2280	tags=48%, list=36%, signal=32%	Apod/Stat1/Gbp4/Irgm1/Nos3/Nfkb1/Hspb1/C1qc/Jam2/Cd44/Cd38/Ptgds/Bcl2/Anxa5/Parp1/Hdac1/Prdx4/Pgam5/Ptprc/Ulk1/Cygb/Lgmn/Cd2ap/Fgfr3/Ip6k1/Cd9/Nfib/Lyn/Scrib/Robo1/Sox9/C1qbp/Akap8/Lama4/Hdac9/Tia1/Dact3/Cptp/Pdcd4/Crhbp/Erbin/Csk/Chid1/Wnk1/Syt11/Thoc5/Pkn1/Glmn/Arrb1/Glrx3/Krit1/Pcm1/Fer/Hdac2/Plcl1/Hgs/Atg12/Nf1/Prdx2/Mbp/Efnb3/Ufd1/Rheb/Lmna/Mecp2/N4bp1/Atg9a/Bcr/Evl/Anxa2/Tfe3/Ctdp1/Wwc2/Mag…
BP	GO:0001508	action potential	46	-0.239478	-2.04099	0.00161205	0.0283015	0.0234914	1263	tags=50%, list=20%, signal=40%	Kcnh7/Gpd1l/Bin1/Gria1/Scn8a/Kcna2/Fmr1/Hcn4/Scn1b/Hcn1/Dlg1/Drd1/Kcnd2/Scn1a/Nrcam/Kcnc2/Kcna1/Kcnb1/Ryr2/Scn9a/Scn4b/Scn3b/Kcnc4
BP	GO:0008380	RNA splicing	142	-0.131919	-2.00757	0.00162336	0.0283232	0.0235093	4345	tags=84%, list=69%, signal=27%	Rbm10/Srsf2/Prdx6/Ppil3/Qki/Lsm7/Zpr1/Lsm2/Smu1/Sf3a3/Nup98/Bud31/Bud13/Lsm6/Raly/Rbm5/Srsf6/Lsm3/Iws1/Dbr1/Rnps1/Cwc22/Ncbp2/Mtrex/Wbp11/Akt2/Rbm25/Lsm4/Ddx17/Sf3a1/Prpf3/Rbm4/Rbm22/Ppie/Puf60/Psip1/Rbm3/Cdk12/Ppil1/Rtraf/Srsf1/Phf5a/Ptbp3/Srek1/Nova1/Thoc6/Rbm12/Sugp2/Ccar2/Lsm1/Srrm2/Luc7l/Sf3b3/Ncbp1/Ddx47/Strap/Dcps/Larp7/Dhx9/U2af1/Sf3b1/Lsm8/Fus/Pqbp1/Sf3a2/Rbm8a/Aar2/Rbm39/Dhx15/Ddx1/Tra2…
CC	GO:0044304	main axon	39	-0.275993	-2.1097	0.00164721	0.0285618	0.0237074	1899	tags=62%, list=30%, signal=43%	Tiam1/Nfasc/Dag1/Map1a/Cntn2/Mgll/Thy1/Kcnh1/Bin1/Scn8a/Kcna2/Lrrc7/Kcnc3/Dlg4/Lgi1/Dlg2/Scn1b/Robo2/Kcna4/Dlg1/Scn1a/Nrcam/Kcnc2/Kcna1
CC	GO:0008076	voltage-gated potassium channel complex	28	-0.316402	-2.07917	0.00168102	0.0288548	0.0239506	2510	tags=75%, list=40%, signal=46%	Akap9/Kcnd3/Kcna3/Kcnj3/Kcnb2/Kcna6/Kcnh1/Kcna2/Dpp10/Kcnc3/Hcn4/Kcna4/Hcn1/Kcnq5/Hcn3/Kcnd2/Kcnc2/Kcna1/Kcnb1/Calm2/Kcnc4
BP	GO:0006364	rRNA processing	37	0.324159	2.02701	0.00168465	0.0288548	0.0239506	2877	tags=73%, list=45%, signal=40%	Kri1/Fbll1/Mrm3/Nat10/Tfb1m/Ddx18/Rpp30/Nop14/Nol9/Nop2/Mrm1/Wdr75/Las1l/Wdr12/Wdr18/Ddx21/Pwp2/Rrp12/Eri3/Dkc1/Ercc2/Lsm6/Wdr46/Mtrex/Wbp11/Nol8/Ddx17
BP	GO:0019221	cytokine-mediated signaling pathway	64	0.27527	2.11845	0.00177514	0.0302204	0.0250841	2321	tags=56%, list=37%, signal=36%	Isg15/Stat1/Irgm1/Jak2/Stat2/Traf6/Mavs/Palm3/Ilk/Ptprc/Irak1/Prkn/Lyn/Robo1/Lims1/Cpne1/Stat3/Numbl/Akt1/Wnk1/Jagn1/Kit/Gab1/Sphk1/Fer/Src/Cnot9/Nup85/Fadd/Apoa1/Oxsr1/Stk39/Slit2/Sin3a/Med1/Cdc37
BP	GO:0070167	regulation of biomineral tissue development	15	0.492373	2.10673	0.0019348	0.032544	0.0270127	638	tags=47%, list=10%, signal=42%	Isg15/Txlng/Nos3/Acvr1/Ano6/Fgfr3/Sox9
BP	GO:0023061	signal release	164	-0.121736	-2.07681	0.00192423	0.032544	0.0270127	1428	tags=40%, list=23%, signal=32%	Lin7b/Epha5/Adcy5/Trim9/Braf/Egfr/Adcy8/Grm2/Rims1/Kcnh1/Cplx2/Ptprn/Rtn4/Myh9/Grik5/Kcna2/Pclo/Doc2a/Ensa/Kcnc3/Syn1/Rab8b/Clock/Rab3a/Sv2a/Pde8b/Cplx1/Fmr1/Pnkd/Myrip/Raf1/Nell2/Erc2/Syn3/Mef2c/Dnm1l/Cspg5/Myo5a/Syt12/Sv2b/Anxa1/Mctp1/Rab1a/Mcu/Vamp2/Bad/Madd/Syt2/Irs2/Synj1/Plcb1/Sv2c/Vamp1/Grm8/Kcnb1/Stx1a/Pak1/Syt1/Prrt2/Rfx3/Itpr1/Pcp4/Anxa7/Dvl1/Kcnc4/Irs1
BP	GO:0060048	cardiac muscle contraction	26	-0.331869	-2.11079	0.00202343	0.0338184	0.0280706	3090	tags=85%, list=49%, signal=44%	Dmd/Srsf1/Ehd3/Cav1/Pde4d/Akap9/Myl3/Ank2/Scn2b/Hdac4/Gpd1l/Bin1/Hcn4/Tpm1/Scn1b/Dlg1/Scn1a/Ryr2/Calm2/Myl4/Scn4b/Scn3b
BP	GO:0034504	protein localization to nucleus	97	0.235605	2.0885	0.00203464	0.0338184	0.0280706	3689	tags=76%, list=58%, signal=32%	Apod/Gbp4/Jak2/Dtx3l/Sun2/Mavs/Cabp1/Ipo4/Parp1/Bag3/Cd2ap/Flna/Chp1/Lmnb1/Sox9/Stat3/Akt1/Tnpo3/Xpo1/Src/Nf1/Lmna/Kcnq2/Lmnb2/Arl2/Nup85/Sumo1/Cdk5/Nolc1/Zpr1/Sun1/Calr/Atf2/Sin3a/Nup98/Med1/Rab23/Ipo7/Tpr/Abca7/Ufm1/Nup93/Jak1/Tor1a/Tnpo2/Mtor/Stk4/Sec13/Lrrk2/Akap1/Nol8/Nup88/Kcnq3/Ipo11/Nup54/Rbm22/Nmd3/Nup35/Fyn/Syk/Stk11/Sumo3/Pin1/Syne1/Srsf1/Ipo9/Tsc2/Skp1/Agap3/Ran/Hcls1/Nup58/Paf1/Gsk3b
BP	GO:1901606	alpha-amino acid catabolic process	16	0.476375	2.10702	0.00206326	0.033893	0.0281325	1195	tags=62%, list=19%, signal=51%	Nos3/Ivd/Bcat2/Hmgcl/Gcsh/Csad/Hibch/Cbs/Aass/Sardh
CC	GO:0070382	exocytic vesicle	111	-0.15052	-2.05139	0.0020621	0.033893	0.0281325	1525	tags=44%, list=24%, signal=34%	Rab2a/Ap2a2/Prrt1/Rab6a/Grin1/Trim9/Kif3c/Sytl5/Vdac2/Bin1/Gria1/Vti1b/Wdr7/Doc2a/Syn1/Rab8b/Rab3a/Sv2a/Dmxl2/Dlg4/Dlg2/Stx7/Vdac3/Mff/Syn3/Amph/Dnm1l/Rab3c/Myo5a/Syt12/Sv2b/Mctp1/Vdac1/Vamp2/Dlg1/Madd/Syt2/Vti1a/Bsn/Sv2c/Gria2/Stx1a/Syt1/Calm2/Prrt2/Wfs1/Mt3/Mal2/Kcnc4
BP	GO:0032944	regulation of mononuclear cell proliferation	39	0.333128	2.13572	0.00218873	0.0339846	0.0282085	1249	tags=46%, list=20%, signal=37%	Irgm1/Jak2/Traf6/Cd44/Cd38/Bcl2/Ptprc/Efnb1/Ighm/Sos2/Lyn/Scrib/Aif1/Adk/Rac2/Pkn1/Glmn/Bid
BP	GO:0050670	regulation of lymphocyte proliferation	39	0.333128	2.13572	0.00218873	0.0339846	0.0282085	1249	tags=46%, list=20%, signal=37%	Irgm1/Jak2/Traf6/Cd44/Cd38/Bcl2/Ptprc/Efnb1/Ighm/Sos2/Lyn/Scrib/Aif1/Adk/Rac2/Pkn1/Glmn/Bid
CC	GO:0043194	axon initial segment	18	-0.40158	-2.13302	0.00217575	0.0339846	0.0282085	1834	tags=72%, list=29%, signal=51%	Nfasc/Map1a/Cntn2/Bin1/Scn8a/Kcna2/Lrrc7/Lgi1/Dlg2/Kcna4/Scn1a/Nrcam/Kcna1
CC	GO:0008021	synaptic vesicle	103	-0.163011	-2.11802	0.00214216	0.0339846	0.0282085	1525	tags=46%, list=24%, signal=35%	Rab2a/Ap2a2/Prrt1/Grin1/Trim9/Kif3c/Vdac2/Bin1/Gria1/Vti1b/Wdr7/Doc2a/Syn1/Rab8b/Rab3a/Sv2a/Dmxl2/Dlg4/Dlg2/Stx7/Vdac3/Mff/Syn3/Amph/Dnm1l/Rab3c/Myo5a/Syt12/Sv2b/Mctp1/Vdac1/Vamp2/Dlg1/Madd/Syt2/Vti1a/Bsn/Sv2c/Gria2/Stx1a/Syt1/Calm2/Prrt2/Wfs1/Mt3/Mal2/Kcnc4
BP	GO:0002832	negative regulation of response to biotic stimulus	25	0.397711	2.11469	0.00209052	0.0339846	0.0282085	1780	tags=60%, list=28%, signal=43%	Isg15/Irgm1/Stat2/Htra1/Lamp2/Parp1/C1qbp/Cptp/Akt1/Erbin/Tkfc/Atg12/Prdx2/Ufd1/Pcbp2
BP	GO:0046928	regulation of neurotransmitter secretion	39	-0.272166	-2.08045	0.00217707	0.0339846	0.0282085	1297	tags=54%, list=20%, signal=43%	Braf/Rims1/Kcnh1/Cplx2/Kcnc3/Syn1/Rab3a/Cplx1/Fmr1/Pnkd/Mef2c/Dnm1l/Cspg5/Sv2b/Mctp1/Sv2c/Grm8/Stx1a/Syt1/Dvl1/Kcnc4
CC	GO:0030672	synaptic vesicle membrane	58	-0.215048	-2.07358	0.00219679	0.0339846	0.0282085	1147	tags=45%, list=18%, signal=37%	Bin1/Gria1/Doc2a/Syn1/Rab3a/Sv2a/Dlg2/Stx7/Mff/Syn3/Amph/Dnm1l/Rab3c/Syt12/Sv2b/Mctp1/Vamp2/Dlg1/Syt2/Sv2c/Gria2/Stx1a/Syt1/Calm2/Wfs1/Mal2
CC	GO:0099501	exocytic vesicle membrane	58	-0.215048	-2.07358	0.00219679	0.0339846	0.0282085	1147	tags=45%, list=18%, signal=37%	Bin1/Gria1/Doc2a/Syn1/Rab3a/Sv2a/Dlg2/Stx7/Mff/Syn3/Amph/Dnm1l/Rab3c/Syt12/Sv2b/Mctp1/Vamp2/Dlg1/Syt2/Sv2c/Gria2/Stx1a/Syt1/Calm2/Wfs1/Mal2
BP	GO:0006397	mRNA processing	170	-0.114262	-1.965	0.00220192	0.0339846	0.0282085	3731	tags=73%, list=59%, signal=31%	Raly/Rbm5/Srsf6/Lsm3/Iws1/Dbr1/Rnps1/Cwc22/Ncbp2/Mtrex/Wbp11/Rbm25/Lsm4/Ddx17/Dus3l/Sf3a1/Scaf8/Rbm27/Prpf3/Rbm4/Cpsf1/Rbm22/Ppie/Puf60/Psip1/Rbm3/Rbm26/Cdk12/Cpsf6/Ppil1/Sltm/Safb2/Srsf1/Phf5a/Ptbp3/Srek1/Nova1/Ncbp3/Thoc6/Sugp2/Ccar2/Lsm1/Srrm2/Luc7l/Sf3b3/Ncbp1/Ddx47/Srrt/Strap/Paf1/Dcps/Cpsf3/Larp7/Dhx9/U2af1/Sf3b1/Lsm8/Pqbp1/Sf3a2/Rbm8a/Aar2/Cpsf7/Rbm39/Dhx15/Ddx1/Tra2b/Nono/Rbm42/Ecd/Cdc5l/…
BP	GO:0031347	regulation of defense response	129	0.198527	1.92491	0.00219395	0.0339846	0.0282085	2564	tags=53%, list=40%, signal=33%	Isg15/Stat1/Gbp4/Irgm1/Jak2/Stat2/Htra1/Dtx3l/Xrcc6/Traf6/Mavs/Nfkb1/Gbp2/Lamp2/Cd44/Ninj1/Xrcc5/Parp1/Lrp8/Lamp1/Ttbk1/Irak1/Vamp7/Lyn/C1qbp/Rnf31/Hmgb2/Stat3/Cptp/Pdcd4/Akt1/Erbin/Snx4/Syt11/Nagk/Sphk1/Sarm1/Tkfc/Ap3b1/Atg12/Cd81/Src/Ufd1/N4bp1/Bcr/Optn/Aoc3/Pcbp2/Fadd/Fxr1/Smad3/Brcc3/Cnr1/Pum2/Apoa1/Brd4/Stk39/Ggt1/Ddx3x/Sin3a/Med1/Apoe/Cdc37/Arrb2/Rftn1/Tbk1/Gstp1/Pja2/Nek7
BP	GO:1901575	organic substance catabolic process	494	0.130836	1.76169	0.0021338	0.0339846	0.0282085	4221	tags=75%, list=67%, signal=27%	Isg15/Gfap/Galc/Derl1/Klhl8/Dtx3l/Xdh/Sgpl1/Gns/Nos3/Psme2/Enpp2/Psme1/Erap1/Pld1/Lamp2/H13/Cd44/Abhd4/Pcbp4/Cnot4/Dcp2/Prdx4/Ptbp1/Comt/Pde12/Larp1/Folh1/Ivd/Bcat2/Ube3b/Pnpt1/Trnt1/Renbp/Syvn1/Galk1/Axin1/Lgmn/Bag3/Sgsm3/Nemf/Cd2ap/Flna/Hmgcl/Gcsh/Gdpd1/Wdr91/Csad/Prkn/Snx3/Clpp/Sox9/Prep/Atg4b/Paox/Hibch/Pcid2/Patl1/Acads/Aldh2/Ttc5/Chac2/Naga/Lpin2/Snx1/Ubxn1/Npl/Ube4a/Bcat1/Hexb/Eci2/Snf8/Ub…
BP	GO:0062237	protein localization to postsynapse	32	-0.302089	-2.10491	0.00224154	0.034035	0.0282504	2150	tags=69%, list=34%, signal=46%	C1ql3/Magi2/Stx1b/Dag1/Kalrn/Grin1/Lrrc7/Erbb4/Gpc4/Cplx1/Dlg4/Lgi1/Dlg2/Gpc6/Neto1/Nptx1/Nbea/Nptxr/Vamp2/Dlg1/Tnik/Nptx2
BP	GO:1903539	protein localization to postsynaptic membrane	32	-0.302089	-2.10491	0.00224154	0.034035	0.0282504	2150	tags=69%, list=34%, signal=46%	C1ql3/Magi2/Stx1b/Dag1/Kalrn/Grin1/Lrrc7/Erbb4/Gpc4/Cplx1/Dlg4/Lgi1/Dlg2/Gpc6/Neto1/Nptx1/Nbea/Nptxr/Vamp2/Dlg1/Tnik/Nptx2
BP	GO:0097061	dendritic spine organization	46	-0.231793	-1.9755	0.00223298	0.034035	0.0282504	4350	tags=93%, list=69%, signal=30%	Hdac6/Cdk5/Igf1r/Mtmr2/Apoe/Dip2a/Nlgn3/Vps35/Lrrk2/Reln/Pick1/Fyn/Pten/Ckap5/Ephb2/Abl2/Kif1a/Mfn2/Cdc42/Insr/Tiam1/Opa1/Dbnl/Mfn1/Kalrn/Nlgn1/Epha5/Grin1/Dhx36/Pak3/Wasl/Ube3a/Tanc1/Ephb3/Dlg4/Dnm1l/Tanc2/Epha4/Ngef/Lzts3/Abi2/Stau2/Dvl1
BP	GO:0032970	regulation of actin filament-based process	116	-0.148245	-2.09317	0.0022572	0.0340886	0.0282948	2787	tags=63%, list=44%, signal=36%	Cd47/Lpar1/Grb2/Eps8/Bag4/Hcls1/Kank4/Cav1/Pde4d/Smad4/Twf1/Pak2/Limk1/Akap9/Mtpn/Ppm1f/Nck1/Tsc1/Mfn2/Rhoa/Cdc42/Rac1/Hax1/Ank2/Rala/Tmod2/Wasf3/Actn2/Tmod1/Crk/S1pr1/Rhoc/Fscn1/Dbnl/Cnn2/Ttc8/Epha5/Wdr1/Ppm1e/Capzb/Cyria/Braf/Pak3/Bbs4/Myh9/Bin1/Fgr/Nck2/Rock2/Brk1/Daam2/Esam/Hcn4/Gmfb/Tpm1/Mef2c/Twf2/Synpo/Cyrib/Rac3/Dlg1/Arpc3/Arpc5/Arpc2/Fhod3/Abi2/Dapk3/Ryr2/Pak1/Wasf1/Gpm6b/Stmn1/Stau2
BP	GO:0006954	inflammatory response	104	0.222561	2.03023	0.0023609	0.0354641	0.0294366	2284	tags=52%, list=36%, signal=34%	Apod/Irgm1/Jak2/C1qa/Hmga1/Mavs/Nfkb1/Gbp2/Lamp2/Cd44/Ninj1/Ttbk1/Acvr1/Ano6/Vamp7/Lyn/Hmgb2/Aif1/Hdac9/Stat3/Cptp/Pdcd4/Akt1/Crhbp/Snx4/Chid1/Syt11/Kit/Jam3/Cers6/Sphk1/Pxk/Ap3b1/Cd81/Prdx2/Clu/Bcr/Aoc3/Nampt/Fxr1/Smad3/Brcc3/Cnr1/Scyl1/Hdac5/Lrp1/Apoa1/Brd4/Stk39/Ggt1/Mif/Ddx3x/Apoe/Atrn
BP	GO:0006479	protein methylation	19	0.447773	2.12879	0.00238863	0.0355008	0.0294671	2341	tags=79%, list=37%, signal=50%	Kmt2a/Smyd5/Smyd2/Ash2l/Rbbp5/Nelfa/Wdr5/Rab3b/Ehmt2/Smyd3/Setd3/Mecp2/Nelfe/Hcfc1/Ilf3
BP	GO:0008213	protein alkylation	19	0.447773	2.12879	0.00238863	0.0355008	0.0294671	2341	tags=79%, list=37%, signal=50%	Kmt2a/Smyd5/Smyd2/Ash2l/Rbbp5/Nelfa/Wdr5/Rab3b/Ehmt2/Smyd3/Setd3/Mecp2/Nelfe/Hcfc1/Ilf3
BP	GO:0048858	cell projection morphogenesis	237	-0.0968194	-1.85747	0.00243361	0.0359791	0.029864	1652	tags=41%, list=26%, signal=31%	Map1a/Ttc8/Mfn1/Mink1/Kalrn/Nlgn1/Nexn/Cpne5/Lmtk2/Cntn1/Ttl/Cntn2/Mgll/Unc5c/Epha5/Lama2/Tbr1/Grin1/Braf/Dhx36/Pak3/Egfr/Thy1/Rims1/Ptprf/Mark2/Wasl/Ube3a/Rtn4/Tiam2/Aplp1/Islr2/Cdkl5/Nrdc/Kif5c/Rock2/Rab3a/Efnb2/Ephb3/Hecw2/Ntng1/Ptn/Flrt2/Dlg4/Ptprd/Lgi1/Flrt1/Lrtm2/Abi1/Epha7/Szt2/Mef2c/Dnm1l/Scn1b/Twf2/Robo2/Nptx1/Cspg5/Tanc2/Tbce/Rtn4r/Megf8/Epha4/Gas7/Flot1/Rac3/Itsn2/Ngef/Syt2/Tnik/Numb/L…
BP	GO:0060996	dendritic spine development	58	-0.213201	-2.05577	0.00244865	0.0360118	0.0298912	3844	tags=84%, list=61%, signal=34%	Dip2a/Cpeb3/Nlgn3/Git1/Mtor/Lrrk2/Arf6/Reln/Pten/Ephb2/Lpar1/Tsc2/Pak2/Kif1a/Nlgn2/Mfn2/Cdc42/Rac1/Itsn1/Ptprs/Uba6/Tiam1/Opa1/Dbnl/Acsl4/Mfn1/Kalrn/Nlgn1/Epha5/Dhx36/Pak3/Wasl/Ube3a/Cdkl5/Nck2/Ephb3/Fmr1/Dlg4/Mef2c/Dnm1l/Tanc2/Epha4/Ngef/Asap1/Lzts3/Abi2/Pak1/Stau2/Dvl1
BP	GO:0032101	regulation of response to external stimulus	198	0.172808	1.8978	0.00254012	0.0371624	0.0308463	2564	tags=51%, list=40%, signal=31%	Isg15/Stat1/Gbp4/Irgm1/Jak2/Stat2/Htra1/Dtx3l/Xrcc6/Traf6/Mavs/Nfkb1/Gbp2/Hspb1/Lamp2/Cd44/Bcl2/Anxa5/Ninj1/Xrcc5/Parp1/Stx3/Lrp8/Lamp1/Ttbk1/Irak1/Ano6/Lgmn/Flna/Vamp7/Cd9/Lyn/Robo1/C1qbp/Rnf31/Hmgb2/Aif1/Stat3/Cptp/Pdcd4/Akt1/Stk24/Rac2/Erbin/Snx4/Ndel1/Nucb2/Wnk1/Syt11/Nenf/Jam3/Nagk/Sphk1/Sarm1/Tkfc/Ap3b1/Atg12/Cd81/Src/Prdx2/Ufd1/N4bp1/Bcr/Anxa2/Optn/Aoc3/Pcbp2/Fadd/Fxr1/Smad3/Brcc3/Cnr1/Fgf…
BP	GO:0006520	amino acid metabolic process	41	0.32297	2.10268	0.00255338	0.0371629	0.0308466	1195	tags=46%, list=19%, signal=38%	Nos3/Ddah2/Comt/Ivd/Nat8l/Mtap/Gfpt1/Bcat2/Hmgcl/Gcsh/Csad/Hars1/Hibch/Asns/Gamt/Bcat1/Cbs/Aass/Sardh
BP	GO:0006790	sulfur compound metabolic process	71	0.259792	2.07394	0.00261452	0.0378566	0.0314224	2005	tags=52%, list=32%, signal=36%	Xdh/Gns/Isca2/Comt/Ethe1/Mtap/Glce/Ugdh/Hmgcl/Csad/Gamt/Suox/Hexb/Fdx2/Cbs/Lyrm4/Mpc1/Acsl5/Acot2/Fmo1/Mpc2/Mms19/Ppcs/Hnmt/Glrx3/Nfs1/Sqor/Acot8/Oxsm/Acot9/Acot1/Pdk3/Hexa/Pdk2/Iscu/Gcdh/Acaca
BP	GO:0009605	response to external stimulus	441	0.134835	1.78711	0.00265865	0.0382983	0.031789	2441	tags=45%, list=39%, signal=30%	Ifit3/Isg15/Ifit1/Stat1/Gbp4/Lsp1/Mt2/Irgm1/Jak2/Stat2/Htra1/Dtx3l/C1qa/Capg/Xrcc6/Traf6/Nos3/C1qb/Mavs/Cmpk2/Enpp2/Nfkb1/Gbp2/Palm3/Hspb1/C1qc/Pld1/Lamp2/Cd44/Bcl2/Anxa5/Ninj1/Xrcc5/Arf1/Parp1/Stx3/Comt/Lrp8/Pde12/Larp1/Ptprc/Ulk1/Lamp1/Ttbk1/Crtc1/Fkbp5/Plin3/Ighm/Abcf3/Abl1/Irak1/Ano6/Lgmn/Bag3/Flna/Abca1/Anxa3/Usf2/Asic2/Vamp7/Arsa/Jmy/Cotl1/Cd9/Nfib/Prkn/Lyn/Scrib/Snx3/Robo1/Sox9/C1qbp/Rnf31…
BP	GO:0044281	small molecule metabolic process	364	0.145989	1.86345	0.00292776	0.0419595	0.034828	2889	tags=55%, list=46%, signal=32%	Apod/Gsto1/Xdh/Sgpl1/Nos3/Uqcc3/Cmpk2/Rhoq/Nfkb1/Ptgds/Sgpp1/Abhd4/Npc2/Ddah2/Parp1/Dcaf5/Comt/Ivd/Nat8l/Mtap/Gfpt1/Bcat2/Cygb/Gde1/Renbp/Galk1/Abcg1/Ugdh/Abca1/Hmgcl/Gcsh/Gdpd1/Csad/Coq6/Gstm7/Ip6k1/Prkn/Prps1/Tbpl1/Sox9/Soat1/Hars1/Hibch/Pank3/Abca5/Asns/Acads/Coq7/Lpin2/Ech1/Dpm1/Gamt/Npl/Bcat1/Hexb/Eci2/Adk/Stat3/Nudt9/Rdh11/Them4/Akt1/Asah1/Cbs/Sfxn3/Mpc1/Acsl5/Acot2/Fmo1/Mpc2/Alg2/Clybl/Aas…
BP	GO:0006979	response to oxidative stress	105	0.218211	1.99451	0.00297019	0.0422059	0.0350325	2654	tags=58%, list=42%, signal=34%	Apod/Jak2/Nos3/Pex14/Nfkb1/Hspb1/Cd38/Bcl2/Parp1/Prdx4/Pnpt1/Ppif/Abl1/Cygb/Prkn/Stk25/Aif1/Atox1/Coq7/Trap1/Akt1/Stk24/Atg7/Ero1a/Prdx3/Gab1/Msrb2/Sphk1/Fer/Hdac2/Pex5/Mpv17/Prkra/Dapk1/Src/Prdx2/Prdx5/Nqo1/Prdx1/Ggt7/Pdk2/Pnkp/Ermp1/Hdac6/Hmox2/Prdx6/Stk26/Oxsr1/Atf2/Sin3a/Apoe/Atrn/Ercc2/Romo1/Aifm1/Htra2/Meak7/Gstp1/Cryab/Tor1a/Foxo3
BP	GO:0032990	cell part morphogenesis	249	-0.089961	-1.80694	0.00297499	0.0422059	0.0350325	1652	tags=40%, list=26%, signal=31%	Map1a/Ttc8/Mfn1/Mink1/Kalrn/Nlgn1/Nexn/Cpne5/Lmtk2/Cntn1/Ttl/Cntn2/Mgll/Unc5c/Epha5/Lama2/Tbr1/Grin1/Braf/Dhx36/Pak3/Egfr/Thy1/Rims1/Ptprf/Mark2/Wasl/Ube3a/Rtn4/Tiam2/Aplp1/Islr2/Cdkl5/Nrdc/Kif5c/Rock2/Rab3a/Efnb2/Ephb3/Hecw2/Ntng1/Ptn/Flrt2/Dlg4/Ptprd/Lgi1/Flrt1/Lrtm2/Abi1/Epha7/Mff/Szt2/Mef2c/Dnm1l/Scn1b/Twf2/Robo2/Nptx1/Cspg5/Mtm1/Tanc2/Tbce/Rtn4r/Megf8/Epha4/Gas7/Flot1/Rac3/Itsn2/Ngef/Syt2/Tn…
BP	GO:0042254	ribosome biogenesis	64	0.26376	2.02986	0.00299872	0.0423286	0.0351344	4062	tags=88%, list=64%, signal=32%	Kri1/Fbll1/Nop16/Mrm3/Nom1/Nat10/Tfb1m/Ipo4/Xrcc5/Ddx18/Grwd1/Rpp30/Nop14/Nop56/Nol9/Nop58/C1qbp/Nop2/Mrm1/Wdr75/Las1l/Ngrn/Wdr12/Wdr18/Ddx21/Pwp2/Xpo1/Rrp12/Dhx30/Eri3/Dkc1/Rbm10/Cul4a/Ddx3x/Ercc2/Lsm6/Wdr46/Mtrex/Wbp11/Nol8/Ddx17/Nup88/Nmd3/Tsr2/Efl1/Pten/Ipo9/Ddx47/Ran/Abce1/Tsc1/Gar1/Gnl3l/Eif2a/Rrp1/Sbds
CC	GO:0030662	coated vesicle membrane	36	-0.264716	-1.98326	0.00301981	0.0424132	0.0352046	1788	tags=58%, list=28%, signal=42%	Ap1g1/Ap1b1/Ap1s1/Gosr2/Sgip1/Copg2/Ap2a2/Epn1/Synrg/Vti1b/Ap2a1/Ap2b1/Syn1/Ap2m1/Rab3a/Epn2/Ap1s2/Pdcd6/Ap2s1/Vamp2/Vti1a
BP	GO:0099173	postsynapse organization	105	-0.15477	-2.05167	0.00304876	0.0426068	0.0353653	3369	tags=72%, list=53%, signal=34%	Dock7/Arf6/Reln/Pick1/Fyn/Vhl/Grid2/Ntrk3/Pten/Hip1r/Ckap5/Ephb2/Actb/Tsc2/Grid1/Abl2/Kif1a/Nlgn2/Ophn1/Lzts1/Mfn2/Lrfn4/Lrfn1/Cdc42/Rac1/C1ql3/Insr/Itsn1/Ptprs/Magi2/Tiam1/Crk/Cadm1/Opa1/Dbnl/Cbln1/Mfn1/Kalrn/Nlgn1/Epha5/Grin1/Dhx36/Pak3/Ptprf/Mark2/Wasl/Ube3a/Rbmx/Cdkl5/Tanc1/Rock2/Ephb3/Ncan/Ptn/Dlg4/Ptprd/Dlg2/Epha7/Dnm1l/Nptx1/Lrfn2/Tanc2/Epha4/Rac3/Ngef/Nptxr/Asap1/Dgkz/Numb/Lzts3/Nrcam/Abi…
BP	GO:0098754	detoxification	18	0.457102	2.12775	0.00313729	0.043627	0.0362121	2015	tags=72%, list=32%, signal=49%	Mt2/Nos3/Abcb6/Gstm5/Gstm7/Aldh2/Nxn/Rdh11/Prdx2/Nqo1/Prdx1/Mt1/Prdx6
BP	GO:0006606	protein import into nucleus	56	0.279546	2.05331	0.00321949	0.0445495	0.0369778	3666	tags=80%, list=58%, signal=34%	Apod/Gbp4/Jak2/Mavs/Cabp1/Ipo4/Bag3/Flna/Chp1/Stat3/Akt1/Tnpo3/Nf1/Lmna/Kcnq2/Nup85/Sumo1/Nolc1/Zpr1/Atf2/Nup98/Med1/Rab23/Ipo7/Tpr/Ufm1/Nup93/Tnpo2/Stk4/Sec13/Lrrk2/Akap1/Nup88/Kcnq3/Ipo11/Nup54/Rbm22/Nup35/Syk/Ipo9/Tsc2/Agap3/Ran/Hcls1/Nup58
BP	GO:0002376	immune system process	401	0.13717	1.79052	0.00328747	0.0452672	0.0375735	2331	tags=44%, list=37%, signal=29%	Ifit3/Isg15/Ifit1/Apod/Stat1/Gbp4/Irgm1/Jak2/Stat2/Dtx3l/C1qa/Capg/Hmga1/Xrcc6/Traf6/C1qb/Mavs/Psme2/Enpp2/Nfkb1/Psme1/Gbp2/Erap1/Hspb1/C1qc/Lamp2/Cd151/Myo1g/Jam2/Cd44/Cd38/Ptgds/Kmt2a/Bcl2/Cnot4/Ninj1/Xrcc5/Parp1/Lrp8/Pde12/Ptprc/Lamp1/Ttbk1/Efnb1/Ighm/Abl1/Irak1/Ano6/Syvn1/Axin1/Lgmn/Anxa3/Sos2/Fgfr3/Vamp7/Cd9/Lyn/Scrib/Sox9/C1qbp/Rnf31/Hmgb2/Aif1/Ldb1/Pcid2/Akap8/Pbx1/Zyx/Hdac9/Adk/Stat3/Ctc1…
BP	GO:0046651	lymphocyte proliferation	47	0.298329	2.04876	0.00338959	0.0464456	0.0385517	1249	tags=43%, list=20%, signal=34%	Irgm1/Jak2/Traf6/Cd151/Cd44/Cd38/Bcl2/Ptprc/Efnb1/Ighm/Abl1/Sos2/Lyn/Scrib/Aif1/Adk/Rac2/Pkn1/Glmn/Bid
BP	GO:0070665	positive regulation of leukocyte proliferation	27	0.373267	2.04522	0.00349062	0.0475313	0.0394528	1157	tags=48%, list=18%, signal=40%	Irgm1/Jak2/Traf6/Cd38/Bcl2/Ptprc/Efnb1/Ighm/Lyn/Aif1/Adk/Rac2/Kit
BP	GO:0048278	vesicle docking	38	-0.247895	-1.8663	0.00350266	0.0475313	0.0394528	3280	tags=79%, list=52%, signal=38%	Rab3d/Exoc5/Rab12/Ncam1/Exoc1/Rab8a/Exoc2/Rims2/Stx17/Uso1/Stx8/Sytl2/Exoc7/Exoc4/Exoc3/Stx16/Stx6/Stx1b/Exoc8/Ctbp2/Rims1/Rab8b/Rab3a/Exoc6/Stx7/Rab3c/Vamp2/Kcnb1/Stx1a/Syt1
MF	GO:0140993	histone modifying activity	38	0.31781	2.02287	0.00355666	0.0480321	0.0398685	2065	tags=58%, list=33%, signal=39%	Jak2/Dtx3l/Fbll1/Kdm2a/Rsbn1/Kmt2a/Smyd5/Hdac1/Smyd2/Mta2/Hdac9/Ash2l/Pkn1/Wdr5/Hdac2/Ehmt2/Smyd3/Setd3/Hdac6/Cdk5/Kdm1a/Hdac5
BP	GO:0035418	protein localization to synapse	47	-0.237748	-2.01751	0.00363308	0.0488293	0.0405302	1949	tags=60%, list=31%, signal=42%	Magi2/Stx1b/Dag1/Map1a/Kalrn/Nlgn1/Grin1/Pclo/Lrrc7/Kif5c/Erbb4/Gpc4/Cplx1/Dlg4/Lgi1/Dlg2/Gpc6/Neto1/Klc1/Nptx1/Nbea/Nptxr/Vamp2/Dlg1/Bsn/Tnik/Stau2/Nptx2
BP	GO:0016236	macroautophagy	92	0.226735	1.96167	0.0037373	0.0499908	0.0414943	2904	tags=64%, list=46%, signal=35%	Irgm1/Traf6/Lamp2/Larp1/Ulk1/Efnb1/Bag3/Prkn/Rnf31/Atg4b/Emc6/Pacs2/Atg7/Snx30/Snx4/Scfd1/Snx7/Chmp7/Gpsm1/Arl8b/Atg3/Pex5/Atg12/Ehmt2/Atg9a/Optn/Wdr24/Nrbp2/Vps39/Vps16/Chmp6/Hdac6/Ralb/Aup1/Npc1/Wipi2/Tom1/Wdfy3/Ulk3/Calr/Ufl1/Cdc37/Vps41/Rab23/Stx12/Htra2/Tbk1/Ufm1/Lrba/Smcr8/Vps4a/Mtor/Atg2b/Lrrk2/Snx14/Vps4b/Gnai3/Snx18/Wdr81

## Sheet: Gils_TDP_brain_latedisease_fema
ONTOLOGY	ID	Description	setSize	enrichmentScore	NES	pvalue	p.adjust	qvalue	rank	leading_edge	core_enrichment
CC	GO:0098978	glutamatergic synapse	268	-0.201876	-4.34845	1e-12	2.812e-09	2.37684210526316e-09	2742	tags=67%, list=43%, signal=40%	Fyn/Cul3/Pcdh8/Itsn1/Dag1/Trio/Gria4/Rtn4r/Dgkq/Grid1/Kcna3/Clcn3/Pak2/Trim3/Gipc1/Hip1/Myo6/Ntrk3/Tanc1/Stau1/Grik2/Ntrk2/Wasl/Nptx1/Tiam1/Vps35/Nsmf/Drp2/Grik5/Cdc42/Phb2/Hip1r/Fxyd6/Ptprs/Arf6/Ptprt/Rac1/Fmr1/Actb/Akap9/Rab8a/Apbb1/Dvl3/Grin1/Nptx2/Ppm1h/Plcg1/Gsk3b/Pick1/Pura/Grm2/Nptxr/Vhl/Syn3/Nlgn1/Cplx1/Abl2/Grm8/Ncan/Grid2/Ap2s1/Grm1/Prrt1/Wasf3/Ctbp1/Cpsf2/Rhoa/Erbb4/Rgs7/Arrb2/Bin1/Adc…
CC	GO:0099634	postsynaptic specialization membrane	57	-0.400638	-3.92688	1.34481170087059e-09	8.43558139725966e-07	7.13017249195639e-07	2725	tags=86%, list=43%, signal=49%	Kcnd3/Gria4/Grid1/Grik2/Tiam1/Grik5/Ptprs/Ptprt/Nlgn2/Akap9/Grin1/Nptx2/Ptprf/Nlgn1/Grid2/Grm1/Prrt1/Erbb4/Adcy1/Rtn4/Lrfn2/Dlg4/Dlg2/Lrfn4/Gria1/Lzts1/Vdac1/Scn8a/Grm5/Mpp2/Neto1/Lrrc7/Dlg3/Efnb2/Actn2/Kcnb1/Dlg1/Epha7/Kcnd2/Lrfn5/Stx1a/Nrcam/Gria2/Rgs9/Gsg1l/Nptn/Dcc/Gria3/Dgkb
CC	GO:0098984	neuron to neuron synapse	164	-0.225945	-3.7008	6.51220266373875e-10	8.43558139725966e-07	7.13017249195639e-07	2494	tags=66%, list=39%, signal=41%	Myo6/Tanc1/Grik2/Ntrk2/Tiam1/Vps35/Nsmf/Drp2/Grik5/Phb2/Hip1r/Ptprs/Ptprt/Fmr1/Bnip3/Akap9/Rab8a/Syn1/Grin1/Nck2/Map1b/Gsk3b/Pick1/Pura/Capzb/Als2/Dtnb/Vhl/Ptprf/Syn3/Nlgn1/Grid2/Grm1/Prrt1/Erbb4/Adcy1/Pclo/Magi2/Rtn4/Cpeb4/Syt7/Pkp4/Lrfn2/Dlg4/Cdkl5/Ptprd/Pdpk1/Dlg2/Lrfn4/Kalrn/Rogdi/Gria1/Flrt3/Lzts1/Tnik/Cadm1/Vdac1/Grm4/Scn8a/Grm5/Mpp2/Neto1/Pak3/Bsn/Lrrc7/Abi1/Syt12/Dlg3/Tanc2/Rims1/Numb/Vti…
CC	GO:0032279	asymmetric synapse	149	-0.232676	-3.63201	1.00973073492272e-09	8.43558139725966e-07	7.13017249195639e-07	2494	tags=66%, list=39%, signal=41%	Myo6/Tanc1/Grik2/Ntrk2/Tiam1/Vps35/Nsmf/Drp2/Grik5/Phb2/Hip1r/Ptprs/Ptprt/Fmr1/Bnip3/Akap9/Rab8a/Syn1/Grin1/Nck2/Map1b/Gsk3b/Pick1/Pura/Capzb/Als2/Dtnb/Vhl/Ptprf/Syn3/Grid2/Grm1/Prrt1/Erbb4/Adcy1/Pclo/Magi2/Rtn4/Cpeb4/Pkp4/Lrfn2/Dlg4/Cdkl5/Pdpk1/Dlg2/Lrfn4/Kalrn/Gria1/Flrt3/Lzts1/Tnik/Cadm1/Vdac1/Grm4/Scn8a/Grm5/Mpp2/Neto1/Pak3/Bsn/Lrrc7/Abi1/Dlg3/Tanc2/Rims1/Numb/Kcna4/Grm7/Mpdz/Rtn3/Efnb2/Actn2…
CC	GO:0098794	postsynapse	295	-0.162991	-3.44078	1.49992556850278e-09	8.43558139725966e-07	7.13017249195639e-07	2742	tags=64%, list=43%, signal=38%	Fyn/Pcdh8/Kcnd3/Itsn1/Dag1/Trio/Kif1a/Gria4/Smcr8/Kcnc2/Dgkq/Grid1/Kcna3/Aldoc/Clcn3/Pak2/Trim3/Gipc1/Hip1/Myo6/Ntrk3/Tanc1/Grik2/Ntrk2/Wasl/Tiam1/Vps35/Nsmf/Drp2/Grik5/Cdc42/Phb2/Hip1r/Strn/Fxyd6/Ptprs/Arf6/Aplp2/Ptprt/Epn1/Rac1/Ptn/Fmr1/Actb/Nlgn2/Bnip3/Akap9/Rab8a/Apbb1/Syn1/Grin1/Nck2/Nptx2/Rgs10/Map1b/Gsk3b/Pick1/Pura/Capzb/Als2/Snx14/Tppp/Dtnb/Vhl/Cntn2/Palmd/Sez6/Ptprf/Pten/Syn3/Nlgn1/Cplx…
CC	GO:0097060	synaptic membrane	184	-0.203622	-3.63099	3.07400701391839e-09	1.44068462052308e-06	1.21773821709258e-06	2736	tags=67%, list=43%, signal=39%	Pcdh8/Kcnd3/Itsn1/Dag1/Gria4/Ptpra/Kcnc2/Grid1/Kcna3/Clcn3/Hip1/Ntrk3/Grik2/Ntrk2/Rala/Tiam1/Kcnj3/Grik5/Hip1r/Strn/Fxyd6/Ptprs/Ptprt/Epn1/Fmr1/Nlgn2/Akap9/Apbb1/Grin1/Nptx2/Syt3/Pde2a/Pick1/Grm2/Cntn2/Ptprf/Pten/Nlgn1/Grm8/Grid2/Ap2s1/Grm1/Rap2a/Prrt1/Ctbp1/Syap1/Erbb4/Stx1b/Rgs7/Arrb2/Kcnh1/Adcy1/Magi2/Rtn4/Apba1/Syt7/Lrfn2/Dlg4/Erc2/Cntn1/Ptprd/Lin7b/Dlg2/Lin7a/Lrfn4/Gria1/Flrt3/Lzts1/Cadm1/Vd…
CC	GO:0014069	postsynaptic density	145	-0.229776	-3.51873	6.16792840901618e-09	2.47774495516479e-06	2.09431313497121e-06	2494	tags=66%, list=39%, signal=41%	Myo6/Tanc1/Grik2/Ntrk2/Tiam1/Vps35/Nsmf/Drp2/Grik5/Phb2/Hip1r/Ptprs/Ptprt/Fmr1/Bnip3/Akap9/Rab8a/Syn1/Grin1/Nck2/Map1b/Gsk3b/Pick1/Pura/Capzb/Als2/Dtnb/Vhl/Ptprf/Syn3/Grid2/Grm1/Prrt1/Erbb4/Adcy1/Pclo/Magi2/Rtn4/Cpeb4/Pkp4/Lrfn2/Dlg4/Cdkl5/Pdpk1/Dlg2/Lrfn4/Kalrn/Gria1/Flrt3/Lzts1/Tnik/Cadm1/Vdac1/Scn8a/Grm5/Mpp2/Neto1/Pak3/Bsn/Lrrc7/Abi1/Dlg3/Tanc2/Rims1/Numb/Mpdz/Rtn3/Efnb2/Actn2/Egln1/Lzts3/Cap…
CC	GO:0098839	postsynaptic density membrane	50	-0.411888	-3.71029	1.09619949752667e-08	3.75749891680551e-06	3.17602476384923e-06	2637	tags=86%, list=42%, signal=51%	Gria4/Grid1/Grik2/Tiam1/Grik5/Ptprs/Ptprt/Akap9/Grin1/Ptprf/Grid2/Grm1/Prrt1/Erbb4/Adcy1/Rtn4/Lrfn2/Dlg4/Dlg2/Lrfn4/Gria1/Lzts1/Vdac1/Scn8a/Grm5/Mpp2/Neto1/Lrrc7/Dlg3/Efnb2/Actn2/Dlg1/Epha7/Lrfn5/Stx1a/Nrcam/Gria2/Rgs9/Gsg1l/Nptn/Dcc/Gria3/Dgkb
CC	GO:0045211	postsynaptic membrane	124	-0.242246	-3.52261	1.20261345132467e-08	3.75749891680551e-06	3.17602476384923e-06	2736	tags=71%, list=43%, signal=41%	Pcdh8/Kcnd3/Dag1/Gria4/Kcnc2/Grid1/Kcna3/Clcn3/Hip1/Ntrk3/Grik2/Ntrk2/Tiam1/Grik5/Strn/Fxyd6/Ptprs/Ptprt/Epn1/Fmr1/Nlgn2/Akap9/Apbb1/Grin1/Nptx2/Cntn2/Ptprf/Pten/Nlgn1/Grid2/Grm1/Prrt1/Syap1/Erbb4/Rgs7/Arrb2/Kcnh1/Adcy1/Magi2/Rtn4/Lrfn2/Dlg4/Cntn1/Lin7b/Dlg2/Lin7a/Lrfn4/Gria1/Flrt3/Lzts1/Cadm1/Vdac1/Scn8a/Grm5/Mpp2/Neto1/Kcna2/Lrrc7/Hcn1/Dlg3/Cbln1/Kcna4/Grm7/Efnb2/Nbea/Actn2/Cspg5/Kcnj4/Epha4/Kc…
CC	GO:0098793	presynapse	249	-0.161507	-3.32923	1.97031994585363e-08	5.54053968774041e-06	4.68313940814473e-06	2639	tags=62%, list=42%, signal=38%	Kif1a/Gria4/Smcr8/Rtn4r/Kcnc2/Dgkq/Kcna3/Clcn3/Gipc1/Hip1/Myo6/Tanc1/Grik2/Rab14/Pebp1/Ntrk2/Vps35/Kcnj3/Grik5/Phb2/Fxyd6/Ptprs/Arf6/Epn1/Tpbg/Ptn/Tor1a/Fmr1/Actb/Rab8a/Apbb1/Syn1/Grin1/Rgs10/Pde2a/Pick1/Grm2/Syn3/Aak1/Cplx1/Grm8/Ap1s1/Rab6b/Ap2s1/Grm1/Prrt1/Ctbp1/Syap1/Gnb5/Scrn1/Erbb4/Stx1b/Rgs7/Bin1/Kcnh1/Pclo/Vamp4/Sgip1/Vamp2/Svop/Rab2a/Apba1/Rab12/Syt7/Vti1b/Lrfn2/Dlg4/Vdac3/Sv2a/Erc2/Wdr7/…
CC	GO:0099572	postsynaptic specialization	156	-0.214243	-3.32806	4.3577006258565e-08	1.11398674180986e-05	9.41596939060667e-06	2494	tags=65%, list=39%, signal=40%	Myo6/Tanc1/Grik2/Ntrk2/Tiam1/Vps35/Nsmf/Drp2/Grik5/Phb2/Hip1r/Ptprs/Ptprt/Fmr1/Nlgn2/Bnip3/Akap9/Rab8a/Syn1/Grin1/Nck2/Nptx2/Map1b/Gsk3b/Pick1/Pura/Capzb/Als2/Dtnb/Vhl/Ptprf/Syn3/Nlgn1/Grid2/Grm1/Prrt1/Erbb4/Adcy1/Pclo/Magi2/Rtn4/Cpeb4/Pkp4/Lrfn2/Dlg4/Cdkl5/Pdpk1/Dlg2/Lrfn4/Kalrn/Gria1/Flrt3/Lzts1/Tnik/Cadm1/Vdac1/Scn8a/Grm5/Mpp2/Neto1/Pak3/Bsn/Lrrc7/Abi1/Dlg3/Tanc2/Rims1/Numb/Mpdz/Rtn3/Efnb2/Act…
BP	GO:0048667	cell morphogenesis involved in neuron differentiation	205	-0.171111	-3.11434	7.91232991596774e-08	1.85412264364177e-05	1.56719657458379e-05	2702	tags=63%, list=43%, signal=38%	Dag1/Trio/Ttc8/Kif1a/Efna3/Rtn4r/Creb1/Wdr47/Pak2/Aplp1/Ntrk3/Ntrk2/Mink1/Wasl/Nptx1/Islr2/Tiam1/Adnp/Nsmf/Cdc42/Szt2/Fgfr3/Dhx36/Ptprs/Hecw1/Stk11/Fat3/Brsk2/Aplp2/Rac1/Tpbg/Ptn/Actb/Rab8a/Apbb1/Unc5c/Grin1/Sin3a/Thy1/Map1b/Gsk3b/Mgll/Als2/Cntn2/Tbr1/Ptprf/Pten/Bcl2/Nlgn1/Abl2/Robo1/Dcx/Smad4/Limk1/Rap2a/Usp9x/Nexn/Adcy1/Opa1/Ube3a/Rtn4/Lama2/Mef2a/Epha5/Vldlr/Dlg4/Cux1/Ophn1/Emb/Xk/Cntn1/Prex2/…
CC	GO:0098685	Schaffer collateral - CA1 synapse	68	-0.316013	-3.33156	1.65181059907369e-07	3.57299338815016e-05	3.02007152446023e-05	2742	tags=78%, list=43%, signal=45%	Fyn/Pcdh8/Trio/Ptpra/Gipc1/Hip1/Myo6/Rala/Cdc42/Ptprs/Epn1/Rhob/Ptn/Fmr1/Actb/Apbb1/Syn1/Plcg1/Gsk3b/Capzb/Rock1/Cplx1/Pde4a/Grm1/Rap2a/Adcy1/Apba1/Lrfn2/Ptprd/Cadm1/Grm5/Mpp2/Neto1/Bsn/Myo5a/Ntng1/Rock2/Synpo/Efnb2/Synj1/Arpc2/Adcy8/Epha4/Epha7/Dgkz/Stx1a/Gria2/Gsg1l/Nptn/Dvl1/Dcc/Dgkb/Itpr1
BP	GO:0050803	regulation of synapse structure or activity	115	-0.233155	-3.17727	2.24422573526162e-07	4.50768769111119e-05	3.81012158663213e-05	3114	tags=76%, list=49%, signal=39%	Lrfn1/Lrfn3/Mfn2/Chd4/Mef2c/Apoe/Tsc2/Fyn/Pcdh8/Itsn1/Dag1/Kif1a/Grid1/Ntrk3/Tanc1/Ntrk2/Wasl/Tiam1/Vps35/Adnp/Cdc42/Dhx36/Ptprs/Arf6/Ptprt/Rhob/Tpbg/Ptn/Fmr1/Nlgn2/Grin1/Gsk3b/Pick1/Rock1/Vhl/Sybu/Ptprf/Pten/Nlgn1/Ncan/Grid2/Robo1/Rap2a/Rhoa/Opa1/Ube3a/Magi2/Lrfn2/Dlg4/Mdga2/Cdkl5/Ptprd/Lrfn4/Kalrn/Flrt3/Lzts1/Flrt1/Gpc4/Mfn1/Lrtm2/Pak3/Lrrk2/Rock2/Ephb3/Myh10/Tanc2/Numb/Cbln1/Dnm1l/Mark2/Asap1/…
CC	GO:0043197	dendritic spine	83	-0.286309	-3.39813	3.23230260200889e-07	5.82008238171526e-05	4.91942278128062e-05	2391	tags=70%, list=38%, signal=44%	Ntrk2/Tiam1/Nsmf/Cdc42/Hip1r/Strn/Aplp2/Rac1/Fmr1/Rab8a/Apbb1/Grin1/Rgs10/Gsk3b/Pick1/Capzb/Als2/Palmd/Sez6/Pten/Nlgn1/Abl2/Grid2/Grm1/Rhoa/Arrb2/Strn4/Lama2/Apba1/Hpca/Dlg4/Ophn1/Gria1/Lzts1/Grm5/Mpp2/Mt3/Lrrc7/Myh10/Tanc2/Numb/Synpo/Kcna4/Asap1/Lzts3/Calb1/Arpc2/Epha4/Grm3/Abi2/Rgs14/Kcnd2/Gria2/Actn1/Drd1/Akap5/Dvl1/Gria3
CC	GO:0044309	neuron spine	84	-0.2761	-3.27549	3.31156892273984e-07	5.82008238171526e-05	4.91942278128062e-05	2391	tags=69%, list=38%, signal=44%	Ntrk2/Tiam1/Nsmf/Cdc42/Hip1r/Strn/Aplp2/Rac1/Fmr1/Rab8a/Apbb1/Grin1/Rgs10/Gsk3b/Pick1/Capzb/Als2/Palmd/Sez6/Pten/Nlgn1/Abl2/Grid2/Grm1/Rhoa/Arrb2/Strn4/Lama2/Apba1/Hpca/Dlg4/Ophn1/Gria1/Lzts1/Grm5/Mpp2/Mt3/Lrrc7/Myh10/Tanc2/Numb/Synpo/Kcna4/Asap1/Lzts3/Calb1/Arpc2/Epha4/Grm3/Abi2/Rgs14/Kcnd2/Gria2/Actn1/Drd1/Akap5/Dvl1/Gria3
BP	GO:0048812	neuron projection morphogenesis	230	-0.155488	-3.06975	3.75023669663213e-07	6.2033327005468e-05	5.2433649913284e-05	2803	tags=63%, list=44%, signal=37%	Tsc2/Nfasc/Atp9a/Fyn/Dag1/Trio/Ttc8/Kif1a/Efna3/Rtn4r/Creb1/Wdr47/Pak2/Aplp1/Ntrk3/Ntrk2/Mink1/Wasl/Nptx1/Islr2/Tiam1/Adnp/Nsmf/Cdc42/Szt2/Fgfr3/Dhx36/Ptprs/Hecw1/Stk11/Brsk2/Aplp2/Rac1/Cpne5/Tpbg/Ptn/Actb/Rab8a/Apbb1/Unc5c/Dvl3/Grin1/Sin3a/Thy1/Map1b/Syt3/Gsk3b/Mgll/Als2/Rock1/Cntn2/Tbr1/Ptprf/Pten/Bcl2/Nlgn1/Abl2/Robo1/Dcx/Smad4/Limk1/Rap2a/Egfr/Usp9x/Nexn/Adcy1/Opa1/Ube3a/Nyap2/Rtn4/Lama2/Mef2…
BP	GO:0016358	dendrite development	124	-0.216496	-3.14817	4.59716909459304e-07	7.18179971888646e-05	6.07041392724625e-05	2391	tags=63%, list=38%, signal=40%	Ntrk2/Mink1/Wasl/Tiam1/Nsmf/Cdc42/Dhx36/Strn/Ptprs/Hecw1/Stk11/Arf6/Fat3/Rac1/Tpbg/Ptn/Fmr1/Uba6/Nlgn2/Grin1/Bbs4/Dgkg/Nck2/Prex1/Map1b/Gsk3b/Sez6/Ptprf/Pten/Nlgn1/Abl2/Gpr37/Robo1/Dcx/Rap2a/Clip1/Rhoa/Opa1/Ube3a/Mef2a/Epha5/Vldlr/Dlg4/Cux1/Csmd3/Mark1/Prex2/Cdkl5/Fas/Ptprd/Kalrn/Lzts1/Tnik/Flrt1/Acsl4/Mfn1/Pak3/Abi1/Hecw2/Lrrk2/Rock2/Ephb3/Tanc2/Numb/Pqbp1/Mpdz/Dnm1l/Asap1/Lzts3/Epha4/Abi2/Stau2…
BP	GO:0050808	synapse organization	198	-0.170488	-2.99769	5.70251573123879e-07	8.43972328223341e-05	7.13367341891257e-05	2803	tags=66%, list=44%, signal=38%	Tsc2/Nfasc/Pin1/Fyn/Pcdh8/Itsn1/Dag1/Kif1a/Palld/Ckap5/Grid1/Insr/Myo6/Ntrk3/Tanc1/Stau1/Ntrk2/Lgi2/Wasl/Nptx1/Tiam1/Vps35/Adnp/Drp2/Cdc42/Hip1r/Dhx36/Ptprs/Arf6/Ptprt/Rac1/Rhob/Tpbg/Ptn/Fmr1/Actb/Nlgn2/Apbb1/Syn1/Grin1/Gsk3b/Pick1/Als2/Rock1/Nptxr/Vhl/Cntn2/Sybu/Sez6/Ptprf/Pten/Nlgn1/Abl2/Ncan/Grid2/Robo1/Sdk2/Rap2a/Prrt1/Wasf3/Rhoa/Erbb4/Pclo/Opa1/Ube3a/Magi2/Get1/Epha5/Lrfn2/Dlg4/Erc2/Mdga2/Op…
BP	GO:0050807	regulation of synapse organization	113	-0.22803	-3.06983	6.47161662200423e-07	9.09909297053794e-05	7.69100543815029e-05	3114	tags=75%, list=49%, signal=39%	Lrfn1/Lrfn3/Mfn2/Chd4/Mef2c/Apoe/Tsc2/Fyn/Pcdh8/Itsn1/Dag1/Kif1a/Grid1/Ntrk3/Tanc1/Ntrk2/Wasl/Tiam1/Vps35/Adnp/Cdc42/Dhx36/Ptprs/Arf6/Ptprt/Rhob/Tpbg/Ptn/Fmr1/Nlgn2/Grin1/Gsk3b/Rock1/Vhl/Ptprf/Pten/Nlgn1/Ncan/Grid2/Robo1/Rap2a/Rhoa/Opa1/Ube3a/Magi2/Lrfn2/Dlg4/Mdga2/Cdkl5/Ptprd/Lrfn4/Kalrn/Flrt3/Lzts1/Flrt1/Gpc4/Mfn1/Lrtm2/Pak3/Lrrk2/Rock2/Ephb3/Myh10/Tanc2/Numb/Cbln1/Dnm1l/Mark2/Asap1/Egln1/Lzts3…
BP	GO:0099504	synaptic vesicle cycle	88	-0.262597	-3.19119	6.9609154994405e-07	9.32099732591747e-05	7.87857002392815e-05	2034	tags=62%, list=32%, signal=43%	Tor1a/Fmr1/Actb/Nlgn2/Syn1/Rock1/Pten/Syn3/Nlgn1/Cplx1/Ap2s1/Ap3s1/Ctbp1/Scrn1/Stx1b/Bin1/Kcnh1/Pclo/Vamp4/Magi2/Vamp2/Syt7/Sv2a/Erc2/Ap3d1/Ophn1/Ap3b2/Cplx2/Ap3m2/Mff/Doc2a/Braf/Sv2c/Trim9/Ap2m1/Bsn/Syt12/Lrrk2/Vamp1/Ddc/Amph/Rims1/Sv2b/Syt2/Rab3a/Dnm1l/Ap2b1/Cspg5/Syt1/Ap1s2/Synj1/Itsn2/Stx1a/Prrt2/Dvl1
CC	GO:0098590	plasma membrane region	326	-0.122367	-2.91921	8.8690662701139e-07	0.000113363	9.58198642962545e-05	2193	tags=51%, list=35%, signal=35%	Hip1r/Strn/Abca7/Fxyd6/Ptprs/Arf6/Ptprt/Epn1/Stk26/Rac1/Rhob/Myo1c/Ehd1/Fmr1/C2cd5/Nlgn2/Akap9/Rab8a/Apbb1/Twf1/Grin1/Bbs4/Nptx2/Thy1/Ptprj/Syt3/Plcg1/Pde2a/Aqp4/Pick1/Grm2/Cntn2/Ptprf/Pten/Ap1g1/Aak1/Nlgn1/Grm8/Ap1s1/Grid2/Ap2s1/Robo1/Oscp1/Grm1/Rap2a/Mtcl1/Prrt1/Ctbp1/Syap1/Rhoa/Erbb4/Adam9/Pex19/Egfr/Stx1b/Akt2/Rgs7/Arrb2/Kcnh1/Adcy1/Cnnm4/Sgip1/Magi2/Rtn4/Tpm1/Apba1/Fscn1/Syt7/Hpca/Lrfn2/Vldl…
BP	GO:0048813	dendrite morphogenesis	74	-0.287839	-3.21363	9.41405626919531e-07	0.000115097	9.72857622693044e-05	2389	tags=70%, list=38%, signal=44%	Mink1/Wasl/Tiam1/Nsmf/Cdc42/Dhx36/Hecw1/Stk11/Rac1/Tpbg/Ptn/Grin1/Gsk3b/Ptprf/Pten/Nlgn1/Abl2/Robo1/Dcx/Rap2a/Opa1/Ube3a/Mef2a/Epha5/Vldlr/Dlg4/Cux1/Prex2/Cdkl5/Ptprd/Kalrn/Lzts1/Tnik/Mfn1/Pak3/Abi1/Hecw2/Lrrk2/Rock2/Ephb3/Tanc2/Numb/Pqbp1/Dnm1l/Lzts3/Epha4/Abi2/Stau2/Akap5/Ngef/Dvl1/Dclk1
BP	GO:0120039	plasma membrane bounded cell projection morphogenesis	236	-0.141231	-2.76262	1.05181998087672e-06	0.000123238	0.000104167	2803	tags=62%, list=44%, signal=36%	Tsc2/Nfasc/Atp9a/Fyn/Dag1/Trio/Ttc8/Kif1a/Efna3/Rtn4r/Creb1/Wdr47/Pak2/Enpp2/Aplp1/Ntrk3/Ntrk2/Mink1/Wasl/Nptx1/Islr2/Tiam1/Adnp/Nsmf/Cdc42/Szt2/Fgfr3/Dhx36/Ptprs/Hecw1/Stk11/Brsk2/Aplp2/Rac1/Cpne5/Tpbg/Ptn/Actb/Rab8a/Apbb1/Unc5c/Dvl3/Grin1/Sin3a/Thy1/Map1b/Syt3/Gsk3b/Mgll/Als2/Rock1/Cntn2/Tbr1/Ptprf/Pten/Bcl2/Nlgn1/Abl2/Robo1/Dcx/Smad4/Limk1/Rap2a/Egfr/Usp9x/Nexn/Adcy1/Opa1/Ube3a/Nyap2/Rtn4/Lama…
BP	GO:0099003	vesicle-mediated transport in synapse	110	-0.229866	-3.01783	1.80418304361915e-06	0.000202935	0.00017153	2034	tags=59%, list=32%, signal=41%	Tor1a/Fmr1/Actb/Nlgn2/Rab8a/Syn1/Pick1/Rock1/Pten/Syn3/Aak1/Nlgn1/Cplx1/Ap2s1/Ap3s1/Ctbp1/Scrn1/Stx1b/Bin1/Kcnh1/Pclo/Vamp4/Magi2/Vamp2/Syt7/Hpca/Sv2a/Erc2/Ap3d1/Ophn1/Ap3b2/Cplx2/Ap2a2/Ap3m2/Mff/Doc2a/Braf/Sv2c/Trim9/Ap2m1/Bsn/Syt12/Lrrk2/Vamp1/Ddc/Amph/Rims1/Sv2b/Numb/Syt2/Rab3a/Dnm1l/Efnb2/Ap2a1/Ap2b1/Cspg5/Syt1/Ap1s2/Synj1/Itsn2/Stx1a/Prrt2/Akap5/Gsg1l/Dvl1
BP	GO:0048858	cell projection morphogenesis	237	-0.142863	-2.84764	3.40208524891657e-06	0.000363406	0.000307169	2803	tags=62%, list=44%, signal=36%	Tsc2/Nfasc/Atp9a/Fyn/Dag1/Trio/Ttc8/Kif1a/Efna3/Rtn4r/Creb1/Wdr47/Pak2/Enpp2/Aplp1/Ntrk3/Ntrk2/Mink1/Wasl/Nptx1/Islr2/Tiam1/Adnp/Nsmf/Cdc42/Szt2/Fgfr3/Dhx36/Ptprs/Hecw1/Stk11/Brsk2/Aplp2/Rac1/Cpne5/Tpbg/Ptn/Actb/Rab8a/Apbb1/Unc5c/Dvl3/Grin1/Sin3a/Thy1/Map1b/Syt3/Gsk3b/Mgll/Als2/Rock1/Cntn2/Tbr1/Ptprf/Pten/Bcl2/Nlgn1/Abl2/Robo1/Dcx/Smad4/Limk1/Rap2a/Egfr/Usp9x/Nexn/Adcy1/Opa1/Ube3a/Nyap2/Rtn4/Lama…
BP	GO:0034330	cell junction organization	250	-0.133876	-2.79097	3.489318204017e-06	0.000363406	0.000307169	2803	tags=62%, list=44%, signal=36%	Tsc2/Nfasc/Pin1/Fyn/Pcdh8/Itsn1/Dag1/Kif1a/Palld/Ptpra/Ckap5/Grid1/Insr/Pak2/Enpp2/Myo6/Ntrk3/Tanc1/Stau1/Ntrk2/Lgi2/Wasl/Nptx1/Tiam1/Vps35/Adnp/Drp2/Cdc42/Hip1r/Dhx36/Ptprs/Arf6/Ptprt/Rac1/Rhob/Myo1c/Tpbg/Ptn/Fmr1/Actb/Nlgn2/Apbb1/Syn1/Grin1/Vmp1/Thy1/Ptprj/Gsk3b/Pick1/Als2/Rock1/Nptxr/Vhl/Cntn2/Sybu/Sez6/Ptprf/Pten/Bcl2/Nlgn1/Abl2/Ptprk/Ncan/Grid2/Robo1/Sdk2/Dapk3/Rap2a/Prrt1/Wasf3/Ajm1/Rhoa/Er…
BP	GO:0099537	trans-synaptic signaling	250	-0.13341	-2.78126	3.75980276444414e-06	0.000377592	0.000319159	2076	tags=51%, list=33%, signal=36%	Rac1/Tpbg/Ptn/Tor1a/Fmr1/Nlgn2/Nisch/Rab8a/Tmod2/Syn1/Grin1/Plcg1/Gsk3b/Pick1/Mgll/Grm2/Als2/Snx14/Sybu/Sez6/Pten/Syn3/Nlgn1/Cplx1/Grm8/Ncan/Grid2/Pde4a/Grm1/Prrt1/Syap1/Erbb4/Egfr/Stx1b/Arrb2/Kcnh1/Adcy1/Pclo/Phf24/Ube3a/Vamp2/Rtn4/Lama2/Apba1/Syt7/Lrfn2/Dlg4/Vdac3/Sv2a/Erc2/Ophn1/Cplx2/Cdkl5/Ptprd/Lin7b/Dlg2/Lin7a/Calb2/Gria1/Lzts1/Rac3/Cadm1/Vdac1/Grm4/Plcl2/Doc2a/Grm5/Braf/Mctp1/Mpp2/Sv2c/Tri…
BP	GO:0007268	chemical synaptic transmission	247	-0.135339	-2.77038	5.67367302331035e-06	0.000531812	0.000449514	2076	tags=51%, list=33%, signal=36%	Rac1/Tpbg/Ptn/Tor1a/Fmr1/Nlgn2/Nisch/Rab8a/Tmod2/Syn1/Grin1/Plcg1/Gsk3b/Pick1/Mgll/Grm2/Als2/Snx14/Sybu/Sez6/Pten/Syn3/Nlgn1/Cplx1/Grm8/Ncan/Grid2/Pde4a/Grm1/Prrt1/Syap1/Erbb4/Egfr/Stx1b/Arrb2/Kcnh1/Adcy1/Pclo/Phf24/Ube3a/Vamp2/Rtn4/Lama2/Apba1/Syt7/Lrfn2/Dlg4/Vdac3/Sv2a/Erc2/Ophn1/Cplx2/Cdkl5/Ptprd/Lin7b/Dlg2/Lin7a/Calb2/Gria1/Lzts1/Rac3/Vdac1/Grm4/Plcl2/Doc2a/Grm5/Braf/Mctp1/Mpp2/Sv2c/Trim9/Dgk…
BP	GO:0098916	anterograde trans-synaptic signaling	247	-0.135339	-2.77038	5.67367302331035e-06	0.000531812	0.000449514	2076	tags=51%, list=33%, signal=36%	Rac1/Tpbg/Ptn/Tor1a/Fmr1/Nlgn2/Nisch/Rab8a/Tmod2/Syn1/Grin1/Plcg1/Gsk3b/Pick1/Mgll/Grm2/Als2/Snx14/Sybu/Sez6/Pten/Syn3/Nlgn1/Cplx1/Grm8/Ncan/Grid2/Pde4a/Grm1/Prrt1/Syap1/Erbb4/Egfr/Stx1b/Arrb2/Kcnh1/Adcy1/Pclo/Phf24/Ube3a/Vamp2/Rtn4/Lama2/Apba1/Syt7/Lrfn2/Dlg4/Vdac3/Sv2a/Erc2/Ophn1/Cplx2/Cdkl5/Ptprd/Lin7b/Dlg2/Lin7a/Calb2/Gria1/Lzts1/Rac3/Vdac1/Grm4/Plcl2/Doc2a/Grm5/Braf/Mctp1/Mpp2/Sv2c/Trim9/Dgk…
CC	GO:0042734	presynaptic membrane	90	-0.242289	-2.95516	6.29524095945998e-06	0.000571039	0.000482671	2637	tags=70%, list=42%, signal=41%	Gria4/Kcnc2/Kcna3/Hip1/Grik2/Kcnj3/Grik5/Fxyd6/Ptprs/Epn1/Apbb1/Grin1/Pde2a/Pick1/Grm2/Grm8/Ap2s1/Grm1/Ctbp1/Syap1/Erbb4/Stx1b/Kcnh1/Apba1/Syt7/Erc2/Cntn1/Ptprd/Gria1/Cadm1/Vdac1/Grm4/Kcnj9/Scn8a/Gpc4/Ap2m1/Kcna2/Hcn1/Ntng1/Rims1/Kcna4/Kcnq5/Grm7/Dnm1l/Efnb2/Ap2b1/Syt1/Adcy8/Epha4/Itsn2/Grm3/Kcna1/Dlg1/Stx1a/Prrt2/Gria2/Scn1a/Drd1/Rgs9/Nptn/Gria3/Kcnc4/Gpm6a
BP	GO:0099536	synaptic signaling	268	-0.127194	-2.73978	6.56018443320259e-06	0.000576476	0.000487266	2094	tags=50%, list=33%, signal=35%	Dtna/Rac1/Tpbg/Ptn/Tor1a/Fmr1/Nlgn2/Nisch/Rab8a/Tmod2/Syn1/Grin1/Rgs10/Plcg1/Gsk3b/Pick1/Mgll/Grm2/Als2/Snx14/Dtnb/Sybu/Sez6/Pten/Syn3/Nlgn1/Cplx1/Grm8/Ncan/Kcmf1/Grid2/Pde4a/Grm1/Prrt1/Syap1/Erbb4/Egfr/Stx1b/Arrb2/Kcnh1/Adcy1/Pclo/Phf24/Ube3a/Vamp2/Rtn4/Lama2/Apba1/Syt7/Lrfn2/Dlg4/Vdac3/Sv2a/Erc2/Ophn1/Cplx2/Cdkl5/Ptprd/Lin7b/Dlg2/Lin7a/Calb2/Gria1/Lzts1/Rac3/Cadm1/Vdac1/Grm4/Plcl2/Doc2a/Grm5/Br…
BP	GO:0032990	cell part morphogenesis	249	-0.12785	-2.63545	9.09467493421969e-06	0.000774977	0.000655049	2803	tags=61%, list=44%, signal=35%	Tsc2/Nfasc/Atp9a/Fyn/Dag1/Trio/Ttc8/Kif1a/Fis1/Efna3/Rtn4r/Creb1/Wdr47/Pak2/Enpp2/Aplp1/Ntrk3/Ntrk2/Mink1/Wasl/Fez1/Nptx1/Islr2/Tiam1/Adnp/Nsmf/Cdc42/Szt2/Fgfr3/Dhx36/Ptprs/Hecw1/Stk11/Brsk2/Aplp2/Rac1/Cpne5/Tpbg/Ptn/Actb/Rab8a/Apbb1/Unc5c/Dvl3/Grin1/Sin3a/Thy1/Nubpl/Map1b/Syt3/Gsk3b/Mgll/Als2/Rock1/Cntn2/Tbr1/Ptprf/Pten/Bcl2/Nlgn1/Abl2/Robo1/Dcx/Smad4/Limk1/Rap2a/Egfr/Usp9x/Nexn/Adcy1/Opa1/Ube3a…
BP	GO:0031124	mRNA 3'-end processing	21	-0.50095	-2.91496	1.0818740944119e-05	0.000877813	0.000741971	3175	tags=100%, list=50%, signal=50%	Rprd2/Ssu72/Cpsf7/Scaf8/Leo1/Ncbp1/Aplp1/Cstf2/Cdc73/Dhx36/Ncbp2/Cpsf6/Cpsf3/Wdr33/Cpsf2/Paf1/Cpsf1/Sympk/Cstf1/Cdk9
BP	GO:0031175	neuron projection development	357	-0.106128	-2.60317	1.09258323584104e-05	0.000877813	0.000741971	2391	tags=52%, list=38%, signal=35%	Ntrk2/Mink1/Wasl/Fez1/Nptx1/Islr2/Ahi1/Tiam1/Ngb/Adnp/Nsmf/Cdc42/Szt2/Fgfr3/Dhx36/Strn/Ptprs/Cntn4/Hecw1/Stk11/Arf6/Fat3/Brsk2/Aplp2/Rac1/Cpne5/Tpbg/Ehd1/Gak/Ptn/Tor1a/Ube4b/Fmr1/Actb/Uba6/Nlgn2/Rab8a/Apbb1/Unc5c/Dvl3/Twf1/Grin1/Bbs4/Gfra1/Sin3a/Dgkg/Nck2/Thy1/Prex1/Map1b/Ptprg/Syt3/Gsk3b/Mgll/Als2/Rock1/Nptxr/Cntn2/Sez6/Tbr1/Ptprf/Pten/Bcl2/Nlgn1/Abl2/Ptprk/Stmn3/Gpr37/Grid2/Bag5/Robo1/Dcx/Smad4…
BP	GO:0000902	cell morphogenesis	305	-0.109275	-2.45698	1.23558233288696e-05	0.000965127	0.000815773	2833	tags=60%, list=45%, signal=35%	Rufy3/Kif3a/Tsc2/Nfasc/Atp9a/Fyn/Cul3/Larp4/Dag1/Trio/Ttc8/Kif1a/Palld/Efna3/Rtn4r/Creb1/Wdr47/Fmnl2/Pak2/Enpp2/Aplp1/Ntrk3/Stk4/Ntrk2/Mink1/Mkln1/Wasl/Epb41/Nptx1/Islr2/Tiam1/Adnp/Nsmf/Cdc42/Szt2/Med1/Fgfr3/Dhx36/Ptprs/Hecw1/Stk11/Fat3/Brsk2/Aplp2/Rac1/Cpne5/Tpbg/Ptn/Actb/Rab8a/Cap1/Apbb1/Unc5c/Dvl3/Grin1/Sin3a/Thy1/Map1b/Syt3/Gsk3b/Mgll/Capzb/Als2/Rock1/Cntn2/Palmd/Tbr1/Sart3/Ptprf/Pten/Bcl2/Nl…
BP	GO:0036465	synaptic vesicle recycling	45	-0.336069	-2.83103	1.42609184581348e-05	0.00108383	0.000916107	2117	tags=71%, list=33%, signal=48%	Arf6/Tor1a/Actb/Nlgn2/Rock1/Nlgn1/Ap2s1/Ap3s1/Ctbp1/Stx1b/Bin1/Pclo/Vamp4/Vamp2/Syt7/Ap3d1/Ophn1/Ap3b2/Ap3m2/Mff/Ap2m1/Lrrk2/Amph/Syt2/Rab3a/Dnm1l/Ap2b1/Syt1/Ap1s2/Synj1/Itsn2/Stx1a
CC	GO:0030665	clathrin-coated vesicle membrane	20	-0.491439	-2.7342	1.76648866649259e-05	0.0013072	0.00110491	2080	tags=85%, list=33%, signal=57%	Epn1/Syn1/Epn2/Ap1g1/Ap1s1/Ap2s1/Sgip1/Ap1b1/Vamp2/Synrg/Ap2a2/Ap1m1/Ap2m1/Rab3a/Ap2a1/Ap2b1/Ap1s2
BP	GO:0140238	presynaptic endocytosis	40	-0.350781	-2.79515	3.15533348216685e-05	0.00227508	0.00192301	2117	tags=72%, list=33%, signal=49%	Arf6/Tor1a/Actb/Nlgn2/Rock1/Aak1/Nlgn1/Ap2s1/Ap3s1/Ctbp1/Bin1/Vamp4/Vamp2/Syt7/Ap3d1/Ophn1/Ap3b2/Ap3m2/Mff/Ap2m1/Lrrk2/Amph/Syt2/Dnm1l/Ap2b1/Syt1/Synj1/Itsn2/Stx1a
BP	GO:0048488	synaptic vesicle endocytosis	39	-0.342623	-2.70124	3.3415191115462e-05	0.00234909	0.00198557	2117	tags=72%, list=33%, signal=48%	Arf6/Tor1a/Actb/Nlgn2/Rock1/Nlgn1/Ap2s1/Ap3s1/Ctbp1/Bin1/Vamp4/Vamp2/Syt7/Ap3d1/Ophn1/Ap3b2/Ap3m2/Mff/Ap2m1/Lrrk2/Amph/Syt2/Dnm1l/Ap2b1/Syt1/Synj1/Itsn2/Stx1a
BP	GO:0032989	cellular component morphogenesis	274	-0.11775	-2.57826	3.5641130069081e-05	0.00244446	0.00206618	2803	tags=60%, list=44%, signal=35%	Tsc2/Nfasc/Atp9a/Fyn/Csrp2/Dag1/Trio/Ttc8/Flii/Kif1a/Fis1/Efna3/Rtn4r/Creb1/Ckap5/Wdr47/Pak2/Enpp2/Aplp1/Ntrk3/Ntrk2/Mink1/Wasl/Fez1/Nptx1/Islr2/Tiam1/Adnp/Nsmf/Cdc42/Szt2/Fgfr3/Dhx36/Agfg1/Ptprs/Hecw1/Stk11/Brsk2/Aplp2/Rac1/Cpne5/Tpbg/Ptn/Actb/Rab8a/Apbb1/Unc5c/Tmod2/Dvl3/Grin1/Sin3a/Thy1/Nubpl/Map1b/Syt3/Gsk3b/Mgll/Als2/Tppp/Rock1/Cntn2/Tbr1/Ptprf/Ercc2/Pten/Bcl2/Nlgn1/Abl2/Robo1/Dcx/Smad4/Limk…
BP	GO:0007416	synapse assembly	75	-0.247599	-2.79487	3.91397955030811e-05	0.0026205	0.00221498	2494	tags=68%, list=39%, signal=42%	Myo6/Ntrk3/Ntrk2/Lgi2/Nptx1/Vps35/Adnp/Ptprs/Arf6/Tpbg/Nlgn2/Grin1/Gsk3b/Nptxr/Pten/Nlgn1/Grid2/Robo1/Sdk2/Rap2a/Rhoa/Erbb4/Pclo/Magi2/Dlg4/Mdga2/Ptprd/Lrfn4/Gria1/Flrt3/Lzts1/Cadm1/Flrt1/Gpc4/Lrtm2/Bsn/Ephb3/Numb/Cbln1/Efnb2/Lzts3/Stau2/Epha7/Lrfn5/Icam5/Akap5/Negr1/Flrt2/Nptn/Dvl1/Gpm6a
MF	GO:0008066	glutamate receptor activity	17	-0.516476	-2.69622	4.12169093534559e-05	0.00269539	0.00227828	2637	tags=94%, list=42%, signal=55%	Gria4/Grid1/Grik2/Grik5/Grin1/Grm2/Grm8/Grid2/Grm1/Gria1/Grm4/Grm5/Grm7/Grm3/Gria2/Gria3
CC	GO:0030125	clathrin vesicle coat	16	-0.516838	-2.6461	5.27337549878695e-05	0.00337017	0.00284863	2080	tags=88%, list=33%, signal=59%	Epn1/Epn2/Ap1g1/Ap1s1/Ap2s1/Sgip1/Ap1b1/Synrg/Ap2a2/Ap1m1/Ap2m1/Ap2a1/Ap2b1/Ap1s2
MF	GO:0030165	PDZ domain binding	41	-0.321783	-2.56467	5.81080380609835e-05	0.00363111	0.00306919	2562	tags=76%, list=40%, signal=45%	Clcn3/Gipc1/Grik2/Grik5/Dtna/Acox1/Pten/Nlgn1/Gpr37/Grid2/Ctbp1/Apba1/Dock4/Dlg4/Erc2/Lin7b/Dlg2/Lin7a/Gria1/Cadm1/Kcnj9/Mpp2/Nsf/Dlg3/Grm7/Srr/Lzts3/Kcnj4/Dlg1/Mpp3/Gria2
CC	GO:0070382	exocytic vesicle	111	-0.191464	-2.58546	6.70338551762237e-05	0.00392707	0.00331935	1345	tags=45%, list=21%, signal=36%	Vamp2/Svop/Rab2a/Rab12/Syt7/Vti1b/Dlg4/Vdac3/Sv2a/Wdr7/Ap2a2/Sytl5/Rab6a/Dlg2/Mff/Gria1/Cadm1/Vdac1/Stx7/Doc2a/Mctp1/Sv2c/Trim9/Rab8b/Bsn/Mt3/Myo5a/Syt12/Lrrk2/Sytl2/Kif3c/Ddc/Amph/Madd/Sv2b/Vti1a/Syt2/Dmxl2/Rab3a/Dnm1l/Syt1/Rab3c/Mal2/Dlg1/Calm2/Stx1a/Prrt2/Gria2/Sphk1/Kcnc4
CC	GO:0036477	somatodendritic compartment	370	-0.0921341	-2.44594	6.66843088015958e-05	0.00392707	0.00331935	2645	tags=55%, list=42%, signal=34%	Sumo1/Kif1a/Gria4/Palld/Rtn4r/Kcnc2/Jph4/Ckap5/Wdr47/Dpp6/Insr/Gipc1/Myo6/Rit2/Tanc1/Stau1/Grik2/Mark3/Pebp1/Ntrk2/Fez1/Tiam1/Vps35/Gnaq/Ngb/Pde1a/Adnp/Nsmf/Drp2/Glrx2/Grik5/Dner/Cdc42/Ireb2/Hip1r/Dhx36/Strn/Agfg1/Kif3b/Fat3/Aplp2/Rac1/Cpne5/Tpbg/Fmr1/Nlgn2/Bnip3/Akap9/Rab8a/Apbb1/Unc5c/Syn1/Grin1/Gfra1/Sfpq/Rgs10/Thy1/Prex1/Map1b/Gsk3b/Pde2a/Pick1/Pura/Capzb/Als2/Palmd/Sez6/Ptprf/Pten/Nlgn1/Cplx…
CC	GO:0097447	dendritic tree	290	-0.106019	-2.34404	6.48412356306152e-05	0.00392707	0.00331935	2742	tags=58%, list=43%, signal=35%	Fyn/Kcnd3/Amfr/Itsn1/Kif1b/Sumo1/Kif1a/Gria4/Rtn4r/Kcnc2/Jph4/Ckap5/Wdr47/Insr/Gipc1/Rit2/Tanc1/Stau1/Grik2/Mark3/Ntrk2/Fez1/Tiam1/Gnaq/Adnp/Nsmf/Drp2/Glrx2/Grik5/Dner/Cdc42/Hip1r/Dhx36/Strn/Kif3b/Fat3/Aplp2/Rac1/Tpbg/Fmr1/Nlgn2/Bnip3/Akap9/Rab8a/Apbb1/Unc5c/Syn1/Grin1/Sfpq/Rgs10/Thy1/Prex1/Map1b/Gsk3b/Pde2a/Pick1/Pura/Capzb/Als2/Palmd/Sez6/Pten/Nlgn1/Cplx1/Bag2/Abl2/Ptprk/Becn1/Grid2/Robo1/Dcx/G…
CC	GO:0030133	transport vesicle	135	-0.170066	-2.61829	7.19495910093253e-05	0.0039671	0.00335319	1349	tags=43%, list=21%, signal=35%	Ap1b1/Vamp2/Svop/Rab2a/Rab12/Syt7/Vti1b/Dlg4/Vdac3/Sv2a/Synrg/Wdr7/Ap2a2/Lin7b/Sytl5/Rab6a/Dlg2/Ap1m1/Lin7a/Mff/Gria1/Cnst/Cadm1/Vdac1/Stx7/Doc2a/Mctp1/Sv2c/Trim9/Rab8b/Bsn/Mt3/Myo5a/Syt12/Lrrk2/Sytl2/Kif3c/Ddc/Amph/Madd/Sv2b/Vti1a/Syt2/Dmxl2/Rab3a/Dnm1l/Gopc/Syt1/Ap1s2/Rab3c/Mal2/Dlg1/Calm2/Stx1a/Prrt2/Gria2/Sphk1/Kcnc4
BP	GO:0050804	modulation of chemical synaptic transmission	199	-0.131863	-2.35714	7.12741084140699e-05	0.0039671	0.00335319	2038	tags=50%, list=32%, signal=35%	Ptn/Fmr1/Nlgn2/Nisch/Rab8a/Syn1/Grin1/Plcg1/Gsk3b/Pick1/Mgll/Grm2/Snx14/Sybu/Pten/Nlgn1/Cplx1/Grm8/Ncan/Grid2/Pde4a/Grm1/Prrt1/Syap1/Erbb4/Egfr/Stx1b/Arrb2/Kcnh1/Adcy1/Pclo/Phf24/Ube3a/Vamp2/Rtn4/Lama2/Apba1/Syt7/Lrfn2/Dlg4/Erc2/Ophn1/Cplx2/Cdkl5/Ptprd/Calb2/Gria1/Lzts1/Grm4/Plcl2/Grm5/Braf/Mctp1/Mpp2/Sv2c/Dgke/Neto1/Myo5a/Rin1/Syt12/Lrrk2/Ntng1/Rims1/Sv2b/Synpo/Cbln1/Rab3a/Grm7/Dnm1l/Cspg5/Syt1/…
CC	GO:0030425	dendrite	289	-0.104317	-2.31938	7.17268594573121e-05	0.0039671	0.00335319	2742	tags=58%, list=43%, signal=35%	Fyn/Kcnd3/Amfr/Itsn1/Kif1b/Sumo1/Kif1a/Gria4/Rtn4r/Kcnc2/Jph4/Ckap5/Wdr47/Insr/Gipc1/Tanc1/Stau1/Grik2/Mark3/Ntrk2/Fez1/Tiam1/Gnaq/Adnp/Nsmf/Drp2/Glrx2/Grik5/Dner/Cdc42/Hip1r/Dhx36/Strn/Kif3b/Fat3/Aplp2/Rac1/Tpbg/Fmr1/Nlgn2/Bnip3/Akap9/Rab8a/Apbb1/Unc5c/Syn1/Grin1/Sfpq/Rgs10/Thy1/Prex1/Map1b/Gsk3b/Pde2a/Pick1/Pura/Capzb/Als2/Palmd/Sez6/Pten/Nlgn1/Cplx1/Bag2/Abl2/Ptprk/Becn1/Grid2/Robo1/Dcx/Grm1/S…
BP	GO:0032259	methylation	46	0.364444	2.53126	7.76058490986034e-05	0.00419669	0.00354725	2579	tags=72%, list=41%, signal=43%	Mrm3/Fbll1/Smyd5/Ehmt2/Smyd2/Coq3/Gamt/Nop2/Mtrr/Coq5/Parp1/Tfb1m/Mrm1/Comt/Mtap/Inmt/Kmt2a/Mecp2/Ash2l/Mta2/Akt1/Rab3b/Setd3/Nelfa/Mto1/Hcfc1/Rab3d/Carm1/Tpmt/Hnmt/As3mt/Rbbp5/Tgs1
BP	GO:0048666	neuron development	381	-0.0959017	-2.55706	8.17564976572785e-05	0.00433772	0.00366646	2391	tags=51%, list=38%, signal=34%	Ntrk2/Mink1/Wasl/Fez1/Nptx1/Islr2/Ahi1/Tiam1/Gnaq/Ngb/Adnp/Nsmf/Cdc42/Szt2/Fgfr3/Dhx36/Strn/Ptprs/Cntn4/Hecw1/Stk11/Arf6/Fat3/Brsk2/Aplp2/Dclk2/Rac1/Cpne5/Tpbg/Ehd1/Gak/Ptn/Tor1a/Ube4b/Fmr1/Actb/Uba6/Nlgn2/Rab8a/Apbb1/Unc5c/Dvl3/Twf1/Grin1/Bbs4/Gfra1/Sin3a/Dgkg/Nck2/Thy1/Prex1/Map1b/Ptprg/Syt3/Gsk3b/Mgll/Als2/Rock1/Nptxr/Cntn2/Sez6/Tbr1/Ptprf/Pten/Bcl2/Nlgn1/Abl2/Ptprk/Stmn3/Gpr37/Becn1/Grid2/Bag…
BP	GO:1903421	regulation of synaptic vesicle recycling	18	-0.487592	-2.6048	9.27153457120437e-05	0.00482807	0.00408092	2034	tags=83%, list=32%, signal=57%	Tor1a/Actb/Rock1/Nlgn1/Stx1b/Pclo/Vamp4/Vamp2/Syt7/Ophn1/Mff/Ap2m1/Lrrk2/Dnm1l/Synj1
BP	GO:0099175	regulation of postsynapse organization	62	-0.254304	-2.60355	0.00010427	0.00496959	0.00420055	3204	tags=79%, list=51%, signal=39%	Dbnl/Lrfn1/Mfn2/Apoe/Tsc2/Fyn/Itsn1/Kif1a/Grid1/Tanc1/Wasl/Tiam1/Vps35/Cdc42/Dhx36/Ptprs/Grin1/Vhl/Ptprf/Pten/Nlgn1/Ncan/Grid2/Opa1/Ube3a/Lrfn2/Cdkl5/Ptprd/Lrfn4/Kalrn/Lzts1/Mfn1/Pak3/Lrrk2/Tanc2/Numb/Cbln1/Dnm1l/Mark2/Asap1/Lzts3/Epha4/Abi2/Stau2/Epha7/Nrcam/Ngef/Dvl1/Dgkb
MF	GO:0008757	S-adenosylmethionine-dependent methyltransferase activity	27	0.454148	2.52337	0.00010022	0.00496959	0.00420055	988	tags=52%, list=16%, signal=44%	Mrm3/Fbll1/Smyd5/Ehmt2/Smyd2/Coq3/Gamt/Nop2/Coq5/Tfb1m/Mrm1/Comt/Inmt/Kmt2a
BP	GO:0051607	defense response to virus	59	0.315779	2.42153	0.000103968	0.00496959	0.00420055	452	tags=29%, list=7%, signal=27%	Ifit3/Ifit1/Isg15/Gbp4/Htra1/Irgm1/Stat1/Stat2/Dtx3l/Lamp2/Erbin/Mavs/C1qbp/Pml/Pde12/Abcf3/Ptprc
BP	GO:0140546	defense response to symbiont	59	0.315779	2.42153	0.000103968	0.00496959	0.00420055	452	tags=29%, list=7%, signal=27%	Ifit3/Ifit1/Isg15/Gbp4/Htra1/Irgm1/Stat1/Stat2/Dtx3l/Lamp2/Erbin/Mavs/C1qbp/Pml/Pde12/Abcf3/Ptprc
BP	GO:0050877	nervous system process	242	-0.111904	-2.33313	0.000100421	0.00496959	0.00420055	2617	tags=57%, list=41%, signal=35%	Jph4/Creb1/Ckap5/Wdr47/Dpp6/Manf/Mpv17/Gatm/Myo6/Ntrk3/Tanc1/Taco1/Grik2/Ntrk2/Pde6d/Vps35/Adnp/Grik5/Pja2/Abca7/Gpx1/Aplp2/Tpbg/Ptn/Fmr1/Uba6/Nlgn2/Tmod2/Grin1/Bbs4/Nptx2/Gsk3b/Aqp4/Mgll/Tppp/Aaas/Sez6/Tbr1/Pten/Nlgn1/Abl2/Grm8/Grid2/Tusc3/Pde4a/Grm1/Lamb1/Prrt1/Wasf3/Pias1/Egfr/Pde1b/Stx1b/Arrb2/Gsdme/Kcnh1/Adcy1/Pclo/Cnnm4/Phf24/Opa1/Nipbl/Ube3a/Pde8b/Get1/Dlg4/Vdac3/Pde4d/Dlg2/Kalrn/Wdr1/Gria…
MF	GO:0008168	methyltransferase activity	28	0.435613	2.46029	0.000118581	0.00555747	0.00469745	988	tags=50%, list=16%, signal=42%	Mrm3/Fbll1/Smyd5/Ehmt2/Smyd2/Coq3/Gamt/Nop2/Coq5/Tfb1m/Mrm1/Comt/Inmt/Kmt2a
CC	GO:0008021	synaptic vesicle	103	-0.196138	-2.58255	0.000126737	0.00584238	0.00493827	1345	tags=46%, list=21%, signal=37%	Vamp2/Svop/Rab2a/Rab12/Syt7/Vti1b/Dlg4/Vdac3/Sv2a/Wdr7/Ap2a2/Dlg2/Mff/Gria1/Cadm1/Vdac1/Stx7/Doc2a/Mctp1/Sv2c/Trim9/Rab8b/Bsn/Mt3/Myo5a/Syt12/Lrrk2/Kif3c/Ddc/Amph/Madd/Sv2b/Vti1a/Syt2/Dmxl2/Rab3a/Dnm1l/Syt1/Rab3c/Mal2/Dlg1/Calm2/Stx1a/Prrt2/Gria2/Sphk1/Kcnc4
BP	GO:0097479	synaptic vesicle localization	31	-0.359972	-2.51466	0.000141589	0.00642173	0.00542797	2034	tags=71%, list=32%, signal=48%	Tor1a/Nlgn2/Syn1/Pten/Syn3/Nlgn1/Ap3s1/Ctbp1/Pclo/Magi2/Ap3d1/Ap3b2/Ap3m2/Lin7a/Bsn/Kif5c/Lrrk2/Madd/Rab3a/Ap1s2/Fgfr2/Synj1
BP	GO:0098542	defense response to other organism	180	0.199668	2.18841	0.000154578	0.00689959	0.00583188	497	tags=21%, list=8%, signal=19%	Ifit3/C1qa/Jak2/C1qc/Ifit1/Isg15/Gbp4/Htra1/C1qb/Irgm1/Stat1/Gbp2/Stat2/Dtx3l/Capg/Lrp8/Masp1/Xrcc6/Lamp2/Erbin/Xrcc5/Mavs/Nfkb1/Hmgb2/Zyx/C1qbp/Pml/Pde12/Cotl1/Abcf3/Vamp7/Parp1/Atg9a/Irak1/Ptprc/Lamp1/Optn
CC	GO:0060076	excitatory synapse	33	-0.351312	-2.5584	0.000164242	0.00706102	0.00596832	2391	tags=76%, list=38%, signal=47%	Ntrk2/Kcnj3/Nlgn2/Grin1/Ptprf/Nlgn1/Grid2/Kcnh1/Pclo/Dlg4/Calb2/Gria1/Grm4/Kcnj9/Scn8a/Neto1/Bsn/Cbln1/Syt1/Fgfr2/Synj1/Adcy8/Akap5/Gria3/Gpm6a
BP	GO:0050773	regulation of dendrite development	59	-0.258566	-2.51538	0.000168239	0.00706102	0.00596832	2391	tags=68%, list=38%, signal=43%	Ntrk2/Tiam1/Nsmf/Dhx36/Hecw1/Stk11/Arf6/Fat3/Ptn/Grin1/Dgkg/Prex1/Gsk3b/Sez6/Ptprf/Robo1/Rap2a/Clip1/Rhoa/Opa1/Vldlr/Dlg4/Cux1/Csmd3/Mark1/Cdkl5/Ptprd/Kalrn/Lzts1/Tnik/Mfn1/Pak3/Hecw2/Numb/Pqbp1/Dnm1l/Epha4/Stau2/Akap5/Cobl
BP	GO:0006664	glycolipid metabolic process	17	0.51958	2.41052	0.000166975	0.00706102	0.00596832	2394	tags=88%, list=38%, signal=55%	Galc/Abca2/Naga/Gpaa1/Dpm1/Map7/Pigu/Hexa/Hexb/Pigt/Kit/Dpm3/Pigs/Pgap1/Gba2
BP	GO:1903509	liposaccharide metabolic process	17	0.51958	2.41052	0.000166975	0.00706102	0.00596832	2394	tags=88%, list=38%, signal=55%	Galc/Abca2/Naga/Gpaa1/Dpm1/Map7/Pigu/Hexa/Hexb/Pigt/Kit/Dpm3/Pigs/Pgap1/Gba2
BP	GO:0050688	regulation of defense response to virus	24	0.449787	2.4202	0.000183476	0.00753717	0.00637079	382	tags=42%, list=6%, signal=39%	Gbp4/Htra1/Irgm1/Stat1/Dtx3l/Lamp2/Erbin/Mavs/C1qbp/Pml
BP	GO:0099177	regulation of trans-synaptic signaling	200	-0.129423	-2.34841	0.000187625	0.00753717	0.00637079	2038	tags=50%, list=32%, signal=35%	Ptn/Fmr1/Nlgn2/Nisch/Rab8a/Syn1/Grin1/Plcg1/Gsk3b/Pick1/Mgll/Grm2/Snx14/Sybu/Pten/Nlgn1/Cplx1/Grm8/Ncan/Grid2/Pde4a/Grm1/Prrt1/Syap1/Erbb4/Egfr/Stx1b/Arrb2/Kcnh1/Adcy1/Pclo/Phf24/Ube3a/Vamp2/Rtn4/Lama2/Apba1/Syt7/Lrfn2/Dlg4/Erc2/Ophn1/Cplx2/Cdkl5/Ptprd/Calb2/Gria1/Lzts1/Grm4/Plcl2/Grm5/Braf/Mctp1/Mpp2/Sv2c/Dgke/Neto1/Myo5a/Rin1/Syt12/Lrrk2/Ntng1/Rims1/Sv2b/Synpo/Cbln1/Rab3a/Grm7/Dnm1l/Cspg5/Syt1/…
BP	GO:0045087	innate immune response	151	0.217898	2.30157	0.000185888	0.00753717	0.00637079	497	tags=22%, list=8%, signal=21%	Ifit3/C1qa/Jak2/C1qc/Ifit1/Isg15/Gbp4/C1qb/Irgm1/Stat1/Gbp2/Stat2/Dtx3l/Capg/Lrp8/Masp1/Xrcc6/Lamp2/Erbin/Xrcc5/Mavs/Nfkb1/Hmgb2/Zyx/C1qbp/Pml/Pde12/Vamp7/Parp1/Atg9a/Irak1/Lamp1/Optn
BP	GO:0099173	postsynapse organization	105	-0.187929	-2.45219	0.000191055	0.00756687	0.0063959	3114	tags=71%, list=49%, signal=37%	Lrfn1/Mfn2/Crk/Apoe/Hdac6/Myo9a/Tsc2/Fyn/Itsn1/Kif1a/Ckap5/Grid1/Insr/Ntrk3/Tanc1/Wasl/Nptx1/Tiam1/Vps35/Cdc42/Hip1r/Dhx36/Ptprs/Arf6/Rac1/Ptn/Actb/Nlgn2/Grin1/Pick1/Nptxr/Vhl/Ptprf/Pten/Nlgn1/Abl2/Ncan/Grid2/Opa1/Ube3a/Magi2/Epha5/Lrfn2/Dlg4/Ophn1/Cdkl5/Ptprd/Dlg2/Lrfn4/Kalrn/Lzts1/Rac3/Cadm1/Mfn1/Pak3/Lrrk2/Rock2/Ephb3/Myh10/Tanc2/Numb/Cbln1/Dnm1l/Mark2/Asap1/Lzts3/Epha4/Abi2/Stau2/Epha7/Dgkz/N…
BP	GO:0051963	regulation of synapse assembly	48	-0.282824	-2.51652	0.000199144	0.00777766	0.00657407	2462	tags=71%, list=39%, signal=44%	Ntrk3/Ntrk2/Vps35/Adnp/Ptprs/Arf6/Tpbg/Nlgn2/Grin1/Gsk3b/Nlgn1/Grid2/Robo1/Rap2a/Rhoa/Dlg4/Mdga2/Ptprd/Lrfn4/Flrt3/Lzts1/Flrt1/Gpc4/Lrtm2/Ephb3/Numb/Cbln1/Lzts3/Stau2/Epha7/Lrfn5/Icam5/Negr1/Flrt2
BP	GO:0060292	long-term synaptic depression	17	-0.479873	-2.50514	0.000211258	0.00802988	0.00678725	2024	tags=82%, list=32%, signal=56%	Fmr1/Pick1/Mgll/Grm2/Pten/Grid2/Prrt1/Gria1/Cbln1/Gnal/Adcy8/Kcnb1/Stau2/Drd1
BP	GO:0031346	positive regulation of cell projection organization	142	-0.148726	-2.32588	0.000211313	0.00802988	0.00678725	2513	tags=59%, list=40%, signal=37%	Enpp2/Rit2/Crocc/Ntrk3/Ntrk2/Wasl/Fez1/Islr2/Ahi1/Rala/Tiam1/Adnp/Cdc42/Dhx36/Stk11/Rac1/Ehd1/Ptn/Fmr1/Hdac4/Apbb1/Dvl3/Twf1/Grin1/Bbs4/Map1b/Gsk3b/Ptprf/Nlgn1/Abl2/Mien1/Robo1/Dcx/Limk1/Clip1/Opa1/Magi2/Nck1/Fscn1/Vldlr/Dlg4/Cux1/Cntn1/Cdkl5/Ptprd/Kalrn/Tapt1/Tnik/Megf8/Nrdc/Tiam2/Braf/Rab8b/Mfn1/Pak3/Stmn2/Robo2/Lrrc7/Kif3c/Trpv2/Scn1b/Numb/Pqbp1/Brk1/Dnm1l/Mark2/Twf2/Ap2a1/Arpc2/Epha4/Bmpr2/Ab…
MF	GO:0004888	transmembrane signaling receptor activity	75	-0.223924	-2.52763	0.000229997	0.00859196	0.00726235	2637	tags=68%, list=42%, signal=40%	Gria4/Palld/Rtn4r/Grid1/Insr/Ntrk3/Mertk/Grik2/Ntrk2/Cntfr/Grik5/Fgfr3/Abca7/Tyro3/Ptprt/Unc5c/Grin1/Grm2/Nptxr/Ptprf/Grm8/Gpr37/Grid2/Robo1/Grm1/Erbb4/Egfr/Mfsd6/Sphk2/Epha5/Vldlr/Fas/Gria1/Grm4/Grm5/Ephb6/Robo2/Ephb3/Grm7/Gfra2/Fgfr2/Epha4/Bmpr2/Grm3/Epha7/Gria2/Drd1/S1pr1/Dcc/Gria3/Sphk1
CC	GO:0005739	mitochondrion	442	0.150065	2.03466	0.000232215	0.00859196	0.00726235	3886	tags=72%, list=61%, signal=30%	Mrm3/Ifit3/Irgm1/Galc/Vat1/Uqcc3/Bphl/Clic1/Serhl/Cmpk2/Ethe1/Pgam5/Slirp/Pnpt1/Ngrn/Mavs/Nfkb1/Coq3/Miga2/Isca2/C1qbp/Abcb6/Stom/Trnt1/Pde12/Coq5/Ptcd3/Parp1/Coq6/Adck5/Atg9a/Coq7/Tfb1m/Acot8/Prkn/Eny2/Dctn6/Hsdl1/Stat3/Hmgcl/Prdx4/Efhd1/Ppif/Dhrs1/Nat8l/Ddah2/Abhd4/Fkbp4/Cisd3/Nos1/Hars1/Abcg1/Gstp1/Cryab/Lipt2/Sfxn3/Hmga1/Tgm2/Lyrm7/Cpne3/Dhrs4/Pdpr/Clpp/Ivd/Pacs2/Acot2/Uqcc2/Bcat2/Src/Mobp/Mr…
BP	GO:0031503	protein-containing complex localization	90	-0.200297	-2.44299	0.000244734	0.00882299	0.00745763	2496	tags=63%, list=39%, signal=39%	Hip1/Myo6/Stau1/Wasl/Nptx1/Rala/Vps35/Nup88/Ipo9/Kif3b/Abce1/Akap9/Rab8a/Ift74/Sfpq/Nptx2/Gsk3b/Pick1/Pura/Nptxr/Nlgn1/Cplx1/Ap2s1/Erbb4/Stx1b/Magi2/Vamp2/Hpca/Dlg4/Ap3d1/Ophn1/Ap2a2/Dlg2/Kalrn/Ran/Tnik/Stx7/Gpc4/Ap2m1/Neto1/Gpc6/Arl3/Kif5c/Lrrc7/Dlg3/Numb/Efnb2/Nbea/Ap2a1/Ap2b1/Synj1/Dlg1/Stau2/Lgi1/Akap5/Gsg1l/Nptn
BP	GO:0097120	receptor localization to synapse	39	-0.30985	-2.44285	0.000244428	0.00882299	0.00745763	2367	tags=72%, list=37%, signal=45%	Nptx1/Vps35/Kif3b/Rab8a/Nptx2/Gsk3b/Nptxr/Nlgn1/Cplx1/Erbb4/Stx1b/Magi2/Vamp2/Dlg4/Dlg2/Kalrn/Tnik/Stx7/Gpc4/Neto1/Gpc6/Kif5c/Lrrc7/Dlg3/Nbea/Dlg1/Lgi1/Nptn
BP	GO:0016079	synaptic vesicle exocytosis	47	-0.27386	-2.37538	0.000248958	0.00886166	0.00749032	1463	tags=55%, list=23%, signal=43%	Stx1b/Kcnh1/Pclo/Vamp2/Syt7/Sv2a/Erc2/Cplx2/Doc2a/Braf/Sv2c/Trim9/Syt12/Lrrk2/Vamp1/Rims1/Sv2b/Syt2/Rab3a/Dnm1l/Cspg5/Syt1/Synj1/Stx1a/Prrt2/Dvl1
CC	GO:0030684	preribosome	15	0.544977	2.39454	0.00027484	0.00955164	0.00807352	406	tags=53%, list=6%, signal=50%	Kri1/Fbll1/Pwp2/Wdr75/Nat10/Xrcc5/Nop58/Nop56
BP	GO:0009615	response to virus	69	0.283083	2.29726	0.000275136	0.00955164	0.00807352	452	tags=26%, list=7%, signal=24%	Ifit3/Ifit1/Isg15/Gbp4/Htra1/Irgm1/Stat1/Stat2/Dtx3l/Lamp2/Erbin/Mavs/Nfkb1/C1qbp/Pml/Pde12/Abcf3/Ptprc
CC	GO:0097525	spliceosomal snRNP complex	23	-0.405492	-2.44088	0.000282299	0.00956414	0.00808409	3481	tags=96%, list=55%, signal=43%	Sf3a2/Sf3a3/Snrpa/Sf3a1/Lsm7/Rbm42/Tssc4/Lsm2/Lsm8/Phf5a/Lsm3/Zmat2/Sf3b3/Ppih/Lsm5/Lsm4/Sf3b6/Luc7l/Prpf3/Sf3b1/Sart3/Lsm6
BP	GO:0042254	ribosome biogenesis	64	0.303363	2.37596	0.000279519	0.00956414	0.00808409	471	tags=30%, list=7%, signal=28%	Mrm3/Kri1/Fbll1/Nop16/Pwp2/Wdr75/Ddx18/Nat10/Grwd1/Xrcc5/Rrp12/Ngrn/Nop58/C1qbp/Nop2/Nop56/Rpp30/Tfb1m/Ipo4
BP	GO:0006397	mRNA processing	170	-0.139869	-2.32401	0.000333108	0.0111512	0.00942553	3706	tags=75%, list=58%, signal=32%	Fxr1/Zpr1/Bud13/Tra2a/Tdrd3/Rbm8a/Rbmx/Rbm10/Ptcd2/Fxr2/Sf3a2/Wbp11/Nup98/Sf3a3/Ncbp3/Snrpa/Cwc15/Sf3a1/Lsm7/Ppil3/Pcbp1/Rbm42/Dus3l/Cmtr1/Nono/Cstf3/Srsf2/Thoc1/Rbm27/Srek1/Rprd2/Tssc4/Ppie/Ddx17/Lsm2/Rbm25/Snw1/Mtrex/Lsm8/Phf5a/Ssu72/Cpsf7/Nova1/Scaf8/Leo1/Srsf6/Lsm3/Dhx9/Srsf7/Nol3/U2af1/Rbm26/Zmat2/Cdk12/Dcps/Rbm14/Ncbp1/Sf3b3/Psip1/Aplp1/Cstf2/Srrt/Cdc73/Grsf1/Rbm22/Puf60/Sugp2/Lsm5/Dhx36/Tr…
BP	GO:0003008	system process	369	-0.0874368	-2.31325	0.000343517	0.0113644	0.00960571	2742	tags=56%, list=43%, signal=34%	Fyn/Nol3/Kcnd3/Dag1/Ric8a/Ttc8/Cbs/Sumo1/Jph4/Creb1/Ckap5/Wdr47/Dpp6/Manf/Mpv17/Gatm/Myo6/Fto/Ntrk3/Tanc1/Taco1/Myl6/Grik2/Pebp1/Atg5/Ntrk2/Pde6d/Epb41/Tiam1/Vps35/Amot/Gnaq/Adnp/Grik5/Pja2/Cdc42/Ireb2/Hip1r/Abca7/Gpx1/Aplp2/Rac1/Tpbg/Ptn/Fmr1/Hdac4/Uba6/Nlgn2/Nisch/Akap9/Apbb1/Tmod2/Twf1/Oga/Grin1/Bbs4/Nptx2/Ptprj/Gsk3b/Pde2a/Strap/Aqp4/Mgll/Tppp/Ryr3/Rock1/Lmcd1/Aaas/Sez6/Tbr1/Pten/Bcl2/Nlgn1/A…
BP	GO:0031338	regulation of vesicle fusion	19	-0.452031	-2.50392	0.000355695	0.0116304	0.00983059	2262	tags=84%, list=36%, signal=54%	Grik5/C2cd5/Syt3/Cplx1/Syt7/Erc2/Cplx2/Doc2a/Trim9/Vamp1/Rims1/Syt2/Rab3a/Syt1/Prrt2/Sphk1
BP	GO:0007215	glutamate receptor signaling pathway	19	-0.451207	-2.49935	0.000366987	0.0116339	0.00983358	2339	tags=84%, list=37%, signal=53%	Tiam1/Gnaq/Fmr1/Grin1/Grm2/Grm8/Grm1/Cpeb4/Kalrn/Grm4/Grm5/Grm7/Kcnb1/Grm3/Plcb1/Gria2
CC	GO:0120114	Sm-like protein family complex	30	-0.344578	-2.35107	0.000368215	0.0116339	0.00983358	3481	tags=90%, list=55%, signal=41%	Sf3a2/Sf3a3/Snrpa/Sf3a1/Lsm7/Rbm42/Tssc4/Lsm2/Lsm8/Phf5a/Lsm3/Zmat2/Sf3b3/Ppih/Lsm5/Lsm4/Sf3b6/Fmr1/Luc7l/Mepce/Prpf3/Strap/Sf3b1/Sart3/Lsm6/Ddx20/Larp7
CC	GO:0030055	cell-substrate junction	55	0.31057	2.30492	0.00036413	0.0116339	0.00983358	807	tags=36%, list=13%, signal=32%	Jak2/Afap1/Parvg/Anxa6/Vasp/Erbin/Lpp/Zyx/Ilk/Tln1/Rsu1/Ptprc/Lims1/Parvb/Cpne3/Parva/Src/Dctn4/Sdc4/Tns2
BP	GO:0048499	synaptic vesicle membrane organization	19	-0.447767	-2.4803	0.000412302	0.0128822	0.0108886	2262	tags=84%, list=36%, signal=54%	Grik5/Tor1a/Cplx1/Stx1b/Syt7/Erc2/Ap3d1/Cplx2/Doc2a/Vamp1/Rims1/Syt2/Rab3a/Syt1/Stx1a/Prrt2
BP	GO:0044248	cellular catabolic process	382	0.152084	1.99926	0.000416984	0.0128853	0.0108913	3837	tags=71%, list=61%, signal=30%	Gfap/Creg1/Irgm1/Galc/Gsto1/Sgpl1/Trir/Gns/Dtx3l/Dhrsx/Dcp2/Bag3/Ehmt2/Xdh/Lamp2/Slirp/Pnpt1/Timp2/Arsa/Lpin2/Abca2/Pcid2/Trnt1/Mtrr/Pde12/Larp1/Atg9a/Erap1/Acot8/Prkn/Optn/Efnb1/Wnk1/Ulk1/Cpeb3/Stat3/Pum2/Hmgcl/Prdx4/Cirbp/Pcbp4/Nos1/Hmga1/Pon2/Gdpd1/Ivd/Pacs2/Lgmn/Acot2/Bcat2/Naga/Asah1/Comt/Npc1/Ttc5/Ptbp1/Acads/Snx4/Hibch/Ide/Nos3/Nrbf2/Abl1/Csdc2/Xrn1/Traf6/Aldh2/Tom1/Ctif/Cisd2/Snx30/Prdx3/…
CC	GO:0030532	small nuclear ribonucleoprotein complex	26	-0.369057	-2.31861	0.000422352	0.0129093	0.0109116	3481	tags=92%, list=55%, signal=42%	Sf3a2/Sf3a3/Snrpa/Sf3a1/Lsm7/Rbm42/Tssc4/Lsm2/Lsm8/Phf5a/Lsm3/Zmat2/Sf3b3/Ppih/Lsm5/Lsm4/Sf3b6/Luc7l/Mepce/Prpf3/Sf3b1/Sart3/Lsm6/Larp7
BP	GO:0097061	dendritic spine organization	46	-0.271182	-2.31592	0.000434928	0.0130108	0.0109974	3960	tags=91%, list=62%, signal=35%	Cdk5/Igf1r/Dip2a/Ephb2/Arf1/Nlgn3/Dbnl/Mfn2/Apoe/Hdac6/Fyn/Kif1a/Ckap5/Insr/Tanc1/Wasl/Tiam1/Vps35/Cdc42/Dhx36/Grin1/Pick1/Pten/Nlgn1/Abl2/Opa1/Ube3a/Epha5/Dlg4/Kalrn/Mfn1/Pak3/Lrrk2/Ephb3/Tanc2/Dnm1l/Lzts3/Epha4/Abi2/Stau2/Ngef/Dvl1
CC	GO:0005576	extracellular region	204	0.188577	2.13237	0.000434541	0.0130108	0.0109974	912	tags=26%, list=14%, signal=23%	Apod/C1qa/C1qc/Isg15/Creg1/Htra1/Lrig1/C1qb/Gbp2/Anxa5/Cd44/Cd9/Lrp8/Crhbp/Them6/Masp1/Clic1/Dhrsx/Ptgds/Scg3/Xdh/Lamp2/Edil3/Ngrn/Timp2/Hmgb2/Arsa/C1qbp/Abcb6/Npc2/Erap1/Pdyn/Itih3/Sdf2/Prdx4/Ist1/Cryab/Creg2/Vwa1/Pon2/Tgm2/Chid1/Nid1/Scg2/Lgmn/Epdr1/Asah1/Sdc4/Npc1/Hexd/Ggt1/Aoc3/Ide/Nenf
CC	GO:0098982	GABA-ergic synapse	46	-0.269715	-2.3034	0.000461942	0.0133894	0.0113174	3038	tags=78%, list=48%, signal=41%	Cnr1/Abhd6/Hap1/Kcnd3/Dag1/Kcnc2/Grid1/Clcn3/Phb2/Rac1/Nlgn2/Nlgn1/Grm8/Ncan/Ctbp1/Erbb4/Pclo/Magi2/Syt7/Sv2a/Erc2/Mdga2/Lrfn4/Bsn/Rims1/Grm7/Nbea/Cspg5/Calb1/Plcb1/Kcnd2/Lrfn5/Drd1/Pak1/Nptn/Itpr1
BP	GO:0035249	synaptic transmission, glutamatergic	41	-0.283564	-2.26006	0.000466629	0.0133894	0.0113174	2637	tags=73%, list=42%, signal=43%	Gria4/Grid1/Clcn3/Grik2/Ntrk2/Grik5/Nlgn2/Grin1/Grm2/Als2/Nlgn1/Grm8/Grid2/Grm1/Egfr/Ophn1/Gria1/Grm4/Grm5/Myo5a/Lrrk2/Shc3/Grm7/Syt1/Grm3/Dgkz/Gria2/Drd1/Pak1/Gria3
BP	GO:0043207	response to external biotic stimulus	234	0.172283	2.03062	0.000458524	0.0133894	0.0113174	497	tags=18%, list=8%, signal=18%	Ifit3/C1qa/Jak2/C1qc/Ifit1/Isg15/Gbp4/Htra1/C1qb/Irgm1/Stat1/Gbp2/Mt2/Palm3/Stat2/Dtx3l/Capg/Lrp8/Masp1/Cmpk2/Xrcc6/Abca1/Lamp2/Erbin/Xrcc5/Nfib/Mavs/Nfkb1/Hmgb2/Fkbp5/Zyx/C1qbp/Pml/Pde12/Cotl1/Abcf3/Vamp7/Parp1/Atg9a/Irak1/Ptprc/Lamp1/Optn
BP	GO:0051707	response to other organism	234	0.172283	2.03062	0.000458524	0.0133894	0.0113174	497	tags=18%, list=8%, signal=18%	Ifit3/C1qa/Jak2/C1qc/Ifit1/Isg15/Gbp4/Htra1/C1qb/Irgm1/Stat1/Gbp2/Mt2/Palm3/Stat2/Dtx3l/Capg/Lrp8/Masp1/Cmpk2/Xrcc6/Abca1/Lamp2/Erbin/Xrcc5/Nfib/Mavs/Nfkb1/Hmgb2/Fkbp5/Zyx/C1qbp/Pml/Pde12/Cotl1/Abcf3/Vamp7/Parp1/Atg9a/Irak1/Ptprc/Lamp1/Optn
BP	GO:0007269	neurotransmitter secretion	66	-0.218806	-2.32499	0.000491643	0.013825	0.0116856	1748	tags=55%, list=28%, signal=40%	Syn3/Nlgn1/Cplx1/Grm8/Stx1b/Kcnh1/Pclo/Vamp2/Syt7/Sv2a/Erc2/Cplx2/Lin7b/Lin7a/Doc2a/Braf/Mctp1/Sv2c/Trim9/Syt12/Lrrk2/Vamp1/Rims1/Sv2b/Syt2/Rab3a/Dnm1l/Cspg5/Syt1/Synj1/Stx1a/Prrt2/Pak1/Dvl1/Sphk1/Kcnc4
BP	GO:0099643	signal release from synapse	66	-0.218806	-2.32499	0.000491643	0.013825	0.0116856	1748	tags=55%, list=28%, signal=40%	Syn3/Nlgn1/Cplx1/Grm8/Stx1b/Kcnh1/Pclo/Vamp2/Syt7/Sv2a/Erc2/Cplx2/Lin7b/Lin7a/Doc2a/Braf/Mctp1/Sv2c/Trim9/Syt12/Lrrk2/Vamp1/Rims1/Sv2b/Syt2/Rab3a/Dnm1l/Cspg5/Syt1/Synj1/Stx1a/Prrt2/Pak1/Dvl1/Sphk1/Kcnc4
CC	GO:0030118	clathrin coat	24	-0.38063	-2.31726	0.000507662	0.0141341	0.0119469	2080	tags=75%, list=33%, signal=51%	Epn1/Epn2/Ap1g1/Aak1/Ap1s1/Ap2s1/Sgip1/Ap1b1/Synrg/Ap2a2/Ap1m1/Ap3m2/Ap2m1/Kcnq5/Ap2a1/Ap2b1/Ap1s2/Synj1
BP	GO:0044419	biological process involved in interspecies interaction between organisms	270	0.163908	2.00423	0.000533467	0.014707	0.0124311	688	tags=21%, list=11%, signal=19%	Ifit3/C1qa/Jak2/C1qc/Ifit1/Isg15/Gbp4/Htra1/C1qb/Irgm1/Stat1/Gbp2/Mt2/Palm3/Stat2/Dtx3l/Capg/Lrp8/Masp1/Cmpk2/Rad50/Xrcc6/Abca1/Lamp2/Erbin/Xrcc5/Nfib/Mavs/Nfkb1/Hmgb2/Eea1/Fkbp5/Zyx/C1qbp/Stom/Pml/Pde12/Cotl1/Abcf3/Vamp7/Parp1/Atg9a/Irak1/Ptprc/Prkn/Lamp1/Thoc2/Optn/Pum2/Thoc5/Ist1/Nos1/Gstp1/Hdac1/Chid1/Wdfy1
BP	GO:0071345	cellular response to cytokine stimulus	137	0.216567	2.21079	0.000547274	0.0149411	0.012629	538	tags=23%, list=8%, signal=21%	Ifit3/Jak2/Ifit1/Isg15/Lsp1/Gbp4/Irgm1/Stat1/Gbp2/Palm3/Stat2/Capg/Crhbp/Erbin/Xrcc5/Pnpt1/Cib1/Mavs/Nfkb1/Zyx/Ilk/Pml/Pde12/Irak1/Ptprc/Prkn/Numbl/Lims1/Ptprn/Wnk1/Stat3
MF	GO:0005244	voltage-gated monoatomic ion channel activity	48	-0.265877	-2.36573	0.000580707	0.0154052	0.0130212	915	tags=48%, list=14%, signal=41%	Kcnt1/Vdac1/Kcnj9/Scn8a/Kcnh7/Kcna2/Hcn1/Scn1b/Kcna4/Kcnq5/Grm7/Kcnj4/Kcnb1/Kcna1/Kcnd2/Hcn4/Scn1a/Clic6/Scn3b/Scn9a/Kcnc4/Ryr1/Scn4b
MF	GO:0022832	voltage-gated channel activity	48	-0.265877	-2.36573	0.000580707	0.0154052	0.0130212	915	tags=48%, list=14%, signal=41%	Kcnt1/Vdac1/Kcnj9/Scn8a/Kcnh7/Kcna2/Hcn1/Scn1b/Kcna4/Kcnq5/Grm7/Kcnj4/Kcnb1/Kcna1/Kcnd2/Hcn4/Scn1a/Clic6/Scn3b/Scn9a/Kcnc4/Ryr1/Scn4b
CC	GO:0005925	focal adhesion	53	0.305773	2.24604	0.000571592	0.0154052	0.0130212	807	tags=36%, list=13%, signal=32%	Jak2/Afap1/Parvg/Anxa6/Vasp/Lpp/Zyx/Ilk/Tln1/Rsu1/Ptprc/Lims1/Parvb/Cpne3/Parva/Src/Dctn4/Sdc4/Tns2
BP	GO:0007610	behavior	204	-0.113395	-2.07015	0.000599641	0.0157588	0.0133201	2617	tags=57%, list=41%, signal=34%	Jph4/Creb1/Mmp17/Ckap5/Pum1/Wdr47/Grid1/Crbn/Clcn3/Insr/Gatm/Myo6/Tanc1/Taco1/Grik2/Ntrk2/Cntfr/Ahi1/Vps35/Gnaq/Adnp/Pja2/Uchl3/Strn/Abca7/Aplp2/Tpbg/Ptn/Fmr1/Hdac4/Uba6/Nlgn2/Tmod2/Grin1/Bbs4/Nptx2/Grm2/Als2/Cntn2/Aaas/Sez6/Tbr1/Pten/Bcl2/Nlgn1/Abl2/Gpr37/Grm1/Lamb1/Prrt1/Pias1/Egfr/Pde1b/Arrb2/Tmod1/Adcy1/Sgip1/Ube3a/Pde8b/Apba1/Dlg4/Vdac3/Pde4d/Astn1/Cntn1/Prex2/Kalrn/Nr2c2/Gria1/Vdac1/Grm4/Sc…
BP	GO:0009617	response to bacterium	91	0.248399	2.22672	0.000668395	0.017403	0.0147099	1826	tags=45%, list=29%, signal=33%	Ifit3/Jak2/Ifit1/Isg15/Gbp4/Irgm1/Stat1/Gbp2/Mt2/Palm3/Cmpk2/Abca1/Erbin/Nfib/Mavs/Nfkb1/Hmgb2/Fkbp5/Irak1/Optn/Nos1/Gstp1/Nos3/Abl1/Akap8/Traf6/Snx3/Cav1/Anxa3/Prdx3/Akt1/Mif/Rnf31/Mrc1/Nagk/Romo1/Syt11/Syk/Bcr/Abr/Lyn
CC	GO:0098688	parallel fiber to Purkinje cell synapse	15	-0.482491	-2.37232	0.00067948	0.0174198	0.0147241	2301	tags=87%, list=36%, signal=55%	Kcnj3/Grin1/Grid2/Kcnh1/Pclo/Calb2/Grm4/Kcnj9/Scn8a/Cbln1/Synj1/Gria3/Gpm6a
BP	GO:0031629	synaptic vesicle fusion to presynaptic active zone membrane	17	-0.446027	-2.32845	0.000687623	0.0174198	0.0147241	1734	tags=76%, list=27%, signal=56%	Cplx1/Stx1b/Syt7/Erc2/Cplx2/Doc2a/Vamp1/Rims1/Syt2/Rab3a/Syt1/Stx1a/Prrt2
BP	GO:0099500	vesicle fusion to plasma membrane	17	-0.446027	-2.32845	0.000687623	0.0174198	0.0147241	1734	tags=76%, list=27%, signal=56%	Cplx1/Stx1b/Syt7/Erc2/Cplx2/Doc2a/Vamp1/Rims1/Syt2/Rab3a/Syt1/Stx1a/Prrt2
MF	GO:0016741	transferase activity, transferring one-carbon groups	30	0.403357	2.35068	0.000777266	0.0193422	0.016349	988	tags=47%, list=16%, signal=40%	Mrm3/Fbll1/Smyd5/Ehmt2/Smyd2/Coq3/Gamt/Nop2/Coq5/Tfb1m/Mrm1/Comt/Inmt/Kmt2a
BP	GO:0034097	response to cytokine	150	0.207856	2.18831	0.000773029	0.0193422	0.016349	538	tags=22%, list=8%, signal=21%	Ifit3/Jak2/Ifit1/Isg15/Lsp1/Gbp4/Irgm1/Stat1/Gbp2/Palm3/Stat2/Capg/Crhbp/Erbin/Xrcc5/Pnpt1/Cib1/Mavs/Tle5/Nfkb1/Timp2/Zyx/Ilk/Pml/Pde12/Irak1/Ptprc/Prkn/Numbl/Lims1/Ptprn/Wnk1/Stat3
BP	GO:0062197	cellular response to chemical stress	84	0.252565	2.21961	0.000811753	0.0200232	0.0169246	2629	tags=62%, list=41%, signal=37%	Hspb1/Xrcc6/Pex14/Xrcc5/Pnpt1/Pml/Parp1/Coq7/Prkn/Wnk1/Efhd1/Ppif/Rwdd1/Src/Stk25/Aif1/Trap1/Nos3/Abl1/Cav1/Prdx3/Htra2/Plec/Akt1/Rack1/Micu1/Prdx5/Romo1/Pex5/Atf2/Msra/Meak7/Hdac2/Mylk/Pdk2/Letm1/Keap1/Tsc1/Stk39/Anxa1/Ccs/Atg7/Nqo1/Apex1/Mtor/Prdx2/Ddx3x/Agap3/Ermp1/Rptor/Ednra/Prdx1
BP	GO:0097106	postsynaptic density organization	18	-0.427135	-2.28183	0.00085058	0.020443	0.0172794	2462	tags=83%, list=39%, signal=51%	Ntrk3/Nptx1/Ptprs/Arf6/Nlgn2/Pten/Nlgn1/Grid2/Ophn1/Ptprd/Dlg2/Lrfn4/Cadm1/Cbln1/Dgkz
BP	GO:0099633	protein localization to postsynaptic specialization membrane	21	-0.383464	-2.23133	0.000847367	0.020443	0.0172794	1903	tags=71%, list=30%, signal=50%	Nptx2/Gsk3b/Nptxr/Erbb4/Magi2/Dlg4/Dlg2/Kalrn/Tnik/Gpc4/Neto1/Gpc6/Nbea/Dlg1/Lgi1
BP	GO:0099645	neurotransmitter receptor localization to postsynaptic specialization membrane	21	-0.383464	-2.23133	0.000847367	0.020443	0.0172794	1903	tags=71%, list=30%, signal=50%	Nptx2/Gsk3b/Nptxr/Erbb4/Magi2/Dlg4/Dlg2/Kalrn/Tnik/Gpc4/Neto1/Gpc6/Nbea/Dlg1/Lgi1
BP	GO:0007626	locomotory behavior	78	-0.191249	-2.20214	0.000888409	0.0211712	0.017895	2604	tags=64%, list=41%, signal=38%	Ckap5/Pum1/Wdr47/Crbn/Clcn3/Myo6/Vps35/Uchl3/Strn/Aplp2/Uba6/Nlgn2/Grin1/Als2/Sez6/Pten/Abl2/Gpr37/Grm1/Pde1b/Arrb2/Tmod1/Ube3a/Apba1/Dlg4/Astn1/Cntn1/Prex2/Kalrn/Scn8a/Grm5/Myo5a/Ddhd2/Lrrk2/Gmfb/Adcy5/Oxr1/Pak5/Rcan1/Lsamp/Tbce/Calb1/Adcy8/Epha4/Kcnd2/Scn1a/Fgf12/Drd1/Negr1/Rcan2
BP	GO:0099171	presynaptic modulation of chemical synaptic transmission	19	-0.428359	-2.37279	0.0009047	0.0213783	0.01807	2509	tags=84%, list=40%, signal=51%	Gipc1/Hip1/Myo6/Grik2/Fmr1/Gsk3b/Grm2/Grm8/Adcy1/Apba1/Grm4/Syt12/Rab3a/Grm7/Drd1/Nrn1
BP	GO:0034329	cell junction assembly	135	-0.146447	-2.25466	0.000930302	0.0218001	0.0184265	2557	tags=60%, list=40%, signal=37%	Pak2/Enpp2/Myo6/Ntrk3/Ntrk2/Lgi2/Nptx1/Vps35/Adnp/Cdc42/Ptprs/Arf6/Rac1/Myo1c/Tpbg/Actb/Nlgn2/Grin1/Vmp1/Thy1/Ptprj/Gsk3b/Rock1/Nptxr/Pten/Bcl2/Nlgn1/Ptprk/Grid2/Robo1/Sdk2/Dapk3/Rap2a/Rhoa/Erbb4/Pclo/Magi2/Fscn1/Pkp4/Dlg4/Mdga2/Peak1/Ophn1/Ptprd/Pdpk1/Lrfn4/Wdr1/Gria1/Flrt3/Lzts1/Cadm1/Flrt1/Slk/Gpc4/Cldn1/Smad3/Lrtm2/Bsn/Rock2/Ephb3/Numb/Cbln1/Mpdz/Efnb2/Actn2/Lzts3/Actn4/Dlg1/Abi2/Stau2/Epha7/…
BP	GO:0007409	axonogenesis	153	-0.136384	-2.12514	0.000952235	0.0221296	0.0187051	3204	tags=68%, list=51%, signal=34%	Dbnl/Map1a/Kif5a/Rab10/Top2b/Mef2c/Dip2b/Apoe/Hdac6/Rufy3/Tsc2/Nfasc/Dag1/Trio/Ttc8/Efna3/Rtn4r/Creb1/Wdr47/Pak2/Aplp1/Ntrk3/Ntrk2/Nptx1/Islr2/Tiam1/Adnp/Szt2/Fgfr3/Ptprs/Stk11/Brsk2/Aplp2/Rac1/Actb/Rab8a/Apbb1/Unc5c/Grin1/Sin3a/Thy1/Map1b/Gsk3b/Mgll/Als2/Cntn2/Tbr1/Pten/Bcl2/Robo1/Dcx/Smad4/Limk1/Usp9x/Nexn/Adcy1/Rtn4/Lama2/Epha5/Emb/Xk/Cntn1/Cdkl5/Kalrn/Flrt3/Rac3/Lmtk2/Megf8/Nrdc/Tiam2/Braf/Ep…
BP	GO:0062237	protein localization to postsynapse	32	-0.310761	-2.23908	0.000974914	0.0222883	0.0188392	2367	tags=72%, list=37%, signal=45%	Nptx1/Vps35/Rab8a/Grin1/Nptx2/Gsk3b/Nptxr/Cplx1/Erbb4/Stx1b/Magi2/Vamp2/Dlg4/Dlg2/Kalrn/Tnik/Gpc4/Neto1/Gpc6/Lrrc7/Nbea/Dlg1/Lgi1
BP	GO:1903539	protein localization to postsynaptic membrane	32	-0.310761	-2.23908	0.000974914	0.0222883	0.0188392	2367	tags=72%, list=37%, signal=45%	Nptx1/Vps35/Rab8a/Grin1/Nptx2/Gsk3b/Nptxr/Cplx1/Erbb4/Stx1b/Magi2/Vamp2/Dlg4/Dlg2/Kalrn/Tnik/Gpc4/Neto1/Gpc6/Lrrc7/Nbea/Dlg1/Lgi1
BP	GO:0031507	heterochromatin formation	19	0.450727	2.17965	0.000986021	0.0223604	0.0189001	2625	tags=84%, list=41%, signal=49%	Lmna/Mbd2/Hdac1/Lmnb1/Ubr5/Cenpv/Lmnb2/Mecp2/Kdm1a/Mbd3/Hdac2/Tpr/Kdm5a/Ubr2/Znfx1/Cbx3
MF	GO:0046873	metal ion transmembrane transporter activity	70	-0.199419	-2.18509	0.00100205	0.0225421	0.0190537	915	tags=41%, list=14%, signal=36%	Kcnt1/Kcnj9/Scn8a/Kcnh7/Kcna2/Hcn1/Atp4a/Trpv2/Scn1b/Kcna4/Kcnq5/Grm7/Kcnj4/Kcnb1/Kcna1/Ryr2/Kcnd2/Hcn4/Gria2/Scn1a/Scn3b/Ghitm/Scn9a/Itpr1/Nipa1/Kcnc4/Gpm6a/Ryr1/Scn4b
BP	GO:0006629	lipid metabolic process	261	0.163471	1.97271	0.00105649	0.0235782	0.0199295	2394	tags=49%, list=38%, signal=32%	Apod/Cept1/Galc/Sgpl1/Plcd4/Cygb/Fads2/Ptgds/Porcn/Abca1/Sgpp1/Ebpl/Nfkb1/Ncor1/Arsa/Lpin2/Abca2/Chp1/Npc2/Acot8/Dctn6/Tecr/Alg11/Hmgcl/Fmo1/Abhd4/Abcg1/Gstp1/Naaa/Dhrs4/Gdpd1/Ivd/Acot2/Bcat2/Gdpd5/Naga/Asah1/Rdh11/Comt/Npc1/Acads/Gde1/Acot1/Ech1/Abca5/Vac14/Acot9/Erg28/Lactb/Mecp2/Cav1/Gpaa1/Pi4kb/Alg2/Dpm1/Samd8/Hdhd5/Gstm2/Oxsm/Akt1/Bcat1/Cpt2/Mtmr2/Mif/Cpt1c/Map7/Rida/Pigu/Fgfr1/Acox3/Hexa/Pe…
BP	GO:0031123	RNA 3'-end processing	29	-0.320232	-2.17518	0.00111836	0.0247625	0.0209305	3175	tags=86%, list=50%, signal=43%	Cstf3/Rprd2/Dkc1/Ssu72/Cpsf7/Scaf8/Leo1/Ncbp1/Aplp1/Cstf2/Eri3/Cdc73/Dhx36/Ncbp2/Cpsf6/Cpsf3/Wdr33/Larp7/Cpsf2/Paf1/Cpsf1/Sympk/Tut7/Cstf1/Cdk9
CC	GO:0016607	nuclear speck	85	-0.186615	-2.24954	0.00114276	0.025105	0.02122	3782	tags=81%, list=60%, signal=33%	Tab1/Hdac5/Nxf1/Nampt/Rufy1/Nup43/Rbm8a/Rbm10/Sf3a2/Wbp11/Sf3a3/Ncbp3/Cwc15/Sf3a1/Pcbp1/Sarnp/Dock1/Srsf2/Thoc1/Srek1/Mef2c/Ppie/Ddx17/Rbm25/Snw1/Phf5a/Srsf6/Srsf7/Ddx42/U2af1/Bmp2k/Cdk12/Ylpm1/Rbm14/Dgkq/Ppih/Cnot7/Fto/Api5/Chd5/Dhx36/Srrm1/Cdc5l/Lhpp/Chtop/Srsf3/Hdac4/Srrm2/Cpsf6/Prpf3/Sf3b1/Ddx46/Dhx15/Rbm39/Limk1/Ddx5/Sap18/Srsf1/U2af2/Plrg1/Grk5/Pqbp1/Habp4/Srpk2/Ppig/Srsf4/Plcb1/Dgkz/Basp1
CC	GO:0150034	distal axon	150	-0.134938	-2.11509	0.00116895	0.0254814	0.0215381	2722	tags=61%, list=43%, signal=36%	Amfr/Itsn1/Gria4/Palld/Rtn4r/Kcnc2/Wdr47/Kcna3/Clcn3/Tanc1/Grik2/Pebp1/Ntrk2/Fez1/Tiam1/Grik5/Brsk2/Tpbg/Tor1a/Fmr1/Actb/Apbb1/Unc5c/Tmod2/Grin1/Rgs10/Thy1/Prex1/Map1b/Gsk3b/Als2/Ptprf/Orai2/Aak1/Cplx1/Ap1s1/Copg2/Dcx/Limk1/Syap1/Usp9x/Cbarp/Bin1/Pclo/Fscn1/Syt7/Ptbp2/Erc2/Ap3d1/Ophn1/Cplx2/Cdkl5/Calb2/Flrt3/Rac3/Grm4/Lmtk2/Stmn2/Kif5c/Kcna2/Lrrk2/Hcn1/Kif3c/Klc1/Amph/Dlg3/Myh10/Trpv2/Kcnq5/Rab3a…
BP	GO:0106027	neuron projection organization	50	-0.256483	-2.3104	0.0011974	0.0255496	0.0215958	3960	tags=90%, list=62%, signal=34%	Cdk5/Igf1r/Dip2a/Ephb2/Arf1/Nlgn3/Dbnl/Map1a/Mfn2/Apoe/Hdac6/Fyn/Kif1a/Ckap5/Insr/Tanc1/Wasl/Tiam1/Vps35/Cdc42/Dhx36/Grin1/Abcd2/Gsk3b/Pick1/Pten/Nlgn1/Abl2/Opa1/Ube3a/Epha5/Dlg4/Kalrn/Mfn1/Pak3/Lrrk2/Ephb3/Tanc2/Dnm1l/Lzts3/Epha4/Abi2/Stau2/Ngef/Dvl1
MF	GO:0005216	monoatomic ion channel activity	80	-0.187637	-2.25039	0.00120992	0.0255496	0.0215958	1407	tags=48%, list=22%, signal=37%	Kcnh1/Tmco1/Stim2/Vdac3/Ano8/Scn2b/Gria1/Kcnt1/Vdac1/Kcnj9/Scn8a/Kcnh7/Kcna2/Hcn1/Trpv2/Scn1b/Kcna4/Kcnq5/Grm7/Ttyh1/Ttyh3/Kcnj4/Kcnb1/Kcna1/Ryr2/Kcnd2/Hcn4/Gria2/Scn1a/Clic6/Gria3/Scn3b/Scn9a/Itpr1/Kcnc4/Gpm6a/Ryr1/Scn4b
BP	GO:1901605	alpha-amino acid metabolic process	32	0.370146	2.21317	0.00119663	0.0255496	0.0215958	1095	tags=50%, list=17%, signal=42%	Gamt/Mtrr/Hmgcl/Nat8l/Ddah2/Nos1/Ivd/Asns/Bcat2/Comt/Ggt1/Hibch/Mtap/Nos3/Gfpt1/Mecp2
CC	GO:0120111	neuron projection cytoplasm	20	-0.393062	-2.18686	0.00124477	0.0255496	0.0215958	3136	tags=90%, list=49%, signal=46%	Kif5a/Kif3a/Ckap5/Stau1/Grik2/Hip1r/Fmr1/Sfpq/Pura/Hpca/Dlg4/Cdkl5/Bsn/Lrrk2/Kif3c/Madd/Pqbp1/Gria2
MF	GO:0022836	gated channel activity	66	-0.205762	-2.18638	0.00123039	0.0255496	0.0215958	948	tags=42%, list=15%, signal=36%	Gria1/Kcnt1/Vdac1/Kcnj9/Scn8a/Kcnh7/Kcna2/Hcn1/Scn1b/Kcna4/Kcnq5/Grm7/Kcnj4/Kcnb1/Kcna1/Ryr2/Kcnd2/Hcn4/Gria2/Scn1a/Clic6/Gria3/Scn3b/Scn9a/Itpr1/Kcnc4/Ryr1/Scn4b
MF	GO:0022839	monoatomic ion gated channel activity	66	-0.205762	-2.18638	0.00123039	0.0255496	0.0215958	948	tags=42%, list=15%, signal=36%	Gria1/Kcnt1/Vdac1/Kcnj9/Scn8a/Kcnh7/Kcna2/Hcn1/Scn1b/Kcna4/Kcnq5/Grm7/Kcnj4/Kcnb1/Kcna1/Ryr2/Kcnd2/Hcn4/Gria2/Scn1a/Clic6/Gria3/Scn3b/Scn9a/Itpr1/Kcnc4/Ryr1/Scn4b
BP	GO:1901566	organonitrogen compound biosynthetic process	321	0.153977	1.95037	0.00123789	0.0255496	0.0215958	3933	tags=74%, list=62%, signal=29%	Cept1/Irgm1/Uqcc3/Cmpk2/Dcp2/Nat10/Porcn/Abca1/Eif2d/Alg9/Pnpt1/Ngrn/Nfkb1/Eif3g/Gamt/C1qbp/Abcb6/Abca2/Chp1/Trnt1/Pml/Mtrr/Pde12/Ptcd3/Larp1/Parp1/Acot8/Prkn/Prps1/Ulk1/Alg11/Cpeb3/Stat3/Pum2/Mlec/Cirbp/Fmo1/Sms/Rwdd1/Nos1/Hars1/Alg5/Gstp1/Rbm4/Asns/Uqcc2/Bcat2/Adk/Asah1/Tyw5/Paox/Npc1/Eif1/Scrib/Eif3h/Ptbp1/Ggt1/Glce/Trap1/Tia1/Ppcs/Mtap/Drg2/Ddx25/Nos3/Xrn1/Eif3b/Gfpt1/Eif3a/Rbm3/Aldh2/Snx3/Gg…
CC	GO:0030424	axon	290	-0.0874795	-1.93414	0.00122665	0.0255496	0.0215958	2722	tags=57%, list=43%, signal=34%	Amfr/Itsn1/Kif1b/Dag1/Kif1a/Gria4/Palld/Rtn4r/Kcnc2/Creb1/Pum1/Wdr47/Kcna3/Aldoc/Clcn3/Insr/Myo6/Ntrk3/Tanc1/Grik2/Pebp1/Atg5/Ntrk2/Fez1/Tiam1/Adnp/Grik5/Phb2/Ireb2/Dhx36/Kif3b/Dtna/Brsk2/Tpbg/Tor1a/Fmr1/Actb/Apbb1/Unc5c/Tmod2/Syn1/Grin1/Gfra1/Rgs10/Thy1/Prex1/Map1b/Gsk3b/Pde2a/Mgll/Grm2/Als2/Cntn2/Ptprf/Orai2/Aak1/Cplx1/Bag2/Ptprk/Ap1s1/Robo1/Mtpn/Copg2/Dcx/Grm1/Limk1/Prrt1/Syap1/Rhoa/Stx1b/Usp9…
BP	GO:0010833	telomere maintenance via telomere lengthening	19	0.441495	2.135	0.00126027	0.0256804	0.0217063	1206	tags=58%, list=19%, signal=47%	Rad50/Dcp2/Nat10/Xrcc5/Pml/Parp1/Telo2/Terf2/Src/Pnkp/Stn1
BP	GO:0006643	membrane lipid metabolic process	37	0.345832	2.16317	0.00130574	0.0264153	0.0223275	2394	tags=68%, list=38%, signal=42%	Galc/Sgpl1/Sgpp1/Abca2/Tecr/Naaa/Naga/Asah1/Gpaa1/Dpm1/Samd8/Map7/Pigu/Hexa/Hacd2/Hexb/Pigt/Kit/Dpm3/Vapa/Pigs/Asah2/Pgap1/Atg7/Gba2
BP	GO:0044255	cellular lipid metabolic process	198	0.17883	2.00847	0.00138248	0.0277681	0.023471	2425	tags=51%, list=38%, signal=33%	Apod/Cept1/Galc/Sgpl1/Plcd4/Cygb/Fads2/Ptgds/Porcn/Sgpp1/Ncor1/Lpin2/Abca2/Chp1/Acot8/Tecr/Alg11/Fmo1/Abhd4/Gstp1/Naaa/Dhrs4/Gdpd1/Ivd/Acot2/Naga/Asah1/Rdh11/Acads/Gde1/Acot1/Ech1/Vac14/Acot9/Mecp2/Cav1/Gpaa1/Pi4kb/Alg2/Dpm1/Samd8/Hdhd5/Oxsm/Akt1/Cpt2/Mtmr2/Mif/Cpt1c/Map7/Pigu/Acox3/Hexa/Pex5/Gstm7/Atf2/Mtm1/Pdk3/Hacd2/Abca3/Cryl1/Hexb/Eci2/Cbr4/Pigt/Mcat/Cpt1a/Ocrl/Acsl5/Pdk2/Rdh13/Qki/Acsf3/Sox…
CC	GO:0043198	dendritic shaft	34	-0.300153	-2.24538	0.00147577	0.0290921	0.0245901	948	tags=50%, list=15%, signal=43%	Gria1/Lzts1/Grm4/Grm5/Mpp2/Nsf/Hcn1/Dlg3/Kcna4/Grm7/Arpc2/Epha4/Stau2/Gria2/Drd1/Akap5/Gria3
MF	GO:0022890	inorganic cation transmembrane transporter activity	75	-0.195015	-2.2013	0.00146824	0.0290921	0.0245901	948	tags=41%, list=15%, signal=36%	Gria1/Kcnt1/Kcnj9/Scn8a/Kcnh7/Kcna2/Hcn1/Atp4a/Trpv2/Scn1b/Kcna4/Kcnq5/Grm7/Kcnj4/Kcnb1/Kcna1/Ryr2/Kcnd2/Hcn4/Gria2/Scn1a/Gria3/Scn3b/Ghitm/Scn9a/Itpr1/Nipa1/Kcnc4/Gpm6a/Ryr1/Scn4b
BP	GO:0001817	regulation of cytokine production	116	0.216952	2.10792	0.00147944	0.0290921	0.0245901	1948	tags=46%, list=31%, signal=32%	Apod/Jak2/Isg15/Gbp4/Hspb1/Irgm1/Stat1/Erbin/Mavs/Nfkb1/Hmgb2/C1qbp/Pml/Parp1/Atg9a/Irak1/Ptprc/Optn/Stat3/Gstp1/Chid1/Src/Nav3/Mbp/Mog/Scrib/Ubr5/Aif1/Tia1/Flot1/Abl1/Akap8/Ddx21/Cd59a/Traf6/Rftn1/Csk/Mif/Fgfr1/Cd81/Atf2/Arrb1/Syt11/Clu/Syk/Hdac2/Panx2/Ufd1/Lyn/Rel/Rab2b/Cd2ap/Git1
BP	GO:0060996	dendritic spine development	58	-0.214385	-2.11067	0.0015005	0.0293013	0.024767	3960	tags=86%, list=62%, signal=33%	Cdk5/Dip2a/Ephb2/Mtor/Palm/Arf1/Nlgn3/Dbnl/Mfn2/Mef2c/Apoe/Hdac6/Tsc2/Itsn1/Kif1a/Pak2/Wasl/Tiam1/Cdc42/Dhx36/Ptprs/Arf6/Rac1/Fmr1/Uba6/Nlgn2/Nck2/Pten/Nlgn1/Opa1/Ube3a/Epha5/Dlg4/Cdkl5/Kalrn/Acsl4/Mfn1/Pak3/Lrrk2/Ephb3/Tanc2/Dnm1l/Asap1/Lzts3/Epha4/Abi2/Stau2/Pak1/Ngef/Dvl1
BP	GO:0007033	vacuole organization	73	0.253904	2.10142	0.0015171	0.0294212	0.0248683	2814	tags=66%, list=44%, signal=37%	Creg1/Irgm1/Bag3/Ehmt2/Abca1/Atg9a/Efnb1/Ulk1/Pacs2/Snx4/Tfe3/Traf6/Tom1/Pi4kb/Ap3b1/Snx30/Scfd1/Tpp1/Hexa/Atf2/Ulk3/Mtm1/Snx18/Hexb/Snx7/Vps16/Ralb/Chmp7/Mtmr3/Hook3/Vps11/Ppt1/Stx12/Lyst/Atg12/Atg7/Ephb2/Atg3/Clvs2/Mtor/Rab23/Chmp6/Atg2b/Vps4a/Vps18/Arl8b/Arf1/Vps4b
BP	GO:0043954	cellular component maintenance	22	-0.369152	-2.20799	0.00153388	0.029431	0.0248766	3034	tags=86%, list=48%, signal=45%	Apoe/Fyn/Ckap5/Insr/Tanc1/Vps35/Arf6/Grin1/Pick1/Nlgn1/Abl2/Erc2/Ophn1/Dlg2/Cadm1/Cldn1/Cbln1/Rab3a/Dgkz
CC	GO:0043679	axon terminus	66	-0.2006	-2.13154	0.0015504	0.029431	0.0248766	2713	tags=68%, list=43%, signal=39%	Itsn1/Gria4/Kcnc2/Kcna3/Clcn3/Tanc1/Grik2/Pebp1/Ntrk2/Grik5/Tpbg/Fmr1/Actb/Grin1/Rgs10/Aak1/Cplx1/Ap1s1/Bin1/Pclo/Syt7/Erc2/Ap3d1/Ophn1/Cplx2/Calb2/Flrt3/Grm4/Kcna2/Lrrk2/Hcn1/Amph/Kcnq5/Rab3a/Grm7/Calb1/Arpc2/Epha4/Kcna1/Prrt2/Hcn4/Gria2/Drd1/Gria3/Kcnc4
BP	GO:0006631	fatty acid metabolic process	91	0.237744	2.13121	0.00155494	0.029431	0.0248766	2390	tags=57%, list=38%, signal=36%	Sgpl1/Cygb/Fads2/Ptgds/Ncor1/Lpin2/Acot8/Tecr/Fmo1/Gstp1/Naaa/Ivd/Acot2/Asah1/Acads/Acot1/Ech1/Acot9/Cav1/Oxsm/Akt1/Cpt2/Mif/Cpt1c/Acox3/Pex5/Gstm7/Pdk3/Hacd2/Cryl1/Eci2/Cbr4/Mcat/Cpt1a/Acsl5/Pdk2/Qki/Acsf3/Sox9/Mecr/Them4/Asah2/Acaca/Etfb/Anxa1/Enpp1/Sco1/Abcd3/Gnpat/Acbd5/Ptgr2/Fabp5
BP	GO:0009607	response to biotic stimulus	241	0.165679	1.96696	0.00155947	0.029431	0.0248766	497	tags=18%, list=8%, signal=17%	Ifit3/C1qa/Jak2/C1qc/Ifit1/Isg15/Gbp4/Htra1/C1qb/Irgm1/Stat1/Gbp2/Mt2/Palm3/Stat2/Dtx3l/Capg/Lrp8/Masp1/Cmpk2/Xrcc6/Abca1/Lamp2/Erbin/Xrcc5/Nfib/Mavs/Nfkb1/Hmgb2/Fkbp5/Zyx/C1qbp/Pml/Pde12/Cotl1/Abcf3/Vamp7/Parp1/Atg9a/Irak1/Ptprc/Lamp1/Optn
BP	GO:0070828	heterochromatin organization	21	0.427171	2.16659	0.00163879	0.0306864	0.0259377	2625	tags=81%, list=41%, signal=48%	Lmna/Mbd2/Pcid2/Hdac1/Lmnb1/Ubr5/Cenpv/Lmnb2/Mecp2/Kdm1a/Mbd3/Hdac2/Tpr/Kdm5a/Ubr2/Znfx1/Cbx3
BP	GO:0001508	action potential	46	-0.247274	-2.11175	0.00164781	0.0306864	0.0259377	1057	tags=48%, list=17%, signal=40%	Scn2b/Gria1/Gpd1l/Scn8a/Kcnh7/Kcna2/Hcn1/Scn1b/Kcnb1/Kcna1/Dlg1/Ryr2/Kcnd2/Nrcam/Hcn4/Scn1a/Fgf12/Drd1/Scn3b/Scn9a/Kcnc4/Scn4b
CC	GO:0048787	presynaptic active zone membrane	24	-0.344325	-2.09623	0.00170627	0.0314836	0.0266115	1938	tags=71%, list=31%, signal=49%	Grin1/Grm8/Stx1b/Apba1/Gria1/Vdac1/Grm4/Scn8a/Hcn1/Ntng1/Rims1/Grm7/Stx1a/Gria2/Nptn/Gria3/Gpm6a
BP	GO:0006278	RNA-templated DNA biosynthetic process	17	0.449927	2.08737	0.00172421	0.0314836	0.0266115	1206	tags=59%, list=19%, signal=48%	Rad50/Dcp2/Nat10/Xrcc5/Pml/Telo2/Terf2/Src/Pnkp/Stn1
BP	GO:0007004	telomere maintenance via telomerase	17	0.449927	2.08737	0.00172421	0.0314836	0.0266115	1206	tags=59%, list=19%, signal=48%	Rad50/Dcp2/Nat10/Xrcc5/Pml/Telo2/Terf2/Src/Pnkp/Stn1
MF	GO:0005261	monoatomic cation channel activity	61	-0.210788	-2.09769	0.001778	0.0322564	0.0272647	915	tags=43%, list=14%, signal=37%	Kcnt1/Kcnj9/Scn8a/Kcnh7/Kcna2/Hcn1/Trpv2/Scn1b/Kcna4/Kcnq5/Grm7/Kcnj4/Kcnb1/Kcna1/Ryr2/Kcnd2/Hcn4/Gria2/Scn1a/Scn3b/Scn9a/Itpr1/Kcnc4/Gpm6a/Ryr1/Scn4b
BP	GO:0061564	axon development	166	-0.114464	-1.85943	0.00201521	0.0363255	0.0307041	3204	tags=66%, list=51%, signal=34%	Dbnl/Map1a/Kif5a/Rab10/Top2b/Mef2c/Dip2b/Cnr1/Apoe/Hdac6/Rufy3/Tsc2/Nfasc/Dag1/Trio/Ttc8/Efna3/Rtn4r/Creb1/Wdr47/Pak2/Aplp1/Ntrk3/Ntrk2/Nptx1/Islr2/Tiam1/Adnp/Szt2/Fgfr3/Ptprs/Stk11/Brsk2/Aplp2/Rac1/Ptn/Actb/Rab8a/Apbb1/Unc5c/Grin1/Sin3a/Thy1/Map1b/Gsk3b/Mgll/Als2/Cntn2/Tbr1/Ptprf/Pten/Bcl2/Robo1/Dcx/Smad4/Limk1/Usp9x/Nexn/Adcy1/Rtn4/Lama2/Epha5/Emb/Xk/Cntn1/Cdkl5/Kalrn/Flrt3/Rac3/Lmtk2/Megf8/Nrd…
MF	GO:0015267	channel activity	86	-0.177497	-2.10756	0.00212982	0.037667	0.031838	2637	tags=65%, list=42%, signal=39%	Gria4/Kcnc2/Grid1/Kcna3/Clcn3/Mpv17/Grik2/Clcn6/Kcnj3/Grik5/Grin1/Aqp4/Ryr3/Orai2/Bcl2/Clcc1/Grid2/Gsdme/Kcnh1/Tmco1/Stim2/Vdac3/Ano8/Scn2b/Gria1/Kcnt1/Vdac1/Kcnj9/Scn8a/Kcnh7/Kcna2/Hcn1/Trpv2/Scn1b/Kcna4/Kcnq5/Grm7/Ttyh1/Ttyh3/Kcnj4/Kcnb1/Kcna1/Ryr2/Kcnd2/Hcn4/Gria2/Scn1a/Clic6/Gria3/Scn3b/Scn9a/Itpr1/Kcnc4/Gpm6a/Ryr1/Scn4b
MF	GO:0022803	passive transmembrane transporter activity	86	-0.177497	-2.10756	0.00212982	0.037667	0.031838	2637	tags=65%, list=42%, signal=39%	Gria4/Kcnc2/Grid1/Kcna3/Clcn3/Mpv17/Grik2/Clcn6/Kcnj3/Grik5/Grin1/Aqp4/Ryr3/Orai2/Bcl2/Clcc1/Grid2/Gsdme/Kcnh1/Tmco1/Stim2/Vdac3/Ano8/Scn2b/Gria1/Kcnt1/Vdac1/Kcnj9/Scn8a/Kcnh7/Kcna2/Hcn1/Trpv2/Scn1b/Kcna4/Kcnq5/Grm7/Ttyh1/Ttyh3/Kcnj4/Kcnb1/Kcna1/Ryr2/Kcnd2/Hcn4/Gria2/Scn1a/Clic6/Gria3/Scn3b/Scn9a/Itpr1/Kcnc4/Gpm6a/Ryr1/Scn4b
BP	GO:0035418	protein localization to synapse	47	-0.235729	-2.04465	0.00212941	0.037667	0.031838	2004	tags=60%, list=32%, signal=41%	Nlgn2/Rab8a/Grin1/Nptx2/Gsk3b/Nptxr/Nlgn1/Cplx1/Erbb4/Stx1b/Pclo/Magi2/Vamp2/Dlg4/Dlg2/Kalrn/Tnik/Gpc4/Neto1/Bsn/Gpc6/Kif5c/Lrrc7/Klc1/Nbea/Dlg1/Stau2/Lgi1
BP	GO:0072583	clathrin-dependent endocytosis	20	-0.377825	-2.10209	0.00217903	0.0382964	0.03237	2776	tags=85%, list=44%, signal=48%	Scyl2/Itsn1/Bmp2k/Wasl/Smap1/Hip1r/Gak/Aak1/Ap2s1/Sgip1/Magi2/Ap2a2/Ap2m1/Ap2a1/Ap2b1/Fcho1/Itsn2
BP	GO:0019226	transmission of nerve impulse	29	-0.303771	-2.06337	0.00224777	0.0392592	0.0331838	948	tags=52%, list=15%, signal=44%	Gria1/Scn8a/Kcna2/Hcn1/Scn1b/Grm7/Kcna1/Kcnd2/Nrcam/Scn1a/Fgf12/Drd1/Pak1/Scn9a/Kcnc4
BP	GO:0006959	humoral immune response	17	0.43796	2.03185	0.002277	0.0395242	0.0334078	1532	tags=59%, list=24%, signal=45%	C1qa/C1qc/C1qb/Masp1/C1qbp/Ptprc/Cd59a/Tfe3/Romo1/Cd81
BP	GO:0060997	dendritic spine morphogenesis	33	-0.29876	-2.17569	0.00234747	0.0404974	0.0342304	3960	tags=94%, list=62%, signal=35%	Cdk5/Dip2a/Ephb2/Nlgn3/Dbnl/Mfn2/Hdac6/Kif1a/Wasl/Tiam1/Cdc42/Dhx36/Pten/Nlgn1/Opa1/Ube3a/Epha5/Dlg4/Kalrn/Mfn1/Pak3/Lrrk2/Ephb3/Tanc2/Dnm1l/Lzts3/Epha4/Abi2/Stau2/Ngef/Dvl1
BP	GO:0010975	regulation of neuron projection development	188	-0.106268	-1.88068	0.00241665	0.0414367	0.0350244	2391	tags=53%, list=38%, signal=34%	Ntrk2/Fez1/Islr2/Ahi1/Tiam1/Adnp/Nsmf/Dhx36/Ptprs/Hecw1/Stk11/Arf6/Fat3/Brsk2/Ehd1/Gak/Ptn/Apbb1/Twf1/Grin1/Dgkg/Thy1/Prex1/Map1b/Ptprg/Gsk3b/Sez6/Tbr1/Ptprf/Pten/Nlgn1/Abl2/Grid2/Bag5/Robo1/Dcx/Limk1/Rap2a/Clip1/Rhoa/Opa1/Ube3a/Magi2/Nck1/Rtn4/Vldlr/Dlg4/Cux1/Csmd3/Mark1/Xk/Cntn1/Cdkl5/Ptprd/Kalrn/Lzts1/Tnik/Megf8/Nrdc/Tiam2/Braf/Mfn1/Pak3/Mt3/Stmn2/Robo2/Lrrc7/Hecw2/Lrrk2/Ntng1/Kif3c/Ephb3/Tanc…
BP	GO:0016072	rRNA metabolic process	43	0.305343	2.06364	0.00255175	0.043488	0.0367582	447	tags=28%, list=7%, signal=26%	Mrm3/Kri1/Fbll1/Trir/Pwp2/Wdr75/Ddx18/Nat10/Rrp12/Nop2/Rpp30/Tfb1m
BP	GO:0006082	organic acid metabolic process	185	0.165538	1.82103	0.00263423	0.044356	0.0374919	2428	tags=50%, list=38%, signal=32%	Gsto1/Sgpl1/Cygb/Fads2/Ptgds/Ncor1/Gamt/Lpin2/Mtrr/Acot8/Tecr/Galk1/Stat3/Hmgcl/Nat8l/Fmo1/Ddah2/Nos1/Hars1/Gstp1/Naaa/Ivd/Asns/Acot2/Bcat2/Asah1/Comt/Acads/Ggt1/Acot1/Hibch/Ech1/Mtap/Gale/Acot9/Nos3/Idh3a/Gfpt1/Mecp2/Cav1/Uevld/Oxsm/Akt1/Bcat1/Cpt2/Mif/Galt/Dcxr/Cpt1c/Nagk/Fgfr1/Acox3/Pnkd/Hexa/Pex5/Gstm7/Pdk3/Hacd2/Adpgk/Syk/Cryl1/Hexb/Eci2/Cbr4/Mcat/Cpt1a/Acsl5/Pdk2/Git1/Qki/Acsf3/Csad/Sox9/Me…
BP	GO:0043436	oxoacid metabolic process	185	0.165538	1.82103	0.00263423	0.044356	0.0374919	2428	tags=50%, list=38%, signal=32%	Gsto1/Sgpl1/Cygb/Fads2/Ptgds/Ncor1/Gamt/Lpin2/Mtrr/Acot8/Tecr/Galk1/Stat3/Hmgcl/Nat8l/Fmo1/Ddah2/Nos1/Hars1/Gstp1/Naaa/Ivd/Asns/Acot2/Bcat2/Asah1/Comt/Acads/Ggt1/Acot1/Hibch/Ech1/Mtap/Gale/Acot9/Nos3/Idh3a/Gfpt1/Mecp2/Cav1/Uevld/Oxsm/Akt1/Bcat1/Cpt2/Mif/Galt/Dcxr/Cpt1c/Nagk/Fgfr1/Acox3/Pnkd/Hexa/Pex5/Gstm7/Pdk3/Hacd2/Adpgk/Syk/Cryl1/Hexb/Eci2/Cbr4/Mcat/Cpt1a/Acsl5/Pdk2/Git1/Qki/Acsf3/Csad/Sox9/Me…
BP	GO:0140888	interferon-mediated signaling pathway	16	0.483019	2.18352	0.00268493	0.0446234	0.0377179	436	tags=44%, list=7%, signal=41%	Jak2/Isg15/Irgm1/Stat1/Stat2/Mavs/Irak1
MF	GO:0015318	inorganic molecular entity transmembrane transporter activity	90	-0.172687	-2.10623	0.00267815	0.0446234	0.0377179	948	tags=39%, list=15%, signal=34%	Gria1/Kcnt1/Kcnj9/Scn8a/Kcnh7/Kcna2/Hcn1/Atp4a/Trpv2/Scn1b/Kcna4/Kcnq5/Grm7/Ttyh1/Ttyh3/Kcnj4/Kcnb1/Kcna1/Ryr2/Kcnd2/Hcn4/Gria2/Scn1a/Clic6/Xpr1/Gria3/Scn3b/Ghitm/Scn9a/Itpr1/Nipa1/Kcnc4/Gpm6a/Ryr1/Scn4b
MF	GO:0038023	signaling receptor activity	95	-0.166376	-2.09389	0.00271359	0.0446234	0.0377179	3038	tags=68%, list=48%, signal=36%	Cnr1/Cr1l/Ighm/Gpr26/Atrn/Amfr/Paqr4/Gria4/Palld/Rtn4r/Grid1/Insr/Ntrk3/Mertk/Grik2/Ntrk2/Cntfr/Amot/Grik5/Fgfr3/Abca7/Tyro3/Ptprt/Nlgn2/Unc5c/Grin1/Gfra1/Grm2/Nptxr/Ptprf/Nlgn1/Grm8/Gpr37/Grid2/Robo1/Grm1/Erbb4/Egfr/Jmjd6/Mfsd6/Sphk2/Epha5/Vldlr/Fas/Cd47/Nr2c2/Gria1/Grm4/Grm5/Ephb6/Robo2/Ephb3/Grm7/Gfra2/Fgfr2/Epha4/Bmpr2/Grm3/Epha7/Gria2/Drd1/S1pr1/Dcc/Gria3/Sphk1
MF	GO:0060089	molecular transducer activity	95	-0.166376	-2.09389	0.00271359	0.0446234	0.0377179	3038	tags=68%, list=48%, signal=36%	Cnr1/Cr1l/Ighm/Gpr26/Atrn/Amfr/Paqr4/Gria4/Palld/Rtn4r/Grid1/Insr/Ntrk3/Mertk/Grik2/Ntrk2/Cntfr/Amot/Grik5/Fgfr3/Abca7/Tyro3/Ptprt/Nlgn2/Unc5c/Grin1/Gfra1/Grm2/Nptxr/Ptprf/Nlgn1/Grm8/Gpr37/Grid2/Robo1/Grm1/Erbb4/Egfr/Jmjd6/Mfsd6/Sphk2/Epha5/Vldlr/Fas/Cd47/Nr2c2/Gria1/Grm4/Grm5/Ephb6/Robo2/Ephb3/Grm7/Gfra2/Fgfr2/Epha4/Bmpr2/Grm3/Epha7/Gria2/Drd1/S1pr1/Dcc/Gria3/Sphk1
BP	GO:0002237	response to molecule of bacterial origin	48	0.282718	1.99393	0.00274597	0.0448934	0.0379461	1948	tags=52%, list=31%, signal=36%	Jak2/Irgm1/Stat1/Gbp2/Palm3/Cmpk2/Abca1/Erbin/Nfkb1/Hmgb2/Irak1/Nos1/Gstp1/Nos3/Abl1/Akap8/Traf6/Prdx3/Akt1/Mif/Mrc1/Bcr/Abr/Lyn/Git1
BP	GO:0099054	presynapse assembly	24	-0.331338	-2.01717	0.002809	0.0456323	0.0385707	2154	tags=71%, list=34%, signal=47%	Ptprs/Arf6/Nlgn2/Pten/Nlgn1/Grid2/Pclo/Mdga2/Ptprd/Lrfn4/Cadm1/Gpc4/Bsn/Cbln1/Efnb2/Lrfn5/Dvl1
CC	GO:0000793	condensed chromosome	48	0.282176	1.99011	0.00283985	0.0456323	0.0385707	3036	tags=73%, list=48%, signal=38%	Rad50/Sun2/Hmgb2/Dctn3/Brd7/Dctn6/Zwint/Dctn2/Dctn4/Dctn1/Cenpv/Akap8/Zw10/Sec13/Baz1b/Top3b/H2ax/Ndel1/Rcc1/Chmp7/Tpr/Xpo1/Smc3/Ago3/Nup85/Smc1a/Cbx3/Nup37/Chmp6/Nup43/Dctn5/Apc/Nup98/Cbx5/Bub3
BP	GO:0044057	regulation of system process	124	-0.135996	-1.97758	0.00282719	0.0456323	0.0385707	2024	tags=51%, list=32%, signal=35%	Fmr1/Hdac4/Nlgn2/Akap9/Twf1/Oga/Grin1/Gsk3b/Mgll/Tppp/Rock1/Lmcd1/Pten/Nlgn1/Becn1/Mtpn/Smad4/Grm1/Wasf3/Rhoa/Egfr/Stx1b/Bin1/Pclo/Tpm1/Mef2a/Dock4/Dlg4/Pde4d/Scn2b/Gpd1l/Nrdc/Rab8b/Smad3/Neto1/Lrrk2/Rock2/Scn1b/Rims1/Cbln1/Wnk3/Myl4/Cdk9/Bmpr2/Grm3/Kcna1/Dlg1/Ryr2/Abcg2/Calm2/Kcnd2/Stx1a/Hcn4/Fgf12/Foxo3/Drd1/Pak1/Dvl1/Scn3b/Sphk1/Kcnc4/Ryr1/Scn4b
BP	GO:0010761	fibroblast migration	22	0.400115	2.06372	0.00301751	0.0482115	0.0407508	1587	tags=59%, list=25%, signal=44%	Sgpl1/Cygb/Ilk/Pml/Gna13/Sdc4/Gna12/Mta2/Plec/Akt1/Zeb2/Fgfr1/Bag4
BP	GO:0099172	presynapse organization	27	-0.318062	-2.05477	0.00303864	0.0482749	0.0408044	2462	tags=74%, list=39%, signal=45%	Ntrk3/Vps35/Ptprs/Arf6/Nlgn2/Pten/Nlgn1/Grid2/Pclo/Mdga2/Ptprd/Lrfn4/Cadm1/Gpc4/Bsn/Cbln1/Efnb2/Cap2/Lrfn5/Dvl1
MF	GO:0098918	structural constituent of synapse	17	-0.390969	-2.04102	0.0030813	0.0486776	0.0411447	1397	tags=65%, list=22%, signal=51%	Pclo/Magi2/Dlg4/Erc2/Dlg2/Mpp2/Bsn/Dlg3/Rims1/Dlg1/Actn1
BP	GO:0051130	positive regulation of cellular component organization	346	-0.0728565	-1.80905	0.00310562	0.0487877	0.0412378	2833	tags=57%, list=45%, signal=33%	Rufy3/Mib1/Apoa1/Kif3a/Tsc2/Scyl2/Fyn/Cul3/Itsn1/Dag1/Sh2b1/Abcb7/Sumo1/Smcr8/Fis1/Creb1/Rac2/Ckap5/Crbn/Acsl6/Insr/Kat5/Enpp2/Hip1/Rit2/Crocc/Ntrk3/Mertk/Grb2/Nek7/Pebp1/Rab31/Ntrk2/G3bp2/Wasl/Fez1/Islr2/Cand1/Ahi1/Rala/Tiam1/Vps35/Adnp/Cdc42/Hip1r/Dhx36/Abca7/Stk11/Arf6/Epn1/Rac1/Myo1c/Tpbg/Ehd1/Ptn/Tor1a/Fmr1/Cdc23/Hdac4/C2cd5/Nlgn2/Bnip3/Akap9/Apbb1/Cenpe/Dvl3/Twf1/Vps28/Oga/Grin1/Bbs4/Sfpq/N…
BP	GO:1903037	regulation of leukocyte cell-cell adhesion	55	0.270526	2.00774	0.00318558	0.0497659	0.0420646	1133	tags=38%, list=18%, signal=32%	Jak2/Hspb1/Irgm1/Cd44/Irak1/Brd7/Ptprc/Efnb1/Wnk1/Gstp1/Adk/Sdc4/Scrib/Aif1/Cblb/Abl1/Cd59a/Flot2/Traf6/Cav1/Ap3b1
BP	GO:0006364	rRNA processing	37	0.327564	2.0489	0.003213	0.0499168	0.0421922	447	tags=30%, list=7%, signal=28%	Mrm3/Kri1/Fbll1/Pwp2/Wdr75/Ddx18/Nat10/Rrp12/Nop2/Rpp30/Tfb1m

## Sheet: Gils_TDP_brain_recovery_female
ONTOLOGY	ID	Description	setSize	enrichmentScore	NES	pvalue	p.adjust	qvalue	rank	leading_edge	core_enrichment
CC	GO:0098793	presynapse	249	-0.205166	-4.08182	3.55055253544144e-11	7.78028424373072e-08	6.03777937391421e-08	1495	tags=47%, list=24%, signal=37%	Dlg2/Hip1/Dbnl/Ophn1/Rogdi/Cdk5/Cnr1/Trio/Mff/Rab10/Cadm1/Kcnc2/Rims3/Prrt1/Pick1/Rab8a/Syt1/Cntn1/Mt3/Rgs10/Rab6b/Tanc1/Tnik/Ntng1/Gria1/Svop/Rgs7/Epn1/Sv2a/Lrfn2/Calb2/Ctbp2/Wdr7/Flrt3/Tpbg/Grm1/Ap3d1/Dmxl2/Madd/Stx1b/Grm2/Pclo/Cdk16/Snph/Aak1/Lin7a/Kcnq5/Doc2a/Syt7/Ap2s1/Syn1/Kcna4/Synj1/Erc2/Ptprs/Kcna2/Rims1/Ap2a2/Scn8a/Kif3c/Itsn2/Dnm1l/Bace1/Rab3a/Ptn/Ptprd/Sv2c/Sv2b/Dlg4/Trim9/Arpc2/Hcn4/…
CC	GO:0097060	synaptic membrane	184	-0.232917	-4.05074	5.51793208775229e-11	7.78028424373072e-08	6.03777937391421e-08	1495	tags=50%, list=24%, signal=39%	Dlg2/Ntrk3/Hip1/Dbnl/Dlg3/Cnr1/Cadm1/Kcnc2/Rims3/Prrt1/Pick1/Syt1/Hip1r/Cntn1/Nbea/Rap2a/Cspg5/Ano6/Ntng1/Gria1/Nlgn2/Grid1/Rgs7/Epn1/Lrfn2/Flrt3/Ptprf/Grm1/Nlgn1/Lrrc7/Kcnb1/Mpp2/Stx1b/Grm2/Snph/Kcnd2/Lin7a/Kcnq5/Syt7/Ap2s1/Kcna4/Synj1/Erc2/Ptprs/Strn/Kcna2/Rims1/Scn8a/Itsn2/Dnm1l/Ptprd/Dlg4/Grm5/Apbb1/Grm7/Epha4/Gpc4/Lrfn4/Rgs9/Epha7/Pde2a/Ap2m1/Bsn/Ap2b1/Lrfn5/Kcnj4/Dlg1/Adcy8/Drd1/Hcn1/Dcc/Gr…
CC	GO:0140513	nuclear protein-containing complex	275	0.239766	3.34408	4.42982726292941e-10	4.16403762715365e-07	3.23144241390535e-07	3760	tags=80%, list=59%, signal=34%	Kmt2a/Myh9/Pwp2/Foxo3/Rbm3/Hmga1/Brd7/Dpy30/Isy1/Anxa2/Srsf2/Satb2/Terf2/Flot1/Ccdc9/Srsf1/Ascc2/Tra2b/Gpkow/Nxf1/Ash2l/Flna/Mta3/Srrm1/Ppil3/Nolc1/Pbx1/Xrcc5/Cwc22/Aff4/Myo1c/Telo2/Ddx21/Thoc2/Bcl7a/Adnp/Pym1/Nfyb/Stat1/Snrpa/Stat2/Nat10/Cdk12/Sfr1/Cirbp/Ppih/Wbp4/Syne2/Baz1b/Nup37/Tpr/Cstf3/Nelfa/Sf3a2/Basp1/Tra2a/Lsm3/Cbx3/Nup43/Stn1/Nup62/Sun2/Ascc3/Bcl9/Pcid2/Aar2/Mta2/Thoc5/Tada3/Ess2/Sugp1…
BP	GO:0007268	chemical synaptic transmission	247	-0.183315	-3.68145	1.53552308262093e-09	8.66035018598204e-07	6.72074208161876e-07	1498	tags=45%, list=24%, signal=36%	Rac1/Dlg2/Egfr/Hip1/Dlg3/Ophn1/Braf/Cdk5/Mgll/Plcg1/Cnr1/Trio/Rims3/Prrt1/Pick1/Rab8a/Syt1/Tpgs1/Cdkl5/Cspg5/Nisch/Sybu/Ncan/Ntng1/Gria1/Nlgn2/Grid1/Shc3/Egr3/Sv2a/Lrfn2/Calb2/Ctbp2/Tpbg/Grm1/Nlgn1/Stau2/Dmxl2/Kcnb1/Mpp2/Camkv/Stx1b/Grm2/Pclo/Phf24/Plcl2/Lin7a/Doc2a/Syt7/Syn1/Synj1/Jph3/Erc2/Ptprs/Nsmf/Rims1/Asic1/Rin1/Cpeb2/Lynx1/Dnm1l/Bace1/Rab3a/Ptn/Ptprd/Sv2c/Sv2b/Dlg4/Trim9/Syt2/Grm5/Pde4a/G…
BP	GO:0098916	anterograde trans-synaptic signaling	247	-0.183315	-3.68145	1.53552308262093e-09	8.66035018598204e-07	6.72074208161876e-07	1498	tags=45%, list=24%, signal=36%	Rac1/Dlg2/Egfr/Hip1/Dlg3/Ophn1/Braf/Cdk5/Mgll/Plcg1/Cnr1/Trio/Rims3/Prrt1/Pick1/Rab8a/Syt1/Tpgs1/Cdkl5/Cspg5/Nisch/Sybu/Ncan/Ntng1/Gria1/Nlgn2/Grid1/Shc3/Egr3/Sv2a/Lrfn2/Calb2/Ctbp2/Tpbg/Grm1/Nlgn1/Stau2/Dmxl2/Kcnb1/Mpp2/Camkv/Stx1b/Grm2/Pclo/Phf24/Plcl2/Lin7a/Doc2a/Syt7/Syn1/Synj1/Jph3/Erc2/Ptprs/Nsmf/Rims1/Asic1/Rin1/Cpeb2/Lynx1/Dnm1l/Bace1/Rab3a/Ptn/Ptprd/Sv2c/Sv2b/Dlg4/Trim9/Syt2/Grm5/Pde4a/G…
CC	GO:0098978	glutamatergic synapse	268	-0.176419	-3.59581	3.15944552492178e-09	1.48493939671324e-06	1.15236618356357e-06	2557	tags=61%, list=40%, signal=38%	Fxyd6/Mtor/Arf6/Nptx1/Git1/Trim3/Ephb2/Tsc2/Ntrk2/Apoe/Abl2/Itsn1/Cabp1/Apba1/Rbmx/Cul3/Ube3a/Cdc42/Arrb2/Vps35/Lrfn3/Mdga2/Grin1/Efnb2/Bin1/Pak2/L1cam/Dgkq/Magi2/Nlgn3/Dgke/Pura/Fyn/Ctbp1/Pak3/C1ql3/Gipc1/Rtn3/Abhd6/Rhoa/Grik2/Lzts3/Wasf3/Mpdz/Prr7/Gsk3b/Abi2/Rac1/Dlg2/Ntrk3/Hip1/Dbnl/Dlg3/Ophn1/Cdk5/Plcg1/Cnr1/Trio/Ppm1h/Cadm1/Numb/Rims3/Prrt1/Pick1/Rab8a/Syt1/Hip1r/Mark2/Nbea/Cdkl5/Tanc2/Tpd52…
CC	GO:0042734	presynaptic membrane	90	-0.318717	-3.8692	5.20768168959755e-09	1.83570779558314e-06	1.42457503061491e-06	1476	tags=59%, list=23%, signal=46%	Hip1/Cnr1/Cadm1/Kcnc2/Rims3/Pick1/Syt1/Cntn1/Ntng1/Gria1/Epn1/Grm1/Stx1b/Grm2/Snph/Kcnq5/Syt7/Ap2s1/Kcna4/Erc2/Ptprs/Kcna2/Rims1/Scn8a/Itsn2/Dnm1l/Ptprd/Apbb1/Grm7/Epha4/Gpc4/Rgs9/Pde2a/Ap2m1/Ap2b1/Dlg1/Adcy8/Drd1/Hcn1/Grm4/Prrt2/Gria2/Scn1a/Nptn/Gria3/Stx1a/Kcna1/Grm8/Grm3/Kcnj9/Vdac1/Gpm6a/Kcnc4
BP	GO:0099537	trans-synaptic signaling	250	-0.182231	-3.63739	5.01950952220469e-09	1.83570779558314e-06	1.42457503061491e-06	1498	tags=45%, list=24%, signal=36%	Rac1/Dlg2/Egfr/Hip1/Dlg3/Ophn1/Braf/Cdk5/Mgll/Plcg1/Cnr1/Trio/Cadm1/Rims3/Prrt1/Pick1/Rab8a/Syt1/Tpgs1/Cdkl5/Cspg5/Nisch/Sybu/Ncan/Ntng1/Gria1/Nlgn2/Grid1/Shc3/Egr3/Sv2a/Lrfn2/Calb2/Ctbp2/Tpbg/Grm1/Nlgn1/Stau2/Dmxl2/Kcnb1/Mpp2/Camkv/Stx1b/Grm2/Pclo/Phf24/Plcl2/Lin7a/Doc2a/Syt7/Syn1/Synj1/Jph3/Erc2/Ptprs/Nsmf/Rims1/Asic1/Rin1/Cpeb2/Lynx1/Dnm1l/Bace1/Rab3a/Ptn/Ptprd/Sv2c/Sv2b/Dlg4/Trim9/Syt2/Grm5/P…
BP	GO:0099536	synaptic signaling	268	-0.171605	-3.4977	7.51521945301463e-09	2.00936320035997e-06	1.55933784753579e-06	1498	tags=44%, list=24%, signal=35%	Rac1/Dlg2/Egfr/Hip1/Dlg3/Ophn1/Braf/Cdk5/Mgll/Plcg1/Cnr1/Trio/Cadm1/Rims3/Prrt1/Pick1/Rab8a/Syt1/Tpgs1/Cdkl5/Rgs10/Cspg5/Nisch/Sybu/Ncan/Ntng1/Abi1/Gria1/Nlgn2/Grid1/Shc3/Egr3/Sv2a/Lrfn2/Calb2/Ctbp2/Tpbg/Grm1/Nlgn1/Stau2/Dmxl2/Kcnb1/Mpp2/Camkv/Stx1b/Grm2/Pclo/Phf24/Plcl2/Lin7a/Doc2a/Syt7/Syn1/Synj1/Jph3/Erc2/Ptprs/Nsmf/Rims1/Asic1/Rin1/Cpeb2/Lynx1/Dnm1l/Bace1/Rab3a/Ptn/Ptprd/Sv2c/Sv2b/Dlg4/Trim9/…
BP	GO:0016071	mRNA metabolic process	224	0.244218	3.18943	6.5949777449319e-09	2.00936320035997e-06	1.55933784753579e-06	3813	tags=82%, list=60%, signal=34%	Rbm3/Rnps1/Ptcd2/C1qbp/Isy1/Anxa2/Srsf2/Coil/Srsf1/Tra2b/Srsf6/Gpkow/Flna/Phrf1/Srrm1/Pnpt1/Ppil3/Mbnl1/Srsf5/Cwc22/Ptbp1/Thoc2/Ap3b1/Dcp2/Psip1/Pym1/Snrpa/Lsm1/Cdk12/Cirbp/Wbp4/Tia1/Bag4/Cstf3/Sf3a2/Tra2a/Lsm3/Prdx6/Pcid2/Snd1/Rbm4/Aar2/Thoc5/Srsf7/Celf3/Srsf4/Ess2/Sugp1/Ttc5/Ago3/Pum2/Bud31/Srrm2/Dcp1a/Edc3/Sltm/Thoc1/Sf3a1/Pde12/Qki/Puf60/Smu1/Nup98/Tdrd3/Csdc2/Pelo/Smg8/Ago2/Stat3/Jmjd6/Sf3b1…
BP	GO:0006396	RNA processing	253	0.231425	3.15516	7.83794156168782e-09	2.00936320035997e-06	1.55933784753579e-06	3672	tags=78%, list=58%, signal=34%	Kri1/Pwp2/Rbm3/Rnps1/Ptcd2/C1qbp/Isy1/Srsf2/Coil/Wdr75/Fbll1/Srsf1/Tra2b/Srsf6/Gpkow/Osgep/Phrf1/Srrm1/Pnpt1/Ppil3/Mbnl1/Srsf5/Cwc22/Trnt1/Mecp2/Ddx21/Tfb1m/Ptbp1/Thoc2/Psip1/Toe1/Snrpa/Lsm1/Nat10/Cdk12/Tsn/Cirbp/Wbp4/Tia1/Cstf3/Sf3a2/Tra2a/Lsm3/Qtrt2/Cherp/Prdx6/Ctu2/Rbm4/Aar2/Thoc5/Srsf7/Celf3/Srsf4/Tada3/Ess2/Sugp1/Rtca/Tsnax/Ago3/Pum2/Bud31/Srrm2/Prkra/Rrp1/Tprkb/Sltm/Thoc1/Sf3a1/Nop2/Pde12/Q…
MF	GO:0003723	RNA binding	305	0.214796	3.11142	1.71320548073684e-08	4.02603287973158e-06	3.12434578460693e-06	3651	tags=76%, list=58%, signal=34%	Myh10/Rbm3/Hmga1/Rnps1/Ifit1/Paip2/C1qbp/Nom1/Srsf2/Coil/Wdr75/Fbll1/Ccdc9/Fgfr3/Srsf1/Tra2b/Srsf6/Gpkow/Nxf1/Eif2d/Pnpt1/Nolc1/Mbnl1/Pdcd4/Srsf5/Xrcc5/Cwc22/Trnt1/Mecp2/Ddx21/Tfb1m/Ptbp1/Rbms1/Thoc2/Dcp2/Pym1/Toe1/Eif1b/Snrpa/Lsm1/Rftn1/Nudt4/Nat10/Tsn/Cirbp/Fubp1/Wbp4/Tia1/Tpr/Cstf3/Hars1/Tra2a/Lsm3/Nop58/Cherp/Hmgb3/Zmat3/Kdm1a/Nop56/Dhx40/Ctu2/Pcid2/Eif3g/Zc3h4/Snd1/Drg2/Rbm4/Thoc5/Srsf7/Celf…
CC	GO:0098984	neuron to neuron synapse	164	-0.214738	-3.56859	2.73139211034204e-08	5.92501980858812e-06	4.59802769020332e-06	2013	tags=56%, list=32%, signal=39%	Magi2/Pura/Nck2/Pdpk1/Fyn/Pak3/C1ql3/Als2/Rtn3/Grik2/Pkp4/Lzts3/Mpdz/Prr7/Gsk3b/Dlg2/Dbnl/Dlg3/Rogdi/Cdk5/Cadm1/Numb/Prrt1/Pick1/Rab8a/Syt1/Hip1r/Cdkl5/Tanc2/Tanc1/Tnik/Abi1/Gria1/Grid1/Lrfn2/Capzb/Flrt3/Ptprf/Grm1/Nlgn1/Lrrc7/Mpp2/Pclo/Pak6/Rtn1/Syt7/Bnip3/Syn1/Kcna4/Ptprs/Nsmf/Rims1/Scn8a/Bace1/Ptprd/Dlg4/Grm5/Bmpr2/Kalrn/Grm7/Dvl1/Epha4/Lrfn4/Rgs9/Epha7/Dgkz/Calb1/Bsn/Pak1/Lrfn5/Syt12/Dlg1/Adc…
CC	GO:0032279	asymmetric synapse	149	-0.210139	-3.28374	2.04323338883652e-07	4.11565582608499e-05	3.19389640254972e-05	2013	tags=56%, list=32%, signal=39%	Magi2/Pura/Nck2/Pdpk1/Fyn/Pak3/Als2/Rtn3/Grik2/Pkp4/Lzts3/Mpdz/Prr7/Gsk3b/Dlg2/Dbnl/Dlg3/Cdk5/Cadm1/Numb/Prrt1/Pick1/Rab8a/Hip1r/Cdkl5/Tanc2/Tanc1/Tnik/Abi1/Gria1/Grid1/Lrfn2/Capzb/Flrt3/Ptprf/Grm1/Lrrc7/Mpp2/Pclo/Pak6/Rtn1/Bnip3/Syn1/Kcna4/Ptprs/Nsmf/Rims1/Scn8a/Dlg4/Grm5/Bmpr2/Kalrn/Grm7/Dvl1/Epha4/Lrfn4/Rgs9/Epha7/Dgkz/Bsn/Pak1/Lrfn5/Dlg1/Adcy8/Rgs14/Syn3/Dcc/Cap2/Grm4/Gria2/Dclk1/Itpr1/Nrcam/…
CC	GO:0016459	myosin complex	21	0.599441	3.13591	2.19838542448758e-07	4.13296459803665e-05	3.20732862983135e-05	828	tags=62%, list=13%, signal=54%	Myo1g/Myl9/Myo16/Myh10/Myh11/Myh9/Myo1d/Myl6/Myl6b/Myo5a/Myo1c/Myo6/Myh14
MF	GO:0003677	DNA binding	239	0.219841	2.93343	2.68763257960072e-07	4.73695242154627e-05	3.67604482433546e-05	3935	tags=81%, list=62%, signal=32%	Kmt2a/Ehmt2/Nucb1/Foxo3/Mrtfa/Hmga1/Brd7/Nucb2/Actn4/Sra1/Hmgn3/Satb2/Terf2/Nfia/Lmnb1/Ash2l/Cbx1/Mta3/Hmgn1/Srrm1/Pbx1/Nfix/Xrcc5/Mecp2/Telo2/Tfb1m/Ptbp1/Rbms1/Gabpa/Rcc1/Adnp/Hmgn5/Psip1/Foxj3/Akap8/Nfyb/Stat1/Pdcd5/Snrpa/Pias1/Stat2/Hmgb2/Smyd3/Meis2/Nacc1/Smc1a/Tsn/Fubp1/Mtpn/Smc3/Atrx/Basp1/Arnt2/Cbx3/Nfib/Stn1/Hmgb3/Kdm1a/Prdx5/Mef2c/Pcid2/Prr12/Mta2/Nr2c2/Foxk1/Aifm1/Zmat4/Tsnax/Ttc5/Hmgb1…
CC	GO:0098590	plasma membrane region	326	-0.134773	-3.10707	2.92978859635956e-07	4.8600022598435e-05	3.77153590825481e-05	1584	tags=42%, list=25%, signal=33%	Mpdz/Prr7/Reps1/Oscp1/Cntn6/Ehd1/Abca7/Rac1/Dlg2/Egfr/Ntrk3/Atp4a/Hip1/Dbnl/Dlg3/Plcg1/Cnr1/Insr/Cadm1/Numb/Kcnc2/Rims3/Prrt1/Pick1/Rab8a/Syt1/Hip1r/Cntn1/Nbea/Rap2a/Stk26/Cdkl5/Cspg5/Pld2/Fscn1/Ano6/Cnnm4/Tnik/Ntng1/Gria1/Nlgn2/Grid1/Rgs7/Epn1/Lrfn2/Ap1g1/Ptprj/Flrt3/Ptprf/Grm1/Hpca/Nlgn1/Lrrc7/Kcnb1/Ap1s2/Mpp2/Stx1b/Grm2/Snph/Aak1/Kcnd2/Lin7a/Kcnq5/Syt7/Ap2s1/Pdia3/Kcna4/Synj1/Erc2/Ptprs/Strn/K…
CC	GO:0099572	postsynaptic specialization	156	-0.203758	-3.28905	3.60121767589996e-07	5.64190769224327e-05	4.37832254280469e-05	2013	tags=55%, list=32%, signal=39%	Magi2/Nlgn3/Pura/Nck2/Pdpk1/Fyn/Pak3/Als2/Rtn3/Grik2/Pkp4/Lzts3/Mpdz/Prr7/Gsk3b/Dlg2/Dbnl/Dlg3/Cdk5/Cadm1/Numb/Prrt1/Pick1/Rab8a/Hip1r/Cdkl5/Tanc2/Tanc1/Tnik/Abi1/Gria1/Nlgn2/Grid1/Lrfn2/Capzb/Flrt3/Ptprf/Grm1/Nlgn1/Lrrc7/Kcnb1/Mpp2/Pclo/Pak6/Rtn1/Kcnd2/Bnip3/Syn1/Ptprs/Nsmf/Rims1/Scn8a/Dlg4/Grm5/Bmpr2/Kalrn/Dvl1/Epha4/Lrfn4/Rgs9/Epha7/Dgkz/Bsn/Pak1/Lrfn5/Dlg1/Adcy8/Rgs14/Syn3/Dcc/Cap2/Gria2/Dclk…
CC	GO:0005576	extracellular region	204	0.226376	2.8636	3.99463630476274e-07	5.92888125233206e-05	4.60102430892063e-05	930	tags=31%, list=15%, signal=28%	Apod/Enpp2/Creg1/Cd9/Gbp2/Htra1/Isg15/Nucb1/Cd44/Scg2/Cd59a/Scg3/Lama4/Anxa5/C1qa/Lama2/Lrp8/Lrig1/Edil3/Mmp17/Nucb2/C1qbp/Fmod/Jam3/Anxa2/C1qc/Ppt1/Nenf/Ptgds/Creg2/C1qb/Pdyn/Cryab/Xdh/Itih3/Timp2/Hmgn2/Sdc4/Enpp6/Calu/Clic1/Hexd/Nid2/Crhbp/Lamp2/Prom1/Npc2/Lgmn/Nid1/Adnp/Dkk3/Podxl/Ist1/Dhrsx/Hmgb2/Lamb2/Grem2/Pon2/Reln/Prdx4/Tgm2/Cd81/Ace/Kit
BP	GO:0050803	regulation of synapse structure or activity	115	-0.233684	-3.18423	4.55102409210615e-07	6.41694396986966e-05	4.9797784670993e-05	2535	tags=66%, list=40%, signal=40%	Arf6/Dhx36/Ephb2/Tsc2/Ntrk2/Kif1a/Apoe/Itsn1/Rbmx/Ube3a/Cdc42/Vps35/Lrfn3/Mdga2/Grin1/Magi2/Nlgn3/Fyn/Pak3/C1ql3/Mfn1/Rhoa/Lzts3/Opa1/Gsk3b/Abi2/Ntrk3/Dbnl/Cdk5/Ephb3/Numb/Rims3/Pick1/Flrt1/Mark2/Slit2/Rap2a/Mfn2/Cdkl5/Tanc2/Tanc1/Sybu/Ncan/Nlgn2/Grid1/Lrfn2/Flrt3/Ptprf/Tpbg/Nlgn1/Rock2/Stau2/Camkv/Negr1/Ptprs/Dnm1l/Rhob/Ptn/Ptprd/Dlg4/Kalrn/Dvl1/Epha4/Gpc4/Lrfn4/Ngef/Epha7/Lrfn5/Asap1/Lrtm2/Flrt…
BP	GO:0016358	dendrite development	124	-0.231646	-3.21777	5.76246564775352e-07	7.73816815555472e-05	6.00509578029051e-05	2540	tags=65%, list=40%, signal=40%	Mtor/Arf6/Dhx36/Cpeb3/Git1/Ephb2/Tsc2/Ntrk2/Kif1a/Hdac6/Apoe/Abl2/Itsn1/Ube3a/Cdc42/Crk/Grin1/Pak2/Mink1/Nlgn3/Nck2/Fyn/Pak3/Clip1/Bbs4/Mfn1/Rhoa/Sez6/Lzts3/Prex1/Stk11/Opa1/Mpdz/Hecw1/Gsk3b/Acsl4/Abi2/Rac1/Dbnl/Cdk5/Ephb3/Numb/Uba6/Carm1/Flrt1/Rap2a/Mfn2/Cdkl5/Tanc2/Prex2/Tnik/Gsk3a/Mark1/Epha5/Abi1/Nlgn2/Ptprf/Tpbg/Hecw2/Nlgn1/Rock2/Stau2/Csmd3/Ptprs/Strn/Nsmf/Fas/Vldlr/Dnm1l/Ptn/Ptprd/Dlg4/Cob…
CC	GO:0099634	postsynaptic specialization membrane	57	-0.343304	-3.36836	7.48501485502595e-07	8.12718117823688e-05	6.30698382588819e-05	1032	tags=54%, list=16%, signal=46%	Gria1/Nlgn2/Grid1/Lrfn2/Ptprf/Grm1/Nlgn1/Lrrc7/Kcnb1/Mpp2/Kcnd2/Ptprs/Scn8a/Dlg4/Grm5/Lrfn4/Rgs9/Epha7/Lrfn5/Dlg1/Dcc/Gria2/Nptx2/Nrcam/Dgkb/Nptn/Gria3/Stx1a/Gsg1l/Vdac1/Neto2
BP	GO:0000375	RNA splicing, via transesterification reactions	109	0.296101	3.06612	7.49314576716875e-07	8.12718117823688e-05	6.30698382588819e-05	3157	tags=77%, list=50%, signal=39%	Rbm3/Rnps1/C1qbp/Isy1/Srsf2/Coil/Srsf1/Tra2b/Srsf6/Gpkow/Srrm1/Mbnl1/Srsf5/Cwc22/Ptbp1/Psip1/Snrpa/Cirbp/Wbp4/Tia1/Sf3a2/Tra2a/Lsm3/Prdx6/Rbm4/Aar2/Srsf7/Celf3/Srsf4/Ess2/Bud31/Srrm2/Sf3a1/Qki/Puf60/Smu1/Nup98/Jmjd6/Sf3b1/Rbm25/Pcbp4/Srpk1/Sf3a3/Bud13/Pqbp1/Luc7l/Ppil1/Fmr1/Srsf3/Ddx5/Sf3b4/Ptbp3/Rbm39/Phf5a/Mbnl2/Ncbp1/Sf3b6/Rbm10/Dhx9/U2af1/Lsm7/Son/Sfpq/Celf4/Ppie/Prpf3/Snw1/Fxr1/Cdc5l/Rbm8a/D…
BP	GO:0000377	RNA splicing, via transesterification reactions with bulged adenosine as nucleophile	109	0.296101	3.06612	7.49314576716875e-07	8.12718117823688e-05	6.30698382588819e-05	3157	tags=77%, list=50%, signal=39%	Rbm3/Rnps1/C1qbp/Isy1/Srsf2/Coil/Srsf1/Tra2b/Srsf6/Gpkow/Srrm1/Mbnl1/Srsf5/Cwc22/Ptbp1/Psip1/Snrpa/Cirbp/Wbp4/Tia1/Sf3a2/Tra2a/Lsm3/Prdx6/Rbm4/Aar2/Srsf7/Celf3/Srsf4/Ess2/Bud31/Srrm2/Sf3a1/Qki/Puf60/Smu1/Nup98/Jmjd6/Sf3b1/Rbm25/Pcbp4/Srpk1/Sf3a3/Bud13/Pqbp1/Luc7l/Ppil1/Fmr1/Srsf3/Ddx5/Sf3b4/Ptbp3/Rbm39/Phf5a/Mbnl2/Ncbp1/Sf3b6/Rbm10/Dhx9/U2af1/Lsm7/Son/Sfpq/Celf4/Ppie/Prpf3/Snw1/Fxr1/Cdc5l/Rbm8a/D…
BP	GO:0000398	mRNA splicing, via spliceosome	109	0.296101	3.06612	7.49314576716875e-07	8.12718117823688e-05	6.30698382588819e-05	3157	tags=77%, list=50%, signal=39%	Rbm3/Rnps1/C1qbp/Isy1/Srsf2/Coil/Srsf1/Tra2b/Srsf6/Gpkow/Srrm1/Mbnl1/Srsf5/Cwc22/Ptbp1/Psip1/Snrpa/Cirbp/Wbp4/Tia1/Sf3a2/Tra2a/Lsm3/Prdx6/Rbm4/Aar2/Srsf7/Celf3/Srsf4/Ess2/Bud31/Srrm2/Sf3a1/Qki/Puf60/Smu1/Nup98/Jmjd6/Sf3b1/Rbm25/Pcbp4/Srpk1/Sf3a3/Bud13/Pqbp1/Luc7l/Ppil1/Fmr1/Srsf3/Ddx5/Sf3b4/Ptbp3/Rbm39/Phf5a/Mbnl2/Ncbp1/Sf3b6/Rbm10/Dhx9/U2af1/Lsm7/Son/Sfpq/Celf4/Ppie/Prpf3/Snw1/Fxr1/Cdc5l/Rbm8a/D…
BP	GO:0008380	RNA splicing	142	0.256577	2.92369	6.55981761375771e-07	8.12718117823688e-05	6.30698382588819e-05	3222	tags=74%, list=51%, signal=37%	Rbm3/Rnps1/C1qbp/Isy1/Srsf2/Coil/Srsf1/Tra2b/Srsf6/Gpkow/Srrm1/Ppil3/Mbnl1/Srsf5/Cwc22/Ptbp1/Thoc2/Psip1/Snrpa/Lsm1/Cdk12/Cirbp/Wbp4/Tia1/Sf3a2/Tra2a/Lsm3/Prdx6/Rbm4/Aar2/Thoc5/Srsf7/Celf3/Srsf4/Tada3/Ess2/Sugp1/Bud31/Srrm2/Thoc1/Sf3a1/Qki/Puf60/Smu1/Nup98/Jmjd6/Sf3b1/Rbm25/Pcbp4/Srpk1/Sf3a3/Mtrex/Bud13/Pqbp1/Sugp2/Thoc6/Luc7l/Ppil1/Fmr1/Srsf3/Eny2/Ddx5/Wbp11/Sf3b4/Ptbp3/Fus/Rbm39/Phf5a/Mbnl2/Ncb…
BP	GO:0006397	mRNA processing	170	0.244434	2.93519	7.8052994183726e-07	8.15220161474472e-05	6.32640058120727e-05	3813	tags=82%, list=60%, signal=34%	Rbm3/Rnps1/Ptcd2/C1qbp/Isy1/Srsf2/Coil/Srsf1/Tra2b/Srsf6/Gpkow/Phrf1/Srrm1/Pnpt1/Ppil3/Mbnl1/Srsf5/Cwc22/Ptbp1/Thoc2/Psip1/Snrpa/Lsm1/Cdk12/Cirbp/Wbp4/Tia1/Cstf3/Sf3a2/Tra2a/Lsm3/Prdx6/Rbm4/Aar2/Thoc5/Srsf7/Celf3/Srsf4/Ess2/Sugp1/Bud31/Srrm2/Sltm/Thoc1/Sf3a1/Pde12/Qki/Puf60/Smu1/Nup98/Tdrd3/Csdc2/Jmjd6/Sf3b1/Cmtr1/Rbm25/Sympk/Pcbp4/Srpk1/Sf3a3/Mtrex/Rbm27/Bud13/Pqbp1/Sugp2/Thoc6/Srrt/Ncbp3/Luc7l/…
MF	GO:0005244	voltage-gated monoatomic ion channel activity	48	-0.354979	-3.19296	9.91171155622249e-07	9.01646018985401e-05	6.99709620556419e-05	871	tags=54%, list=14%, signal=47%	Kcnb1/Kcnd2/Kcnq5/Kcna4/Scn2b/Kcna2/Scn8a/Hcn4/Kcnh7/Grm7/Hcn3/Kcnj4/Hcn1/Scn1b/Scn1a/Vdac3/Kcna1/Vdac2/Kcnj9/Scn3b/Scn9a/Vdac1/Kcnt1/Ryr1/Scn4b/Kcnc4
MF	GO:0022832	voltage-gated channel activity	48	-0.354979	-3.19296	9.91171155622249e-07	9.01646018985401e-05	6.99709620556419e-05	871	tags=54%, list=14%, signal=47%	Kcnb1/Kcnd2/Kcnq5/Kcna4/Scn2b/Kcna2/Scn8a/Hcn4/Kcnh7/Grm7/Hcn3/Kcnj4/Hcn1/Scn1b/Scn1a/Vdac3/Kcna1/Vdac2/Kcnj9/Scn3b/Scn9a/Vdac1/Kcnt1/Ryr1/Scn4b/Kcnc4
BP	GO:0099177	regulation of trans-synaptic signaling	200	-0.172334	-3.17552	9.59879272304551e-07	9.01646018985401e-05	6.99709620556419e-05	1498	tags=44%, list=24%, signal=35%	Rac1/Egfr/Hip1/Ophn1/Braf/Cdk5/Mgll/Plcg1/Cnr1/Trio/Rims3/Prrt1/Pick1/Rab8a/Syt1/Cdkl5/Cspg5/Nisch/Sybu/Ncan/Ntng1/Gria1/Nlgn2/Grid1/Lrfn2/Calb2/Grm1/Nlgn1/Stau2/Kcnb1/Mpp2/Camkv/Stx1b/Grm2/Pclo/Phf24/Plcl2/Syt7/Syn1/Jph3/Erc2/Ptprs/Nsmf/Rims1/Asic1/Rin1/Cpeb2/Dnm1l/Bace1/Rab3a/Ptn/Ptprd/Sv2c/Sv2b/Dlg4/Grm5/Pde4a/Grm7/Dvl1/Epha4/Vamp2/Epha7/Dgkz/Calb1/Pak1/Syt12/Plcb1/Gnal/Adcy8/Rgs14/Drd1/Dcc/Gr…
CC	GO:0005694	chromosome	221	0.220055	2.85765	9.15167187939116e-07	9.01646018985401e-05	6.99709620556419e-05	2940	tags=65%, list=46%, signal=36%	Jak2/Ehmt2/Hmga1/Brd7/Srsf2/Hmgn3/Satb2/Terf2/Lmna/Ash2l/Cbx1/Mta3/Hmgn1/Ubap2/Hpf1/Xrcc5/Aff4/Mecp2/Myo1c/Telo2/Ddx21/Thoc2/Bcl7a/Gabpa/Rcc1/Adnp/Hmgn5/Psip1/Akap8/Stat1/Ist1/Hmgb2/Smc1a/Sfr1/Tgm2/Htra2/Baz1b/Smc3/Nup37/Tpr/Atrx/Basp1/Stag2/Cbx3/Nup43/Stn1/Hmgb3/Sun2/Kdm1a/Zc3h4/Mta2/Thoc5/Tada3/Numa1/Hmgb1/Men1/Sin3b/Ago3/Bud31/Sumo1/Mbd2/Rrp1/Uhrf2/Hdac1/Ncor1/H2ax/Zw10/Parp1/Dek/Actb/Mbd3/Tho…
CC	GO:0032432	actin filament bundle	32	0.492138	3.06042	1.03177164998295e-06	9.09248766547478e-05	7.05609625103474e-05	2767	tags=91%, list=44%, signal=51%	Myl9/Myh10/Myh11/Myh9/Tpm4/Actn4/Anxa2/Cryab/Flna/Lpp/Pls3/Ilk/Flnb/Bag3/Myh14/Tpm3/Enah/Pgm5/Actb/Palld/Mylk/Tpm1/Actn1/Dctn4/Cnn2/Mprip/Zyx/Daam1/Lima1
BP	GO:0050804	modulation of chemical synaptic transmission	199	-0.174393	-3.22374	1.29763104259577e-06	0.000104552	8.11360883475668e-05	1498	tags=45%, list=24%, signal=35%	Rac1/Egfr/Hip1/Ophn1/Braf/Cdk5/Mgll/Plcg1/Cnr1/Trio/Rims3/Prrt1/Pick1/Rab8a/Syt1/Cdkl5/Cspg5/Nisch/Sybu/Ncan/Ntng1/Gria1/Nlgn2/Grid1/Lrfn2/Calb2/Grm1/Nlgn1/Stau2/Kcnb1/Mpp2/Camkv/Stx1b/Grm2/Pclo/Phf24/Plcl2/Syt7/Syn1/Jph3/Erc2/Ptprs/Nsmf/Rims1/Asic1/Rin1/Cpeb2/Dnm1l/Bace1/Rab3a/Ptn/Ptprd/Sv2c/Sv2b/Dlg4/Grm5/Pde4a/Grm7/Dvl1/Epha4/Vamp2/Epha7/Dgkz/Calb1/Pak1/Syt12/Plcb1/Gnal/Adcy8/Rgs14/Drd1/Dcc/Gr…
CC	GO:0098794	postsynapse	295	-0.139891	-3.07646	1.27992784934932e-06	0.000104552	8.11360883475668e-05	1584	tags=42%, list=25%, signal=33%	Mpdz/Prr7/Gsk3b/Snx14/Smcr8/Abi2/Rac1/Dlg2/Ntrk3/Hip1/Dbnl/Dlg3/Ophn1/Palmd/Cdk5/Trio/Tppp/Cadm1/Numb/Kcnc2/Rims3/Prrt1/Pick1/Rab8a/Strn4/Hip1r/Mark2/Cntn1/Nbea/Aplp2/Cdkl5/Mt3/Tanc2/Rgs10/Cspg5/Tanc1/Tnik/Abi1/Gria1/Nlgn2/Grid1/Rgs7/Epn1/Lrfn2/Lasp1/Capzb/Flrt3/Ptprf/Grm1/Ap3d1/Hpca/Nlgn1/Lrrc7/Kcnb1/Mpp2/Camkv/Pclo/Pak6/Rtn1/Kcnd2/Lin7a/Bnip3/Syn1/Agap2/Kcna4/Ptprs/Strn/Kcna2/Nsmf/Rims1/Asic1/S…
BP	GO:0050807	regulation of synapse organization	113	-0.227152	-2.99013	1.23185675550312e-06	0.000104552	8.11360883475668e-05	2535	tags=65%, list=40%, signal=40%	Arf6/Dhx36/Ephb2/Tsc2/Ntrk2/Kif1a/Apoe/Itsn1/Rbmx/Ube3a/Cdc42/Vps35/Lrfn3/Mdga2/Grin1/Magi2/Nlgn3/Fyn/Pak3/C1ql3/Mfn1/Rhoa/Lzts3/Opa1/Gsk3b/Abi2/Ntrk3/Dbnl/Cdk5/Ephb3/Numb/Rims3/Flrt1/Mark2/Slit2/Rap2a/Mfn2/Cdkl5/Tanc2/Tanc1/Ncan/Nlgn2/Grid1/Lrfn2/Flrt3/Ptprf/Tpbg/Nlgn1/Rock2/Stau2/Camkv/Negr1/Ptprs/Dnm1l/Rhob/Ptn/Ptprd/Dlg4/Kalrn/Dvl1/Epha4/Gpc4/Lrfn4/Ngef/Epha7/Lrfn5/Asap1/Lrtm2/Flrt2/Nrcam/Dgk…
MF	GO:0003682	chromatin binding	123	0.271131	2.92809	1.33544436950166e-06	0.00010461	8.1180960356548e-05	3876	tags=86%, list=61%, signal=34%	Kmt2a/Ehmt2/Foxo3/Hmga1/Actn4/Coq7/Hmgn3/Satb2/Nfia/Hmgn2/Cbx1/Mta3/Hmgn1/Hpf1/Nfix/Mecp2/Gabpa/Rcc1/Adnp/Hmgn5/Psip1/Akap8/Stat1/Smc1a/Smc3/Tpr/Nelfa/Atrx/Stag2/Cbx3/Kdm1a/Mef2c/Zc3h4/Atrn/Mta2/Ttc5/Men1/Sin3b/Mbd2/Hdac1/Ncor1/Parp1/Top2b/Mbd3/Glyr1/Nup98/Grwd1/Tdrd3/Stat3/Dhx30/Sf3b1/Set/Cbx5/Sin3a/Nelfe/Sox9/Brd4/Apex1/Fmr1/Tbr1/Eny2/Ldb1/Ddx5/Ncoa5/Msh2/Clock/Chd5/Fus/Chd4/Hcfc1/Dhx9/Cic/Sfpq…
CC	GO:0014069	postsynaptic density	145	-0.20538	-3.15643	1.64933421945994e-06	0.000125706	9.75523710457244e-05	2229	tags=59%, list=35%, signal=39%	Vps35/Lrfn3/Grin1/Efnb2/Pak2/Magi2/Pura/Nck2/Pdpk1/Fyn/Pak3/Als2/Rtn3/Grik2/Pkp4/Lzts3/Mpdz/Prr7/Gsk3b/Dlg2/Dbnl/Dlg3/Cdk5/Cadm1/Numb/Prrt1/Pick1/Rab8a/Hip1r/Cdkl5/Tanc2/Tanc1/Tnik/Abi1/Gria1/Grid1/Lrfn2/Capzb/Flrt3/Ptprf/Grm1/Lrrc7/Mpp2/Pclo/Pak6/Rtn1/Bnip3/Syn1/Ptprs/Nsmf/Rims1/Scn8a/Dlg4/Grm5/Bmpr2/Kalrn/Dvl1/Epha4/Lrfn4/Rgs9/Epha7/Dgkz/Bsn/Pak1/Lrfn5/Dlg1/Adcy8/Rgs14/Syn3/Dcc/Cap2/Gria2/Dclk1…
BP	GO:0050877	nervous system process	242	-0.154247	-2.95735	1.90694985965751e-06	0.000141516	0.000109821	1517	tags=43%, list=24%, signal=34%	Abca7/Abi2/Dlg2/Egfr/Ntrk3/Braf/Cdk5/Mgll/Cnr1/Tppp/Prrt1/Uba6/Wdr1/Aplp2/Tusc3/Dpp6/Cnnm4/Tanc1/Rcan1/Ubr3/Csmd1/Pak5/Gria1/Nlgn2/Shc3/Tpbg/Grm1/Nlgn1/Casp3/Rock2/Dmxl2/Ap1s2/Mpp2/Stx1b/Pclo/Pak6/Phf24/Kcnd2/Cbr3/Ddhd2/Taco1/Synj1/Rcan2/Jph3/Coch/Pde4d/Kcna2/Rims1/Asic1/Rin1/Scn8a/Uba5/Bace1/Rab3a/Ptn/Pde1b/Lxn/Gmfb/Dlg4/Grm5/Pde4a/Kalrn/Grm7/Gsdme/Adcy5/Dvl1/Amph/Rgs9/Fgfr1/Calb1/Pak1/Plcb1/Gna…
MF	GO:0005216	monoatomic ion channel activity	80	-0.2698	-3.04532	2.01578246568547e-06	0.000145757	0.000113112	1159	tags=50%, list=18%, signal=41%	Ano6/Mcu/Gria1/Grid1/Orai2/Trpv2/Kcnb1/Kcnd2/Kcnq5/Kcna4/Scn2b/Kcna2/Asic1/Scn8a/Hcn4/Kcnh7/Grm7/Hcn3/Ttyh1/Ttyh3/Kcnj4/Hcn1/Scn1b/Ryr2/Gria2/Itpr1/Scn1a/Vdac3/Gria3/Kcna1/Vdac2/Kcnj9/Scn3b/Scn9a/Vdac1/Kcnt1/Ryr1/Gpm6a/Scn4b/Kcnc4
BP	GO:0060996	dendritic spine development	58	-0.324795	-3.20288	2.2739506003032e-06	0.000160314	0.000124409	2845	tags=79%, list=45%, signal=44%	Tiam1/Lrrk2/Hdac2/Mtor/Arf6/Dhx36/Cpeb3/Git1/Ephb2/Tsc2/Kif1a/Hdac6/Apoe/Itsn1/Ube3a/Cdc42/Pak2/Nlgn3/Nck2/Pak3/Mfn1/Lzts3/Opa1/Acsl4/Abi2/Rac1/Dbnl/Cdk5/Ephb3/Uba6/Mfn2/Cdkl5/Tanc2/Epha5/Nlgn2/Nlgn1/Stau2/Ptprs/Dnm1l/Dlg4/Kalrn/Dvl1/Epha4/Ngef/Pak1/Asap1
BP	GO:0010557	positive regulation of macromolecule biosynthetic process	412	0.161447	2.56483	2.53517983806455e-06	0.000174371	0.000135318	3937	tags=75%, list=62%, signal=30%	Jak2/Kmt2a/Isg15/Myh9/Cd44/Foxo3/Nos3/Rbm3/Mrtfa/Hmga1/Brd7/Cav1/Ptms/Mavs/Dpy30/C1qbp/Actn4/Ptma/Coq7/Hspb1/Anxa2/Sra1/Hmgn3/Satb2/Wdr75/Terf2/Uqcc2/Flot1/Lmna/Nfia/Ptprc/Srsf1/Tra2b/Ash2l/Mbp/Mta3/Chp1/Ptprn/Nolc1/Ilk/Soat1/Pbx1/Srsf5/Nfix/Xrcc5/Mecp2/Myo1c/Ddx21/Nos1/Ptbp1/Ahi1/Gabpa/Ap3b1/Nrbf2/Hmgn5/Psip1/Pym1/Foxj3/Rhog/Nfyb/Stat1/Pdcd5/Pias1/Stat2/Hmgb2/Smyd3/Meis2/Rftn1/Fadd/Nat10/Cdk12/S…
BP	GO:0032774	RNA biosynthetic process	452	0.160933	2.62464	2.60341165380961e-06	0.0001748	0.000135651	4022	tags=76%, list=63%, signal=30%	Jak2/Kmt2a/Creg1/Ehmt2/Foxo3/Mrtfa/Hmga1/Lrp8/Brd7/Cav1/Ptms/Gbp4/Mavs/C1qbp/Actn4/Ptma/Coq7/Anxa2/Erbin/Flot2/Sra1/Hmgn3/Satb2/Wdr75/Flot1/Nfia/Fgfr3/Ascc2/Cryab/Hmgn2/Ash2l/Flna/Cbx1/Tle5/Mta3/Hmgn1/Chp1/Phrf1/Vhl/Ptprn/Nolc1/Ilk/Mycbp/Pdcd4/Cib1/Pbx1/Wwc2/Nfix/Xrcc5/Mecp2/Myo1c/Ddx21/Nos1/Prdx3/Tfb1m/Ptbp1/Ptprk/Bcl7a/Ahi1/Gabpa/Ap3b1/Nrbf2/Adnp/Hmgn5/Psip1/Foxj3/Rhog/Nfyb/Dkk3/Anxa3/Stat1/Pia…
BP	GO:0006351	DNA-templated transcription	446	0.159968	2.60984	2.77195642158388e-06	0.000181789	0.000141075	4022	tags=76%, list=63%, signal=30%	Jak2/Kmt2a/Creg1/Ehmt2/Foxo3/Mrtfa/Hmga1/Lrp8/Brd7/Cav1/Ptms/Gbp4/Mavs/C1qbp/Actn4/Ptma/Coq7/Anxa2/Erbin/Flot2/Sra1/Hmgn3/Satb2/Wdr75/Flot1/Nfia/Fgfr3/Ascc2/Cryab/Hmgn2/Ash2l/Flna/Cbx1/Tle5/Mta3/Hmgn1/Chp1/Phrf1/Vhl/Ptprn/Nolc1/Ilk/Mycbp/Pdcd4/Cib1/Pbx1/Wwc2/Nfix/Xrcc5/Mecp2/Myo1c/Ddx21/Nos1/Prdx3/Tfb1m/Ptbp1/Ptprk/Bcl7a/Ahi1/Gabpa/Ap3b1/Nrbf2/Adnp/Hmgn5/Psip1/Foxj3/Rhog/Nfyb/Dkk3/Anxa3/Stat1/Pia…
BP	GO:0019233	sensory perception of pain	20	-0.530875	-3.07202	2.89553293293613e-06	0.000185577	0.000144015	2248	tags=90%, list=35%, signal=58%	Arrb2/Grin1/Fyn/Dlg2/Cdk5/Mgll/Nlgn2/Grm1/Phf24/Kcnd2/Kcna2/Bace1/Lxn/Scn1a/Kcna1/Grm8/Grm3/Scn9a
BP	GO:0007267	cell-cell signaling	435	-0.105028	-2.81391	3.86841392589282e-06	0.000242421	0.000188127	1579	tags=38%, list=25%, signal=31%	Prr7/Dact3/Gsk3b/Acsl4/Snx14/Aacs/Nell2/Rac1/Dlg2/Egfr/Hip1/Dlg3/Ophn1/Braf/Cdk5/Mgll/Plcg1/Nlk/Cnr1/Trio/Ndrg2/Cadm1/Rims3/Grk5/Prrt1/Dapk3/Pick1/Rab8a/Syt1/Tpgs1/Mark2/Mfn2/Smad3/Cdkl5/Rgs10/Cspg5/Nisch/Cdk14/Sybu/Ncan/Mcu/Tnik/Gsk3a/Mark1/Ccny/Epha5/Ntng1/Abi1/Gria1/Nlgn2/Grid1/Shc3/Egr3/Sv2a/Lrfn2/Calb2/Ctbp2/Tpbg/Grm1/Ildr2/Nlgn1/Stau2/Dmxl2/Kcnb1/Mpp2/Camkv/Madd/Stx1b/Grm2/Pclo/Cdk16/Phf24/…
CC	GO:0042641	actomyosin	32	0.468383	2.9127	4.41456883049668e-06	0.000270632	0.00021002	2767	tags=88%, list=44%, signal=50%	Myl9/Myh10/Myh11/Myh9/Tpm4/Actn4/Myo5a/Anxa2/Lpp/Ilk/Flnb/Bag3/Myh14/Tpm3/Enah/Pgm5/Actb/Palld/Mylk/Tpm1/Actn1/Dctn4/Cnn2/Mprip/Zyx/Daam1/Hdac4/Lima1
CC	GO:0032993	protein-DNA complex	152	0.243247	2.83823	4.79001233645856e-06	0.000287401	0.000223033	2940	tags=67%, list=46%, signal=37%	Jak2/Ehmt2/Hmga1/Brd7/Srsf2/Hmgn3/Satb2/Terf2/Ash2l/Cbx1/Mta3/Hmgn1/Hpf1/Xrcc5/Aff4/Mecp2/Myo1c/Telo2/Ddx21/Bcl7a/Gabpa/Rcc1/Hmgn5/Psip1/Akap8/Nfyb/Stat1/Ist1/Hmgb2/Sfr1/Tgm2/Htra2/Baz1b/Smc3/Atrx/Basp1/Stag2/Cbx3/Stn1/Kdm1a/Mta2/Tada3/Men1/Sin3b/Bud31/Mbd2/Uhrf2/Hdac1/Ncor1/H2ax/Parp1/Dek/Actb/Mbd3/Glyr1/Rbbp4/Stat3/Nasp/Wdr5/Sf3b1/Set/Cbx5/Srpk1/Creb1/Sin3a/Pds5a/Nelfe/Nedd4/Ddx6/Rbbp7/Brd4/Eny…
BP	GO:0050808	synapse organization	198	-0.161546	-2.94971	6.68531479765078e-06	0.000367177	0.000284943	2535	tags=59%, list=40%, signal=37%	Arf6/Dhx36/Nptx1/Ephb2/Tsc2/Ntrk2/Kif1a/Hdac6/Apoe/Abl2/Get1/Itsn1/Cabp1/Rbmx/Ube3a/Cdc42/Crk/Vps35/Lrfn3/Mdga2/Fgfr2/Grin1/Efnb2/L1cam/Magi2/Nlgn3/Fyn/Pak3/C1ql3/Als2/Mfn1/Rhoa/Sez6/Lzts3/Wasf3/Opa1/Gsk3b/Abi2/Rac1/Dlg2/Ntrk3/Dbnl/Ophn1/Cdk5/Ephb3/Insr/Cadm1/Numb/Rims3/Prrt1/Pick1/Sdk2/Hip1r/Flrt1/Mark2/Slit2/Nbea/Rap2a/Mfn2/Cdkl5/Tanc2/Tanc1/Sybu/Ncan/Epha5/Ntng1/Gria1/Nlgn2/Grid1/Lrfn2/Flrt3/P…
BP	GO:0099003	vesicle-mediated transport in synapse	110	-0.218018	-2.94822	6.56143004165662e-06	0.000367177	0.000284943	1476	tags=48%, list=23%, signal=38%	Hip1/Ophn1/Braf/Cdk5/Mff/Numb/Rims3/Pick1/Rab8a/Syt1/Cspg5/Nlgn2/Sv2a/Ctbp2/Ap3b2/Ap3m2/Ap3d1/Hpca/Nlgn1/Ap1s2/Stx1b/Pclo/Aak1/Ap3s1/Doc2a/Syt7/Ap2s1/Syn1/Synj1/Erc2/Rims1/Ap2a2/Itsn2/Dnm1l/Rab3a/Sv2c/Sv2b/Trim9/Syt2/Dvl1/Amph/Vamp2/Ap2m1/Bsn/Ap2b1/Syt12/Vamp1/Ap2a1/Syn3/Prrt2/Akap5/Stx1a/Gsg1l
CC	GO:0001725	stress fiber	29	0.483949	2.87952	7.031050145954e-06	0.000367177	0.000284943	2767	tags=90%, list=44%, signal=51%	Myl9/Myh10/Myh11/Myh9/Tpm4/Actn4/Anxa2/Lpp/Ilk/Flnb/Bag3/Myh14/Tpm3/Enah/Pgm5/Actb/Palld/Mylk/Tpm1/Actn1/Dctn4/Cnn2/Mprip/Zyx/Daam1/Lima1
CC	GO:0097517	contractile actin filament bundle	29	0.483949	2.87952	7.031050145954e-06	0.000367177	0.000284943	2767	tags=90%, list=44%, signal=51%	Myl9/Myh10/Myh11/Myh9/Tpm4/Actn4/Anxa2/Lpp/Ilk/Flnb/Bag3/Myh14/Tpm3/Enah/Pgm5/Actb/Palld/Mylk/Tpm1/Actn1/Dctn4/Cnn2/Mprip/Zyx/Daam1/Lima1
BP	GO:0051254	positive regulation of RNA metabolic process	299	0.17767	2.55486	6.53977883837914e-06	0.000367177	0.000284943	3673	tags=72%, list=58%, signal=32%	Jak2/Kmt2a/Foxo3/Rbm3/Mrtfa/Hmga1/Ptms/Mavs/Actn4/Ptma/Coq7/Anxa2/Sra1/Hmgn3/Satb2/Wdr75/Nfia/Srsf1/Tra2b/Ash2l/Mta3/Pnpt1/Ptprn/Nolc1/Ilk/Pbx1/Srsf5/Nfix/Mecp2/Myo1c/Ddx21/Nos1/Ptbp1/Ahi1/Gabpa/Ap3b1/Nrbf2/Dcp2/Psip1/Foxj3/Rhog/Nfyb/Stat1/Pias1/Stat2/Lsm1/Hmgb2/Smyd3/Meis2/Fadd/Cdk12/Sfr1/Traf6/Cirbp/Cd81/Ccpg1/Baz1b/Cd38/Asph/Nelfa/Atrx/Tra2a/Arnt2/Hcls1/Nfib/Prdx6/Nup62/Kdm1a/Bcl9/Egln1/Mef2c/…
BP	GO:0010558	negative regulation of macromolecule biosynthetic process	390	0.162271	2.52687	7.01324795089069e-06	0.000367177	0.000284943	3891	tags=74%, list=61%, signal=30%	Apod/Ehmt2/Cd59a/Foxo3/Rbm3/Hmga1/Brd7/Rnps1/Paip2/Cav1/Gbp4/Irgm1/C1qbp/Coq7/Erbin/Flot2/Satb2/Terf2/Lmna/Fbll1/Ptprc/Fgfr3/Lmnb1/Srsf1/Cryab/Smyd5/Srsf6/Xdh/Hmgn2/Flna/Cbx1/Tle5/Mta3/Gstp1/Grb10/Bbs2/Vhl/Pnpt1/Pdcd4/Wwc2/Nfix/Xrcc5/Mecp2/Cptp/Lgmn/Ptbp1/Lmnb2/Ptprk/Gabpa/Adnp/Dcp2/Pym1/Akap8/Dkk3/Pias1/Lsm1/Hmgb2/Bag3/Nacc1/Nat10/Traf6/Tsn/Cirbp/Ace/Tia1/Cd38/Tpr/Nelfa/Atrx/Basp1/Nrip2/Hcls1/Cb…
BP	GO:0006355	regulation of DNA-templated transcription	428	0.15715	2.5183	6.67005926579047e-06	0.000367177	0.000284943	3936	tags=74%, list=62%, signal=30%	Jak2/Kmt2a/Creg1/Ehmt2/Foxo3/Mrtfa/Hmga1/Lrp8/Brd7/Cav1/Ptms/Gbp4/Mavs/C1qbp/Actn4/Ptma/Coq7/Anxa2/Erbin/Flot2/Sra1/Hmgn3/Satb2/Wdr75/Flot1/Nfia/Fgfr3/Ascc2/Cryab/Hmgn2/Ash2l/Flna/Cbx1/Tle5/Mta3/Hmgn1/Chp1/Vhl/Ptprn/Nolc1/Ilk/Mycbp/Pdcd4/Cib1/Pbx1/Wwc2/Nfix/Xrcc5/Mecp2/Myo1c/Ddx21/Nos1/Prdx3/Ptbp1/Ptprk/Bcl7a/Ahi1/Gabpa/Ap3b1/Nrbf2/Adnp/Hmgn5/Psip1/Foxj3/Rhog/Nfyb/Dkk3/Anxa3/Stat1/Pias1/Stat2/Hmg…
MF	GO:0022836	gated channel activity	66	-0.289065	-3.01238	7.56627859004292e-06	0.000374332	0.000290495	1032	tags=50%, list=16%, signal=42%	Gria1/Grid1/Kcnb1/Kcnd2/Kcnq5/Kcna4/Scn2b/Kcna2/Asic1/Scn8a/Hcn4/Kcnh7/Grm7/Hcn3/Kcnj4/Hcn1/Scn1b/Ryr2/Gria2/Itpr1/Scn1a/Vdac3/Gria3/Kcna1/Vdac2/Kcnj9/Scn3b/Scn9a/Vdac1/Kcnt1/Ryr1/Scn4b/Kcnc4
MF	GO:0022839	monoatomic ion gated channel activity	66	-0.289065	-3.01238	7.56627859004292e-06	0.000374332	0.000290495	1032	tags=50%, list=16%, signal=42%	Gria1/Grid1/Kcnb1/Kcnd2/Kcnq5/Kcna4/Scn2b/Kcna2/Asic1/Scn8a/Hcn4/Kcnh7/Grm7/Hcn3/Kcnj4/Hcn1/Scn1b/Ryr2/Gria2/Itpr1/Scn1a/Vdac3/Gria3/Kcna1/Vdac2/Kcnj9/Scn3b/Scn9a/Vdac1/Kcnt1/Ryr1/Scn4b/Kcnc4
BP	GO:2001141	regulation of RNA biosynthetic process	430	0.158347	2.54341	7.36136382787127e-06	0.000374332	0.000290495	3936	tags=74%, list=62%, signal=30%	Jak2/Kmt2a/Creg1/Ehmt2/Foxo3/Mrtfa/Hmga1/Lrp8/Brd7/Cav1/Ptms/Gbp4/Mavs/C1qbp/Actn4/Ptma/Coq7/Anxa2/Erbin/Flot2/Sra1/Hmgn3/Satb2/Wdr75/Flot1/Nfia/Fgfr3/Ascc2/Cryab/Hmgn2/Ash2l/Flna/Cbx1/Tle5/Mta3/Hmgn1/Chp1/Vhl/Ptprn/Nolc1/Ilk/Mycbp/Pdcd4/Cib1/Pbx1/Wwc2/Nfix/Xrcc5/Mecp2/Myo1c/Ddx21/Nos1/Prdx3/Ptbp1/Ptprk/Bcl7a/Ahi1/Gabpa/Ap3b1/Nrbf2/Adnp/Hmgn5/Psip1/Foxj3/Rhog/Nfyb/Dkk3/Anxa3/Stat1/Pias1/Stat2/Hmg…
CC	GO:1990904	ribonucleoprotein complex	180	0.225925	2.76301	8.07509245154312e-06	0.000392617	0.000304685	3738	tags=79%, list=59%, signal=33%	Kri1/Myh10/Mvp/Pwp2/Rbm3/Actn4/Isy1/Myo5a/Srsf2/Sra1/Wdr75/Fbll1/Srsf1/Tra2b/Srsf6/Gpkow/Eif2d/Srrm1/Pnpt1/Ppil3/Nolc1/Xrcc5/Cwc22/Rbms1/Dcp2/Eif1b/Snrpa/Lsm1/Nat10/Cirbp/Ppih/Eif3h/Wbp4/Tia1/Sf3a2/Tra2a/Lsm3/Nop58/Nup62/Rwdd1/Nop56/Snd1/Aar2/Celf3/Srsf4/Ess2/Sugp1/Ago3/Bud31/Srrm2/Prkra/Rrp1/Actb/Sf3a1/Puf60/Smu1/Nup98/Ago2/Nhp2/Jmjd6/Sf3b1/Eif2a/Cbx5/Pcbp4/Gcn1/Srp14/Sf3a3/Mtrex/Rheb/Bud13/Ddx6…
MF	GO:0005261	monoatomic cation channel activity	61	-0.300546	-3.0572	8.22974100824693e-06	0.000393354	0.000305257	1336	tags=56%, list=21%, signal=44%	Kcnc2/Tmco1/Ano6/Mcu/Orai2/Trpv2/Kcnb1/Kcnd2/Kcnq5/Kcna4/Scn2b/Kcna2/Asic1/Scn8a/Hcn4/Kcnh7/Grm7/Hcn3/Kcnj4/Hcn1/Scn1b/Ryr2/Gria2/Itpr1/Scn1a/Kcna1/Kcnj9/Scn3b/Scn9a/Kcnt1/Ryr1/Gpm6a/Scn4b/Kcnc4
CC	GO:0000785	chromatin	139	0.24672	2.79276	9.06341968030265e-06	0.000418997	0.000325157	3683	tags=80%, list=58%, signal=34%	Jak2/Ehmt2/Hmga1/Brd7/Srsf2/Hmgn3/Satb2/Ash2l/Cbx1/Mta3/Hmgn1/Hpf1/Aff4/Mecp2/Myo1c/Telo2/Ddx21/Bcl7a/Gabpa/Rcc1/Hmgn5/Psip1/Akap8/Stat1/Ist1/Hmgb2/Sfr1/Tgm2/Htra2/Baz1b/Smc3/Atrx/Basp1/Stag2/Cbx3/Kdm1a/Mta2/Tada3/Men1/Sin3b/Bud31/Mbd2/Uhrf2/Hdac1/Ncor1/H2ax/Parp1/Dek/Actb/Mbd3/Glyr1/Rbbp4/Stat3/Nasp/Wdr5/Sf3b1/Set/Cbx5/Srpk1/Creb1/Sin3a/Pds5a/Nelfe/Nedd4/Ddx6/Rbbp7/Brd4/Eny2/Ldb1/Padi2/Pds5b/Clo…
BP	GO:0006366	transcription by RNA polymerase II	319	0.178512	2.61312	8.92289324938091e-06	0.000418997	0.000325157	4098	tags=79%, list=65%, signal=30%	Jak2/Kmt2a/Ehmt2/Foxo3/Mrtfa/Hmga1/Brd7/Cav1/Ptms/Gbp4/Mavs/C1qbp/Actn4/Ptma/Coq7/Anxa2/Sra1/Hmgn3/Satb2/Nfia/Fgfr3/Hmgn2/Ash2l/Flna/Cbx1/Tle5/Mta3/Hmgn1/Phrf1/Vhl/Ptprn/Pbx1/Wwc2/Nfix/Mecp2/Myo1c/Ddx21/Nos1/Ptbp1/Bcl7a/Ahi1/Gabpa/Ap3b1/Nrbf2/Adnp/Hmgn5/Psip1/Foxj3/Nfyb/Stat1/Pias1/Stat2/Hmgb2/Smyd3/Bag3/Meis2/Nacc1/Fadd/Cdk12/Traf6/Cd81/Fubp1/Ccpg1/Baz1b/Tpr/Nelfa/Atrx/Nrip2/Arnt2/Hcls1/Cbx3/Nfi…
CC	GO:0045211	postsynaptic membrane	124	-0.208026	-2.88966	9.28362892937814e-06	0.000422255	0.000327685	1495	tags=48%, list=24%, signal=37%	Dlg2/Ntrk3/Hip1/Dbnl/Dlg3/Cadm1/Kcnc2/Prrt1/Cntn1/Nbea/Cspg5/Gria1/Nlgn2/Grid1/Rgs7/Epn1/Lrfn2/Flrt3/Ptprf/Grm1/Nlgn1/Lrrc7/Kcnb1/Mpp2/Kcnd2/Lin7a/Kcna4/Ptprs/Strn/Kcna2/Scn8a/Dlg4/Grm5/Apbb1/Grm7/Epha4/Lrfn4/Rgs9/Epha7/Lrfn5/Kcnj4/Dlg1/Drd1/Hcn1/Dcc/Prrt2/Gria2/Nptx2/Nrcam/Dgkb/Nptn/Gria3/Stx1a/Kcna1/Grm3/Gsg1l/Vdac1/Neto2/Kcnc4
BP	GO:0099175	regulation of postsynapse organization	62	-0.289747	-2.95013	9.97402021593984e-06	0.000439867	0.000341353	2528	tags=71%, list=40%, signal=43%	Dhx36/Ephb2/Tsc2/Kif1a/Apoe/Itsn1/Rbmx/Ube3a/Cdc42/Vps35/Grin1/Nlgn3/Fyn/Pak3/Mfn1/Lzts3/Opa1/Abi2/Dbnl/Cdk5/Numb/Mark2/Mfn2/Cdkl5/Tanc2/Tanc1/Ncan/Grid1/Lrfn2/Ptprf/Nlgn1/Stau2/Ptprs/Dnm1l/Ptprd/Kalrn/Dvl1/Epha4/Lrfn4/Ngef/Epha7/Asap1/Nrcam/Dgkb
MF	GO:0022890	inorganic cation transmembrane transporter activity	75	-0.261823	-2.93807	9.98280341380613e-06	0.000439867	0.000341353	1241	tags=51%, list=20%, signal=41%	Tmco1/Tusc3/Cnnm4/Mcu/Gria1/Orai2/Trpv2/Kcnb1/Nipa1/Kcnd2/Kcnq5/Kcna4/Scn2b/Kcna2/Asic1/Scn8a/Surf1/Hcn4/Kcnh7/Grm7/Hcn3/Kcnj4/Hcn1/Scn1b/Ryr2/Gria2/Itpr1/Scn1a/Gria3/Kcna1/Kcnj9/Scn3b/Scn9a/Kcnt1/Ryr1/Gpm6a/Scn4b/Kcnc4
BP	GO:0097061	dendritic spine organization	46	-0.33097	-2.90369	1.15919316267833e-05	0.000502911	0.000390277	3169	tags=85%, list=50%, signal=43%	Ckap5/Pten/Wasl/Tiam1/Lrrk2/Dhx36/Ephb2/Kif1a/Hdac6/Apoe/Abl2/Ube3a/Cdc42/Vps35/Grin1/Nlgn3/Fyn/Pak3/Mfn1/Lzts3/Opa1/Abi2/Dbnl/Cdk5/Ephb3/Insr/Pick1/Mfn2/Tanc2/Tanc1/Epha5/Nlgn1/Stau2/Dnm1l/Dlg4/Kalrn/Dvl1/Epha4/Ngef
BP	GO:0032386	regulation of intracellular transport	115	0.260168	2.73666	1.17821407483589e-05	0.000503419	0.000390671	2357	tags=59%, list=37%, signal=38%	Apod/Jak2/Nucb1/Gbp4/Mavs/Anxa2/Use1/Lamp1/Cryab/Flna/Rint1/Actn2/Chp1/Nolc1/Cib1/Ehd2/Mlc1/Mecp2/Myo1c/Thoc2/Stom/Pdcd5/Bag3/Pcm1/Cd81/Os9/Bag4/Tpr/Asph/Hcls1/Fis1/Nup62/Rbm4/Tcaf1/Thoc5/Numa1/Akap1/Sar1b/Sumo1/Wnk1/Stx18/Sar1a/Map2/Rab21/Scfd1/Snx3/Fez1/Ndel1/Emd/Ank3/Reep1/Hap1/Svip/Mtmr2/Parl/Abca2/Nup58/Nedd4/Eif3e/Vamp7/Nsun2/Snx12/Src/Nf1/Arf1/Xpo1/Scp2/Rab23
MF	GO:0015267	channel activity	86	-0.247017	-2.9015	1.22960143402856e-05	0.000509923	0.000395718	1086	tags=47%, list=17%, signal=39%	Mcu/Gria1/Grid1/Orai2/Trpv2/Kcnb1/Kcnd2/Kcnq5/Kcna4/Scn2b/Kcna2/Asic1/Scn8a/Hcn4/Kcnh7/Grm7/Gsdme/Hcn3/Ttyh1/Ttyh3/Kcnj4/Hcn1/Scn1b/Ryr2/Gria2/Itpr1/Scn1a/Vdac3/Gria3/Kcna1/Vdac2/Kcnj9/Scn3b/Scn9a/Vdac1/Kcnt1/Ryr1/Gpm6a/Scn4b/Kcnc4
MF	GO:0022803	passive transmembrane transporter activity	86	-0.247017	-2.9015	1.22960143402856e-05	0.000509923	0.000395718	1086	tags=47%, list=17%, signal=39%	Mcu/Gria1/Grid1/Orai2/Trpv2/Kcnb1/Kcnd2/Kcnq5/Kcna4/Scn2b/Kcna2/Asic1/Scn8a/Hcn4/Kcnh7/Grm7/Gsdme/Hcn3/Ttyh1/Ttyh3/Kcnj4/Hcn1/Scn1b/Ryr2/Gria2/Itpr1/Scn1a/Vdac3/Gria3/Kcna1/Vdac2/Kcnj9/Scn3b/Scn9a/Vdac1/Kcnt1/Ryr1/Gpm6a/Scn4b/Kcnc4
BP	GO:0030099	myeloid cell differentiation	75	0.303649	2.709	1.27000342166219e-05	0.000519045	0.000402797	2295	tags=63%, list=36%, signal=40%	Jak2/Isg15/Myh9/Foxo3/Hmga1/C1qc/Fgfr3/Flna/Tmod3/Cib1/Nfix/Prdx3/Lyn/Gabpa/Ap3b1/Gab2/Stat1/Hmgb2/Meis2/Fadd/Traf6/Cd81/Kit/Hcls1/Hmgb3/Kdm1a/Mef2c/Thoc5/Cnot4/Hmgb1/Lbr/Pir/Ncor1/Wasf2/Stat3/Jmjd6/Creb1/Enpp1/Actn1/Ank1/Ufl1/P4htm/Src/Ldb1/Ercc2/Nf1/Ptbp3
BP	GO:0009891	positive regulation of biosynthetic process	431	0.15389	2.47297	1.32489569656113e-05	0.000533744	0.000414204	3937	tags=74%, list=62%, signal=30%	Jak2/Kmt2a/Isg15/Myh9/Cd44/Foxo3/Nos3/Rbm3/Mrtfa/Hmga1/Brd7/Cav1/Ptms/Mavs/Dpy30/C1qbp/Actn4/Ptma/Coq7/Hspb1/Anxa2/Sra1/Hmgn3/Satb2/Wdr75/Terf2/Uqcc2/Flot1/Lmna/Nfia/Ptprc/Srsf1/Tra2b/Suco/Ash2l/Mbp/Mta3/Chp1/Abcg1/Ptprn/Nolc1/Ilk/Soat1/Ddah2/Pbx1/Srsf5/Nfix/Xrcc5/Mecp2/Myo1c/Ddx21/Nos1/Ptbp1/Ahi1/Gabpa/Ap3b1/Nrbf2/Hmgn5/Psip1/Pym1/Foxj3/Rhog/Nfyb/Stat1/Pdcd5/Pias1/Stat2/Hmgb2/Smyd3/Meis2/Rftn1/F…
CC	GO:0098685	Schaffer collateral - CA1 synapse	68	-0.275947	-2.97019	1.42437276959857e-05	0.000562816	0.000436766	1568	tags=54%, list=25%, signal=41%	Hip1/Cdk5/Plcg1/Trio/Cadm1/Rap2a/Ntng1/Epn1/Lrfn2/Capzb/Grm1/Rock2/Mpp2/Syn1/Synj1/Ptprs/Rhob/Ptn/Ptprd/Arpc2/Grm5/Pde4a/Apbb1/Dvl1/Epha4/Epha7/Dgkz/Bsn/Adcy8/Dcc/Gria2/Itpr1/Synpo/Dgkb/Nptn/Stx1a/Gsg1l
CC	GO:0098982	GABA-ergic synapse	46	-0.325615	-2.8567	1.43697799221915e-05	0.000562816	0.000436766	2013	tags=67%, list=32%, signal=46%	Magi2/Nlgn3/Ctbp1/Abhd6/Rac1/Cnr1/Kcnc2/Nbea/Cspg5/Ncan/Nlgn2/Grid1/Sv2a/Ctbp2/Nlgn1/Pclo/Kcnd2/Syt7/Erc2/Rims1/Grm7/Lrfn4/Calb1/Bsn/Pak1/Lrfn5/Plcb1/Drd1/Itpr1/Nptn/Grm8
BP	GO:0003008	system process	369	-0.104887	-2.77192	1.55042407009348e-05	0.000598931	0.000464792	1517	tags=38%, list=24%, signal=31%	Abca7/Abi2/Rac1/Dlg2/Egfr/Ntrk3/Braf/Cdk5/Mgll/Cnr1/Cdk9/Tppp/Myh1/Prrt1/Tbce/Uba6/Hip1r/Wdr1/Slit2/Mfn2/Smad3/Aplp2/Tusc3/Dpp6/Nisch/Cnnm4/Tanc1/Rcan1/Gsk3a/Ubr3/Csmd1/Pak5/Gria1/Nlgn2/Apoa1/Shc3/Ptprj/Aldoa/Tpbg/Grm1/Nlgn1/Casp3/Rock2/Dmxl2/Ap1s2/Mpp2/Madd/Stx1b/Pclo/Pak6/Phf24/Tmod1/Kcnd2/Cbr3/Ddhd2/Scn2b/Taco1/Pgam2/Synj1/Rcan2/Jph3/Coch/Myl4/Pde4d/Kcna2/Rims1/Asic1/Rin1/Gpd1l/Scn8a/Uba5/Dnm1…
CC	GO:0043198	dendritic shaft	34	-0.39009	-3.0127	1.65835803442501e-05	0.000631969	0.00049043	2016	tags=74%, list=32%, signal=50%	Jph4/Gipc1/Sez6/Hcn2/Prex1/Gsk3b/Dlg3/Gria1/Nlgn2/Nlgn1/Stau2/Mpp2/Nsf/Kcna4/Asic1/Arpc2/Grm5/Grm7/Epha4/Drd1/Hcn1/Grm4/Gria2/Akap5/Gria3
CC	GO:0098839	postsynaptic density membrane	50	-0.316474	-2.93552	1.79148321227313e-05	0.000673598	0.000522736	1032	tags=52%, list=16%, signal=44%	Gria1/Grid1/Lrfn2/Ptprf/Grm1/Lrrc7/Mpp2/Ptprs/Scn8a/Dlg4/Grm5/Lrfn4/Rgs9/Epha7/Lrfn5/Dlg1/Dcc/Gria2/Nrcam/Dgkb/Nptn/Gria3/Stx1a/Gsg1l/Vdac1/Neto2
BP	GO:0060997	dendritic spine morphogenesis	33	-0.401604	-3.05668	2.36542002569457e-05	0.000875454	0.000679383	3120	tags=91%, list=49%, signal=46%	Pten/Wasl/Tiam1/Lrrk2/Dhx36/Ephb2/Kif1a/Hdac6/Ube3a/Cdc42/Nlgn3/Pak3/Mfn1/Lzts3/Opa1/Abi2/Dbnl/Cdk5/Ephb3/Mfn2/Tanc2/Epha5/Nlgn1/Stau2/Dnm1l/Dlg4/Kalrn/Dvl1/Epha4/Ngef
CC	GO:0030665	clathrin-coated vesicle membrane	20	-0.491847	-2.84618	2.39042282220631e-05	0.000875454	0.000679383	1146	tags=70%, list=18%, signal=58%	Synrg/Ap1m1/Epn1/Ap1g1/Epn2/Ap1s2/Ap2s1/Syn1/Ap2a2/Rab3a/Vamp2/Ap2m1/Ap2b1/Ap2a1
MF	GO:0015075	monoatomic ion transmembrane transporter activity	99	-0.222615	-2.82427	2.47675001478198e-05	0.00089544	0.000694894	1241	tags=46%, list=20%, signal=38%	Tmco1/Tusc3/Ano6/Cnnm4/Mcu/Gria1/Grid1/Lasp1/Orai2/Trpv2/Kcnb1/Nipa1/Kcnd2/Kcnq5/Kcna4/Scn2b/Kcna2/Asic1/Scn8a/Surf1/Hcn4/Kcnh7/Grm7/Hcn3/Ttyh1/Ttyh3/Kcnj4/Hcn1/Scn1b/Ryr2/Gria2/Itpr1/Scn1a/Vdac3/Gria3/Kcna1/Vdac2/Kcnj9/Scn3b/Scn9a/Vdac1/Kcnt1/Ryr1/Gpm6a/Scn4b/Kcnc4
BP	GO:0031328	positive regulation of cellular biosynthetic process	425	0.152442	2.43888	2.61067859693516e-05	0.000931913	0.000723198	3937	tags=74%, list=62%, signal=30%	Jak2/Kmt2a/Isg15/Myh9/Cd44/Foxo3/Nos3/Rbm3/Mrtfa/Hmga1/Brd7/Cav1/Ptms/Mavs/Dpy30/C1qbp/Actn4/Ptma/Coq7/Hspb1/Anxa2/Sra1/Hmgn3/Satb2/Wdr75/Terf2/Uqcc2/Flot1/Lmna/Nfia/Ptprc/Srsf1/Tra2b/Ash2l/Mbp/Mta3/Chp1/Ptprn/Nolc1/Ilk/Soat1/Ddah2/Pbx1/Srsf5/Nfix/Xrcc5/Mecp2/Myo1c/Ddx21/Nos1/Ptbp1/Ahi1/Gabpa/Ap3b1/Nrbf2/Hmgn5/Psip1/Pym1/Foxj3/Rhog/Nfyb/Stat1/Pdcd5/Pias1/Stat2/Hmgb2/Smyd3/Meis2/Rftn1/Fadd/Nat10/C…
BP	GO:0045935	positive regulation of nucleobase-containing compound metabolic process	332	0.168613	2.5116	2.65729785759472e-05	0.000936697	0.000726911	4315	tags=82%, list=68%, signal=28%	Jak2/Kmt2a/Foxo3/Nos3/Rbm3/Mrtfa/Hmga1/Brd7/Ptms/Mavs/Actn4/Ptma/Coq7/Anxa2/Sra1/Hmgn3/Satb2/Wdr75/Terf2/Nfia/Ptprc/Srsf1/Tra2b/Ash2l/Mta3/Pnpt1/Ptprn/Nolc1/Ilk/Pbx1/Srsf5/Nfix/Xrcc5/Mecp2/Myo1c/Ddx21/Nos1/Ptbp1/Bcl7a/Ahi1/Gabpa/Ap3b1/Nrbf2/Dcp2/Psip1/Foxj3/Rhog/Nfyb/Anxa3/Stat1/Pias1/Stat2/Lsm1/Hmgb2/Smyd3/Meis2/Fadd/Cdk12/Sfr1/Traf6/Cirbp/Cd81/Ccpg1/Baz1b/Cd38/Asph/Nelfa/Otud4/Atrx/Tra2a/Arnt2/…
CC	GO:1902494	catalytic complex	344	0.162019	2.43204	2.9184913137761e-05	0.00101607	0.000788505	4184	tags=79%, list=66%, signal=29%	Kmt2a/Uqcc3/Cox5a/Cox7b/Cox7c/Hmga1/Brd7/Calm2/Dpy30/Isy1/Hspb1/Satb2/Prps1/Clpp/Srsf1/Ascc2/Ash2l/Mta3/Srrm1/Vhl/Pnpt1/Ppil3/Nolc1/Xrcc5/Psme1/Cwc22/Cyb5b/Cox5b/Myo1c/Ddx21/Derl1/Bcl7a/Nrbf2/Gna13/Gna12/Lyrm4/Syvn1/Spcs2/Fadd/Nat10/Cdk12/Idh3a/Eea1/Tsn/Htra2/Baz1b/Tpr/Cox6c/Sf3a2/Lsm3/Dpm1/Qtrt2/Pcca/Kdm1a/Ascc3/Pccb/Gna11/Ptpa/Hexa/Mta2/Dapk1/Dpm3/Tada3/Ess2/Dcaf5/Tsnax/Men1/Ide/Grhpr/Sin3b/Ago…
BP	GO:0007416	synapse assembly	75	-0.251787	-2.82545	3.08070526427253e-05	0.0010571	0.000820346	2535	tags=68%, list=40%, signal=41%	Arf6/Nptx1/Ephb2/Ntrk2/Crk/Vps35/Lrfn3/Mdga2/Grin1/Efnb2/Magi2/Nlgn3/C1ql3/Rhoa/Lzts3/Gsk3b/Ntrk3/Dbnl/Cdk5/Ephb3/Cadm1/Numb/Sdk2/Flrt1/Slit2/Rap2a/Gria1/Nlgn2/Flrt3/Tpbg/Nlgn1/Stau2/Gnpat/Pclo/Negr1/Ptprs/Ptprd/Dlg4/Dvl1/Gpc4/Lrfn4/Epha7/Bsn/Lrfn5/Lrtm2/Flrt2/Nptn/Akap5/Icam5/Lrrn3/Gpm6a
MF	GO:0003690	double-stranded DNA binding	126	0.236157	2.58353	3.11131845481748e-05	0.0010571	0.000820346	4002	tags=84%, list=63%, signal=32%	Ehmt2/Foxo3/Mrtfa/Hmga1/Brd7/Actn4/Satb2/Terf2/Nfia/Lmnb1/Ash2l/Pbx1/Nfix/Xrcc5/Mecp2/Gabpa/Adnp/Psip1/Foxj3/Akap8/Nfyb/Stat1/Pias1/Stat2/Hmgb2/Smyd3/Meis2/Nacc1/Fubp1/Smc3/Basp1/Arnt2/Cbx3/Nfib/Kdm1a/Prdx5/Mef2c/Pcid2/Nr2c2/Foxk1/Hmgb1/Men1/Hdac1/Ncor1/Grwd1/Hdgf/Carf/Rbbp4/Ago2/Stat3/Rbbp5/Mef2d/Creb1/Pqbp1/Sox9/Brd4/Pin4/Apex1/Abl1/Tbr1/Nfyc/Ahdc1/Msh2/Clock/Mbnl2/Hcfc1/Dhx9/Cic/Sfpq/Hdac4/Nco…
CC	GO:0030118	clathrin coat	24	-0.45319	-2.88388	3.33034311435618e-05	0.00111804	0.000867642	1146	tags=67%, list=18%, signal=55%	Synrg/Ap1m1/Epn1/Ap1g1/Ap3m2/Epn2/Ap1s2/Aak1/Kcnq5/Ap2s1/Synj1/Ap2a2/Ap2m1/Ap2b1/Ap2a1/Lrrn3
MF	GO:0008324	monoatomic cation transmembrane transporter activity	75	-0.249814	-2.80332	3.52461604916517e-05	0.00116934	0.000907452	1241	tags=49%, list=20%, signal=40%	Tmco1/Tusc3/Ano6/Cnnm4/Mcu/Orai2/Trpv2/Kcnb1/Nipa1/Kcnd2/Kcnq5/Kcna4/Scn2b/Kcna2/Asic1/Scn8a/Surf1/Hcn4/Kcnh7/Grm7/Hcn3/Kcnj4/Hcn1/Scn1b/Ryr2/Gria2/Itpr1/Scn1a/Kcna1/Kcnj9/Scn3b/Scn9a/Kcnt1/Ryr1/Gpm6a/Scn4b/Kcnc4
BP	GO:0048813	dendrite morphogenesis	74	-0.254064	-2.80129	3.63795595501037e-05	0.00119291	0.000925742	2528	tags=68%, list=40%, signal=41%	Dhx36/Ephb2/Kif1a/Hdac6/Abl2/Ube3a/Cdc42/Grin1/Mink1/Nlgn3/Fyn/Pak3/Mfn1/Lzts3/Stk11/Opa1/Hecw1/Gsk3b/Abi2/Rac1/Dbnl/Cdk5/Ephb3/Numb/Rap2a/Mfn2/Cdkl5/Tanc2/Prex2/Tnik/Epha5/Abi1/Ptprf/Tpbg/Hecw2/Nlgn1/Rock2/Stau2/Nsmf/Vldlr/Dnm1l/Ptn/Ptprd/Dlg4/Kalrn/Dvl1/Epha4/Ngef/Dclk1/Akap5
BP	GO:0006357	regulation of transcription by RNA polymerase II	302	0.173619	2.5028	3.88179774106022e-05	0.00125824	0.000976438	4079	tags=78%, list=64%, signal=29%	Jak2/Kmt2a/Ehmt2/Foxo3/Mrtfa/Hmga1/Brd7/Cav1/Ptms/Gbp4/Mavs/C1qbp/Actn4/Ptma/Coq7/Anxa2/Sra1/Hmgn3/Satb2/Nfia/Fgfr3/Hmgn2/Ash2l/Cbx1/Tle5/Mta3/Hmgn1/Vhl/Ptprn/Pbx1/Wwc2/Nfix/Mecp2/Myo1c/Ddx21/Nos1/Ptbp1/Bcl7a/Ahi1/Gabpa/Ap3b1/Nrbf2/Adnp/Hmgn5/Psip1/Foxj3/Nfyb/Stat1/Pias1/Stat2/Hmgb2/Smyd3/Bag3/Meis2/Nacc1/Fadd/Cdk12/Traf6/Cd81/Fubp1/Ccpg1/Baz1b/Tpr/Nelfa/Atrx/Nrip2/Arnt2/Hcls1/Cbx3/Nfib/Hmgb3/Kdm…
BP	GO:0106027	neuron projection organization	50	-0.302897	-2.80958	4.04042676371978e-05	0.00129477	0.00100479	3169	tags=82%, list=50%, signal=41%	Ckap5/Pten/Wasl/Map1a/Tiam1/Lrrk2/Dhx36/Ephb2/Kif1a/Hdac6/Apoe/Abl2/Ube3a/Cdc42/Vps35/Grin1/Nlgn3/Fyn/Pak3/Mfn1/Lzts3/Opa1/Gsk3b/Abi2/Dbnl/Cdk5/Ephb3/Insr/Pick1/Mfn2/Tanc2/Tanc1/Epha5/Nlgn1/Stau2/Dnm1l/Dlg4/Kalrn/Dvl1/Epha4/Ngef
BP	GO:0099173	postsynapse organization	105	-0.212664	-2.75194	4.37226492484545e-05	0.00138537	0.0010751	2535	tags=64%, list=40%, signal=39%	Arf6/Dhx36/Nptx1/Ephb2/Tsc2/Kif1a/Hdac6/Apoe/Abl2/Itsn1/Rbmx/Ube3a/Cdc42/Crk/Vps35/Grin1/Magi2/Nlgn3/Fyn/Pak3/C1ql3/Mfn1/Lzts3/Opa1/Abi2/Rac1/Dlg2/Ntrk3/Dbnl/Ophn1/Cdk5/Ephb3/Insr/Cadm1/Numb/Pick1/Hip1r/Mark2/Mfn2/Cdkl5/Tanc2/Tanc1/Ncan/Epha5/Nlgn2/Grid1/Lrfn2/Ptprf/Nlgn1/Rock2/Stau2/Ptprs/Dnm1l/Ptn/Ptprd/Dlg4/Kalrn/Dvl1/Epha4/Lrfn4/Ngef/Epha7/Dgkz/Asap1/Rac3/Nrcam/Dgkb
BP	GO:0099504	synaptic vesicle cycle	88	-0.226684	-2.69578	5.02022531680046e-05	0.001573	0.00122071	1454	tags=49%, list=23%, signal=38%	Ophn1/Braf/Cdk5/Mff/Rims3/Syt1/Cspg5/Nlgn2/Sv2a/Ctbp2/Ap3b2/Ap3m2/Ap3d1/Nlgn1/Ap1s2/Stx1b/Pclo/Ap3s1/Doc2a/Syt7/Ap2s1/Syn1/Synj1/Erc2/Rims1/Itsn2/Dnm1l/Rab3a/Sv2c/Sv2b/Trim9/Syt2/Dvl1/Amph/Vamp2/Ap2m1/Bsn/Ap2b1/Syt12/Vamp1/Syn3/Prrt2/Stx1a
MF	GO:0005272	sodium channel activity	18	-0.508099	-2.78122	5.1924115542101e-05	0.00157447	0.00122185	738	tags=67%, list=12%, signal=59%	Scn2b/Asic1/Scn8a/Hcn4/Hcn3/Hcn1/Scn1b/Gria2/Scn1a/Scn3b/Scn9a/Scn4b
BP	GO:0071345	cellular response to cytokine stimulus	137	0.232022	2.62369	5.16875970493676e-05	0.00157447	0.00122185	1753	tags=46%, list=28%, signal=34%	Jak2/Ifit3/Lsp1/Gbp2/Isg15/Ifit1/Cav1/Gbp4/Mavs/Irgm1/Actn4/Erbin/Palm3/Ptprc/Srsf1/Bbs2/Mrc1/Pnpt1/Ptprn/Ilk/Crhbp/Cib1/Xrcc5/Myo1c/Spry4/Lyn/Nfyb/Stat1/Bcat2/Gab1/Capg/Stat2/Flnb/Grem2/Fadd/Traf6/Htra2/Kit/Bag4/Tpr/Otud4/Hcls1/Lrch1/Ptprt/Srsf7/Cntfr/Dapk1/Hmgb1/Asah1/Enah/Vamp3/Lims1/Wnk1/Stk39/Crkl/Syk/Evl/Pde12/Jagn1/Hdgf/Cpne1/Stat3/Numbl
BP	GO:0031327	negative regulation of cellular biosynthetic process	399	0.152106	2.39329	5.09423324553673e-05	0.00157447	0.00122185	3114	tags=60%, list=49%, signal=33%	Apod/Ehmt2/Cd59a/Foxo3/Rbm3/Hmga1/Brd7/Rnps1/Paip2/Cav1/Gbp4/Irgm1/C1qbp/Coq7/Erbin/Flot2/Satb2/Terf2/Lmna/Fbll1/Ptprc/Fgfr3/Lmnb1/Srsf1/Cryab/Smyd5/Srsf6/Xdh/Hmgn2/Flna/Cbx1/Tle5/Mta3/Gstp1/Grb10/Bbs2/Vhl/Pnpt1/Pdcd4/Wwc2/Nfix/Xrcc5/Mecp2/Cptp/Lgmn/Ptbp1/Lmnb2/Ptprk/Gabpa/Adnp/Dcp2/Pym1/Akap8/Dkk3/Pias1/Lsm1/Hmgb2/Bag3/Nacc1/Nat10/Traf6/Tsn/Cirbp/Ace/Tia1/Cd38/Tpr/Nelfa/Atrx/Basp1/Nrip2/Hcls1/Cb…
MF	GO:0046873	metal ion transmembrane transporter activity	70	-0.257279	-2.79289	5.65795755670167e-05	0.00168091	0.00130444	1241	tags=50%, list=20%, signal=41%	Tmco1/Tusc3/Cnnm4/Mcu/Orai2/Trpv2/Kcnb1/Nipa1/Kcnd2/Kcnq5/Kcna4/Scn2b/Kcna2/Asic1/Scn8a/Hcn4/Kcnh7/Grm7/Hcn3/Kcnj4/Hcn1/Scn1b/Ryr2/Gria2/Itpr1/Scn1a/Kcna1/Kcnj9/Scn3b/Scn9a/Kcnt1/Ryr1/Gpm6a/Scn4b/Kcnc4
CC	GO:0034399	nuclear periphery	45	0.368476	2.74021	5.66263376060591e-05	0.00168091	0.00130444	1815	tags=62%, list=29%, signal=45%	Brd7/Anxa2/Lmna/Lmnb1/Srrm1/Clic4/Telo2/Lmnb2/Psip1/Akap8/Ppig/Pias1/Smc1a/Smc3/Tpr/Basp1/Stag2/Numa1/Men1/Lbr/Actb/Map2/Nup93/Nup98/Emd/Sf3b1/Phb2/Nup35
BP	GO:0061061	muscle structure development	146	0.222971	2.57288	6.50225396204368e-05	0.00191004	0.00148226	1978	tags=49%, list=31%, signal=34%	Myl9/Cd9/Myh10/Myh11/Myh9/Myl6/Lama2/Mrtfa/Brd7/Cav1/Myl6b/Ptcd2/Actn4/Flnc/Flot2/Sra1/Uqcc2/Flot1/Lmna/Cryab/Actn2/Tmod3/Mbnl1/Ilk/Frs2/Pdcd4/Ehd2/Nfix/Mtm1/Mecp2/Csrp1/Ptbp1/Nid1/Bcl2/Pias1/Tmod2/Flnb/Smyd3/Lamb2/Myh14/Dmd/Cd81/Kit/Speg/Kdm1a/Uchl1/Bcl9/Egln1/Mef2c/Rbm4/Nr2c2/Foxk1/Cntfr/Dner/Sin3b/Pgm5/Actb/Dock1/Lamb1/S100b/Qki/Ctdp1/Lamc1/Emd/Mef2d/Mylk/Stim1/Creb1/Glmn/Tpm1/Actn1
BP	GO:0016079	synaptic vesicle exocytosis	47	-0.30387	-2.74192	6.72358164857136e-05	0.00191953	0.00148962	1453	tags=57%, list=23%, signal=45%	Braf/Rims3/Syt1/Cspg5/Sv2a/Ctbp2/Nlgn1/Stx1b/Pclo/Doc2a/Syt7/Syn1/Synj1/Erc2/Rims1/Dnm1l/Rab3a/Sv2c/Sv2b/Trim9/Syt2/Dvl1/Vamp2/Syt12/Vamp1/Prrt2/Stx1a
BP	GO:0006325	chromatin organization	121	0.245237	2.62918	6.70879614672036e-05	0.00191953	0.00148962	2931	tags=67%, list=46%, signal=37%	Jak2/Kmt2a/Ehmt2/Hmga1/Brd7/Dpy30/Ptma/Hmgn3/Satb2/Lmna/Lmnb1/Smyd5/Hmgn2/Ash2l/Cbx1/Mta3/Hmgn1/Hpf1/Mecp2/Myo1c/Ddx21/Lmnb2/Bcl7a/Hmgn5/Psip1/Smyd3/Baz1b/Tpr/Atrx/Cbx3/Kdm1a/Pcid2/Mta2/Tada3/Hmgb1/Men1/Mbd2/Hdac1/Ncor1/Dek/Actb/Mbd3/Cenpv/Glyr1/Grwd1/Tdrd3/Hdgf/Rbbp4/Lamc1/Nasp/Rbbp5/Wdr5/Jmjd6/Sf3b1/Set/Skp1/Cbx5/Glmn/Gpx4/Sin3a/Sox9/Rbbp7/Brd4/Tbr1/Eny2/Padi2/Chd5/Chd4/Ubr2/Hcfc1/Sfpq/Atg5/Hda…
BP	GO:1902680	positive regulation of RNA biosynthetic process	260	0.174461	2.39574	6.73877501578379e-05	0.00191953	0.00148962	4249	tags=82%, list=67%, signal=28%	Jak2/Kmt2a/Foxo3/Mrtfa/Hmga1/Ptms/Mavs/Actn4/Ptma/Coq7/Anxa2/Sra1/Hmgn3/Satb2/Wdr75/Nfia/Ash2l/Mta3/Ptprn/Nolc1/Ilk/Pbx1/Nfix/Mecp2/Myo1c/Ddx21/Nos1/Ptbp1/Ahi1/Gabpa/Ap3b1/Nrbf2/Psip1/Foxj3/Rhog/Nfyb/Stat1/Pias1/Stat2/Hmgb2/Smyd3/Meis2/Fadd/Cdk12/Sfr1/Traf6/Cd81/Ccpg1/Baz1b/Cd38/Asph/Nelfa/Atrx/Arnt2/Hcls1/Nfib/Nup62/Kdm1a/Bcl9/Egln1/Mef2c/Pcid2/Mta2/Nr2c2/Foxk1/Thoc5/Tada3/Ttc5/Hmgb1/Men1/Ccnk/M…
CC	GO:0036477	somatodendritic compartment	370	-0.100154	-2.64905	6.92086593287306e-05	0.00195168	0.00151458	1515	tags=37%, list=24%, signal=30%	Nell2/Abi2/Rac1/Dlg2/Dbnl/Dlg3/Ophn1/Mark3/Palmd/Cdk5/Ephb3/Insr/Gpc1/Cadm1/Numb/Kcnc2/Pick1/Rab8a/Strn4/Bag2/Hip1r/Flrt1/Mark2/Slit2/Aplp2/Cdkl5/Cpne5/Mt3/Tanc2/Rgs10/Dpp6/Adcy2/Fscn1/Ephb6/Cnnm4/Klc1/Tanc1/Mark1/Epha5/Gria1/Nlgn2/Rgs7/Lmtk2/Impa1/Sv2a/Calb2/Capzb/Ptprf/Tpbg/Grm1/Hpca/Nlgn1/Casp3/Stau2/Lrrc7/Kcnb1/Mpp2/Pclo/Snph/Negr1/Rtn1/Kcnd2/Syt7/Bnip3/Nsf/Syn1/Agap2/Kcna4/Erc2/Strn/Kcna2/Ns…
CC	GO:0048786	presynaptic active zone	45	-0.314739	-2.72588	7.07456959919566e-05	0.00197528	0.00153288	1043	tags=53%, list=16%, signal=45%	Ntng1/Gria1/Sv2a/Ctbp2/Stx1b/Pclo/Syn1/Erc2/Rims1/Scn8a/Rab3a/Grm7/Bsn/Adcy8/Hcn1/Grm4/Gria2/Nptn/Gria3/Stx1a/Grm8/Grm3/Vdac1/Gpm6a
CC	GO:0000793	condensed chromosome	48	0.354105	2.70882	7.24570163087317e-05	0.00200322	0.00155457	3416	tags=88%, list=54%, signal=41%	Brd7/Rcc1/Akap8/Hmgb2/Smc1a/Baz1b/Smc3/Nup37/Tpr/Atrx/Cbx3/Nup43/Sun2/Hmgb1/Ago3/H2ax/Zw10/Actb/Dctn2/Cenpv/Nup98/Ndel1/Chmp3/Cbx5/Dctn1/Sin3a/Dctn4/Brd4/Xpo1/Sec13/Apc/Nup85/Bub3/Dctn3/Chmp7/Zwint/Chmp5/Top3b/Ckap5/Chmp6/Cfdp1/Dctn5
CC	GO:0060076	excitatory synapse	33	-0.376203	-2.86334	7.36857964415797e-05	0.00201742	0.00156559	2470	tags=79%, list=39%, signal=48%	Git1/Ntrk2/Fgfr2/Grin1/Cadm3/Nlgn3/Kcnh1/Kcnj3/Cntn6/Syt1/Gria1/Nlgn2/Calb2/Ptprf/Nlgn1/Pclo/Synj1/Scn8a/Dlg4/Bsn/Adcy8/Grm4/Akap5/Gria3/Kcnj9/Gpm6a
BP	GO:0009890	negative regulation of biosynthetic process	405	0.147879	2.3391	7.64863773300402e-05	0.00207396	0.00160947	3114	tags=60%, list=49%, signal=33%	Apod/Ehmt2/Cd59a/Foxo3/Rbm3/Hmga1/Brd7/Rnps1/Paip2/Cav1/Gbp4/Irgm1/C1qbp/Coq7/Erbin/Flot2/Satb2/Terf2/Lmna/Fbll1/Ptprc/Fgfr3/Lmnb1/Srsf1/Cryab/Smyd5/Srsf6/Xdh/Hmgn2/Flna/Cbx1/Tle5/Mta3/Gstp1/Grb10/Bbs2/Vhl/Pnpt1/Pdcd4/Wwc2/Nfix/Xrcc5/Mecp2/Cptp/Lgmn/Ptbp1/Lmnb2/Ptprk/Gabpa/Adnp/Dcp2/Pym1/Akap8/Dkk3/Pias1/Lsm1/Hmgb2/Bag3/Nacc1/Nat10/Traf6/Tsn/Cirbp/Ace/Tia1/Cd38/Tpr/Nelfa/Atrx/Basp1/Nrip2/Hcls1/Cb…
CC	GO:0043197	dendritic spine	83	-0.231964	-2.64718	7.91269993640333e-05	0.00212513	0.00164917	2460	tags=65%, list=39%, signal=40%	Ephb2/Ntrk2/Abl2/Itsn1/Apba1/Cdc42/Arrb2/Grin1/Gipc1/Als2/Rhoa/Sez6/Lzts3/Gsk3b/Abi2/Rac1/Ophn1/Palmd/Numb/Pick1/Rab8a/Strn4/Hip1r/Aplp2/Mt3/Tanc2/Rgs10/Gria1/Capzb/Grm1/Hpca/Nlgn1/Lrrc7/Mpp2/Kcnd2/Kcna4/Strn/Nsmf/Asic1/Dlg4/Arpc2/Grm5/Apbb1/Dvl1/Epha4/Calb1/Rgs14/Drd1/Asap1/Gria2/Synpo/Akap5/Gria3/Grm3
BP	GO:0034097	response to cytokine	150	0.211148	2.45823	9.55964816894638e-05	0.00254323	0.00197364	1753	tags=44%, list=28%, signal=33%	Jak2/Ifit3/Lsp1/Gbp2/Isg15/Ifit1/Cav1/Gbp4/Mavs/Irgm1/Actn4/Erbin/Palm3/Ptprc/Srsf1/Timp2/Tle5/Bbs2/Mrc1/Pnpt1/Ptprn/Ilk/Crhbp/Cib1/Xrcc5/Myo1c/Spry4/Lyn/Bcl2/Nfyb/Stat1/Bcat2/Gab1/Capg/Stat2/Flnb/Grem2/Fadd/Traf6/Htra2/Kit/Bag4/Tpr/Otud4/Hcls1/Lrch1/Ptprt/Srsf7/Cntfr/Dapk1/Hmgb1/Asah1/Enah/Vamp3/Lims1/Wnk1/Stk39/Crkl/Syk/Evl/Pde12/Jagn1/Hdgf/Cpne1/Stat3/Numbl
BP	GO:0045893	positive regulation of DNA-templated transcription	258	0.17554	2.39635	9.67357634598228e-05	0.00254948	0.00197849	3673	tags=72%, list=58%, signal=32%	Jak2/Kmt2a/Foxo3/Mrtfa/Hmga1/Ptms/Mavs/Actn4/Ptma/Coq7/Anxa2/Sra1/Hmgn3/Satb2/Wdr75/Nfia/Ash2l/Mta3/Ptprn/Nolc1/Ilk/Pbx1/Nfix/Mecp2/Myo1c/Ddx21/Nos1/Ptbp1/Ahi1/Gabpa/Ap3b1/Nrbf2/Psip1/Foxj3/Rhog/Nfyb/Stat1/Pias1/Stat2/Hmgb2/Smyd3/Meis2/Fadd/Cdk12/Sfr1/Traf6/Cd81/Ccpg1/Baz1b/Cd38/Asph/Nelfa/Atrx/Arnt2/Hcls1/Nfib/Nup62/Kdm1a/Bcl9/Egln1/Mef2c/Pcid2/Mta2/Nr2c2/Foxk1/Thoc5/Tada3/Ttc5/Hmgb1/Men1/Ccnk/M…
BP	GO:0071824	protein-DNA complex organization	130	0.223247	2.47332	9.89026454602397e-05	0.00258246	0.00200408	2931	tags=65%, list=46%, signal=35%	Jak2/Kmt2a/Ehmt2/Hmga1/Brd7/Dpy30/Ptma/Hmgn3/Satb2/Lmna/Lmnb1/Smyd5/Hmgn2/Ash2l/Cbx1/Mta3/Hmgn1/Hpf1/Mecp2/Myo1c/Ddx21/Lmnb2/Bcl7a/Hmgn5/Psip1/Pias1/Smyd3/Baz1b/Tpr/Atrx/Cbx3/Kdm1a/Pcid2/Mta2/Tada3/Hmgb1/Men1/Mbd2/Hdac1/Ncor1/Dek/Actb/Mbd3/Cenpv/Glyr1/Grwd1/Tdrd3/Hdgf/Rbbp4/Lamc1/Nasp/Rbbp5/Wdr5/Jmjd6/Sf3b1/Set/Skp1/Cbx5/Creb1/Glmn/Gpx4/Sin3a/Sox9/Rbbp7/Brd4/Tbr1/Eny2/Padi2/Med4/Chd5/Chd4/Ubr2/Hc…
BP	GO:0007269	neurotransmitter secretion	66	-0.2588	-2.69698	0.000104667	0.00268329	0.00208233	986	tags=45%, list=16%, signal=39%	Sv2a/Ctbp2/Nlgn1/Stx1b/Pclo/Lin7a/Doc2a/Syt7/Syn1/Synj1/Erc2/Rims1/Asic1/Dnm1l/Rab3a/Sv2c/Sv2b/Trim9/Syt2/Dvl1/Vamp2/Pak1/Syt12/Vamp1/Syn3/Prrt2/Stx1a/Grm8/Sphk1/Kcnc4
BP	GO:0099643	signal release from synapse	66	-0.2588	-2.69698	0.000104667	0.00268329	0.00208233	986	tags=45%, list=16%, signal=39%	Sv2a/Ctbp2/Nlgn1/Stx1b/Pclo/Lin7a/Doc2a/Syt7/Syn1/Synj1/Erc2/Rims1/Asic1/Dnm1l/Rab3a/Sv2c/Sv2b/Trim9/Syt2/Dvl1/Vamp2/Pak1/Syt12/Vamp1/Syn3/Prrt2/Stx1a/Grm8/Sphk1/Kcnc4
CC	GO:0005681	spliceosomal complex	61	0.31459	2.61891	0.000113065	0.00284682	0.00220923	3222	tags=80%, list=51%, signal=40%	Rbm3/Isy1/Srsf2/Srsf1/Tra2b/Gpkow/Srrm1/Ppil3/Cwc22/Snrpa/Cirbp/Wbp4/Sf3a2/Tra2a/Lsm3/Aar2/Ess2/Sugp1/Bud31/Srrm2/Sf3a1/Smu1/Sf3b1/Sf3a3/Mtrex/Rheb/Bud13/Luc7l/Ppil1/Ddx5/Sf3b4/Phf5a/Sf3b6/U2af1/Lsm7/Ppie/Prpf3/Snw1/Cdc5l/Rbm8a/Cwc15/Rbm22/Dhx15/Sf3b3/Lsm4/Srek1/Lsm2/Lsm8/Raly
CC	GO:0005615	extracellular space	137	0.224141	2.53457	0.000112919	0.00284682	0.00220923	930	tags=31%, list=15%, signal=27%	Apod/Enpp2/Creg1/Cd9/Nucb1/Scg2/Cd59a/Anxa5/C1qa/Lrp8/Lrig1/Mmp17/Nucb2/C1qbp/Fmod/Jam3/Anxa2/C1qc/Ppt1/Nenf/Ptgds/Creg2/C1qb/Xdh/Timp2/Hmgn2/Clic1/Nid2/Crhbp/Lamp2/Prom1/Npc2/Adnp/Dkk3/Podxl/Ist1/Hmgb2/Grem2/Reln/Prdx4/Cd81/Ace/Kit
BP	GO:0030048	actin filament-based movement	42	0.359075	2.54535	0.000143812	0.00358894	0.00278514	1606	tags=52%, list=25%, signal=39%	Myo1g/Myh10/Myh9/Myo1d/Myl6/Cav1/Myl6b/Actn4/Myo5a/Flna/Myrip/Myo1c/Myo6/Nos1/Parva/Myh14/Syne2/Sun2/Sumo1/Akap9/Evl/Wasf2
CC	GO:0044309	neuron spine	84	-0.22363	-2.61896	0.000146132	0.00361254	0.00280346	2460	tags=64%, list=39%, signal=40%	Ephb2/Ntrk2/Abl2/Itsn1/Apba1/Cdc42/Arrb2/Grin1/Gipc1/Als2/Rhoa/Sez6/Lzts3/Gsk3b/Abi2/Rac1/Ophn1/Palmd/Numb/Pick1/Rab8a/Strn4/Hip1r/Aplp2/Mt3/Tanc2/Rgs10/Gria1/Capzb/Grm1/Hpca/Nlgn1/Lrrc7/Mpp2/Kcnd2/Kcna4/Strn/Nsmf/Asic1/Dlg4/Arpc2/Grm5/Apbb1/Dvl1/Epha4/Calb1/Rgs14/Drd1/Asap1/Gria2/Synpo/Akap5/Gria3/Grm3
MF	GO:0015318	inorganic molecular entity transmembrane transporter activity	90	-0.213298	-2.58941	0.00014732	0.00361254	0.00280346	1241	tags=46%, list=20%, signal=37%	Tmco1/Tusc3/Ano6/Cnnm4/Mcu/Gria1/Orai2/Trpv2/Kcnb1/Nipa1/Kcnd2/Kcnq5/Kcna4/Scn2b/Kcna2/Asic1/Scn8a/Surf1/Hcn4/Kcnh7/Grm7/Hcn3/Ttyh1/Ttyh3/Kcnj4/Hcn1/Scn1b/Ryr2/Gria2/Itpr1/Scn1a/Gria3/Kcna1/Kcnj9/Scn3b/Scn9a/Kcnt1/Ryr1/Gpm6a/Scn4b/Kcnc4
CC	GO:0005739	mitochondrion	442	0.140277	2.27668	0.000166775	0.00405436	0.00314633	3103	tags=59%, list=49%, signal=32%	Ifit3/Uqcc3/Cox5a/Cox7b/Cox7c/Foxo3/Bphl/Hmga1/Galc/Vat1/Mavs/Calm2/Ptcd2/Cmc2/Irgm1/C1qbp/Coq7/Ethe1/Lyrm7/Cmpk2/Coq3/Efhd1/Uqcc2/Clpp/Coq6/Nenf/Lyrm2/Mtg1/Mobp/Serhl/Cryab/Clic1/Coq5/Gstp1/Abcg1/Pnpt1/Isca2/Mycbp/Ddah2/Clic4/Hdhd3/Ldhd/Acot1/Abca9/Clybl/Trnt1/Cyb5b/Cox5b/Ppif/Ddx21/Oxsm/Nos1/Acot2/Coq9/Prdx3/Tfb1m/Lyn/Uqcc1/Hibch/Stom/Tpp1/Spart/Hmgn5/Bcl2/Pgam5/Sfxn3/Ivd/Eci2/Bcat2/Mpv17/Acads…
BP	GO:0061001	regulation of dendritic spine morphogenesis	25	-0.412383	-2.64582	0.000171027	0.0041222	0.00319897	2845	tags=88%, list=45%, signal=49%	Tiam1/Lrrk2/Dhx36/Ephb2/Kif1a/Ube3a/Nlgn3/Pak3/Mfn1/Lzts3/Opa1/Abi2/Dbnl/Cdk5/Mfn2/Tanc2/Nlgn1/Stau2/Dnm1l/Kalrn/Epha4/Ngef
MF	GO:0043565	sequence-specific DNA binding	136	0.215604	2.42538	0.000181511	0.00427707	0.00331916	4002	tags=82%, list=63%, signal=31%	Kmt2a/Ehmt2/Foxo3/Mrtfa/Hmga1/Brd7/Actn4/Satb2/Terf2/Nfia/Lmnb1/Ash2l/Mta3/Pbx1/Nfix/Xrcc5/Mecp2/Telo2/Ptbp1/Gabpa/Adnp/Foxj3/Nfyb/Stat1/Pias1/Stat2/Hmgb2/Smyd3/Meis2/Nacc1/Tsn/Fubp1/Mtpn/Basp1/Arnt2/Cbx3/Nfib/Stn1/Kdm1a/Prdx5/Mef2c/Mta2/Nr2c2/Foxk1/Tsnax/Hmgb1/Men1/Mbd2/Hdac1/Ncor1/Sltm/Mbd3/Grwd1/Hdgf/Carf/Rbbp4/Ago2/Stat3/Rbbp5/Mef2d/Creb1/Sox9/Brd4/Apex1/Abl1/Safb2/Tbr1/Nfyc/Msh2/Clock/Mbnl2/…
BP	GO:0048812	neuron projection morphogenesis	230	-0.124799	-2.38262	0.00017923	0.00427707	0.00331916	2546	tags=56%, list=40%, signal=35%	Aplp1/Dhx36/Smad4/Nptx1/Ephb2/Tsc2/Ntrk2/Kif1a/Hdac6/Apoe/Abl2/Syt3/Nrdc/Ube3a/Szt2/Cdc42/Fgfr2/Grin1/Rufy3/Efnb2/Usp9x/Pak2/L1cam/Mink1/Nlgn3/Fyn/Taok3/Atg7/Pak3/Als2/Mfn1/Nyap2/Brsk2/Kif5c/Unc5a/Lzts3/Stk11/Opa1/Hecw1/Gsk3b/Cntn6/Abi2/Rac1/Egfr/Ntrk3/Dbnl/Braf/Cdk5/Mgll/Ephb3/Trio/Rab10/Numb/Tbce/Rab8a/Syt1/Flrt1/Mark2/Cntn1/Slit2/Rap2a/Islr2/Mfn2/Aplp2/Cdkl5/Cpne5/Mt3/Tanc2/Ephb6/Prex2/Tnik/Ep…
BP	GO:0010629	negative regulation of gene expression	252	0.167971	2.28362	0.000182003	0.00427707	0.00331916	3673	tags=71%, list=58%, signal=31%	Apod/Cd59a/Rbm3/Rnps1/Paip2/Gbp4/Irgm1/C1qbp/Erbin/Flot2/Terf2/Lmna/Fbll1/Ptprc/Fgfr3/Lmnb1/Srsf1/Cryab/Smyd5/Srsf6/Xdh/Tle5/Gstp1/Bbs2/Vhl/Pnpt1/Pdcd4/Mecp2/Cptp/Lgmn/Ptbp1/Lmnb2/Adnp/Dcp2/Pym1/Akap8/Lsm1/Hmgb2/Tsn/Cirbp/Ace/Tia1/Tpr/Atrx/Cbx3/Kdm1a/Mef2c/Pcid2/Snd1/Rbm4/Srsf7/Nav3/Srsf4/Dapk1/Tsnax/Ttc5/Hmgb1/Ago3/Pum2/Prkra/Mbd2/Dcp1a/Edc3/Hdac1/Scrib/Ncor1/Parp1/Crkl/Mbd3/Rgcc/Thoc1/Pde12/Cen…
CC	GO:0098862	cluster of actin-based cell projections	41	0.358066	2.52406	0.000187323	0.00436571	0.00338794	921	tags=44%, list=15%, signal=38%	Myh10/Myh11/Myh9/Myo1d/Myl6/Rhoc/Pex19/Flna/Pls3/Bbs2/Prom1/Myo1c/Myo6/Gna13/Gna12/Flnb/Myh14/Ace
BP	GO:0036465	synaptic vesicle recycling	45	-0.299734	-2.59593	0.000190742	0.00440895	0.0034215	1454	tags=56%, list=23%, signal=43%	Ophn1/Cdk5/Mff/Syt1/Nlgn2/Ap3b2/Ap3m2/Ap3d1/Nlgn1/Ap1s2/Stx1b/Pclo/Ap3s1/Syt7/Ap2s1/Synj1/Itsn2/Dnm1l/Rab3a/Syt2/Amph/Vamp2/Ap2m1/Ap2b1/Stx1a
BP	GO:0051253	negative regulation of RNA metabolic process	204	0.1807	2.28581	0.000196086	0.00449563	0.00348877	3840	tags=75%, list=61%, signal=31%	Ehmt2/Foxo3/Hmga1/Brd7/Rnps1/Cav1/Gbp4/C1qbp/Coq7/Satb2/Fgfr3/Srsf1/Cryab/Srsf6/Hmgn2/Flna/Cbx1/Tle5/Mta3/Vhl/Pdcd4/Wwc2/Nfix/Xrcc5/Mecp2/Ptbp1/Ptprk/Gabpa/Dkk3/Pias1/Hmgb2/Bag3/Nacc1/Traf6/Cirbp/Cd38/Bag4/Tpr/Nelfa/Basp1/Nrip2/Hcls1/Cbx3/Nfib/Snx6/Kdm1a/Pex14/Prdx5/Mef2c/Pcid2/Zc3h4/Mta2/Nr2c2/Foxk1/Srsf7/Srsf4/Tada3/Hmgb1/Men1/Sin3b/Lims1/Sumo1/Mbd2/Hdac1/Ncor1/Parp1/Mbd3/Qki/Hdgf/Rbbp4/Stat3/W…
CC	GO:0016607	nuclear speck	85	0.264145	2.50866	0.000201892	0.00459141	0.0035631	3104	tags=73%, list=49%, signal=38%	Ehmt2/Erbin/Srsf2/Lmna/Srsf1/Srsf6/Nxf1/Srrm1/Srsf5/Cwc22/Ppig/Cdk12/Ppih/Wbp4/Sf3a2/Basp1/Nup43/Limk1/Mef2c/Rbm4/Srsf7/Srsf4/Srrm2/H2ax/Dock1/Thoc1/Sf3a1/Sf3b1/Fibp/Rbm25/Srpk1/Sf3a3/Pqbp1/Thoc6/Ncbp3/Apex1/Srsf3/Ddx5/Wbp11/Fto/Chd5/Rbm39/Phf5a/Rufy1/Rbm10/U2af1/Son/Prkn/Ppie/Prpf3/Hdac4/Snw1/Cdc5l/Rbm8a/Cwc15/Dhx15/Cpsf6/Hdac5/Srek1/Ddx46/Sap18/Ylpm1
CC	GO:0098797	plasma membrane protein complex	117	-0.179647	-2.47523	0.000205417	0.00463421	0.00359632	1032	tags=38%, list=16%, signal=33%	Gria1/Cbr1/Grm1/Casp3/Kcnb1/Birc2/Kcnd2/Lin7a/Kcnq5/Gnai3/Ap2s1/Kcna4/Scn2b/Synj1/Pde4d/Kcna2/Fas/Ap2a2/Scn8a/Mpp7/Dlg4/Hcn4/Gfra1/Hcn3/Ighm/Dpp10/Ap2m1/Ap2b1/Gnal/Dlg1/Ap2a1/Drd1/Hcn1/Scn1b/Gria2/Gnai1/Scn1a/Gria3/Kcna1/Scn3b/Scn9a/Nrn1/Scn4b/Kcnc4/Irs1
BP	GO:0001508	action potential	46	-0.284187	-2.49324	0.000211815	0.00474063	0.0036789	1480	tags=57%, list=23%, signal=44%	Ntrk3/Cnr1/Kcnc2/Dpp6/Gria1/Kcnb1/Kcnd2/Scn2b/Kcna2/Gpd1l/Scn8a/Hcn4/Kcnh7/Fgf12/Dlg1/Drd1/Hcn1/Scn1b/Ryr2/Scn1a/Nrcam/Kcna1/Scn3b/Scn9a/Scn4b/Kcnc4
BP	GO:0051963	regulation of synapse assembly	48	-0.281117	-2.52859	0.000229524	0.0050567	0.00392418	2535	tags=71%, list=40%, signal=43%	Arf6/Ephb2/Ntrk2/Vps35/Lrfn3/Mdga2/Grin1/Nlgn3/Rhoa/Lzts3/Gsk3b/Ntrk3/Ephb3/Numb/Flrt1/Slit2/Rap2a/Nlgn2/Flrt3/Tpbg/Nlgn1/Stau2/Negr1/Ptprs/Ptprd/Dlg4/Gpc4/Lrfn4/Epha7/Lrfn5/Lrtm2/Flrt2/Icam5/Lrrn3
BP	GO:0032496	response to lipopolysaccharide	47	0.33128	2.49198	0.000229107	0.0050567	0.00392418	1371	tags=49%, list=22%, signal=39%	Jak2/Gbp2/Nos3/Irgm1/Erbin/Cmpk2/Abca1/Palm3/Gstp1/Mrc1/Pdcd4/Nos1/Prdx3/Lyn/Akap8/Stat1/Hmgb2/Traf6/Ace/Mef2c/Nr2c2/Hmgb1/Nqo1
CC	GO:0015629	actin cytoskeleton	147	0.210183	2.42943	0.000231876	0.00506891	0.00393366	828	tags=28%, list=13%, signal=25%	Myo1g/Parvg/Myl9/Myo16/Gbp2/Myh10/Myh11/Myh9/Myo1d/Tpm4/Myl6/Myl6b/Actn4/Myo5a/Jam3/Anxa2/Flnc/Flot2/Flot1/Cryab/Parvb/Flna/Actn2/Lpp/Tpm2/Cotl1/Pls3/Tmod3/Ilk/Myrip/Limd2/Myo1c/Myo6/Anln/Csrp1/Parva/Capg/Tmod2/Flnb/Bag3/Myh14
CC	GO:0043005	neuron projection	497	-0.0823748	-2.4357	0.000236174	0.00512316	0.00397576	1596	tags=36%, list=25%, signal=29%	Opa1/Tph2/Mpdz/Prr7/Gsk3b/Rgs17/Spast/Cntn6/Nell2/Abi2/Rac1/Dlg2/Ntrk3/Dbnl/Dlg3/Ophn1/Braf/Mark3/Palmd/Cdk5/Mgll/Ephb3/Cnr1/Insr/Cadm1/Numb/Kcnc2/Prrt1/Pick1/Rab8a/Strn4/Syt1/Bag2/Hip1r/Flrt1/Mark2/Cntn1/Slit2/Aplp2/Cdkl5/Cpne5/Mt3/Tanc2/Rgs10/Adcy2/Fscn1/Ephb6/Cnnm4/Klc1/Tanc1/Gsk3a/Mark1/Epha5/Abi1/Gria1/Nlgn2/Rgs7/Lmtk2/Impa1/Sv2a/Calb2/Capzb/Orai2/Trpv2/Flrt3/Ptprf/Tpbg/Grm1/Ap3d1/Hpca/Nlgn1…
MF	GO:0015081	sodium ion transmembrane transporter activity	21	-0.437756	-2.55454	0.000244378	0.00526065	0.00408245	1814	tags=76%, list=29%, signal=55%	Grik2/Hcn2/Atp4a/Cnnm4/Scn2b/Asic1/Scn8a/Hcn4/Hcn3/Hcn1/Scn1b/Gria2/Scn1a/Scn3b/Scn9a/Scn4b
MF	GO:0140110	transcription regulator activity	172	0.195855	2.37012	0.000250316	0.00534766	0.00414998	4022	tags=80%, list=63%, signal=30%	Hsbp1/Foxo3/Mrtfa/Hmga1/Brd7/C1qbp/Actn4/Sra1/Satb2/Nfia/Tle5/Actn2/Mta3/Vhl/Mycbp/Pbx1/Nfix/Mecp2/Tfb1m/Rap2c/Gabpa/Nrbf2/Adnp/Psip1/Foxj3/Nfyb/Stat1/Pias1/Stat2/Hmgb2/Meis2/Nacc1/Sfr1/Basp1/Arnt2/Nfib/Kdm1a/Pex14/Bcl9/Mef2c/Mta2/Nr2c2/Foxk1/Tada3/Hmgb1/Asah1/Men1/Sin3b/Bud31/Pir/Hdac1/Ncor1/Mms19/Gtf2i/Nup98/Tdrd3/Hdgf/Carf/Stat3/Mef2d/Kctd1/Scai/Jmy/Creb1/Actn1/Sin3a/Sox9/Wwtr1/Cnot9/Brd4/Apex…
BP	GO:0048667	cell morphogenesis involved in neuron differentiation	205	-0.12963	-2.39621	0.000255167	0.00541031	0.0041986	2546	tags=56%, list=40%, signal=35%	Aplp1/Dhx36/Smad4/Nptx1/Ephb2/Tsc2/Ntrk2/Kif1a/Hdac6/Apoe/Abl2/Nrdc/Ube3a/Szt2/Cdc42/Fgfr2/Grin1/Rufy3/Efnb2/Usp9x/Pak2/L1cam/Mink1/Nlgn3/Fyn/Atg7/Pak3/Als2/Mfn1/Brsk2/Kif5c/Unc5a/Lzts3/Stk11/Opa1/Hecw1/Gsk3b/Cntn6/Abi2/Rac1/Ntrk3/Dbnl/Ophn1/Braf/Cdk5/Mgll/Ephb3/Trio/Rab10/Numb/Tbce/Rab8a/Mark2/Cntn1/Slit2/Rap2a/Islr2/Mfn2/Aplp2/Cdkl5/Mt3/Tanc2/Ephb6/Prex2/Tnik/Epha5/Ntng1/Abi1/Lmtk2/Trpv2/Flrt3/…
MF	GO:0022843	voltage-gated monoatomic cation channel activity	32	-0.351062	-2.63228	0.000265583	0.00558914	0.00433738	871	tags=53%, list=14%, signal=46%	Kcnb1/Kcnd2/Kcnq5/Kcna4/Scn2b/Kcna2/Hcn4/Kcnh7/Grm7/Hcn3/Kcnj4/Hcn1/Kcna1/Kcnj9/Kcnt1/Ryr1/Kcnc4
BP	GO:0001505	regulation of neurotransmitter levels	77	-0.215748	-2.415	0.000300202	0.00627089	0.00486643	986	tags=42%, list=16%, signal=36%	Sv2a/Ctbp2/Nlgn1/Stx1b/Pclo/Lin7a/Doc2a/Syt7/Syn1/Synj1/Erc2/Rims1/Asic1/Dnm1l/Rab3a/Sv2c/Pde1b/Sv2b/Trim9/Syt2/Dvl1/Vamp2/Pak1/Syt12/Vamp1/Syn3/Prrt2/Stx1a/Grm8/Gpm6b/Sphk1/Kcnc4
CC	GO:0008021	synaptic vesicle	103	-0.186407	-2.3929	0.000329623	0.00683483	0.00530407	1402	tags=45%, list=22%, signal=35%	Mff/Rab10/Cadm1/Prrt1/Pick1/Rab8a/Syt1/Mt3/Gria1/Svop/Sv2a/Wdr7/Dmxl2/Madd/Cdk16/Doc2a/Syt7/Syn1/Ptprs/Ap2a2/Kif3c/Dnm1l/Bace1/Rab3a/Sv2c/Sv2b/Dlg4/Trim9/Syt2/Atg9a/Amph/Vamp2/Bsn/Syt12/Dlg1/Syn3/Prrt2/Wfs1/Rab3c/Gria2/Vdac3/Stx1a/Vdac2/Vdac1/Sphk1/Kcnc4
BP	GO:1903311	regulation of mRNA metabolic process	95	0.246045	2.41328	0.000340285	0.00700441	0.00543567	3840	tags=83%, list=61%, signal=33%	Rbm3/Rnps1/Ptcd2/C1qbp/Srsf2/Srsf1/Tra2b/Srsf6/Srrm1/Pnpt1/Ptbp1/Dcp2/Lsm1/Cirbp/Tia1/Bag4/Tra2a/Prdx6/Pcid2/Rbm4/Srsf7/Celf3/Srsf4/Ttc5/Pum2/Dcp1a/Sltm/Pde12/Qki/Puf60/Nup98/Csdc2/Ago2/Jmjd6/Rock1/Rbm25/Rida/Pcbp4/Srpk1/Apex1/Fmr1/Safb2/Srsf3/Ddx5/Sf3b4/Ptbp3/Fto/Fus/Rbm39/Mbnl2/Ncbp1/Cnot1/Rbm10/Dhx9/Son/Celf4/Snw1/Fxr1/Rbm8a/Larp1/Rbm42/Cnot3/Paip1/Sap18/Fxr2/Csde1/Leo1/Dcps/Ddx17/Cdc73/Pum1/L…
BP	GO:0006936	muscle contraction	60	0.285271	2.3575	0.000347459	0.00710025	0.00551005	957	tags=37%, list=15%, signal=31%	Hsbp1/Myh11/Tpm4/Myl6/Cav1/Myl6b/Calm2/Srsf1/Flna/Actn2/Tpm2/Tmod3/Bbs2/Anxa6/Ryr3/Nos1/Tmod2/Myh14/Dmd/Tpm3/Kit/Cd38
CC	GO:0098687	chromosomal region	71	0.280687	2.46253	0.000352004	0.00714138	0.00554197	2759	tags=69%, list=44%, signal=39%	Brd7/Terf2/Cbx1/Xrcc5/Telo2/Thoc2/Smc1a/Baz1b/Smc3/Nup37/Tpr/Atrx/Stag2/Cbx3/Nup43/Stn1/Sun2/Kdm1a/Mta2/Thoc5/Men1/Uhrf2/H2ax/Zw10/Actb/Thoc1/Dctn2/Cenpv/Nup98/Rbbp4/Ndel1/Chmp3/Cbx5/Dctn1/Sin3a/Dctn4/Rbbp7/Thoc6/Fmr1/Xpo1/Chd4/Sec13/Apc/Sun1/Nup85/Bub3/Dctn3/Chmp7/Zwint
CC	GO:0000792	heterochromatin	16	0.521478	2.38664	0.00037348	0.00752295	0.00583808	2340	tags=88%, list=37%, signal=55%	Hmga1/Cbx1/Mecp2/Psip1/Baz1b/Atrx/Cbx3/Mbd2/Uhrf2/Hdac1/Mbd3/Cbx5/Ddx6/Chd5
MF	GO:0051015	actin filament binding	70	0.270917	2.36745	0.000376237	0.00752473	0.00583946	911	tags=34%, list=14%, signal=30%	Myo1g/Myo16/Myh10/Myh11/Myh9/Myo1d/Tpm4/Actn4/Myo5a/Flnc/Flna/Actn2/Tln1/Tpm2/Cotl1/Pls3/Anxa6/Limd2/Myo1c/Myo6/Capg/Flnb/Myh14/Tpm3
BP	GO:0045595	regulation of cell differentiation	300	0.153903	2.21556	0.000416211	0.00826561	0.00641441	2465	tags=50%, list=39%, signal=32%	Gfap/Jak2/Enpp2/Isg15/Cd44/Foxo3/Lama2/Lrp8/Brd7/Cav1/Nucb2/Irgm1/Hspb1/Anxa2/Flot2/C1qc/Sra1/Uqcc2/Lmna/Ptprc/Fgfr3/Smyd5/Srsf6/Xdh/Suco/Timp2/Mbp/Mta3/Clic1/Vhl/Abcg1/Ilk/Frs2/Pdcd4/Cib1/Pbx1/Prom1/Xrcc5/Mecp2/Nos1/Lyn/Ptbp1/Nid1/Bcl7a/Ahi1/Gabpa/Ap3b1/Spart/Adnp/Bcl2/Efnb3/Sos2/Stat1/Ist1/Pias1/Lsm1/Hmgb2/Lamb2/Meis2/Pcm1/Reln/Fadd/Cdk12/Traf6/Tgm2/Map6/Dmd/Ace/Kit/Hcls1/Hmgb3/Limk1/Kdm1a/Dcx/…
CC	GO:0030055	cell-substrate junction	55	0.314212	2.51484	0.000440565	0.00857901	0.00665762	2446	tags=65%, list=39%, signal=41%	Parvg/Jak2/Myh9/Cav1/Actn4/Erbin/Vasp/Tns2/Ptprc/Parvb/Sdc4/Actn2/Tln1/Lpp/Ilk/Anxa6/Parva/Rsu1/Flnb/Dmd/Syne2/Limk1/Enah/Lims1/Pgm5/Palld/Evl/Cpne3/Actn1/Dctn4/Tln2/Src/Bcar1/Focad/Dag1/Arl2
CC	GO:0005903	brush border	32	0.387704	2.41099	0.000441119	0.00857901	0.00665762	921	tags=47%, list=15%, signal=40%	Myh10/Myh11/Myh9/Myo1d/Myl6/Pex19/Flna/Prom1/Myo1c/Myo6/Gna13/Gna12/Flnb/Myh14/Ace
BP	GO:0022613	ribonucleoprotein complex biogenesis	111	0.227585	2.36853	0.000437664	0.00857901	0.00665762	4160	tags=86%, list=66%, signal=30%	Kri1/Pwp2/C1qbp/Isy1/Nom1/Coil/Wdr75/Fbll1/Srsf1/Srsf6/Nop16/Eif2d/Mbnl1/Xrcc5/Ddx21/Tfb1m/Psip1/Nat10/Sf3a2/Nop58/Nop56/Aar2/Celf3/Ago3/Prkra/Rrp1/Sf3a1/Nop2/Puf60/Mrm1/Grwd1/Ago2/Nhp2/Dhx30/Sf3b1/Eif2a/Ngrn/Srpk1/Sf3a3/Mtrex/Las1l/Eif3a/Pin4/Tsr2/Luc7l/Nol9/Ercc2/Wbp11/Wdr12/Xpo1/Ipo4/Ncbp1/Nup88/Eif3d/Rbm10/Dhx9/Sbds/Celf4/Wdr18/Prpf3/Rrp12/Dkc1/Nol3/Gar1/Strap/Cpsf6/Lsm4/Efl1/Gnl3l/Tsc1/Lsm2/…
CC	GO:0032809	neuronal cell body membrane	17	-0.462839	-2.45886	0.000448187	0.00859787	0.00667225	1713	tags=76%, list=27%, signal=56%	Unc5a/Insr/Kcnc2/Flrt1/Gria1/Hpca/Kcnb1/Kcnd2/Kcna2/Rgs8/Adcy8/Cadm2/Kcnc4
CC	GO:0044298	cell body membrane	17	-0.462839	-2.45886	0.000448187	0.00859787	0.00667225	1713	tags=76%, list=27%, signal=56%	Unc5a/Insr/Kcnc2/Flrt1/Gria1/Hpca/Kcnb1/Kcnd2/Kcna2/Rgs8/Adcy8/Cadm2/Kcnc4
BP	GO:0007215	glutamate receptor signaling pathway	19	-0.450984	-2.53036	0.000496264	0.00934039	0.00724848	938	tags=63%, list=15%, signal=54%	Grm1/Kcnb1/Grm2/Grm5/Kalrn/Grm7/Plcb1/Grm4/Gria2/Cpeb4/Grm8/Grm3
MF	GO:0003774	cytoskeletal motor activity	29	0.400393	2.38236	0.000496829	0.00934039	0.00724848	569	tags=38%, list=9%, signal=35%	Myo1g/Myo16/Myh10/Myh11/Myh9/Myo1d/Myl6/Myl6b/Myo5a/Myo1c/Myo6
CC	GO:0030425	dendrite	289	-0.103454	-2.23806	0.000490408	0.00934039	0.00724848	1515	tags=37%, list=24%, signal=30%	Nell2/Abi2/Rac1/Dlg2/Dbnl/Dlg3/Ophn1/Mark3/Palmd/Cdk5/Ephb3/Insr/Cadm1/Numb/Kcnc2/Pick1/Rab8a/Strn4/Bag2/Hip1r/Mark2/Slit2/Aplp2/Cdkl5/Mt3/Tanc2/Rgs10/Adcy2/Fscn1/Ephb6/Cnnm4/Tanc1/Mark1/Epha5/Gria1/Nlgn2/Rgs7/Sv2a/Calb2/Capzb/Tpbg/Grm1/Hpca/Nlgn1/Stau2/Lrrc7/Kcnb1/Mpp2/Pclo/Negr1/Rtn1/Kcnd2/Syt7/Bnip3/Nsf/Syn1/Agap2/Kcna4/Strn/Kcna2/Nsmf/Rgs12/Fas/Asic1/Adcy9/Rin1/Scn8a/Kif3c/Bace1/Dlg4/Trim9/Ar…
CC	GO:0005925	focal adhesion	53	0.301739	2.36349	0.000500429	0.00934576	0.00725264	2446	tags=64%, list=39%, signal=40%	Parvg/Jak2/Myh9/Cav1/Actn4/Vasp/Tns2/Ptprc/Parvb/Sdc4/Actn2/Tln1/Lpp/Ilk/Anxa6/Parva/Rsu1/Flnb/Syne2/Limk1/Enah/Lims1/Pgm5/Palld/Evl/Cpne3/Actn1/Dctn4/Tln2/Src/Bcar1/Focad/Dag1/Arl2
CC	GO:0048787	presynaptic active zone membrane	24	-0.38951	-2.47865	0.000516115	0.00957529	0.00743077	1043	tags=62%, list=16%, signal=52%	Ntng1/Gria1/Stx1b/Rims1/Scn8a/Grm7/Hcn1/Grm4/Gria2/Nptn/Gria3/Stx1a/Grm8/Vdac1/Gpm6a
BP	GO:0044248	cellular catabolic process	382	0.140005	2.17083	0.000528928	0.00974887	0.00756548	4117	tags=76%, list=65%, signal=28%	Gfap/Enpp2/Creg1/Ehmt2/Foxo3/Nos3/Hmga1/Galc/Rnps1/Irgm1/Myo5a/Gsto1/Anxa2/Aig1/Dnph1/Sgpl1/Srsf1/Xdh/Timp2/Pnpt1/Mtrr/Lamp2/Gstm7/Ldhd/Mtm1/Trnt1/Cptp/Nos1/Acot2/Prdx3/Lgmn/Ptbp1/Hibch/Nrbf2/Tpp1/Dcp2/Pym1/Bcl2/Adal/Ivd/Eci2/Bcat2/Dhrsx/Lsm1/Acads/Bag3/Pon2/Nudt4/Prdx4/Traf6/Gns/Pld1/Cirbp/Fhit/Htra2/Ace/Aldh2/Naga/Fis1/Arsa/Optn/Prdx6/Prdx5/Pcid2/Zc3h4/Snd1/Hexa/Hnmt/Foxk1/Aifm1/Dapk1/Cryl1/Ttc…
MF	GO:1990837	sequence-specific double-stranded DNA binding	111	0.224155	2.33283	0.000540962	0.00990592	0.00768735	4002	tags=83%, list=63%, signal=31%	Ehmt2/Foxo3/Mrtfa/Hmga1/Brd7/Actn4/Satb2/Nfia/Lmnb1/Ash2l/Pbx1/Nfix/Xrcc5/Gabpa/Adnp/Foxj3/Nfyb/Stat1/Pias1/Stat2/Hmgb2/Smyd3/Meis2/Nacc1/Fubp1/Basp1/Arnt2/Cbx3/Nfib/Kdm1a/Prdx5/Mef2c/Nr2c2/Foxk1/Hmgb1/Men1/Hdac1/Ncor1/Grwd1/Hdgf/Carf/Rbbp4/Ago2/Stat3/Rbbp5/Mef2d/Creb1/Sox9/Brd4/Abl1/Tbr1/Nfyc/Msh2/Clock/Mbnl2/Hcfc1/Dhx9/Cic/Sfpq/Hdac4/Ncoa2/Erbb4/Myef2/Cdc5l/Usf1/Atf2/Mta1/Hdac5/Xrn2/Cux1/Preb/M…
MF	GO:0005096	GTPase activator activity	56	-0.259977	-2.50142	0.000567387	0.0103228	0.00801085	3472	tags=82%, list=55%, signal=37%	Sgsm2/Agfg2/Sgsm1/Gnaq/Arrb1/Bcr/Preb/Abr/Rgs6/Lrrk2/Myo9a/Ric8a/Git1/Tsc2/Dock4/Nprl3/Mtss2/Acap2/Gipc1/Als2/Tbck/Prex1/Smap1/Gnb5/Agap3/Dock3/Rgs17/Smcr8/Ophn1/Rgs10/Prex2/Rgs7/Smap2/Tiam2/Asap2/Arap2/Agap2/Rgs12/Rin1/Rgs20/Agfg1/Rgs8/Rgs9/Plcb1/Rgs14/Asap1
CC	GO:0000779	condensed chromosome, centromeric region	35	0.36088	2.35041	0.000571801	0.0103364	0.00802141	3416	tags=89%, list=54%, signal=41%	Brd7/Smc1a/Nup37/Tpr/Atrx/Cbx3/Nup43/Zw10/Actb/Dctn2/Cenpv/Nup98/Ndel1/Chmp3/Cbx5/Dctn1/Sin3a/Dctn4/Xpo1/Sec13/Apc/Nup85/Bub3/Dctn3/Chmp7/Zwint/Chmp5/Ckap5/Chmp6/Cfdp1/Dctn5
BP	GO:0002237	response to molecule of bacterial origin	48	0.321283	2.45774	0.000582252	0.0104335	0.00809674	1371	tags=48%, list=22%, signal=38%	Jak2/Gbp2/Nos3/Irgm1/Erbin/Cmpk2/Abca1/Palm3/Gstp1/Mrc1/Pdcd4/Nos1/Prdx3/Lyn/Akap8/Stat1/Hmgb2/Traf6/Ace/Mef2c/Nr2c2/Hmgb1/Nqo1
BP	GO:0051965	positive regulation of synapse assembly	22	-0.407222	-2.44886	0.000595669	0.0104335	0.00809674	1568	tags=68%, list=25%, signal=51%	Gsk3b/Ntrk3/Ephb3/Flrt1/Slit2/Nlgn2/Flrt3/Tpbg/Nlgn1/Stau2/Ptprd/Dlg4/Lrtm2/Flrt2/Lrrn3
CC	GO:0030312	external encapsulating structure	51	0.30167	2.35155	0.000594845	0.0104335	0.00809674	1089	tags=41%, list=17%, signal=34%	Htra1/Lama4/Anxa5/Lama2/Cd151/Lrig1/Mmp17/Fmod/Gsto1/Anxa2/Itih3/Timp2/Nid2/Anxa6/Nid1/Anxa3/Lamb2/Reln/Tgm2/Smc3/Elfn1
CC	GO:0031012	extracellular matrix	51	0.30167	2.35155	0.000594845	0.0104335	0.00809674	1089	tags=41%, list=17%, signal=34%	Htra1/Lama4/Anxa5/Lama2/Cd151/Lrig1/Mmp17/Fmod/Gsto1/Anxa2/Itih3/Timp2/Nid2/Anxa6/Nid1/Anxa3/Lamb2/Reln/Tgm2/Smc3/Elfn1
BP	GO:0007186	G protein-coupled receptor signaling pathway	117	-0.168952	-2.32787	0.000589297	0.0104335	0.00809674	2267	tags=56%, list=36%, signal=37%	Cdc42/Gpr26/Arrb2/Plcb3/Tyro3/Rit2/Dgkq/Tub/Dgke/Hrh1/Gipc1/Mgrn1/Abhd6/Vip/Prex1/Gnb5/Rgs17/Rac1/Adrm1/Ric8b/Mgll/Cnr1/Insr/Grk5/Pick1/Rgs10/Pld2/Adcy2/Prex2/Gsk3a/Rgs7/Apoa1/S1pr1/Grm1/Rock2/Grm2/Gkap1/Phf24/Rac2/Gnai3/Pde4d/Rgs12/Adcy9/Rgs20/Anxa7/Grm5/Pde4a/Grm7/Adcy5/Rgs8/Rgs9/Dgkz/Pde2a/Plcb1/Gnal/Adcy8/Rgs14/Drd1/Grm4/Itpr1/Gnai1/Dgkb/Akap5/Grm8/Grm3/Ednra
CC	GO:0098688	parallel fiber to Purkinje cell synapse	15	-0.505182	-2.5328	0.000620969	0.0107315	0.008328	2196	tags=87%, list=35%, signal=57%	Grin1/Cadm3/Kcnh1/Kcnj3/Cntn6/Calb2/Pclo/Synj1/Scn8a/Grm4/Gria3/Kcnj9/Gpm6a
CC	GO:0071013	catalytic step 2 spliceosome	32	0.380414	2.36566	0.000624099	0.0107315	0.008328	3222	tags=88%, list=51%, signal=43%	Isy1/Srsf1/Srrm1/Ppil3/Cwc22/Sf3a2/Lsm3/Ess2/Bud31/Srrm2/Sf3a1/Sf3b1/Sf3a3/Mtrex/Ppil1/Ddx5/Sf3b6/U2af1/Lsm7/Ppie/Snw1/Cdc5l/Rbm8a/Cwc15/Rbm22/Sf3b3/Lsm2/Raly
BP	GO:0002262	myeloid cell homeostasis	40	0.32582	2.27034	0.000622865	0.0107315	0.008328	2464	tags=68%, list=39%, signal=42%	Jak2/Isg15/Cd44/Foxo3/Hmga1/Jam3/Tmod3/Lyn/Stat1/Hmgb2/Kit/Hcls1/Kdm1a/Hmgb1/Ncor1/Stat3/Jmjd6/Ank1/Ufl1/P4htm/Ldb1/Ercc2/Nf1/Ptbp3/Prdx1/Anxa1/Tcea1
MF	GO:0005249	voltage-gated potassium channel activity	28	-0.358122	-2.48559	0.000651096	0.0111278	0.00863559	871	tags=54%, list=14%, signal=46%	Kcnb1/Kcnd2/Kcnq5/Kcna4/Scn2b/Kcna2/Hcn4/Kcnh7/Hcn3/Kcnj4/Hcn1/Kcna1/Kcnj9/Kcnt1/Kcnc4
BP	GO:0070828	heterochromatin organization	21	0.446965	2.33825	0.000673622	0.0114435	0.00888053	1589	tags=67%, list=25%, signal=50%	Lmna/Lmnb1/Mecp2/Lmnb2/Tpr/Atrx/Cbx3/Kdm1a/Pcid2/Hmgb1/Mbd2/Hdac1/Mbd3/Cenpv
BP	GO:0048024	regulation of mRNA splicing, via spliceosome	51	0.298453	2.32647	0.000678895	0.011464	0.00889646	2739	tags=71%, list=43%, signal=40%	Rbm3/Rnps1/C1qbp/Srsf2/Tra2b/Srsf6/Srrm1/Ptbp1/Cirbp/Tia1/Tra2a/Prdx6/Rbm4/Srsf7/Celf3/Srsf4/Qki/Puf60/Nup98/Jmjd6/Rbm25/Pcbp4/Fmr1/Srsf3/Ddx5/Sf3b4/Ptbp3/Rbm39/Mbnl2/Ncbp1/Rbm10/Son/Celf4/Snw1/Fxr1/Rbm8a
MF	GO:0008066	glutamate receptor activity	17	-0.450886	-2.39535	0.00068359	0.0114745	0.00890466	1032	tags=65%, list=16%, signal=54%	Gria1/Grid1/Grm1/Grm2/Grm5/Grm7/Grm4/Gria2/Gria3/Grm8/Grm3
CC	GO:0030125	clathrin vesicle coat	16	-0.480136	-2.50942	0.000703183	0.0116081	0.00900833	1146	tags=69%, list=18%, signal=56%	Synrg/Ap1m1/Epn1/Ap1g1/Epn2/Ap1s2/Ap2s1/Ap2a2/Ap2m1/Ap2b1/Ap2a1
BP	GO:0140238	presynaptic endocytosis	40	-0.292916	-2.4477	0.000703897	0.0116081	0.00900833	1454	tags=55%, list=23%, signal=43%	Ophn1/Cdk5/Mff/Syt1/Nlgn2/Ap3b2/Ap3m2/Ap3d1/Nlgn1/Aak1/Ap3s1/Syt7/Ap2s1/Synj1/Itsn2/Dnm1l/Syt2/Amph/Vamp2/Ap2m1/Ap2b1/Stx1a
BP	GO:0051090	regulation of DNA-binding transcription factor activity	72	0.257225	2.26391	0.00069668	0.0116081	0.00900833	2068	tags=54%, list=33%, signal=37%	Jak2/Lrp8/Cav1/Mavs/Erbin/Flot2/Hmgn3/Flot1/Flna/Chp1/Cib1/Pbx1/Nfix/Prdx3/Anxa3/Reln/Traf6/Kit/Mtpn/Hcls1/Kdm1a/Pex14/Rwdd1/Egln1/Men1/Bud31/Sumo1/Adcy1/Syk/Rgcc/Carf/Stat3/Phb2/Jmy/Igf1r/Enpp1/Crtc1/Irak1/Ufl1
MF	GO:0015079	potassium ion transmembrane transporter activity	33	-0.329687	-2.5093	0.000737212	0.0120088	0.00931926	1918	tags=67%, list=30%, signal=47%	Kcnh1/Grik2/Kcnj3/Hcn2/Atp4a/Kcnc2/Kcnb1/Kcnd2/Kcnq5/Kcna4/Scn2b/Kcna2/Hcn4/Kcnh7/Hcn3/Kcnj4/Hcn1/Gria2/Kcna1/Kcnj9/Kcnt1/Kcnc4
BP	GO:0006836	neurotransmitter transport	75	-0.213254	-2.39305	0.000740969	0.0120088	0.00931926	986	tags=41%, list=16%, signal=35%	Sv2a/Ctbp2/Nlgn1/Stx1b/Pclo/Lin7a/Doc2a/Syt7/Syn1/Synj1/Erc2/Rims1/Asic1/Dnm1l/Rab3a/Sv2c/Sv2b/Trim9/Syt2/Dvl1/Vamp2/Pak1/Syt12/Vamp1/Syn3/Prrt2/Stx1a/Grm8/Gpm6b/Sphk1/Kcnc4
BP	GO:0006401	RNA catabolic process	81	0.238775	2.22037	0.000734584	0.0120088	0.00931926	3840	tags=83%, list=61%, signal=33%	Rnps1/Srsf1/Pnpt1/Trnt1/Ptbp1/Dcp2/Pym1/Lsm1/Cirbp/Pcid2/Zc3h4/Snd1/Ttc5/Ago3/Pum2/Dcp1a/Edc3/Pde12/Qki/Csdc2/Pelo/Smg8/Ago2/Rock1/Rida/Pcbp4/Mtrex/Trir/Cnot9/Eif3e/Apex1/Nsun2/Fmr1/Ctif/Ddx5/Fto/Fus/Ncbp1/Cnot1/Rbm10/Dhx9/Lsm7/Xrn1/Fxr1/Rbm8a/Smg1/Larp1/Dkc1/Lsm4/Xrn2/Cnot3/Lsm2/Paip1/Fxr2/Csde1/Smg9/Edc4/Dcps/Pum1/Ncbp2/Eloc/Grsf1/Elob/Wdr82/Mtor/Dhx36/Cpeb3
BP	GO:0019221	cytokine-mediated signaling pathway	64	0.27875	2.35545	0.000753133	0.0121362	0.00941813	3041	tags=72%, list=48%, signal=38%	Jak2/Isg15/Cav1/Mavs/Irgm1/Actn4/Palm3/Ptprc/Srsf1/Bbs2/Ptprn/Ilk/Cib1/Lyn/Stat1/Gab1/Stat2/Grem2/Fadd/Traf6/Kit/Otud4/Cntfr/Lims1/Wnk1/Stk39/Syk/Jagn1/Cpne1/Stat3/Numbl/Jak1/Sin3a/Irak1/Cnot9/Src/Padi2/Prkn/Nup85/Hdac4/Ube2k/Akt1/Tbk1/Nol3/Traf3/Oxsr1
BP	GO:0050890	cognition	110	-0.171521	-2.31945	0.000776425	0.0124404	0.00965423	1517	tags=45%, list=24%, signal=34%	Abca7/Abi2/Egfr/Braf/Cdk5/Cnr1/Prrt1/Uba6/Tusc3/Tanc1/Rcan1/Csmd1/Pak5/Gria1/Shc3/Tpbg/Casp3/Ap1s2/Pak6/Cbr3/Ddhd2/Taco1/Synj1/Rcan2/Jph3/Pde4d/Asic1/Rin1/Bace1/Ptn/Pde1b/Gmfb/Grm5/Kalrn/Grm7/Amph/Calb1/Pak1/Plcb1/Adcy8/Rgs14/Drd1/Grm4/Synpo/Nptx2/Vdac3/Nptn/Ldlr/Vdac1
BP	GO:0045934	negative regulation of nucleobase-containing compound metabolic process	228	0.163516	2.15514	0.000793963	0.0126496	0.00981653	3840	tags=74%, list=61%, signal=30%	Ehmt2/Foxo3/Hmga1/Brd7/Rnps1/Cav1/Gbp4/C1qbp/Coq7/Satb2/Terf2/Fgfr3/Srsf1/Cryab/Srsf6/Hmgn2/Flna/Cbx1/Tle5/Mta3/Vhl/Pdcd4/Wwc2/Nfix/Xrcc5/Mecp2/Ptbp1/Ptprk/Gabpa/Dcp2/Dkk3/Pias1/Hmgb2/Bag3/Nacc1/Nat10/Traf6/Cirbp/Cd38/Bag4/Tpr/Nelfa/Basp1/Nrip2/Hcls1/Cbx3/Nfib/Fis1/Stn1/Snx6/Kdm1a/Pex14/Prdx5/Mef2c/Pcid2/Zc3h4/Mta2/Nr2c2/Foxk1/Srsf7/Srsf4/Tada3/Hmgb1/Men1/Sin3b/Lims1/Sumo1/Mbd2/Hdac1/Ncor1/Parp1/…
BP	GO:0006631	fatty acid metabolic process	91	0.237275	2.29446	0.000807284	0.0127896	0.00992516	4259	tags=89%, list=67%, signal=30%	Fmo1/Cav1/Nucb2/Myo5a/Aig1/Ptgds/Sgpl1/Gstp1/Gstm7/Acot1/Oxsm/Acot2/Ivd/Fads2/Eci2/Acads/Ech1/Tecr/Hacd2/Acot9/Cryl1/Dcaf5/Asah1/Mecr/Cpt2/Asah2/Ncor1/Pdk3/Fa2h/Cbr4/Acbd5/Qki/Naaa/Cpt1a/Pdk1/Enpp1/Gpx4/Abcd3/Sco1/Sox9/Acot8/Acadm/Scp2/Acsf2/Acad9/Cygb/Anxa1/Them4/Gcdh/Abhd3/Acox3/Ptgr2/Abcd2/Pdk2/Degs1/Akt1/Acaca/Cpt1c/Acox1/Etfb/Mcat/Acsl5/Eci1/Gpx1/Acsl6/Pex5/Hacd3/Mif/Fabp5/Acsf3/Mgst3/Mtor/G…
BP	GO:0048858	cell projection morphogenesis	237	-0.110708	-2.10747	0.000832422	0.0131141	0.010177	2546	tags=54%, list=40%, signal=34%	Aplp1/Dhx36/Smad4/Nptx1/Ephb2/Tsc2/Ntrk2/Kif1a/Hdac6/Apoe/Abl2/Syt3/Nrdc/Ube3a/Szt2/Cdc42/Fgfr2/Grin1/Rufy3/Efnb2/Usp9x/Pak2/L1cam/Mink1/Nlgn3/Fyn/Taok3/Atg7/Pak3/Als2/Mfn1/Nyap2/Brsk2/Kif5c/Unc5a/Lzts3/Stk11/Opa1/Hecw1/Gsk3b/Cntn6/Abi2/Rac1/Egfr/Ntrk3/Dbnl/Braf/Cdk5/Mgll/Ephb3/Trio/Rab10/Numb/Tbce/Rab8a/Syt1/Flrt1/Mark2/Cntn1/Slit2/Rap2a/Islr2/Mfn2/Aplp2/Cdkl5/Cpne5/Mt3/Tanc2/Cspg5/Ephb6/Prex2/T…
BP	GO:0060998	regulation of dendritic spine development	38	-0.289995	-2.39187	0.000853292	0.0133667	0.0103731	2668	tags=74%, list=42%, signal=43%	Hdac2/Mtor/Arf6/Dhx36/Cpeb3/Ephb2/Tsc2/Kif1a/Apoe/Itsn1/Ube3a/Nlgn3/Pak3/Mfn1/Opa1/Rac1/Dbnl/Mfn2/Cdkl5/Tanc2/Nlgn2/Nlgn1/Stau2/Ptprs/Dnm1l/Kalrn/Ngef/Asap1
BP	GO:0042692	muscle cell differentiation	96	0.228075	2.2471	0.000862675	0.0133667	0.0103731	1176	tags=36%, list=19%, signal=30%	Myl9/Cd9/Myh10/Myh11/Myh9/Lama2/Mrtfa/Ptcd2/Actn4/Flnc/Flot1/Lmna/Actn2/Tmod3/Frs2/Pdcd4/Ehd2/Mecp2/Csrp1/Ptbp1/Nid1/Bcl2/Pias1/Tmod2/Smyd3/Lamb2/Dmd/Cd81/Kit/Speg/Kdm1a/Uchl1/Bcl9/Mef2c/Rbm4
BP	GO:0030097	hemopoiesis	160	0.182966	2.15593	0.000862442	0.0133667	0.0103731	2579	tags=54%, list=41%, signal=33%	Jak2/Kmt2a/Isg15/Myh9/Cd44/Foxo3/Hmga1/Brd7/Irgm1/Jam3/Hspb1/C1qc/Ptprc/Fgfr3/Sgpl1/Flna/Tmod3/Ston2/Cib1/Pbx1/Nfix/Xrcc5/Anln/Prdx3/Lyn/Itfg2/Gabpa/Ap3b1/Gab2/Bcl2/Sos2/Stat1/Hmgb2/Meis2/Syvn1/Fadd/Traf6/Cd81/Ace/Fubp1/Kit/Hcls1/Hmgb3/Kdm1a/Mef2c/Pcid2/Thoc5/Srsf4/Cnot4/Hmgb1/Men1/Lbr/Pir/Ncor1/Actb/Dock1/Syk/Top2b/Wasf2/Stat3/Jmjd6/Sos1/Creb1/Enpp1/Actn1/Sin3a/Ank1/Ufl1/Dock7/P4htm/Abl1/Src/Ldb…
BP	GO:0042303	molting cycle	25	0.405794	2.29321	0.000876653	0.0134357	0.0104266	2844	tags=84%, list=45%, signal=46%	Lrig1/Myo5a/Nom1/Bcl2/Numa1/Gorab/Pum2/Hdac1/Fa2h/Lamc1/Nsdhl/Sos1/Sox9/Nsun2/Ldb1/Ercc2/Nf1/Clock/Apc/Nipbl/Akt1
BP	GO:0042633	hair cycle	25	0.405794	2.29321	0.000876653	0.0134357	0.0104266	2844	tags=84%, list=45%, signal=46%	Lrig1/Myo5a/Nom1/Bcl2/Numa1/Gorab/Pum2/Hdac1/Fa2h/Lamc1/Nsdhl/Sos1/Sox9/Nsun2/Ldb1/Ercc2/Nf1/Clock/Apc/Nipbl/Akt1
CC	GO:0034702	monoatomic ion channel complex	71	-0.217335	-2.36175	0.000890116	0.0135683	0.0105294	1201	tags=45%, list=19%, signal=37%	Dpp6/Ano6/Micu1/Mcu/Gria1/Kcnb1/Kcnd2/Kcnq5/Kcna4/Scn2b/Pde4d/Kcna2/Scn8a/Dlg4/Hcn4/Hcn3/Ttyh1/Dpp10/Ttyh3/Hcn1/Scn1b/Ryr2/Gria2/Scn1a/Gria3/Kcna1/Scn3b/Scn9a/Nrn1/Ryr1/Scn4b/Kcnc4
BP	GO:0043484	regulation of RNA splicing	69	0.260099	2.25602	0.000898021	0.0136152	0.0105659	3105	tags=72%, list=49%, signal=37%	Rbm3/Rnps1/C1qbp/Srsf2/Srsf1/Tra2b/Srsf6/Srrm1/Mbnl1/Srsf5/Ptbp1/Cdk12/Cirbp/Tia1/Tra2a/Prdx6/Rbm4/Srsf7/Celf3/Srsf4/Tada3/Qki/Puf60/Nup98/Jmjd6/Rbm25/Pcbp4/Pqbp1/Fmr1/Srsf3/Eny2/Ddx5/Sf3b4/Ptbp3/Fus/Rbm39/Mbnl2/Ncbp1/Rbm10/Son/Rbm12/Celf4/Snw1/Fxr1/Rbm8a/Rbm22/Rbm42/Sf3b3/Sap18/Fxr2
CC	GO:0005905	clathrin-coated pit	33	-0.322598	-2.45534	0.000938678	0.0141555	0.0109851	2376	tags=73%, list=37%, signal=46%	Itsn1/Rab35/Arrb2/Sgip1/Fcho1/Reps1/Numb/Hip1r/Epn1/Ap1g1/Ap1s2/Aak1/Ap2s1/Synj1/Ap2a2/Vldlr/Dnm1l/Bmpr2/Ap2m1/Ap2b1/Adcy8/Ap2a1/Ldlr/Sphk1
MF	GO:0003779	actin binding	142	0.194798	2.21972	0.00103458	0.0155188	0.0120431	934	tags=28%, list=15%, signal=25%	Myo1g/Parvg/Lsp1/Myo16/Gbp2/Myh10/Myh11/Myh9/Myo1d/Tpm4/Nos3/Mrtfa/Actn4/Myo5a/Flnc/Vasp/Parvb/Flna/Actn2/Tln1/Tpm2/Cotl1/Pls3/Tmod3/Myrip/Anxa6/Limd2/Myo1c/Myo6/Anln/Parva/Rusc1/Capg/Tmod2/Flnb/Myh14/Dmd/Tpm3/Ace/Syne2
BP	GO:0042391	regulation of membrane potential	116	-0.15433	-2.12886	0.00105675	0.0157674	0.0122361	1423	tags=41%, list=22%, signal=33%	Cdk5/Cnr1/Kcnc2/Rims3/Wdr1/Mfn2/Dpp6/Ano6/Gria1/Nlgn2/Rgs7/Nlgn1/Kcnb1/Mpp2/Stx1b/Pclo/Kcnd2/Bnip3/Kcna4/Scn2b/Kcna2/Rims1/Asic1/Gpd1l/Scn8a/Ptn/Dlg4/Hcn4/Mtch2/Kcnh7/Dvl1/Hcn3/Fgf12/Dlg1/Drd1/Hcn1/Scn1b/Ryr2/Bad/Scn1a/Nrcam/Stx1a/Kcna1/Kcnj9/Scn3b/Scn9a/Scn4b/Kcnc4
CC	GO:0000776	kinetochore	33	0.354203	2.24149	0.00108126	0.0160481	0.0124539	3416	tags=88%, list=54%, signal=41%	Brd7/Smc1a/Nup37/Tpr/Nup43/Zw10/Actb/Dctn2/Cenpv/Nup98/Ndel1/Chmp3/Cbx5/Dctn1/Sin3a/Dctn4/Xpo1/Sec13/Apc/Nup85/Bub3/Dctn3/Chmp7/Zwint/Chmp5/Ckap5/Chmp6/Cfdp1/Dctn5
BP	GO:0009617	response to bacterium	91	0.231844	2.24195	0.00108955	0.0160865	0.0124837	1191	tags=36%, list=19%, signal=30%	Jak2/Ifit3/Gbp2/Isg15/Nos3/Ifit1/Cav1/Gbp4/Mavs/Irgm1/Erbin/Cmpk2/Abca1/Palm3/Mt2/Gstp1/Mrc1/Pdcd4/Nos1/Prdx3/Lyn/Akap8/Anxa3/Stat1/Hmgb2/Traf6/Pld1/Ace/Nfib/Optn/Tab3/Mef2c/Nr2c2
MF	GO:0005267	potassium channel activity	32	-0.32274	-2.41992	0.00110286	0.0161983	0.0125704	871	tags=50%, list=14%, signal=43%	Kcnb1/Kcnd2/Kcnq5/Kcna4/Scn2b/Kcna2/Hcn4/Kcnh7/Hcn3/Kcnj4/Hcn1/Gria2/Kcna1/Kcnj9/Kcnt1/Kcnc4
CC	GO:0097447	dendritic tree	290	-0.102283	-2.19229	0.00111963	0.0163593	0.0126954	1515	tags=37%, list=24%, signal=29%	Nell2/Abi2/Rac1/Dlg2/Dbnl/Dlg3/Ophn1/Mark3/Palmd/Cdk5/Ephb3/Insr/Cadm1/Numb/Kcnc2/Pick1/Rab8a/Strn4/Bag2/Hip1r/Mark2/Slit2/Aplp2/Cdkl5/Mt3/Tanc2/Rgs10/Adcy2/Fscn1/Ephb6/Cnnm4/Tanc1/Mark1/Epha5/Gria1/Nlgn2/Rgs7/Sv2a/Calb2/Capzb/Tpbg/Grm1/Hpca/Nlgn1/Stau2/Lrrc7/Kcnb1/Mpp2/Pclo/Negr1/Rtn1/Kcnd2/Syt7/Bnip3/Nsf/Syn1/Agap2/Kcna4/Strn/Kcna2/Nsmf/Rgs12/Fas/Asic1/Adcy9/Rin1/Scn8a/Kif3c/Bace1/Dlg4/Trim9/Ar…
MF	GO:0030276	clathrin binding	35	-0.298335	-2.34184	0.00114808	0.0165603	0.0128514	1727	tags=60%, list=27%, signal=44%	Ap1b1/Smap1/Gak/Hip1/Syt1/Hip1r/Ap1m1/Epn1/Ap1g1/Epn2/Ap1s2/Syt7/Ap2s1/Ap2a2/Dnm1l/Syt2/Ap2m1/Ncald/Ap2b1/Syt12/Ap2a1
MF	GO:0016491	oxidoreductase activity	138	0.200598	2.26181	0.00116233	0.0165603	0.0128514	2610	tags=57%, list=41%, signal=34%	Cox5a/Nos3/Fmo1/Vat1/Coq7/Ethe1/Gsto1/Coil/Coq6/Gstt1/Xdh/Gstp1/Mtrr/Uevld/Gstm7/Ldhd/Cyb5b/Nos1/Prdx3/Ivd/Fads2/Dhrsx/Acads/Msmo1/Pdpr/Prdx4/Idh3a/Fdx2/Asph/Aldh2/Tecr/Dhrs4/Paox/Prdx6/Kdm1a/Egln1/Prdx5/Aifm1/Suox/Cryl1/Dhrs1/Blvrb/Mecr/Dcxr/Nxn/Lbr/Grhpr/Pir/Nqo1/Glrx2/Tmx1/Fa2h/Cbr4/Glyr1/Jmjd6/Nsdhl/Dhrs7/Aass/Gpx4/Sqor/Rdh11/Ccs/Aoc3/Apex1/P4htm/Msrb2/Rdh13/Acadm/Fto/Txnl1/Ero1a/Cbs/Acad9/Pr…
CC	GO:0005759	mitochondrial matrix	57	0.277203	2.244	0.00116257	0.0165603	0.0128514	3942	tags=88%, list=62%, signal=33%	Foxo3/C1qbp/Lyrm7/Uqcc2/Clpp/Mtg1/Coq5/Ppif/Tfb1m/Ivd/Acads/Pdpr/Idh3a/Aldh2/Pcca/Pccb/Acot9/Bola3/Glrx2/Cbr4/Clpx/Maip1/Pde12/Trap1/Mrm1/Dhx30/Rida/Pdk1/Creb1/Nfs1/Pin4/Acadm/Glrx5/Prdx1/Iscu/Pdk2/Nat8l/Fahd1/Ccar2/Etfb/Mipep/Hax1/Lrrk2/Tfam/Grsf1/Coasy/Oat/Sardh/Gstk1/Etfa
BP	GO:1903312	negative regulation of mRNA metabolic process	25	0.397019	2.24362	0.00114433	0.0165603	0.0128514	3139	tags=88%, list=50%, signal=45%	Rnps1/C1qbp/Srsf1/Srsf6/Ptbp1/Cirbp/Bag4/Srsf7/Srsf4/Qki/Pcbp4/Fmr1/Ptbp3/Fus/Rbm10/Dhx9/Celf4/Larp1/Rbm42/Paip1/Sap18/Csde1
MF	GO:0001067	transcription regulatory region nucleic acid binding	108	0.213733	2.19941	0.00116275	0.0165603	0.0128514	3935	tags=81%, list=62%, signal=31%	Ehmt2/Foxo3/Mrtfa/Hmga1/Brd7/Actn4/Satb2/Nfia/Ash2l/Mbnl1/Pbx1/Nfix/Xrcc5/Ptbp1/Gabpa/Adnp/Foxj3/Nfyb/Stat1/Pias1/Stat2/Hmgb2/Smyd3/Meis2/Nacc1/Fubp1/Basp1/Arnt2/Cbx3/Nfib/Kdm1a/Prdx5/Mef2c/Nr2c2/Foxk1/Hmgb1/Men1/Hdac1/Ncor1/Hdgf/Carf/Rbbp4/Ago2/Stat3/Rbbp5/Mef2d/Creb1/Sox9/Brd4/Tbr1/Nfyc/Clock/Hcfc1/Dhx9/Cic/Sfpq/Hdac4/Ncoa2/Erbb4/Myef2/Cdc5l/Usf1/Atf2/Mta1/Hdac5/Xrn2/Cux1/Preb/Mef2a/Kdm5a/Tcf20…
BP	GO:0048488	synaptic vesicle endocytosis	39	-0.281059	-2.3306	0.0011889	0.0167635	0.0130091	1454	tags=54%, list=23%, signal=42%	Ophn1/Cdk5/Mff/Syt1/Nlgn2/Ap3b2/Ap3m2/Ap3d1/Nlgn1/Ap3s1/Syt7/Ap2s1/Synj1/Itsn2/Dnm1l/Syt2/Amph/Vamp2/Ap2m1/Ap2b1/Stx1a
CC	GO:0005684	U2-type spliceosomal complex	37	0.329767	2.20224	0.00118441	0.0167635	0.0130091	3157	tags=81%, list=50%, signal=41%	Isy1/Cwc22/Wbp4/Sf3a2/Lsm3/Bud31/Srrm2/Sf3a1/Smu1/Sf3b1/Sf3a3/Bud13/Luc7l/Ppil1/Sf3b4/Phf5a/Sf3b6/Lsm7/Ppie/Prpf3/Snw1/Cdc5l/Rbm8a/Cwc15/Rbm22/Dhx15/Sf3b3/Lsm4/Lsm2/Lsm8
BP	GO:0051028	mRNA transport	42	0.326227	2.31251	0.00120469	0.0169016	0.0131163	2590	tags=71%, list=41%, signal=43%	Srsf1/Nxf1/Thoc2/Nup37/Tpr/Nup43/Nup62/Pcid2/Thoc5/Srsf7/Wnk1/Thoc1/Cetn2/Qki/Nup93/Nup98/Nup35/Bicd2/Thoc6/Ncbp3/Nsun2/Fmr1/Srsf3/Eny2/Xpo1/Sec13/Ncbp1/Nup88/Dhx9/Nup85
MF	GO:0005178	integrin binding	37	0.328944	2.19674	0.00123563	0.0172499	0.0133866	1565	tags=51%, list=25%, signal=39%	Gfap/Cd9/Isg15/Myh9/Cd151/Jam3/Timp2/Tln1/Ilk/Lyn/Lamb2/Dmd/Frmd5/Cd81/Thy1/Hmgb1/Syk/Lamb1/Jam2
CC	GO:0045111	intermediate filament cytoskeleton	24	0.402344	2.22173	0.00125205	0.017393	0.0134976	1713	tags=62%, list=27%, signal=46%	Gfap/Myo5a/Lmna/Lmnb1/Mtrr/Lmnb2/Pja2/Dmd/Rtn2/Syne2/Stn1/Synm/Hsdl1/Exd2/Ndel1
BP	GO:0006403	RNA localization	61	0.27395	2.28059	0.00127368	0.0176068	0.0136635	3174	tags=75%, list=50%, signal=38%	Flot1/Srsf1/Nxf1/Pnpt1/Thoc2/Dcp2/Rftn1/Nup37/Tpr/Nop58/Nup43/Nup62/Pcid2/Thoc5/Srsf7/Pum2/Wnk1/Thoc1/Cetn2/Qki/Nup93/Nup98/Nup35/Bicd2/Thoc6/Ncbp3/Nsun2/Fmr1/Srsf3/Eny2/Xpo1/Sec13/Ncbp1/Nup88/Dhx9/Stau1/Nup85/Rbm8a/Dkc1/Sidt1/Cpsf6/Tsc1/G3bp2/Xpo5/Ckap5/Nup54
BP	GO:0034330	cell junction organization	250	-0.109096	-2.1776	0.00131739	0.0181221	0.0140634	2460	tags=53%, list=39%, signal=34%	Ephb2/Tsc2/Ntrk2/Kif1a/Hdac6/Apoe/Abl2/Get1/Itsn1/Cabp1/Peak1/Rbmx/Ube3a/Ptpra/Cdc42/Crk/Rcc2/Vps35/Lrfn3/Mdga2/Fgfr2/Grin1/Efnb2/Pak2/L1cam/Magi2/Nlgn3/Pdpk1/Fyn/Pak3/C1ql3/Als2/Mfn1/Rhoa/Sez6/Pkp4/Lzts3/Slk/Rab8b/Wasf3/Opa1/Mpdz/Gsk3b/Abi2/Rac1/Dlg2/Ntrk3/Dbnl/Ophn1/Cdk5/Ephb3/Insr/Vmp1/Cadm1/Numb/Rims3/Prrt1/Dapk3/Pick1/Sdk2/Hip1r/Flrt1/Mark2/Wdr1/Slit2/Nbea/Rap2a/Mfn2/Smad3/Cdkl5/Tanc2/Fscn1/…
BP	GO:0060538	skeletal muscle organ development	39	0.327902	2.24901	0.00134362	0.0183044	0.0142048	2980	tags=77%, list=47%, signal=41%	Myl6/Cav1/Myl6b/Uqcc2/Flot1/Mbnl1/Nfix/Mtm1/Bcl2/Flnb/Myh14/Dmd/Bcl9/Mef2c/Cntfr/Dner/Sin3b/S100b/Emd/Mef2d/Nf1/Ddx5/Dag1/Hdac4/Snw1/Fxr1/Xk/Lemd2/Hdac5/Plec
CC	GO:0070382	exocytic vesicle	111	-0.16499	-2.20318	0.00134362	0.0183044	0.0142048	2875	tags=66%, list=45%, signal=37%	Vti1a/Rab2a/Exoc4/Syn2/Rab5b/Lrrk2/Rab12/Rab4b/Stx6/Stx7/Kif1a/Syt3/Rab35/Ddc/Vti1b/Grin1/Bin1/Sgta/Rab6a/Gipc1/Sytl2/Mctp1/Pebp1/Rab8b/Stx16/Dlg2/Mff/Rab10/Cadm1/Prrt1/Pick1/Rab8a/Syt1/Mt3/Gria1/Svop/Sv2a/Wdr7/Dmxl2/Madd/Cdk16/Doc2a/Syt7/Syn1/Ptprs/Ap2a2/Kif3c/Dnm1l/Bace1/Rab3a/Sv2c/Sv2b/Dlg4/Trim9/Syt2/Atg9a/Amph/Vamp2/Bsn/Syt12/Dlg1/Syn3/Prrt2/Wfs1/Rab3c/Gria2/Sytl5/Vdac3/Stx1a/Vdac2/Vdac1/Sph…
MF	GO:0000976	transcription cis-regulatory region binding	105	0.216846	2.21569	0.00135717	0.0184002	0.0142792	3935	tags=81%, list=62%, signal=31%	Ehmt2/Foxo3/Mrtfa/Hmga1/Brd7/Actn4/Satb2/Nfia/Ash2l/Pbx1/Nfix/Xrcc5/Gabpa/Adnp/Foxj3/Nfyb/Stat1/Pias1/Stat2/Hmgb2/Smyd3/Meis2/Nacc1/Fubp1/Basp1/Arnt2/Cbx3/Nfib/Kdm1a/Prdx5/Mef2c/Nr2c2/Foxk1/Hmgb1/Men1/Hdac1/Ncor1/Hdgf/Carf/Rbbp4/Ago2/Stat3/Rbbp5/Mef2d/Creb1/Sox9/Brd4/Tbr1/Nfyc/Clock/Hcfc1/Dhx9/Cic/Sfpq/Hdac4/Ncoa2/Erbb4/Myef2/Cdc5l/Usf1/Atf2/Mta1/Hdac5/Xrn2/Cux1/Preb/Mef2a/Kdm5a/Tcf20/Tbl1x/Wbp2/…
MF	GO:0003729	mRNA binding	114	0.206164	2.16425	0.00138801	0.0187282	0.0145337	3114	tags=67%, list=49%, signal=35%	Myh10/Rnps1/Paip2/C1qbp/Srsf1/Tra2b/Srsf6/Nxf1/Mecp2/Ptbp1/Rbms1/Thoc2/Lsm1/Tsn/Cirbp/Fubp1/Tia1/Tpr/Cstf3/Rbm4/Thoc5/Srsf7/Celf3/Srsf4/Pum2/Srrm2/Mbd2/Dcp1a/Edc3/Qki/Khnyn/Nup98/Csdc2/Ago2/Nhp2/Sf3b1/Rbm25/Rida/Eif2a/Pcbp4/Nelfe/Ddx6/Rbms3/Eif3a/Ncbp3/Luc7l/Ilf3/Fmr1/Srsf3/Cnbp/Ddx5/Ptbp3/Fus/Ncbp1/Sf3b6/Eif3d/Dhx9/Stau1/Copa/Celf4/Ppie/Fxr1/Cstf2/Myef2/Rbm8a/Larp1/Scaf8/Strap/G3bp1/Cpsf6/Pcbp2/…
BP	GO:0031507	heterochromatin formation	19	0.457962	2.26976	0.00143295	0.0191012	0.0148232	1589	tags=68%, list=25%, signal=51%	Lmna/Lmnb1/Mecp2/Lmnb2/Tpr/Atrx/Cbx3/Kdm1a/Hmgb1/Mbd2/Hdac1/Mbd3/Cenpv
BP	GO:0097479	synaptic vesicle localization	31	-0.307787	-2.26476	0.00142642	0.0191012	0.0148232	2198	tags=68%, list=35%, signal=44%	Fgfr2/Magi2/Nlgn3/Ctbp1/Kif5c/Cdk5/Nlgn2/Ap3b2/Ap3m2/Ap3d1/Nlgn1/Ap1s2/Madd/Pclo/Lin7a/Ap3s1/Syn1/Synj1/Rab3a/Bsn/Syn3
CC	GO:0042175	nuclear outer membrane-endoplasmic reticulum membrane network	168	0.176951	2.11964	0.00143598	0.0191012	0.0148232	3636	tags=72%, list=57%, signal=32%	Nucb2/Irgm1/H13/Lmf2/Esyt1/Calu/Pnpt1/Soat1/Samd8/Triqk/Ryr3/Nos1/Derl1/Bcl2/Esyt2/Alg11/Msmo1/Syvn1/Spcs2/Pld1/Rtn2/Syne2/Asph/Dpm1/Tecr/Cherp/Nup62/Srprb/Fmn2/Alg9/Dpm3/Gdpd5/Lbr/Rrbp1/Sgpp1/Clmn/Ktn1/Tmx1/Magt1/Alg5/Mlec/Vapb/Jagn1/Chpt1/Faf2/Emd/Stt3a/Itpr2/Reep1/Dhrs7/Svip/Stim1/Ncln/Abcb6/Gdpd1/Porcn/Lman1/Fkbp8/Rdh11/Bicd2/Ufl1/Tor1a/Vamp7/Pigs/Pdzd8/Gpaa1/Emc10/Xpo1/Faf1/Spcs1/Tmed2/Ero1a…
BP	GO:0043632	modification-dependent macromolecule catabolic process	160	-0.13374	-2.1958	0.00144343	0.0191101	0.0148302	4037	tags=79%, list=64%, signal=29%	Xpo1/Faf1/Clock/Sumo3/Ubxn1/Rnf14/Ubr2/Ubl7/Cd2ap/Apc/Prkn/Rack1/Snf8/Ufd1/Chmp7/Ube2k/Rnf11/Ubl4a/Wwp1/Akt1/Vps36/Mta1/Pcbp2/Ubr1/Cdc27/Gid8/Chmp5/Ccar2/Arrb1/Clu/Vps25/Vps4a/Ubap1/Pten/Chmp6/Bag6/Nedd8/Ltn1/Uba1/Keap1/Ube4b/Uchl3/Tbl1x/Axin1/Map1a/Vps4b/Mkrn2/Pcnp/Aup1/Araf/Amfr/Psmd6/Lrrk2/Uchl5/Ube4a/Eloc/Herc2/Psmd4/Psmd8/Psmd3/Stt3b/Trim3/Cul4a/Psmd1/Hdac6/Psmd2/Cul3/Ube3a/Ube3c/Ate1/Crbn/P…
BP	GO:0050773	regulation of dendrite development	59	-0.235468	-2.36663	0.00150432	0.0197311	0.015312	2535	tags=66%, list=40%, signal=40%	Arf6/Dhx36/Ephb2/Ntrk2/Crk/Grin1/Pak3/Clip1/Mfn1/Rhoa/Sez6/Prex1/Stk11/Opa1/Hecw1/Gsk3b/Dbnl/Numb/Carm1/Rap2a/Mfn2/Cdkl5/Tnik/Gsk3a/Mark1/Ptprf/Hecw2/Stau2/Csmd3/Nsmf/Vldlr/Dnm1l/Ptn/Ptprd/Dlg4/Cobl/Kalrn/Epha4/Akap5
BP	GO:0006959	humoral immune response	17	0.460629	2.18705	0.00149985	0.0197311	0.015312	1528	tags=65%, list=24%, signal=49%	Cd59a/C1qa/C1qbp/C1qc/Ptprc/C1qb/Hmgn2/Cd81/Mef2c/Masp1/Rgcc
BP	GO:0006402	mRNA catabolic process	69	0.252052	2.18623	0.00152179	0.0198678	0.0154182	3218	tags=74%, list=51%, signal=37%	Rnps1/Srsf1/Pnpt1/Ptbp1/Dcp2/Pym1/Lsm1/Cirbp/Pcid2/Snd1/Ttc5/Ago3/Pum2/Dcp1a/Edc3/Pde12/Qki/Csdc2/Pelo/Smg8/Ago2/Rock1/Rida/Pcbp4/Cnot9/Eif3e/Apex1/Fmr1/Ctif/Ddx5/Fto/Fus/Ncbp1/Cnot1/Rbm10/Dhx9/Lsm7/Xrn1/Fxr1/Rbm8a/Smg1/Larp1/Lsm4/Xrn2/Cnot3/Lsm2/Paip1/Fxr2/Csde1/Smg9/Edc4
BP	GO:0002244	hematopoietic progenitor cell differentiation	33	0.343339	2.17275	0.0015746	0.0203317	0.0157782	2273	tags=67%, list=36%, signal=43%	Hmga1/Jam3/Ptprc/Ston2/Xrcc5/Anln/Lyn/Ap3b1/Bcl2/Sos2/Kit/Pcid2/Srsf4/Hmgb1/Dock1/Sos1/Sin3a/Ufl1/Dock7/Ercc2/Ciao3/Ssbp3
CC	GO:0030424	axon	290	-0.100228	-2.14822	0.00157895	0.0203317	0.0157782	1495	tags=37%, list=24%, signal=30%	Dlg2/Ntrk3/Dlg3/Ophn1/Cdk5/Mgll/Cnr1/Insr/Cadm1/Kcnc2/Prrt1/Syt1/Bag2/Cntn1/Slit2/Cdkl5/Mt3/Rgs10/Fscn1/Klc1/Tanc1/Gsk3a/Epha5/Gria1/Lmtk2/Impa1/Calb2/Orai2/Trpv2/Flrt3/Ptprf/Tpbg/Grm1/Ap3d1/Hpca/Stau2/Lrrc7/Kcnb1/Madd/Stx1b/Grm2/Pclo/Aak1/Kcnq5/Syt7/Syn1/Kcna4/Arpc5/Erc2/Kcna2/Adcy9/Zpr1/Scn8a/Emb/Kif3c/Bace1/Rab3a/Robo2/Dlg4/Arpc2/Hcn4/Syt2/Cobl/Apbb1/Bmpr2/Gfra1/Grm7/Dvl1/Epha4/Amph/Hcn3/Ttyh1…
BP	GO:0120039	plasma membrane bounded cell projection morphogenesis	236	-0.10863	-2.06645	0.0015745	0.0203317	0.0157782	2546	tags=54%, list=40%, signal=34%	Aplp1/Dhx36/Smad4/Nptx1/Ephb2/Tsc2/Ntrk2/Kif1a/Hdac6/Apoe/Abl2/Syt3/Nrdc/Ube3a/Szt2/Cdc42/Fgfr2/Grin1/Rufy3/Efnb2/Usp9x/Pak2/L1cam/Mink1/Nlgn3/Fyn/Taok3/Atg7/Pak3/Als2/Mfn1/Nyap2/Brsk2/Kif5c/Unc5a/Lzts3/Stk11/Opa1/Hecw1/Gsk3b/Cntn6/Abi2/Rac1/Egfr/Ntrk3/Dbnl/Braf/Cdk5/Mgll/Ephb3/Trio/Rab10/Numb/Tbce/Rab8a/Syt1/Flrt1/Mark2/Cntn1/Slit2/Rap2a/Islr2/Mfn2/Aplp2/Cdkl5/Cpne5/Mt3/Tanc2/Ephb6/Prex2/Tnik/Ep…
CC	GO:1904949	ATPase complex	26	0.390753	2.23846	0.00158667	0.0203382	0.0157832	3673	tags=96%, list=58%, signal=41%	Brd7/Mta3/Myo1c/Ddx21/Bcl7a/Baz1b/Ptpa/Mta2/Mbd2/Hdac1/Dek/Actb/Mbd3/Rbbp4/Sf3b1/Rbbp7/Chd5/Chd4/Mta1/Vps4a/Trrap/Cfdp1/Vps4b/Uchl5/Hdac2
BP	GO:0019439	aromatic compound catabolic process	113	0.20351	2.13715	0.001599	0.0204036	0.0158339	3840	tags=79%, list=61%, signal=32%	Rnps1/Dnph1/Srsf1/Xdh/Pnpt1/Trnt1/Ptbp1/Dcp2/Pym1/Adal/Lsm1/Pon2/Nudt4/Cirbp/Fhit/Pcid2/Zc3h4/Snd1/Hnmt/Aifm1/Ttc5/Blvrb/Enpp4/Ago3/Pum2/Dcp1a/Edc3/Pde12/Qki/Csdc2/Pelo/Smg8/Ago2/Nudt9/Rock1/Rida/Pcbp4/Mtrex/Enpp1/Trir/Cnot9/Eif3e/Apex1/Nsun2/Exog/Fmr1/Ctif/Ddx5/Fto/Fus/Ncbp1/Cnot1/Rbm10/Dhx9/Sarm1/Lsm7/Xrn1/Fxr1/Hmox2/Rbm8a/Galt/Smg1/Pde1a/Larp1/Dkc1/Lsm4/Xrn2/Cnot3/Lsm2/Paip1/Fxr2/Csde1/Itpa/Sm…
BP	GO:0032259	methylation	46	0.320928	2.41498	0.00162516	0.0205232	0.0159267	3624	tags=87%, list=57%, signal=38%	Kmt2a/Ehmt2/Coq3/Fbll1/Inmt/Smyd5/Ash2l/Coq5/Mtrr/Mecp2/Tfb1m/Smyd3/Nelfa/Mtap/Mta2/Hnmt/Parp1/Nop2/Wdr6/Mrm1/Rab3d/Rbbp5/Wdr5/Cmtr1/Nelfe/Nsun2/Ilf3/Rab3b/Hcfc1/As3mt/Gamt/Mto1/Akt1/Tgs1/Comt/Tpmt/Mepce/Ramac/Setd3/Larp7
CC	GO:0000775	chromosome, centromeric region	44	0.319541	2.33045	0.00162948	0.0205232	0.0159267	3416	tags=84%, list=54%, signal=39%	Brd7/Cbx1/Smc1a/Baz1b/Smc3/Nup37/Tpr/Atrx/Stag2/Cbx3/Nup43/Uhrf2/Zw10/Actb/Dctn2/Cenpv/Nup98/Ndel1/Chmp3/Cbx5/Dctn1/Sin3a/Dctn4/Fmr1/Xpo1/Sec13/Apc/Nup85/Bub3/Dctn3/Chmp7/Zwint/Chmp5/Ckap5/Chmp6/Cfdp1/Dctn5
BP	GO:0030155	regulation of cell adhesion	155	0.183853	2.15258	0.00163021	0.0205232	0.0159267	2390	tags=51%, list=38%, signal=33%	Apod/Jak2/Stx3/Enpp2/Cd9/Myh9/Cd44/Cd59a/Lama4/Lama2/Brd7/Cav1/Edil3/Irgm1/C1qbp/Actn4/Jam3/Hspb1/Flot2/Flot1/Ptprc/Flna/Sdc4/Mbp/Gstp1/Ilk/Cib1/Spry4/Lyn/Nid1/Ap3b1/Bcl2/Podxl/Efnb3/Rsu1/Lamb2/Fadd/Traf6/Tgm2/Dmd/Frmd5/Cd81/Bag4/Thy1/Adk/Hmgb1/Men1/Lims1/Wnk1/Scrib/Crkl/Actb/Dock1/Syk/Rgcc/Lamb1/Jam2/Lamc1/Taok2/Aif1/Ank3/Lrp1/Rock1/Ajap1/Glmn/Jak1/Tpm1/Irak1/Sox9/Efnb1/Abl1/Spg7/Src/Ldb1/Nf1/Fa…
BP	GO:0030218	erythrocyte differentiation	29	0.373405	2.22178	0.0017376	0.0216816	0.0168257	2464	tags=72%, list=39%, signal=44%	Jak2/Isg15/Foxo3/Hmga1/Tmod3/Lyn/Stat1/Hmgb2/Kit/Hcls1/Kdm1a/Ncor1/Stat3/Jmjd6/Ank1/Ufl1/P4htm/Ldb1/Ercc2/Ptbp3/Tcea1
BP	GO:0031056	regulation of histone modification	15	0.496096	2.22	0.00173647	0.0216816	0.0168257	2474	tags=87%, list=39%, signal=53%	Ehmt2/Mecp2/Myo1c/Ddx21/Nfyb/Baz1b/Nelfa/Dek/Wdr5/Sf3b1/Nelfe/Nfyc/Hcfc1
CC	GO:1902495	transmembrane transporter complex	73	-0.20882	-2.28208	0.00175523	0.021777	0.0168997	1336	tags=47%, list=21%, signal=37%	Kcnc2/Dmac1/Dpp6/Ano6/Micu1/Mcu/Gria1/Kcnb1/Kcnd2/Kcnq5/Kcna4/Scn2b/Pde4d/Kcna2/Scn8a/Dlg4/Hcn4/Hcn3/Ttyh1/Dpp10/Ttyh3/Hcn1/Scn1b/Ryr2/Gria2/Scn1a/Gria3/Kcna1/Scn3b/Scn9a/Nrn1/Ryr1/Scn4b/Kcnc4
BP	GO:0043414	macromolecule methylation	35	0.332664	2.16664	0.00176175	0.021777	0.0168997	3624	tags=89%, list=57%, signal=38%	Kmt2a/Ehmt2/Fbll1/Smyd5/Ash2l/Mtrr/Mecp2/Tfb1m/Smyd3/Nelfa/Mta2/Parp1/Nop2/Wdr6/Mrm1/Rab3d/Rbbp5/Wdr5/Cmtr1/Nelfe/Nsun2/Ilf3/Rab3b/Hcfc1/Mto1/Akt1/Tgs1/Mepce/Ramac/Setd3/Larp7
BP	GO:0031346	positive regulation of cell projection organization	142	-0.138337	-2.16607	0.00176842	0.021777	0.0168997	2540	tags=57%, list=40%, signal=35%	Mtor/Dhx36/Ephb2/Tsc2/Ntrk2/Rala/Apoe/Abl2/Nrdc/Tapt1/Cdc42/Grin1/Rufy3/Shoc2/Rit2/L1cam/Magi2/Fyn/Pak3/Clip1/Bbs4/Mfn1/Crocc/Rab8b/Stk11/Opa1/Gsk3b/Ehd1/Abi2/Brk1/Rac1/Ntrk3/Dbnl/Braf/Cnr1/Numb/Mark2/Cntn1/Mien1/Islr2/Mfn2/Cdkl5/Fscn1/Tnik/Trpv2/Ptprf/Nlgn1/Stau2/Lrrc7/Negr1/Tiam2/Rac2/Rhoq/Kif3c/Vldlr/Dnm1l/Robo2/Ptn/Ptprd/Dlg4/Arpc2/Cobl/Apbb1/Bmpr2/Kalrn/Dvl1/Epha4/Zeb2/Fgfr1/Pak1/Twf2/Megf8/…
BP	GO:0019941	modification-dependent protein catabolic process	159	-0.132455	-2.14161	0.00179429	0.0219995	0.0170724	4037	tags=79%, list=64%, signal=29%	Xpo1/Faf1/Clock/Sumo3/Ubxn1/Rnf14/Ubr2/Ubl7/Cd2ap/Apc/Prkn/Rack1/Snf8/Ufd1/Chmp7/Ube2k/Rnf11/Ubl4a/Wwp1/Akt1/Vps36/Mta1/Pcbp2/Ubr1/Cdc27/Gid8/Chmp5/Ccar2/Arrb1/Clu/Vps25/Vps4a/Ubap1/Pten/Chmp6/Bag6/Nedd8/Ltn1/Uba1/Keap1/Ube4b/Uchl3/Tbl1x/Axin1/Map1a/Vps4b/Mkrn2/Pcnp/Aup1/Araf/Amfr/Psmd6/Lrrk2/Uchl5/Ube4a/Eloc/Herc2/Psmd4/Psmd8/Psmd3/Stt3b/Trim3/Cul4a/Psmd1/Hdac6/Psmd2/Cul3/Ube3a/Ube3c/Ate1/Crbn/P…
MF	GO:1901702	salt transmembrane transporter activity	83	-0.193575	-2.20909	0.00182218	0.022149	0.0171884	1159	tags=42%, list=18%, signal=35%	Ano6/Cnnm4/Mcu/Orai2/Trpv2/Kcnb1/Kcnd2/Kcnq5/Kcna4/Scn2b/Kcna2/Asic1/Scn8a/Hcn4/Kcnh7/Grm7/Hcn3/Ttyh1/Ttyh3/Kcnj4/Hcn1/Scn1b/Ryr2/Gria2/Itpr1/Scn1a/Kcna1/Kcnj9/Scn3b/Scn9a/Kcnt1/Ryr1/Gpm6a/Scn4b/Kcnc4
CC	GO:0098827	endoplasmic reticulum subcompartment	160	0.17405	2.05088	0.00181745	0.022149	0.0171884	3636	tags=72%, list=57%, signal=31%	Irgm1/H13/Lmf2/Esyt1/Calu/Pnpt1/Soat1/Samd8/Triqk/Ryr3/Nos1/Derl1/Bcl2/Esyt2/Alg11/Msmo1/Syvn1/Spcs2/Pld1/Rtn2/Asph/Dpm1/Tecr/Cherp/Srprb/Fmn2/Alg9/Dpm3/Gdpd5/Lbr/Rrbp1/Sgpp1/Ktn1/Tmx1/Magt1/Alg5/Mlec/Vapb/Jagn1/Chpt1/Faf2/Emd/Stt3a/Itpr2/Reep1/Dhrs7/Svip/Stim1/Ncln/Abcb6/Gdpd1/Porcn/Lman1/Fkbp8/Rdh11/Ufl1/Tor1a/Vamp7/Pigs/Pdzd8/Gpaa1/Emc10/Faf1/Spcs1/Tmed2/Ero1a/Rab18/Ubxn1/Mogs/Cds2/Pigu/Prkn/R…
BP	GO:0007611	learning or memory	105	-0.17304	-2.2392	0.00184372	0.0223146	0.0173169	1517	tags=45%, list=24%, signal=35%	Abca7/Abi2/Egfr/Braf/Cdk5/Cnr1/Prrt1/Uba6/Tanc1/Rcan1/Csmd1/Pak5/Gria1/Shc3/Tpbg/Casp3/Ap1s2/Pak6/Ddhd2/Taco1/Synj1/Rcan2/Jph3/Pde4d/Asic1/Rin1/Bace1/Ptn/Pde1b/Gmfb/Grm5/Kalrn/Grm7/Amph/Calb1/Pak1/Plcb1/Adcy8/Rgs14/Drd1/Grm4/Synpo/Nptx2/Vdac3/Nptn/Ldlr/Vdac1
BP	GO:0045637	regulation of myeloid cell differentiation	39	0.322117	2.20934	0.00185546	0.0223607	0.0173527	1273	tags=49%, list=20%, signal=39%	Isg15/Foxo3/C1qc/Fgfr3/Cib1/Lyn/Gabpa/Stat1/Hmgb2/Meis2/Fadd/Traf6/Hcls1/Hmgb3/Kdm1a/Mef2c/Thoc5/Cnot4/Hmgb1
CC	GO:0034703	cation channel complex	50	-0.245381	-2.27609	0.00186624	0.0223948	0.0173792	1201	tags=48%, list=19%, signal=39%	Dpp6/Micu1/Mcu/Kcnb1/Kcnd2/Kcnq5/Kcna4/Scn2b/Pde4d/Kcna2/Scn8a/Hcn4/Hcn3/Dpp10/Hcn1/Scn1b/Ryr2/Scn1a/Kcna1/Scn3b/Scn9a/Ryr1/Scn4b/Kcnc4
BP	GO:1901361	organic cyclic compound catabolic process	113	0.201592	2.117	0.00188182	0.0224259	0.0174033	4012	tags=81%, list=63%, signal=30%	Rnps1/Dnph1/Srsf1/Xdh/Pnpt1/Trnt1/Ptbp1/Dcp2/Pym1/Adal/Lsm1/Nudt4/Cirbp/Fhit/Pcid2/Zc3h4/Snd1/Hnmt/Aifm1/Ttc5/Blvrb/Enpp4/Ago3/Pum2/Dcp1a/Edc3/Pde12/Qki/Csdc2/Pelo/Smg8/Ago2/Nudt9/Rock1/Rida/Pcbp4/Mtrex/Enpp1/Trir/Cnot9/Eif3e/Apex1/Nsun2/Exog/Fmr1/Ctif/Ddx5/Fto/Fus/Ncbp1/Cnot1/Rbm10/Dhx9/Sarm1/Lsm7/Xrn1/Fxr1/Hmox2/Rbm8a/Galt/Smg1/Pde1a/Larp1/Dkc1/Lsm4/Xrn2/Cnot3/Lsm2/Paip1/Fxr2/Csde1/Itpa/Smg9/Ed…
MF	GO:0016773	phosphotransferase activity, alcohol group as acceptor	183	-0.120935	-2.10568	0.00188802	0.0224259	0.0174033	4652	tags=87%, list=73%, signal=24%	Galk1/Taok2/Ulk3/Cdk18/Itpk1/Pxk/Rock1/Cpne3/Mylk/Pdk1/Srpk1/Nrg2/Igf1r/Jak1/Csk/Irak1/Fgr/Brd4/Abl1/Nol9/Ulk1/Ttbk1/Adck5/Src/Stk25/Nagk/Cdk7/Taok1/Pdk2/Lmtk3/Elp1/Erbb4/Epha6/Mast1/Wnk2/Tlk1/Smg1/Raf1/Akt1/Tbk1/Dgkg/Ksr1/Scyl1/Sik3/Adpgk/Oxsr1/Bcr/Fggy/Acvr1/Uck1/Stk24/Mark4/Nrbp2/Nek1/Nrp2/Chkb/Mertk/Cdk17/Ptk7/Fcsk/Pkn1/Araf/Lrrk2/Scyl2/Twf1/Phkg1/Stk4/Coasy/Grk6/Mtor/Pnkp/Top1/Ephb2/Ntrk2/Ab…
CC	GO:0016604	nuclear body	171	0.174123	2.10038	0.00189285	0.0224259	0.0174033	3140	tags=64%, list=50%, signal=33%	Ehmt2/Myh9/Erbin/Srsf2/Coil/Terf2/Uqcc2/Lmna/Fbll1/Srsf1/Srsf6/Nxf1/Cbx1/Eif2d/Srrm1/Nolc1/Srsf5/Cwc22/Myo1c/Telo2/Toe1/Ppig/Pias1/Lyrm4/Cdk12/Ppih/Wbp4/Nelfa/Sf3a2/Atrx/Basp1/Nop58/Nup43/Limk1/Mef2c/Rbm4/Srsf7/Celf3/Srsf4/Bola3/Srrm2/Pir/Sumo1/H2ax/Parp1/Dock1/Sltm/Thoc1/Sf3a1/Nup98/Nudt9/Sf3b1/Fibp/Rbm25/Ngrn/Cbx5/Sympk/Srpk1/Sf3a3/Crtc1/Nelfe/Pqbp1/Wwtr1/Eif3e/Sugp2/Thoc6/Srrt/Ncbp3/Apex1/Abl1…
BP	GO:0023061	signal release	164	-0.124626	-2.07107	0.00190064	0.0224259	0.0174033	1552	tags=41%, list=24%, signal=32%	Acsl4/Aacs/Nell2/Rac1/Egfr/Braf/Cnr1/Rims3/Pick1/Syt1/Mfn2/Cspg5/Nisch/Sybu/Mcu/Epha5/Nlgn2/Sv2a/Ctbp2/Ildr2/Nlgn1/Kcnb1/Madd/Stx1b/Grm2/Pclo/Cdk16/Lin7a/Doc2a/Syt7/Syn1/Synj1/Nadk/Erc2/Kcna2/Rims1/Asic1/Dnm1l/Rab3a/Sv2c/Sv2b/Trim9/Syt2/Anxa7/Kalrn/Adcy5/Dvl1/Vamp2/Rab1a/Fgfr1/Pak1/Pde4c/Syt12/Plcb1/Adcy8/Vamp1/Syn3/Rfx3/Prrt2/Bad/Itpr1/Pcp4/Stx1a/Grm8/Sphk1/Kcnc4/Irs1
CC	GO:0005604	basement membrane	18	0.457804	2.22827	0.00195998	0.0230297	0.0178719	964	tags=56%, list=15%, signal=47%	Lama4/Lama2/Cd151/Gsto1/Anxa2/Timp2/Nid2/Nid1/Lamb2/Smc3
BP	GO:0035249	synaptic transmission, glutamatergic	41	-0.26936	-2.2767	0.00202788	0.0237288	0.0184144	1494	tags=54%, list=24%, signal=41%	Egfr/Ophn1/Cdk5/Cnr1/Syt1/Gria1/Nlgn2/Grid1/Shc3/Grm1/Nlgn1/Grm2/Grm5/Grm7/Dgkz/Pak1/Drd1/Grm4/Gria2/Gria3/Grm8/Grm3
MF	GO:0061630	ubiquitin protein ligase activity	65	-0.218593	-2.25275	0.00204863	0.0238724	0.0185259	3905	tags=85%, list=62%, signal=33%	Wdr24/Rnf14/Ubr2/Vps11/Prkn/Ube2k/Rnf11/Wwp1/Ubr1/Traf3/Cblb/Rnf31/Vps18/Shprh/Ltn1/Ube4b/Mkrn2/Amfr/Ube4a/Med1/Herc2/Huwe1/Trim3/Cul4a/Cul3/Ube3a/Ube3c/Cdc42/Kcmf1/Maea/Ubr4/Dtx3l/Cbl/Cul1/Herc4/Ubr7/Mgrn1/Rbx1/Mib1/Wwp2/Hecw1/Ube2o/Itch/Znrf1/Mib2/Rnf34/Trim2/Ubr3/Hecw2/Birc2/Rnf25/Trim9/Ubr5/Hace1/Med23
BP	GO:1903706	regulation of hemopoiesis	65	0.259962	2.21691	0.00210148	0.0242876	0.0188481	1273	tags=42%, list=20%, signal=34%	Isg15/Cd44/Foxo3/Brd7/Irgm1/Hspb1/C1qc/Ptprc/Fgfr3/Cib1/Lyn/Gabpa/Ap3b1/Sos2/Stat1/Hmgb2/Meis2/Fadd/Traf6/Hcls1/Hmgb3/Kdm1a/Mef2c/Pcid2/Thoc5/Cnot4/Hmgb1
BP	GO:0016032	viral process	83	0.227746	2.14079	0.0020965	0.0242876	0.0188481	3375	tags=73%, list=53%, signal=35%	Isg15/Cav1/Mavs/Eif2d/Ptbp1/Stom/Bcl2/Stat1/Ist1/Ppih/Eps15/Eif3g/Npc1/Hmgb1/Ccnk/Hdac1/Top2b/Eif3f/Pde12/Ctdp1/Vapb/Snx3/Eif3b/Vps16/Srpk1/Nedd4/Ddx6/Brd4/Eif3a/Ilf3/Fmr1/Bicd1/Ddx5/Arl8b/Spcs1/Eif3l/Eif3d/Hcfc1/Dhx9/Stau1/Atg5/Prkn/Ppie/Snw1/Usf1/Chmp7/Larp1/Pcbp2/Ppib/Znfx1/Chmp5/Atg12/Paip1/Vapa/Vps4a/Csde1/Chmp6/Vps18/Ddx3x/Pcbp1/Hacd3
BP	GO:0019226	transmission of nerve impulse	29	-0.316328	-2.26999	0.00211903	0.0243904	0.0189279	1201	tags=55%, list=19%, signal=45%	Dpp6/Gria1/Kcnd2/Kcna2/Scn8a/Grm7/Pak1/Fgf12/Drd1/Hcn1/Scn1b/Scn1a/Nrcam/Kcna1/Scn9a/Kcnc4
MF	GO:0030165	PDZ domain binding	41	-0.268742	-2.27147	0.00213013	0.0244185	0.0189496	4300	tags=95%, list=68%, signal=31%	Grid2/Lpar1/Sntb1/Grip1/Grik5/Dtna/Prkn/Clcn3/Snta1/Gpr37/Acox1/Pten/Exoc4/Dock4/Apba1/L1cam/Ctbp1/Lin7b/Gipc1/Grik2/Lzts3/Hcn2/Dlg2/Dlg3/Cadm1/Gria1/Nlgn1/Mpp2/Lin7a/Nsf/Erc2/Dlg4/Grm7/Kcnj4/Dlg1/Gria2/Mpp3/Srr/Kcnj9
BP	GO:0006338	chromatin remodeling	93	0.230208	2.23413	0.0022007	0.0251254	0.0194982	2931	tags=66%, list=46%, signal=36%	Kmt2a/Brd7/Dpy30/Satb2/Lmna/Lmnb1/Smyd5/Ash2l/Mta3/Hpf1/Mecp2/Myo1c/Ddx21/Lmnb2/Bcl7a/Psip1/Smyd3/Baz1b/Tpr/Atrx/Cbx3/Kdm1a/Pcid2/Mta2/Hmgb1/Men1/Mbd2/Hdac1/Dek/Actb/Mbd3/Cenpv/Glyr1/Grwd1/Hdgf/Rbbp4/Nasp/Rbbp5/Wdr5/Jmjd6/Sf3b1/Set/Skp1/Glmn/Sin3a/Sox9/Rbbp7/Brd4/Tbr1/Padi2/Chd5/Chd4/Ubr2/Hcfc1/Sfpq/Hdac4/Atf2/Nipbl/Ssrp1/Mta1/Znfx1
BP	GO:0086003	cardiac muscle cell contraction	17	-0.412779	-2.19291	0.00229842	0.0261353	0.0202819	738	tags=59%, list=12%, signal=52%	Scn2b/Pde4d/Gpd1l/Hcn4/Dlg1/Scn1b/Ryr2/Scn1a/Scn3b/Scn4b
BP	GO:0031175	neuron projection development	357	-0.0883646	-2.27809	0.00234072	0.0263511	0.0204494	2546	tags=52%, list=40%, signal=33%	Aplp1/Mtor/Arf6/Dhx36/Smad4/Nptx1/Cpeb3/Git1/Ephb2/Stmn3/Tsc2/Ntrk2/Kif1a/Hdac6/Apoe/Abl2/Syt3/Itsn1/Rab35/Nrdc/Ube3a/Szt2/Cdc42/Crk/Fgfr2/Cul4b/Grin1/Rufy3/Shoc2/Efnb2/Rit2/Usp9x/Pak2/L1cam/Bag5/Mink1/Mrtfb/Magi2/Nlgn3/Cspg4/Nck2/Fyn/Taok3/Atg7/Pak3/Als2/Clip1/Fry/Bbs4/Mfn1/Rhoa/Nyap2/Brsk2/Kif5c/Itm2c/Sez6/Unc5a/Lzts3/Prex1/Kif3a/Gak/Stk11/Opa1/Mpdz/Hecw1/Gsk3b/Acsl4/Cntn6/Ehd1/Abi2/Rac1/Egfr/N…
BP	GO:0006511	ubiquitin-dependent protein catabolic process	157	-0.137939	-2.23325	0.00233593	0.0263511	0.0204494	4037	tags=79%, list=64%, signal=29%	Xpo1/Faf1/Clock/Sumo3/Ubxn1/Rnf14/Ubr2/Ubl7/Cd2ap/Apc/Prkn/Rack1/Snf8/Ufd1/Chmp7/Ube2k/Rnf11/Ubl4a/Wwp1/Akt1/Vps36/Mta1/Pcbp2/Ubr1/Cdc27/Gid8/Chmp5/Ccar2/Arrb1/Clu/Vps25/Vps4a/Ubap1/Pten/Chmp6/Bag6/Ltn1/Uba1/Keap1/Ube4b/Uchl3/Tbl1x/Axin1/Map1a/Vps4b/Mkrn2/Pcnp/Aup1/Araf/Amfr/Psmd6/Lrrk2/Uchl5/Ube4a/Eloc/Herc2/Psmd4/Psmd8/Psmd3/Stt3b/Trim3/Cul4a/Psmd1/Hdac6/Psmd2/Cul3/Ube3a/Ube3c/Ate1/Crbn/Park7/A…
BP	GO:0045785	positive regulation of cell adhesion	103	0.209779	2.12615	0.00234543	0.0263511	0.0204494	971	tags=31%, list=15%, signal=27%	Jak2/Stx3/Enpp2/Myh9/Cd44/Cd59a/Lama2/Brd7/Cav1/Edil3/Irgm1/C1qbp/Flot2/Flot1/Ptprc/Flna/Sdc4/Ilk/Cib1/Nid1/Ap3b1/Podxl/Efnb3/Rsu1/Lamb2/Fadd/Traf6/Tgm2/Dmd/Frmd5/Cd81/Bag4
BP	GO:0099560	synaptic membrane adhesion	16	-0.439779	-2.29849	0.00237188	0.0264376	0.0205165	2226	tags=81%, list=35%, signal=53%	Lrfn3/Mdga2/Magi2/Cadm1/Ntng1/Flrt3/Ptprf/Nlgn1/Ptprs/Ptprd/Gpc4/Lrfn4/Lrfn5
CC	GO:1990351	transporter complex	75	-0.195897	-2.19828	0.00236528	0.0264376	0.0205165	1336	tags=45%, list=21%, signal=36%	Kcnc2/Dmac1/Dpp6/Ano6/Micu1/Mcu/Gria1/Kcnb1/Kcnd2/Kcnq5/Kcna4/Scn2b/Pde4d/Kcna2/Scn8a/Dlg4/Hcn4/Hcn3/Ttyh1/Dpp10/Ttyh3/Hcn1/Scn1b/Ryr2/Gria2/Scn1a/Gria3/Kcna1/Scn3b/Scn9a/Nrn1/Ryr1/Scn4b/Kcnc4
BP	GO:0045944	positive regulation of transcription by RNA polymerase II	197	0.163363	2.03405	0.00239543	0.0265949	0.0206386	3673	tags=71%, list=58%, signal=31%	Jak2/Kmt2a/Foxo3/Mrtfa/Hmga1/Ptms/Mavs/Actn4/Ptma/Coq7/Anxa2/Sra1/Hmgn3/Satb2/Nfia/Ash2l/Ptprn/Pbx1/Nfix/Mecp2/Myo1c/Ddx21/Nos1/Ptbp1/Ahi1/Gabpa/Ap3b1/Psip1/Foxj3/Nfyb/Stat1/Stat2/Hmgb2/Smyd3/Meis2/Fadd/Cdk12/Traf6/Cd81/Ccpg1/Baz1b/Nelfa/Atrx/Arnt2/Hcls1/Nfib/Kdm1a/Bcl9/Egln1/Mef2c/Mta2/Nr2c2/Ttc5/Hmgb1/Men1/Ccnk/Hdac1/Parp1/Dek/Rgcc/Gtf2i/Hdgf/Igbp1/Carf/Ago2/Stat3/Mef2d/Jmjd6/Sf3b1/Creb1/Crtc1/…
BP	GO:0044419	biological process involved in interspecies interaction between organisms	270	0.139171	1.9358	0.00243082	0.026882	0.0208614	3628	tags=67%, list=57%, signal=30%	Jak2/Ifit3/Gbp2/Htra1/Isg15/Nos3/C1qa/Lrp8/Ifit1/Cav1/Gbp4/Mavs/Irgm1/C1qbp/Erbin/Cmpk2/C1qc/Lamp1/Abca1/Palm3/Flot1/Ptprc/C1qb/Hmgn2/Mt2/Cotl1/Gstp1/Mrc1/Pdcd4/Abcf3/Lamp2/Xrcc5/Mecp2/Cptp/Myo1c/Ddx21/Nos1/Prdx3/Lyn/Thoc2/Stom/Ap3b1/Pja2/Bcl2/Akap8/Anxa3/Stat1/Ist1/Capg/Stat2/Flnb/Hmgb2/Rftn1/Fadd/Traf6/Eea1/Pld1/Ace/Otud4/Eps15/Nfib/Hmgb3/Optn/Tab3/Mef2c/N4bp3/Nr2c2/Thoc5/Masp1/Dapk1/Npc1/Hmgb1…
BP	GO:0030030	cell projection organization	459	-0.071682	-2.09612	0.0024802	0.027321	0.021202	2546	tags=50%, list=40%, signal=32%	Aplp1/Mtor/Arf6/Dhx36/Smad4/Nptx1/Cpeb3/Git1/Ephb2/Wdr44/Stmn3/Tsc2/Ntrk2/Kif1a/Rala/Hdac6/Apoe/Abl2/Syt3/Itsn1/Rab35/Nrdc/Tapt1/Cul3/Ube3a/Szt2/Cdc42/Crk/Rcc2/Vps35/Fgfr2/Cul4b/Grin1/Rufy3/Shoc2/Mtss2/Dnal1/Efnb2/Rit2/Usp9x/Pak2/L1cam/Bag5/Ift22/Mink1/Tub/Mrtfb/Kif3b/Magi2/Nlgn3/Cspg4/Nck2/Arl3/Fyn/Taok3/Atg7/Pak3/Als2/Clip1/Fry/Bbs4/Mfn1/Rhoa/Nyap2/Crocc/Brsk2/Iqcb1/Kif5c/Itm2c/Sez6/Unc5a/Lzts3…
CC	GO:0005902	microvillus	25	0.377792	2.13496	0.00256896	0.0281886	0.0218753	703	tags=40%, list=11%, signal=36%	Myo1g/Myo1d/Cd44/Jam3/Bbs2/Clic4/Prom1/Myo1c/Myo6/Podxl
BP	GO:0050657	nucleic acid transport	53	0.274256	2.14822	0.00268409	0.029112	0.022592	3174	tags=75%, list=50%, signal=38%	Flot1/Srsf1/Nxf1/Pnpt1/Thoc2/Rftn1/Nup37/Tpr/Nup43/Nup62/Pcid2/Thoc5/Srsf7/Wnk1/Thoc1/Cetn2/Qki/Nup93/Nup98/Nup35/Bicd2/Thoc6/Ncbp3/Nsun2/Fmr1/Srsf3/Eny2/Xpo1/Sec13/Ncbp1/Nup88/Dhx9/Nup85/Rbm8a/Sidt1/Cpsf6/Tsc1/G3bp2/Xpo5/Nup54
BP	GO:0050658	RNA transport	53	0.274256	2.14822	0.00268409	0.029112	0.022592	3174	tags=75%, list=50%, signal=38%	Flot1/Srsf1/Nxf1/Pnpt1/Thoc2/Rftn1/Nup37/Tpr/Nup43/Nup62/Pcid2/Thoc5/Srsf7/Wnk1/Thoc1/Cetn2/Qki/Nup93/Nup98/Nup35/Bicd2/Thoc6/Ncbp3/Nsun2/Fmr1/Srsf3/Eny2/Xpo1/Sec13/Ncbp1/Nup88/Dhx9/Nup85/Rbm8a/Sidt1/Cpsf6/Tsc1/G3bp2/Xpo5/Nup54
BP	GO:0051236	establishment of RNA localization	53	0.274256	2.14822	0.00268409	0.029112	0.022592	3174	tags=75%, list=50%, signal=38%	Flot1/Srsf1/Nxf1/Pnpt1/Thoc2/Rftn1/Nup37/Tpr/Nup43/Nup62/Pcid2/Thoc5/Srsf7/Wnk1/Thoc1/Cetn2/Qki/Nup93/Nup98/Nup35/Bicd2/Thoc6/Ncbp3/Nsun2/Fmr1/Srsf3/Eny2/Xpo1/Sec13/Ncbp1/Nup88/Dhx9/Nup85/Rbm8a/Sidt1/Cpsf6/Tsc1/G3bp2/Xpo5/Nup54
MF	GO:0004930	G protein-coupled receptor activity	19	-0.404709	-2.27072	0.00269472	0.0291154	0.0225946	2266	tags=79%, list=36%, signal=51%	Gpr26/Sphk2/Hrh1/Cnr1/S1pr1/Grm1/Grm2/Grm5/Grm7/Drd1/Grm4/Grm8/Grm3/Sphk1/Ednra
BP	GO:0051966	regulation of synaptic transmission, glutamatergic	30	-0.303736	-2.22422	0.0027563	0.029667	0.0230227	2758	tags=77%, list=44%, signal=44%	Lrrk2/Atad1/Ntrk2/Grin1/Nlgn3/Grik2/Egfr/Ophn1/Cdk5/Cnr1/Syt1/Nlgn2/Grm1/Nlgn1/Grm2/Grm5/Grm7/Dgkz/Drd1/Grm4/Gria2/Grm8/Grm3
CC	GO:0062023	collagen-containing extracellular matrix	45	0.307695	2.2882	0.00280571	0.029857	0.0231701	964	tags=40%, list=15%, signal=34%	Htra1/Lama4/Anxa5/Lama2/Cd151/Fmod/Gsto1/Anxa2/Itih3/Timp2/Nid2/Anxa6/Nid1/Anxa3/Lamb2/Reln/Tgm2/Smc3
BP	GO:0022404	molting cycle process	22	0.395027	2.10322	0.00280162	0.029857	0.0231701	2513	tags=77%, list=40%, signal=47%	Lrig1/Myo5a/Nom1/Bcl2/Numa1/Gorab/Pum2/Hdac1/Lamc1/Nsdhl/Sos1/Sox9/Nsun2/Ldb1/Ercc2/Nf1/Apc
BP	GO:0022405	hair cycle process	22	0.395027	2.10322	0.00280162	0.029857	0.0231701	2513	tags=77%, list=40%, signal=47%	Lrig1/Myo5a/Nom1/Bcl2/Numa1/Gorab/Pum2/Hdac1/Lamc1/Nsdhl/Sos1/Sox9/Nsun2/Ldb1/Ercc2/Nf1/Apc
MF	GO:0016301	kinase activity	192	-0.115658	-2.07523	0.00286663	0.0303906	0.0235842	4652	tags=86%, list=73%, signal=24%	Galk1/Taok2/Ulk3/Cdk18/Prps2/Uckl1/Itpk1/Pxk/Rock1/Cpne3/Coq8a/Mylk/Pdk1/Srpk1/Nrg2/Igf1r/Jak1/Csk/Irak1/Fgr/Brd4/Abl1/Nol9/Ulk1/Ttbk1/Adck5/Src/Stk25/Nagk/Cdk7/Taok1/Pdk2/Lmtk3/Elp1/Erbb4/Epha6/Mast1/Wnk2/Tlk1/Smg1/Raf1/Akt1/Tbk1/Dgkg/Ksr1/Scyl1/Sik3/Adpgk/Oxsr1/Dguok/Bcr/Fggy/Acvr1/Uck1/Stk24/Mark4/Pmvk/Nrbp2/Nek1/Nrp2/Chkb/Mertk/Cdk17/Ptk7/Fcsk/Pkn1/Araf/Lrrk2/Scyl2/Twf1/Phkg1/Stk4/Coasy/Grk6/…
MF	GO:0042393	histone binding	49	0.287903	2.21195	0.00294434	0.0310975	0.0241328	2892	tags=71%, list=46%, signal=39%	Jak2/Kmt2a/Brd7/Ptms/Ptma/Cbx1/Hpf1/Rcc1/Stat1/Baz1b/Atrx/Cbx3/Uhrf2/H2ax/Dek/Glyr1/Grwd1/Tdrd3/Rbbp4/Nasp/Rbbp5/Wdr5/Set/Cbx5/Rbbp7/Brd4/Fmr1/Zzef1/Chd5/Chd4/Phf14/Hdac4/Spin1/Ssrp1/Msh6
BP	GO:0032446	protein modification by small protein conjugation	163	-0.124786	-2.03093	0.00303471	0.0319324	0.0247807	3905	tags=76%, list=62%, signal=30%	Wdr24/Ubxn1/Rnf14/Ubr2/Vps11/Atg5/Prkn/Pef1/Hdac4/Rack1/Ube2k/Rnf11/Wwp1/Akt1/Sae1/Mta1/Ubr1/Cdc27/Lztr1/Traf3/Cblb/Gnl3l/Arrb1/Pten/Rnf31/Pin1/Vps18/Shprh/Ddx3x/Nedd8/Ltn1/Uba1/Aimp2/Keap1/Ube4b/Eipr1/Axin1/Mkrn2/Atg3/Pcnp/Birc6/Amfr/Cand1/Lrrk2/Ube4a/Med1/U2af2/Eloc/Herc2/Cand2/Mtor/Tcf25/Pnkp/Huwe1/Trim3/Cul4a/Wdr48/Hdac6/Aktip/Cul3/Ube3a/Ube3c/Crbn/Park7/Arrb2/Kcmf1/Cul4b/Dtx3l/Vps28/Sumo2/Ba…
BP	GO:0007610	behavior	204	-0.111592	-2.05916	0.00306272	0.0321073	0.0249164	1517	tags=38%, list=24%, signal=30%	Abca7/Abi2/Egfr/Braf/Cdk5/Cnr1/Insr/Prrt1/Tbce/Uba6/Tpgs1/Cntn1/Aplp2/Oxr1/Prex2/Tanc1/Rcan1/Ubr3/Csmd1/Pak5/Gria1/Nlgn2/Grid1/Shc3/Tpbg/Grm1/Nlgn1/Casp3/Astn1/Ap1s2/Grm2/Negr1/Pak6/Tmod1/Kcnd2/Ddhd2/Taco1/Synj1/Rcan2/Jph3/Pde4d/Strn/Kcna2/Asic1/Rin1/Scn8a/Vwa1/Bace1/Ptn/Pde1b/Gmfb/Dlg4/Grm5/Kalrn/Grm7/Adcy5/Dvl1/Epha4/Amph/Calb1/Pak1/Plcb1/Fgf12/Adcy8/Rgs14/Drd1/Hcn1/Grm4/Synpo/Scn1a/Nptx2/Vdac3…
BP	GO:0006119	oxidative phosphorylation	21	0.408471	2.13687	0.00319271	0.0333461	0.0258777	585	tags=43%, list=9%, signal=39%	Uqcc3/Cox5a/Cox7b/Cox7c/Coq7/Uqcc2/Cox5b/Ppif/Coq9
BP	GO:0034314	Arp2/3 complex-mediated actin nucleation	15	-0.449501	-2.25363	0.00325026	0.0338219	0.026247	1642	tags=73%, list=26%, signal=54%	Wasf3/Abi2/Brk1/Pick1/Hip1r/Arpc5/Gmfb/Arpc2/Wasf1/Arpc3/Arpc4
BP	GO:0072006	nephron development	22	0.391405	2.08393	0.00333374	0.0345631	0.0268222	1137	tags=50%, list=18%, signal=41%	Cd44/Actn4/Ilk/Pbx1/Prom1/Nid1/Bcl2/Mpv17/Lamb2/Basp1/Mef2c
CC	GO:0005667	transcription regulator complex	93	0.220853	2.14333	0.00336892	0.0347017	0.0269298	3752	tags=78%, list=59%, signal=33%	Creg1/Foxo3/Hmga1/Anxa2/Sra1/Satb2/Ascc2/Mta3/Pbx1/Nrbf2/Adnp/Nfyb/Stat1/Stat2/Arnt2/Hcls1/Cbx3/Ascc3/Bcl9/Mta2/Tada3/Hmgb1/Men1/Mbd2/Dcp1a/Hdac1/Ncor1/Parp1/Mbd3/Hdgf/Rbbp4/Stat3/Cbx5/Creb1/Sin3a/Sox9/Wwtr1/Rbbp7/Apex1/Eny2/Ldb1/Ercc2/Nfyc/Ssbp3/Med4/Clock/Chd5/Chd4/Tcea1/Sfpq/Cdk7/Hdac4/Ncoa2/Snf8/Usf1/Nono/Atf2/Mta1/Hdac5/Sap18/Naa15/Mef2a/Trrap/Hax1/Tbl1x/Wwox/Tfcp2/Med1/Smad2/Ecsit/Hdac2/Elo…
BP	GO:0045892	negative regulation of DNA-templated transcription	174	0.169713	2.0535	0.00338403	0.0347017	0.0269298	4005	tags=77%, list=63%, signal=29%	Ehmt2/Foxo3/Hmga1/Brd7/Cav1/Gbp4/C1qbp/Coq7/Satb2/Fgfr3/Cryab/Hmgn2/Flna/Cbx1/Tle5/Mta3/Vhl/Pdcd4/Wwc2/Nfix/Xrcc5/Mecp2/Ptprk/Gabpa/Dkk3/Pias1/Hmgb2/Bag3/Nacc1/Traf6/Cd38/Tpr/Nelfa/Basp1/Nrip2/Hcls1/Cbx3/Nfib/Snx6/Kdm1a/Pex14/Prdx5/Mef2c/Pcid2/Zc3h4/Mta2/Nr2c2/Foxk1/Tada3/Hmgb1/Men1/Sin3b/Lims1/Sumo1/Mbd2/Hdac1/Ncor1/Parp1/Mbd3/Hdgf/Rbbp4/Wdr5/Kctd1/Phb2/Cbx5/Creb1/Sin3a/Nelfe/Nedd4/Irak1/Sox9/Ww…
BP	GO:1902679	negative regulation of RNA biosynthetic process	174	0.169713	2.0535	0.00338403	0.0347017	0.0269298	4005	tags=77%, list=63%, signal=29%	Ehmt2/Foxo3/Hmga1/Brd7/Cav1/Gbp4/C1qbp/Coq7/Satb2/Fgfr3/Cryab/Hmgn2/Flna/Cbx1/Tle5/Mta3/Vhl/Pdcd4/Wwc2/Nfix/Xrcc5/Mecp2/Ptprk/Gabpa/Dkk3/Pias1/Hmgb2/Bag3/Nacc1/Traf6/Cd38/Tpr/Nelfa/Basp1/Nrip2/Hcls1/Cbx3/Nfib/Snx6/Kdm1a/Pex14/Prdx5/Mef2c/Pcid2/Zc3h4/Mta2/Nr2c2/Foxk1/Tada3/Hmgb1/Men1/Sin3b/Lims1/Sumo1/Mbd2/Hdac1/Ncor1/Parp1/Mbd3/Hdgf/Rbbp4/Wdr5/Kctd1/Phb2/Cbx5/Creb1/Sin3a/Nelfe/Nedd4/Irak1/Sox9/Ww…
CC	GO:0030684	preribosome	15	0.471557	2.11019	0.00343241	0.034818	0.02702	2270	tags=80%, list=36%, signal=51%	Kri1/Pwp2/Wdr75/Fbll1/Xrcc5/Nat10/Nop58/Nop56/Rrp1/Las1l/Pin4/Wdr12
CC	GO:0032590	dendrite membrane	17	-0.396353	-2.10565	0.00343242	0.034818	0.02702	1689	tags=71%, list=27%, signal=52%	Hcn2/Insr/Kcnc2/Gria1/Hpca/Kcnb1/Mpp2/Hcn1/Gria2/Akap5/Lamp5/Kcnc4
BP	GO:0046700	heterocycle catabolic process	111	0.199782	2.07917	0.00342101	0.034818	0.02702	3840	tags=78%, list=61%, signal=31%	Rnps1/Dnph1/Srsf1/Xdh/Pnpt1/Trnt1/Ptbp1/Dcp2/Pym1/Adal/Lsm1/Nudt4/Cirbp/Fhit/Pcid2/Zc3h4/Snd1/Hnmt/Aifm1/Ttc5/Blvrb/Enpp4/Ago3/Pum2/Dcp1a/Edc3/Pde12/Qki/Csdc2/Pelo/Smg8/Ago2/Nudt9/Rock1/Rida/Pcbp4/Mtrex/Enpp1/Trir/Cnot9/Eif3e/Apex1/Nsun2/Exog/Fmr1/Ctif/Ddx5/Fto/Fus/Ncbp1/Cnot1/Rbm10/Dhx9/Sarm1/Lsm7/Xrn1/Fxr1/Hmox2/Rbm8a/Galt/Smg1/Pde1a/Larp1/Dkc1/Lsm4/Xrn2/Cnot3/Lsm2/Paip1/Fxr2/Csde1/Itpa/Smg9/Ed…
BP	GO:0014812	muscle cell migration	34	0.328188	2.10646	0.00345905	0.0349625	0.0271321	2243	tags=65%, list=35%, signal=42%	Myh9/Cav1/Myo5a/Gstp1/Grb10/Ilk/Parva/Bcl2/Gna13/Gna12/Ace/Mef2c/Aif1/Lrp1/Rock1/Enpp1/Tpm1/Lpar1/Dock7/Apex1/Src/Nf1
MF	GO:0051861	glycolipid binding	15	0.471221	2.10869	0.00349009	0.0351502	0.0272778	3359	tags=100%, list=53%, signal=47%	Ppt1/Gltp/Lyn/Tpp1/Thy1/Hmgb1/Mag/Lamb1/Lamc1/Gpaa1/Rtn4r/Pigu/Clip3/Manf/Epdr1
BP	GO:0030001	metal ion transport	180	-0.122463	-2.10858	0.00355002	0.0355002	0.0275494	2016	tags=48%, list=32%, signal=34%	Jph4/Abcb7/Sphk2/Fyn/Hrh1/Kcnh1/Akt2/Rhoa/Kcnj3/Vip/Myo1b/Hcn2/Sfxn1/Gnb5/Wwp2/Opa1/Hecw1/Atp4a/Cdk5/Plcg1/Vmp1/Kcnc2/Pick1/Akt3/Cntn1/Tmco1/Mt3/Tusc3/Dpp6/Ano6/Cnnm4/Micu1/Mcu/Ubr3/Rgs7/Lmtk2/Orai2/Trpv2/Ap3d1/Hpca/Hecw2/Kcnb1/Pml/Nipa1/Kcnd2/Kcnq5/Nsf/Kcna4/Scn2b/Jph3/Pde4d/Kcna2/Asic1/Gpd1l/Ibtk/Scn8a/Dnm1l/Hcn4/Kcnh7/Wnk3/Vamp2/Hcn3/Rgs9/Dpp10/Plcb1/Kcnj4/Fgf12/Dlg1/Drd1/Hcn1/Scn1b/Ryr2/Wfs1/…
BP	GO:0042306	regulation of protein import into nucleus	25	0.367436	2.07644	0.00354133	0.0355002	0.0275494	1360	tags=52%, list=21%, signal=41%	Apod/Jak2/Gbp4/Mavs/Flna/Chp1/Nolc1/Bag3/Tpr/Hcls1/Nup62/Akap1/Sumo1
BP	GO:0098542	defense response to other organism	180	0.173049	2.11635	0.0035699	0.0355729	0.0276058	2986	tags=61%, list=47%, signal=33%	Jak2/Ifit3/Gbp2/Htra1/Isg15/C1qa/Lrp8/Ifit1/Cav1/Gbp4/Mavs/Irgm1/C1qbp/Erbin/C1qc/Lamp1/Flot1/Ptprc/C1qb/Hmgn2/Cotl1/Mrc1/Abcf3/Lamp2/Xrcc5/Cptp/Myo1c/Ddx21/Lyn/Ap3b1/Pja2/Bcl2/Akap8/Anxa3/Stat1/Capg/Stat2/Flnb/Hmgb2/Rftn1/Fadd/Traf6/Pld1/Otud4/Hmgb3/Optn/Tab3/N4bp3/Masp1/Dapk1/Hmgb1/Akap1/Pum2/Vamp3/Nqo1/Parp1/Syk/Evl/Pde12/Vapb/Jagn1/Syt11/Cybc1/Phb2/Enpp1/Jak1/Sin3a/Pqbp1/Nedd4/Irak1/Fgr/Vamp7…
BP	GO:0019228	neuronal action potential	19	-0.397766	-2.23176	0.00366993	0.0363173	0.0281835	1201	tags=63%, list=19%, signal=51%	Dpp6/Gria1/Kcnd2/Kcna2/Scn8a/Fgf12/Drd1/Hcn1/Scn1a/Kcna1/Scn9a/Kcnc4
BP	GO:0033157	regulation of intracellular protein transport	70	0.230988	2.01852	0.00367037	0.0363173	0.0281835	2357	tags=56%, list=37%, signal=35%	Apod/Jak2/Nucb1/Gbp4/Mavs/Flna/Chp1/Nolc1/Cib1/Myo1c/Stom/Pdcd5/Bag3/Pcm1/Cd81/Os9/Bag4/Tpr/Asph/Hcls1/Fis1/Nup62/Tcaf1/Akap1/Sar1b/Sumo1/Sar1a/Snx3/Ndel1/Emd/Ank3/Svip/Parl/Nup58/Eif3e/Vamp7/Nf1/Xpo1/Rab23
BP	GO:0097120	receptor localization to synapse	39	-0.260668	-2.16152	0.00369188	0.0364024	0.0282496	2515	tags=69%, list=40%, signal=42%	Nptx1/Stx7/Git1/Vps35/Kif3b/Magi2/C1ql3/Kif5c/Gsk3b/Dlg2/Dlg3/Rab8a/Nbea/Tnik/Nlgn1/Lrrc7/Stx1b/Gpc6/Dlg4/Kalrn/Gpc4/Vamp2/Dlg1/Nptx2/Nptn/Lgi1/Neto2
MF	GO:0004888	transmembrane signaling receptor activity	75	-0.187272	-2.10149	0.00374675	0.0367242	0.0284993	2460	tags=61%, list=39%, signal=38%	Ephb2/Ntrk2/Mfsd6/Gpr26/Fgfr2/Grin1/Tyro3/L1cam/Sphk2/Hrh1/Grik2/Unc5a/Abca7/Egfr/Ntrk3/Ephb3/Cnr1/Insr/Ephb6/Epha5/Gria1/Grid1/S1pr1/Ptprf/Grm1/Grm2/Fas/Vldlr/Robo2/Grm5/Bmpr2/Grm7/Epha4/Ighm/Epha7/Fgfr1/Drd1/Dcc/Grm4/Gria2/Gfra2/Gria3/Grm8/Grm3/Sphk1/Ednra
MF	GO:0019787	ubiquitin-like protein transferase activity	85	-0.172897	-2.00539	0.00375056	0.0367242	0.0284993	4047	tags=82%, list=64%, signal=30%	Zzef1/Zmiz1/Sumo3/Wdr24/Rnf14/Ubr2/Vps11/Atg5/Prkn/Hdac4/Ube2k/Rnf11/Wwp1/Ubr1/Traf3/Cblb/Rnf31/Vps18/Shprh/Ltn1/Ube4b/Mkrn2/Atg3/Birc6/Amfr/Ube4a/Med1/Herc2/Huwe1/Trim3/Cul4a/Aktip/Cul3/Ube3a/Ube3c/Cdc42/Kcmf1/Maea/Ubr4/Dtx3l/Sumo2/Cbl/Cul1/Ube2h/Herc4/Ubr7/Mgrn1/Rbx1/Mib1/Wwp2/Hecw1/Ube2o/Itch/Znrf1/Mib2/Ube2n/Ube2z/Rnf34/Trim2/Obi1/Ubr3/Hecw2/Birc2/Pml/Rnf25/Trim9/Ufc1/Ubr5/Hace1/Med23
BP	GO:0014909	smooth muscle cell migration	32	0.338815	2.10697	0.00379372	0.0370184	0.0287276	2243	tags=66%, list=35%, signal=43%	Myh9/Cav1/Myo5a/Gstp1/Grb10/Ilk/Parva/Bcl2/Gna13/Gna12/Ace/Mef2c/Aif1/Lrp1/Enpp1/Tpm1/Lpar1/Dock7/Apex1/Src/Nf1
CC	GO:0016363	nuclear matrix	30	0.341427	2.07604	0.00383216	0.0372644	0.0289185	2849	tags=77%, list=45%, signal=42%	Brd7/Anxa2/Lmna/Lmnb1/Srrm1/Clic4/Akap8/Ppig/Smc1a/Smc3/Basp1/Stag2/Numa1/Men1/Actb/Sf3b1/Phb2/Phf5a/Sfpq/Snw1/Nono/Matr3/Scaf8
BP	GO:0042102	positive regulation of T cell proliferation	16	0.450267	2.06073	0.00385662	0.0373734	0.0290031	1730	tags=69%, list=27%, signal=50%	Jak2/Cd59a/Irgm1/Ptprc/Fadd/Traf6/Cd81/Adk/Hmgb1/Syk/Aif1
BP	GO:0120036	plasma membrane bounded cell projection organization	452	-0.0711025	-2.05013	0.00397172	0.0381712	0.0296222	2546	tags=50%, list=40%, signal=32%	Aplp1/Mtor/Arf6/Dhx36/Smad4/Nptx1/Cpeb3/Git1/Ephb2/Wdr44/Stmn3/Tsc2/Ntrk2/Kif1a/Rala/Hdac6/Apoe/Abl2/Syt3/Itsn1/Rab35/Nrdc/Tapt1/Ube3a/Szt2/Cdc42/Crk/Rcc2/Vps35/Fgfr2/Cul4b/Grin1/Rufy3/Shoc2/Mtss2/Dnal1/Efnb2/Rit2/Usp9x/Pak2/L1cam/Bag5/Ift22/Mink1/Tub/Mrtfb/Kif3b/Magi2/Nlgn3/Cspg4/Nck2/Arl3/Fyn/Taok3/Atg7/Pak3/Als2/Clip1/Fry/Bbs4/Mfn1/Rhoa/Nyap2/Crocc/Brsk2/Iqcb1/Kif5c/Itm2c/Sez6/Unc5a/Lzts3/Prex…
BP	GO:0051235	maintenance of location	81	0.215973	2.00834	0.00397955	0.0381712	0.0296222	2577	tags=58%, list=41%, signal=35%	Cav1/Ldah/Calm2/Myo5a/Gsto1/Ptprc/Flna/Abcg1/Soat1/Gstm7/Anxa6/Npc2/Ryr3/Plin3/Lyn/Dmd/Os9/Asph/Cherp/Sun2/Hexa/Thy1/Npc1/Akap9/Letm1/Ank3/Mest/Plcd1/Itpr2/Hap1/Skp1/Enpp1/Get4/Plch2/Abl1/Grik5/Syne1/Faf1/Fto/Mprip/Tmed2/Adcy6/Ero1a/Arl2/Cds2/Atg5/Sun1
CC	GO:0099503	secretory vesicle	161	-0.11826	-1.92881	0.00395559	0.0381712	0.0296222	1032	tags=32%, list=16%, signal=27%	Gria1/Svop/Sv2a/Wdr7/Calr/Dmxl2/Madd/Cdk16/Doc2a/Syt7/Gnai3/Syn1/Pdia3/Ptprs/Fas/Ap2a2/Kif3c/Dnm1l/Bace1/Rab3a/Sv2c/Sv2b/Dlg4/Trim9/Arpc2/Syt2/Anxa7/Atg9a/Dvl1/Amph/Vamp2/Ap2m1/Bsn/Syt12/Dlg1/Vamp1/Ap2a1/Syn3/Prrt2/Wfs1/Rab3c/Gria2/Itpr1/Sytl5/Vdac3/Stx1a/Vdac2/Vdac1/Sphk1/Kcnc4/Prl
MF	GO:0140297	DNA-binding transcription factor binding	126	0.182559	1.99716	0.00407904	0.0389929	0.0302599	2482	tags=54%, list=39%, signal=34%	Kmt2a/Hmga1/Actn4/Ptma/Txlng/Hspb1/Sra1/Nfia/Flna/Bbs2/Vhl/Pbx1/Nrbf2/Psip1/Bcl2/Akap8/Nfyb/Stat1/Pias1/Hmgb2/Arnt2/Hcls1/Cbx3/Kdm1a/Mef2c/Ptprt/Mta2/Fkbp4/Tada3/Hmgb1/Asah1/Mecr/Bud31/Uhrf2/Hdac1/Ncor1/Parp1/Crkl/Actb/Mms19/Ctdp1/Gtf2i/Naaa/Cpne1/Stat3/Mef2d/Ttc8/Ipo13/Cbx5/Creb1/Crtc1/Sin3a/Sox9/Apex1/Aip/Src/Ldb1/Ddx5/Padi2/Xpo1/Faf1/Med4/Fus/Chd4/Cnot1/Rnf14/Hcfc1/Dhx9
BP	GO:0071222	cellular response to lipopolysaccharide	34	0.324573	2.08326	0.00413525	0.0393966	0.0305732	1273	tags=47%, list=20%, signal=38%	Jak2/Gbp2/Nos3/Irgm1/Cmpk2/Abca1/Gstp1/Mrc1/Pdcd4/Lyn/Akap8/Stat1/Traf6/Mef2c/Nr2c2/Hmgb1
BP	GO:0032481	positive regulation of type I interferon production	17	0.429346	2.03852	0.00416288	0.0395263	0.0306738	3287	tags=94%, list=52%, signal=45%	Isg15/Mavs/Flot1/Stat1/Hmgb2/Traf6/Hmgb1/Syk/Pqbp1/Irak1/Rab2b/Dhx9/Tbk1/G3bp1/Traf3/Ddx3x
MF	GO:0022857	transmembrane transporter activity	135	-0.140247	-2.08536	0.00421864	0.0399213	0.0309804	1241	tags=38%, list=20%, signal=31%	Tmco1/Tusc3/Ano6/Cnnm4/Mcu/Gria1/Svop/Grid1/Sv2a/Lasp1/Orai2/Trpv2/Kcnb1/Nipa1/Kcnd2/Kcnq5/Kcna4/Scn2b/Kcna2/Asic1/Scn8a/Sv2c/Surf1/Sv2b/Hcn4/Kcnh7/Grm7/Gsdme/Hcn3/Ttyh1/Ttyh3/Kcnj4/Hcn1/Scn1b/Ryr2/Gria2/Itpr1/Scn1a/Vdac3/Gria3/Kcna1/Vdac2/Kcnj9/Scn3b/Scn9a/Vdac1/Kcnt1/Ryr1/Gpm6a/Scn4b/Kcnc4
BP	GO:0072583	clathrin-dependent endocytosis	20	-0.359586	-2.08082	0.00426638	0.040104	0.0311222	2986	tags=85%, list=47%, signal=45%	Wasl/Scyl2/Itsn1/Sgip1/Magi2/Smap1/Fcho1/Bmp2k/Gak/Hip1r/Aak1/Ap2s1/Ap2a2/Itsn2/Ap2m1/Ap2b1/Ap2a1
BP	GO:0034101	erythrocyte homeostasis	33	0.318765	2.01723	0.00426323	0.040104	0.0311222	2464	tags=67%, list=39%, signal=41%	Jak2/Isg15/Foxo3/Hmga1/Tmod3/Lyn/Stat1/Hmgb2/Kit/Hcls1/Kdm1a/Ncor1/Stat3/Jmjd6/Ank1/Ufl1/P4htm/Ldb1/Ercc2/Ptbp3/Prdx1/Tcea1
BP	GO:1901566	organonitrogen compound biosynthetic process	321	0.132412	1.94655	0.00428837	0.0401768	0.0311786	3847	tags=71%, list=61%, signal=29%	Uqcc3/Nos3/Rbm3/Paip2/Fmo1/Irgm1/C1qbp/Cmpk2/Prps1/Abca1/Uqcc2/Mtg1/Mknk1/Ascc2/Eif2d/Chp1/Gstp1/Pnpt1/Nolc1/Sms/Soat1/Samd8/Mtrr/Ldhd/Trnt1/Glce/Nos1/Lyn/Ptbp1/Dcp2/Pym1/Bcl2/Adal/Eif1b/Bcat2/Alg11/Lsm1/Nat10/Pld1/Dmd/Cirbp/Eif3h/Tia1/Tpr/Aldh2/Hars1/Dpm1/Pank3/Paox/Rwdd1/Ascc3/Mtap/Hacd2/Eif3g/Drg2/Rbm4/Hexa/Alg9/Dapk1/Nemf/Dpm3/Adk/Npc1/Asah1/Ppcs/Itm2b/Ago3/Pum2/Uck2/Eif3m/Dcp1a/Asah2/Scrib/P…
BP	GO:0032990	cell part morphogenesis	249	-0.0959693	-1.90933	0.00434863	0.0406064	0.031512	2546	tags=53%, list=40%, signal=33%	Aplp1/Dhx36/Smad4/Nptx1/Ephb2/Tsc2/Ntrk2/Kif1a/Hdac6/Apoe/Abl2/Syt3/Nrdc/Ube3a/Szt2/Cdc42/Fgfr2/Grin1/Rufy3/Efnb2/Usp9x/Pak2/L1cam/Mink1/Nlgn3/Fyn/Taok3/Atg7/Pak3/Nubpl/Als2/Slirp/Mfn1/Nyap2/Brsk2/Kif5c/Unc5a/Lzts3/Stk11/Opa1/Hecw1/Gsk3b/Cntn6/Abi2/Rac1/Egfr/Ntrk3/Dbnl/Braf/Cdk5/Mgll/Ephb3/Trio/Mff/Rab10/Numb/Tbce/Rab8a/Syt1/Flrt1/Mark2/Cntn1/Slit2/Rap2a/Islr2/Mfn2/Aplp2/Cdkl5/Cpne5/Mt3/Tanc2/Csp…
BP	GO:0050684	regulation of mRNA processing	63	0.256962	2.16882	0.00443947	0.0411819	0.0319586	3813	tags=84%, list=60%, signal=34%	Rbm3/Rnps1/Ptcd2/C1qbp/Srsf2/Tra2b/Srsf6/Srrm1/Ptbp1/Cirbp/Tia1/Tra2a/Prdx6/Rbm4/Srsf7/Celf3/Srsf4/Sltm/Qki/Puf60/Nup98/Jmjd6/Rbm25/Pcbp4/Srpk1/Fmr1/Safb2/Srsf3/Ddx5/Sf3b4/Ptbp3/Rbm39/Mbnl2/Ncbp1/Rbm10/Dhx9/Son/Celf4/Snw1/Fxr1/Rbm8a/Rbm42/Sap18/Fxr2/Leo1/Ddx17/Cdc73/Larp7/U2af2/Celf2/Rbm5/Paf1/Dhx36
BP	GO:0070665	positive regulation of leukocyte proliferation	27	0.362457	2.10985	0.00443454	0.0411819	0.0319586	1273	tags=52%, list=20%, signal=42%	Jak2/Cd59a/Irgm1/Ptprc/Lyn/Bcl2/Fadd/Traf6/Cd81/Kit/Cd38/Mef2c/Adk/Hmgb1
MF	GO:0046906	tetrapyrrole binding	15	0.464508	2.07865	0.00452845	0.0415968	0.0322806	2724	tags=87%, list=43%, signal=50%	Jak2/Nos3/Cyb5b/Nos1/Hebp1/Suox/Fa2h/Abcb6/Src/Cbs/Prdx1/Cygb/Hmox2
BP	GO:0031629	synaptic vesicle fusion to presynaptic active zone membrane	17	-0.389915	-2.07144	0.00451632	0.0415968	0.0322806	857	tags=59%, list=14%, signal=51%	Stx1b/Doc2a/Syt7/Erc2/Rims1/Rab3a/Syt2/Vamp1/Prrt2/Stx1a
BP	GO:0099500	vesicle fusion to plasma membrane	17	-0.389915	-2.07144	0.00451632	0.0415968	0.0322806	857	tags=59%, list=14%, signal=51%	Stx1b/Doc2a/Syt7/Erc2/Rims1/Rab3a/Syt2/Vamp1/Prrt2/Stx1a
MF	GO:0003743	translation initiation factor activity	19	0.4262	2.11234	0.004579	0.0419246	0.032535	2462	tags=79%, list=39%, signal=48%	Eif2d/Eif1b/Eif3h/Eif3g/Eif3m/Eif3f/Eif3k/Eif3b/Eif2a/Eif3c/Eif3e/Eif3a/Eif3l/Eif3i/Eif3d
MF	GO:0005198	structural molecule activity	91	0.211211	2.04242	0.00462939	0.0422488	0.0327866	1983	tags=47%, list=31%, signal=33%	Gfap/Myh11/Myl6/Lama4/Lama2/Hmga1/Myl6b/Actn4/Pllp/Lmna/Mobp/Lmnb1/Cryab/Tln1/Mbp/Tpm2/Pls3/Nid2/Csrp1/Lmnb2/Nid1/Lamb2/Reln/Dmd/Mal2/Tpr/Nup62/Synm/Sntb2/H2ax/Actb/Rims2/Lamb1/Nup93/Nup98/Lamc1/Ank3/Nup35/Copg1/Igf1r/Tpm1/Actn1/Nup58
BP	GO:0034660	ncRNA metabolic process	122	0.188916	2.04122	0.00465774	0.0423704	0.0328809	4073	tags=80%, list=64%, signal=29%	Kri1/Pwp2/Foxo3/Rbm3/Mrtfa/Wdr75/Fbll1/Osgep/Pnpt1/Nolc1/Trnt1/Mecp2/Ddx21/Tfb1m/Toe1/Nat10/Tsn/Hars1/Qtrt2/Nfib/Ctu2/Zc3h4/Snd1/Celf3/Tsnax/Ago3/Pum2/Prkra/Rrp1/Ncor1/Tprkb/Nop2/Wdr6/Elp2/Mrm1/Yrdc/Pelo/Ago2/Stat3/Nhp2/Mtrex/Trir/Elp3/Sox9/Las1l/Srrt/Pin4/Tsr2/Nol9/Nsun2/Srsf3/Gatc/Ercc2/Ddx5/Wbp11/Wdr12/Ncbp1/Sbds/Xrn1/Wdr18/Hdac4/Elp1/Spin1/Mto1/Rrp12/Kti12/Akt1/Dkc1/Gar1/Eri3/Pa2g4/Rtcb/Elp4/…
CC	GO:0005789	endoplasmic reticulum membrane	157	0.175111	2.05785	0.00470528	0.0424741	0.0329614	3636	tags=72%, list=57%, signal=31%	Irgm1/H13/Lmf2/Esyt1/Calu/Pnpt1/Soat1/Samd8/Triqk/Ryr3/Nos1/Derl1/Bcl2/Esyt2/Alg11/Msmo1/Syvn1/Spcs2/Pld1/Rtn2/Asph/Dpm1/Tecr/Cherp/Srprb/Fmn2/Alg9/Dpm3/Gdpd5/Lbr/Rrbp1/Sgpp1/Ktn1/Tmx1/Magt1/Alg5/Mlec/Vapb/Jagn1/Chpt1/Faf2/Stt3a/Itpr2/Reep1/Dhrs7/Svip/Stim1/Ncln/Abcb6/Gdpd1/Porcn/Lman1/Fkbp8/Rdh11/Ufl1/Tor1a/Vamp7/Pigs/Pdzd8/Gpaa1/Emc10/Faf1/Spcs1/Tmed2/Ero1a/Ubxn1/Mogs/Cds2/Pigu/Prkn/Reep5/Tmx3/…
CC	GO:0045121	membrane raft	76	0.227595	2.04859	0.00472939	0.0424741	0.0329614	652	tags=28%, list=10%, signal=25%	Jak2/Myo1d/Cd44/Nos3/Lrp8/Cav1/Anxa2/Flot2/Abca1/Ppt1/Flot1/Ptprc/Chp1/Ehd2/Lamp2/Mlc1/Myo1c/Nos1/Lyn/Stom/Tpp1
CC	GO:0098857	membrane microdomain	76	0.227595	2.04859	0.00472939	0.0424741	0.0329614	652	tags=28%, list=10%, signal=25%	Jak2/Myo1d/Cd44/Nos3/Lrp8/Cav1/Anxa2/Flot2/Abca1/Ppt1/Flot1/Ptprc/Chp1/Ehd2/Lamp2/Mlc1/Myo1c/Nos1/Lyn/Stom/Tpp1
BP	GO:0034655	nucleobase-containing compound catabolic process	108	0.193919	1.99552	0.00469703	0.0424741	0.0329614	3840	tags=78%, list=61%, signal=31%	Rnps1/Dnph1/Srsf1/Xdh/Pnpt1/Trnt1/Ptbp1/Dcp2/Pym1/Adal/Lsm1/Nudt4/Cirbp/Fhit/Pcid2/Zc3h4/Snd1/Aifm1/Ttc5/Enpp4/Ago3/Pum2/Dcp1a/Edc3/Pde12/Qki/Csdc2/Pelo/Smg8/Ago2/Nudt9/Rock1/Rida/Pcbp4/Mtrex/Enpp1/Trir/Cnot9/Eif3e/Apex1/Nsun2/Exog/Fmr1/Ctif/Ddx5/Fto/Fus/Ncbp1/Cnot1/Rbm10/Dhx9/Sarm1/Lsm7/Xrn1/Fxr1/Rbm8a/Galt/Smg1/Pde1a/Larp1/Dkc1/Lsm4/Xrn2/Cnot3/Lsm2/Paip1/Fxr2/Csde1/Itpa/Smg9/Edc4/Enpp5/Dcps/Pum…
MF	GO:0004842	ubiquitin-protein transferase activity	73	-0.193146	-2.11078	0.00479774	0.0429512	0.0333317	3905	tags=82%, list=62%, signal=32%	Wdr24/Rnf14/Ubr2/Vps11/Prkn/Ube2k/Rnf11/Wwp1/Ubr1/Traf3/Cblb/Rnf31/Vps18/Shprh/Ltn1/Ube4b/Mkrn2/Birc6/Amfr/Ube4a/Med1/Herc2/Huwe1/Trim3/Cul4a/Cul3/Ube3a/Ube3c/Cdc42/Kcmf1/Maea/Ubr4/Dtx3l/Cbl/Cul1/Ube2h/Herc4/Ubr7/Mgrn1/Rbx1/Mib1/Wwp2/Hecw1/Ube2o/Itch/Znrf1/Mib2/Ube2n/Ube2z/Rnf34/Trim2/Obi1/Ubr3/Hecw2/Birc2/Rnf25/Trim9/Ubr5/Hace1/Med23
CC	GO:0044306	neuron projection terminus	79	-0.181701	-2.0578	0.00489882	0.0437173	0.0339262	1336	tags=43%, list=21%, signal=34%	Kcnc2/Syt1/Flrt1/Rgs10/Tanc1/Calb2/Flrt3/Tpbg/Ap3d1/Pclo/Aak1/Kcnq5/Syt7/Erc2/Kcna2/Rab3a/Dlg4/Arpc2/Hcn4/Grm7/Epha4/Amph/Vamp2/Hcn3/Calb1/Bsn/Drd1/Hcn1/Grm4/Prrt2/Gria2/Gria3/Kcna1/Kcnc4
BP	GO:0010591	regulation of lamellipodium assembly	15	-0.432541	-2.1686	0.00499053	0.0443952	0.0344523	2681	tags=87%, list=42%, signal=50%	Twf1/Mtor/Cdc42/Abi2/Brk1/Rac1/Slit2/Fscn1/Capzb/Rac2/Arpc2/Twf2/Fer
BP	GO:0071219	cellular response to molecule of bacterial origin	35	0.311649	2.02976	0.00500971	0.0444257	0.0344759	1273	tags=46%, list=20%, signal=37%	Jak2/Gbp2/Nos3/Irgm1/Cmpk2/Abca1/Gstp1/Mrc1/Pdcd4/Lyn/Akap8/Stat1/Traf6/Mef2c/Nr2c2/Hmgb1
BP	GO:0051170	import into nucleus	57	0.25303	2.04832	0.00503745	0.0445317	0.0345582	2844	tags=67%, list=45%, signal=37%	Apod/Jak2/Gbp4/Mavs/Lmna/Flna/Chp1/Nolc1/Bag3/Tpr/Hcls1/Nup62/Akap1/Sumo1/Kcnq2/Syk/Nup93/Nup98/Stat3/Phb2/Nup35/Ipo13/Ipo11/Nup58/Kcnq3/Nf1/Ddx5/Nup50/Rab23/Ipo4/Rab18/Sec13/Nup88/Nup85/Tnpo2/Atf2/Rbm22/Akt1
MF	GO:0003712	transcription coregulator activity	112	0.19618	2.05036	0.00507723	0.0447431	0.0347222	4438	tags=88%, list=70%, signal=27%	Hsbp1/Mrtfa/Hmga1/Brd7/C1qbp/Actn4/Sra1/Tle5/Actn2/Mta3/Mycbp/Mecp2/Rap2c/Nrbf2/Psip1/Pias1/Hmgb2/Sfr1/Basp1/Kdm1a/Pex14/Bcl9/Mta2/Tada3/Hmgb1/Asah1/Sin3b/Bud31/Pir/Hdac1/Ncor1/Mms19/Nup98/Tdrd3/Hdgf/Kctd1/Scai/Jmy/Actn1/Sin3a/Wwtr1/Cnot9/Brd4/Apex1/Aip/Eny2/Ldb1/Ddx5/Ssbp3/Med4/Fus/Zmiz1/Chd4/Hcfc1/Dhx9/Prkn/Hdac4/Snw1/Ncoa2/Nipbl/Mta1/Hdac5/Tmf1/Arrb1/Sap18/Pa2g4/Raly/Kdm5a/Trrap/Tcf20/Tbl1x/Na…
BP	GO:0010975	regulation of neuron projection development	188	-0.111701	-1.96582	0.00520913	0.0457624	0.0355133	2540	tags=54%, list=40%, signal=34%	Mtor/Arf6/Dhx36/Ephb2/Tsc2/Ntrk2/Kif1a/Apoe/Abl2/Nrdc/Ube3a/Crk/Grin1/Rufy3/Shoc2/Efnb2/Rit2/Pak2/L1cam/Bag5/Magi2/Nlgn3/Cspg4/Fyn/Pak3/Clip1/Mfn1/Rhoa/Brsk2/Itm2c/Sez6/Lzts3/Prex1/Gak/Stk11/Opa1/Hecw1/Gsk3b/Ehd1/Abi2/Ntrk3/Dbnl/Braf/Ptprg/Cdk5/Ephb3/Cnr1/Numb/Carm1/Mark2/Cntn1/Slit2/Rap2a/Islr2/Mfn2/Cdkl5/Mt3/Tanc2/Tnik/Gsk3a/Mark1/Ntng1/Trpv2/Ptprf/Hecw2/Nlgn1/Stau2/Lrrc7/Csmd3/Negr1/Tiam2/Ptpr…
MF	GO:0016772	transferase activity, transferring phosphorus-containing groups	217	-0.0963651	-1.81784	0.0053561	0.0469074	0.0364018	4688	tags=85%, list=74%, signal=23%	Chpt1/Yrdc/Galk1/Taok2/Ulk3/Cdk18/Prps2/Uckl1/Itpk1/Pxk/Rock1/Cpne3/Coq8a/Mylk/Pdk1/Srpk1/Nrg2/Igf1r/Jak1/Csk/Irak1/Fgr/Brd4/Abl1/Nol9/Ulk1/Ttbk1/Adck5/Src/Stk25/Rpap1/Cds2/Nagk/Cdk7/Taok1/Pdk2/Lmtk3/Elp1/Erbb4/Epha6/Mast1/Wnk2/Tlk1/Galt/Smg1/Raf1/Akt1/Dkc1/Tbk1/Dgkg/Ksr1/Scyl1/Sik3/Adpgk/Oxsr1/Dguok/Bcr/Fggy/Acvr1/Uck1/Stk24/Mark4/Pmvk/Fpgt/Nrbp2/Nek1/Nrp2/Chkb/Mertk/Cdk17/Ptk7/Fcsk/Pkn1/Araf/Lr…
BP	GO:0098773	skin epidermis development	29	0.339786	2.02174	0.0054957	0.0479811	0.037235	2980	tags=79%, list=47%, signal=42%	Myo5a/Nom1/Stmn1/Ap3b1/Bcl2/Numa1/Gorab/Pum2/Hdac1/Ncor1/Fa2h/Lamc1/Nsdhl/Sos1/Sox9/Nsun2/Ldb1/Ercc2/Nf1/Apc/Cldn1/Akt1/Plec
CC	GO:0043679	axon terminus	66	-0.200909	-2.09369	0.00557757	0.0485188	0.0376523	983	tags=39%, list=16%, signal=34%	Calb2/Flrt3/Tpbg/Ap3d1/Pclo/Aak1/Kcnq5/Syt7/Erc2/Kcna2/Rab3a/Arpc2/Hcn4/Grm7/Epha4/Amph/Hcn3/Calb1/Drd1/Hcn1/Grm4/Prrt2/Gria2/Gria3/Kcna1/Kcnc4
BP	GO:0021954	central nervous system neuron development	29	-0.290306	-2.08326	0.00559171	0.0485188	0.0376523	3308	tags=83%, list=52%, signal=40%	Gnaq/Gba2/Pten/Wdr47/Nrp2/Scyl2/Ephb2/Ntrk2/Szt2/Fgfr2/Atg7/Dclk2/Rac1/Cdk5/Ephb3/Slit2/Epha4/Zeb2/Fgfr1/Drd1/Dcc/Scn1b/Rac3/Dclk1
BP	GO:0007612	learning	72	-0.190148	-2.08586	0.00567945	0.0490569	0.0380699	2624	tags=64%, list=41%, signal=38%	Atad1/Mtor/Ric8a/Git1/Ephb2/Ntrk2/Abl2/Ube3a/Grin1/Jph4/Aaas/Nlgn3/Hrh1/Pde8b/Abca7/Braf/Cdk5/Uba6/Tanc1/Csmd1/Pak5/Tpbg/Ap1s2/Pak6/Ddhd2/Taco1/Synj1/Jph3/Asic1/Rin1/Ptn/Pde1b/Gmfb/Grm5/Kalrn/Grm7/Amph/Pak1/Rgs14/Drd1/Grm4/Synpo/Nptx2/Vdac3/Nptn/Vdac1
BP	GO:0035418	protein localization to synapse	47	-0.228771	-2.06428	0.00568851	0.0490569	0.0380699	2229	tags=62%, list=35%, signal=40%	Vps35/Grin1/Magi2/Nlgn3/C1ql3/Kif5c/Gsk3b/Dlg2/Cdk5/Rab8a/Nbea/Klc1/Tnik/Nlgn2/Nlgn1/Stau2/Lrrc7/Stx1b/Pclo/Gpc6/Dlg4/Kalrn/Gpc4/Vamp2/Bsn/Dlg1/Nptx2/Lgi1/Neto2
BP	GO:0032989	cellular component morphogenesis	274	-0.0874548	-1.8837	0.00578449	0.0497325	0.0385942	1617	tags=37%, list=26%, signal=29%	Fhod3/Stk11/Opa1/Hecw1/Gsk3b/Cntn6/Abi2/Rac1/Egfr/Ntrk3/Dbnl/Braf/Cdk5/Mgll/Ephb3/Trio/Mff/Gpc1/Tppp/Rab10/Numb/Tbce/Rab8a/Syt1/Flrt1/Mark2/Cntn1/Wdr1/Slit2/Rap2a/Islr2/Mfn2/Aplp2/Cdkl5/Cpne5/Mt3/Tanc2/Cspg5/Ephb6/Prex2/Tnik/Epha5/Ntng1/Abi1/Csrp2/Lmtk2/Trpv2/Flrt3/Efna3/Ptprf/Tpbg/Hecw2/Nlgn1/Rock2/Stau2/Gnpat/Pak6/Tmod1/Tiam2/Ptprs/Nsmf/Gas7/Rims1/Emb/Itsn2/Vldlr/Dnm1l/Rab3a/Robo2/Ptn/Ptprd/Dlg…

## Sheet: C9orf72-femaleGomes_mouse_GSEA
ONTOLOGY	ID	Description	setSize	enrichmentScore	NES	pvalue	p.adjust	qvalue	rank	leading_edge	core_enrichment
CC	GO:0097060	synaptic membrane	105	0.55613	2.03949	8.08467244074756e-07	0.00127565	0.00107529	433	tags=36%, list=15%, signal=32%	Nbea/Ncam1/L1cam/Cntn1/Gria1/Gria2/Pde2a/Gria3/Grm3/Erc2/Hip1r/Synj1/Nrcam/Nlgn2/Nlgn3/Scn2a/Farp1/Ank3/Ank2/Itpr1/Dlg4/Ptpra/Ntrk2/Akap5/Hcn1/Grm5/Ap2b1/Cntn2/Actn2/Strn/Ptprd/Dlg3/Syne1/Grm2/Itsn1/Ptprs/Dlg2/Grin1
BP	GO:0007417	central nervous system development	109	0.541842	1.99874	2.15967954563906e-06	0.00127565	0.00107529	499	tags=37%, list=17%, signal=32%	Gfap/Ncam1/Cntn1/Vps51/Nrcam/Abr/Exoc4/Nlgn3/Pgap1/Scn2a/Ncan/Mag/Plcb1/Myh10/C1qa/Dctn1/Ckap5/Taok1/Usp9x/Map1s/Wdr47/Gak/Ptpra/Ntrk2/Stat3/Dmxl2/Mecp2/Nfasc/Cntn2/Git1/Lrp1/Nf1/Ptprs/Scyl2/Grin1/Elp3/Bag6/Epha4/Cul4b/Cul5
CC	GO:0036477	somatodendritic compartment	207	0.459279	1.81533	1.66354564207369e-06	0.00127565	0.00107529	625	tags=40%, list=22%, signal=33%	Kif5c/Ncam1/L1cam/Dpp6/Gria1/Gria2/Clip2/Pde2a/Gria3/Grm3/Copa/Actn1/Erc2/Hip1r/Nlgn2/Exoc4/Nlgn3/Nedd4/Omp/Adcy2/Farp1/Sv2a/Ank3/Myh10/Dctn1/Dip2b/Ckap5/Itpr1/Myo6/Dlg4/Map1s/Wdr47/Agap2/Ntrk2/Akap5/Hcn1/Grm5/Plec/Nfasc/Rptor/Gpc1/Strn/Git1/Lrp1/Opa1/Dlg3/Strn3/Adcy9/Cpne6/Casp3/Nf1/Strn4/Itsn1/Asap1/Vps16/Dlg2/Grin1/Apoe/Epha4/Fas/Hdac6/Sfpq/Hcn2/Kif3b/Myo5a/Tanc2/Vps35/Ptprn/Htr5b/Dlg1/Myo1d/N…
CC	GO:0030425	dendrite	165	0.485263	1.88204	5.38641116920949e-06	0.00136353	0.00114937	625	tags=41%, list=22%, signal=34%	Kif5c/L1cam/Gria1/Gria2/Clip2/Pde2a/Gria3/Grm3/Actn1/Hip1r/Nlgn2/Exoc4/Nlgn3/Nedd4/Adcy2/Farp1/Sv2a/Ank3/Myh10/Dip2b/Ckap5/Itpr1/Dlg4/Map1s/Wdr47/Agap2/Ntrk2/Akap5/Hcn1/Grm5/Plec/Nfasc/Rptor/Strn/Git1/Lrp1/Opa1/Dlg3/Strn3/Adcy9/Cpne6/Nf1/Strn4/Itsn1/Asap1/Dlg2/Grin1/Apoe/Epha4/Fas/Hdac6/Sfpq/Hcn2/Kif3b/Myo5a/Tanc2/Htr5b/Dlg1/Myo1d/Anxa5/Apbb1/Mark2/Cpt1c/Kif1a/Map1b/Kcnd2/Grik2/Cnn3
CC	GO:0097447	dendritic tree	165	0.485263	1.88204	5.38641116920949e-06	0.00136353	0.00114937	625	tags=41%, list=22%, signal=34%	Kif5c/L1cam/Gria1/Gria2/Clip2/Pde2a/Gria3/Grm3/Actn1/Hip1r/Nlgn2/Exoc4/Nlgn3/Nedd4/Adcy2/Farp1/Sv2a/Ank3/Myh10/Dip2b/Ckap5/Itpr1/Dlg4/Map1s/Wdr47/Agap2/Ntrk2/Akap5/Hcn1/Grm5/Plec/Nfasc/Rptor/Strn/Git1/Lrp1/Opa1/Dlg3/Strn3/Adcy9/Cpne6/Nf1/Strn4/Itsn1/Asap1/Dlg2/Grin1/Apoe/Epha4/Fas/Hdac6/Sfpq/Hcn2/Kif3b/Myo5a/Tanc2/Htr5b/Dlg1/Myo1d/Anxa5/Apbb1/Mark2/Cpt1c/Kif1a/Map1b/Kcnd2/Grik2/Cnn3
MF	GO:0019899	enzyme binding	298	0.411245	1.67386	4.48910029931549e-06	0.00136353	0.00114937	506	tags=30%, list=18%, signal=27%	Psmd1/Gfap/Nbea/Ncam1/Ipo7/Xpo7/Gria1/Gria2/Ipo5/Xpo1/Dhx9/Ipo9/Tnpo3/Exoc2/Ap1g1/Ilf3/Wfs1/Actn4/Gstm1/Copb2/Nedd4/Adcy5/Ccar2/Ipo4/Adcy2/Mag/Farp1/Sv2a/Plcb1/Tnpo2/Myh9/Ank2/Eif3a/Dctn1/Kif2a/Itpr1/Taok1/Ap2a2/Usp9x/Dlg4/Agap2/Ntrk2/Akap5/Stat3/Dmxl2/Grm5/Ocrl/Cyld/Atp9a/Mecp2/Ube4b/Rptor/Strn/Git1/Lrp1/Opa1/Dlg3/Hace1/Syne1/Ap2a1/Strn3/Bcas3/Plcg1/Dock3/Acaca/Pde4d/Casp3/Strn4/Ap1b1/Elp2/Dlg2/…
CC	GO:0120025	plasma membrane bounded cell projection	333	0.407137	1.66365	5.00004412331683e-06	0.00136353	0.00114937	515	tags=29%, list=18%, signal=27%	Kif5c/Ncam2/Gfap/Ncam1/L1cam/Cntn1/Gria1/Gria2/Clip2/Pde2a/Dgkz/Gria3/Grm3/Copa/Actn1/Erc2/Hip1r/Nrcam/Pygb/Actn4/Nlgn2/Exoc4/Nlgn3/Nedd4/Adcy5/Scn2a/Omp/Adcy2/Mag/Farp1/Sv2a/Myh9/Ank3/Myh10/Dctn1/Kif2a/Dip2b/Ckap5/Itpr1/Myo6/Usp9x/Dlg4/Map1s/Wdr47/Agap2/Ntrk2/Akap5/Hcn1/Grm5/Ocrl/Madd/Cyld/Plec/Nfasc/Tln2/Cntn2/Rptor/Macf1/Actn2/Strn/Git1/Lrp1/Opa1/Dlg3/Ap2a1/Strn3/Plcg1/Grm2/Adcy9/Cpne6/Nf1/Str…
BP	GO:0034330	cell junction organization	141	0.500305	1.90402	6.54571148406074e-06	0.00144988	0.00122215	514	tags=39%, list=18%, signal=34%	Nbea/Icam5/L1cam/Gria1/Dgkz/Actn1/Erc2/Hip1r/Nrcam/Actn4/Nlgn2/Nlgn3/Nedd4/Ncan/Farp1/Myh9/Ank3/Ajm1/Myh10/C1qa/Dctn1/C1qc/Ckap5/Myo6/C1qb/Dlg4/Ptpra/Ntrk2/Akap5/Grm5/Mecp2/Plec/Nfasc/Cntn2/Macf1/Actn2/Tbcd/Lrp1/Pkp4/Ptprd/Opa1/Cpne6/Nf1/Itsn1/Ptprs/Asap1/Dlg2/Grin1/Apoe/Tln1/Epha4/Hdac6/Myo5a/Tanc2/Vps35
BP	GO:0051962	positive regulation of nervous system development	56	0.617552	2.04605	8.40671411190677e-06	0.0014966	0.00126154	355	tags=32%, list=12%, signal=29%	Gfap/L1cam/Synj1/Nlgn2/Nlgn3/Ncan/Mag/Dlg4/Nrdc/Ptpra/Ntrk2/Akap5/Grm5/Mecp2/Macf1/Lrp1/Ptprd/Opa1
CC	GO:0043005	neuron projection	272	0.42704	1.72825	1.01349975022776e-05	0.0014966	0.00126154	514	tags=30%, list=18%, signal=27%	Kif5c/Ncam2/Ncam1/L1cam/Cntn1/Gria1/Gria2/Clip2/Pde2a/Gria3/Grm3/Copa/Actn1/Erc2/Hip1r/Nrcam/Pygb/Actn4/Nlgn2/Exoc4/Nlgn3/Nedd4/Scn2a/Omp/Adcy2/Mag/Farp1/Sv2a/Ank3/Myh10/Dctn1/Dip2b/Ckap5/Itpr1/Myo6/Usp9x/Dlg4/Map1s/Wdr47/Agap2/Ntrk2/Akap5/Hcn1/Grm5/Ocrl/Madd/Plec/Nfasc/Cntn2/Rptor/Strn/Git1/Lrp1/Opa1/Dlg3/Strn3/Grm2/Adcy9/Cpne6/Nf1/Strn4/Itsn1/Ptprs/Asap1/Vps16/Dlg2/Copg2/Ap3d1/Grin1/Iqcb1/Apoe/…
BP	GO:0070727	cellular macromolecule localization	395	0.387415	1.60178	9.87243280014609e-06	0.0014966	0.00126154	433	tags=22%, list=15%, signal=22%	Kif5c/Uso1/Gfap/Nbea/Ipo7/Emc1/Xpo7/Dpp6/Vps50/Gria2/Ipo5/Xpo1/Dhx9/Dpp10/Copa/Ipo9/Tnpo3/Exoc2/Vps18/Vps51/Vps53/Nrcam/Ap1g1/Actn4/Nlgn2/Cpt1a/Copb2/Exoc4/Nlgn3/Nedd4/Adcy5/Pgap1/Efr3b/Ipo4/Plcb1/Oga/Tnpo2/Myh9/Ank3/Myh10/Ank2/Ap3b2/Ckap5/Itpr1/Copg1/Ap2a2/Myo6/Usp9x/Dlg4/Gak/Coro7/Agap2/Vps11/Akap5/Stat3/Hcn1/Vps52/Madd/Cyld/Ttc7b/Mecp2/Ddx1/Plec/Nfasc/Ap2b1/Cntn2/Rptor/Macf1/Actn2/Mon2/Gpc1/Gi…
BP	GO:0051641	cellular localization	492	0.37438	1.55702	8.90618892955728e-06	0.0014966	0.00126154	433	tags=21%, list=15%, signal=22%	Kif5c/Uso1/Gfap/Nbea/Ipo7/Emc1/Xpo7/Dpp6/Vps50/Gria2/Ipo5/Xpo1/Dhx9/Dpp10/Hyou1/Copa/Ipo9/Tnpo3/Exoc2/Vps18/Erc2/Hip1r/Synj1/Vps51/Relch/Vps53/Nrcam/Ap1g1/Actn4/Nlgn2/Cpt1a/Abr/Copb2/Exoc4/Nlgn3/Nedd4/Vac14/Adcy5/Pgap1/Efr3b/Ipo4/Sv2a/Plcb1/Oga/Tnpo2/Myh9/Ank3/Myh10/Ank2/Ap3b2/Dctn1/Abcd3/Ckap5/Itpr1/Letm1/Copg1/Ap2a2/Myo6/Usp9x/Dlg4/Map1s/Gak/Coro7/Ube2o/Agap2/Vps11/Ntrk2/Akap5/Stat3/Hcn1/Vps52/…
CC	GO:0098590	plasma membrane region	168	0.469386	1.8218	1.19052525505989e-05	0.00162278	0.0013679	396	tags=29%, list=14%, signal=27%	Nbea/Ncam1/L1cam/Cntn1/Gria1/Gria2/Pde2a/Gria3/Grm3/Erc2/Hip1r/Synj1/Nrcam/Ap1g1/Nlgn2/Nlgn3/Scn2a/Ide/Farp1/Myh9/Ank3/Myh10/Ank2/Itpr1/Ap2a2/Myo6/Dlg4/Ptpra/Ntrk2/Akap5/Hcn1/Grm5/Ocrl/Plec/Ap2b1/Cntn2/Macf1/Actn2/Strn/Lrp1/Ptprd/Dlg3/Syne1/Ap2a1/Plcg1/Grm2/Sgip1/Itsn1/Ptprs
CC	GO:0098794	postsynapse	180	0.45432	1.77321	2.36111611333681e-05	0.00246112	0.00207457	433	tags=28%, list=15%, signal=25%	Kif5c/Nbea/Ncam1/Cntn1/Gria1/Gria2/Dgkz/Gria3/Grm3/Actn1/Hip1r/Nrcam/Nlgn2/Abr/Exoc4/Nlgn3/Nedd4/Farp1/Plcb1/Ank3/Myh10/C1qa/Ank2/Eif3a/C1qc/Itpr1/Myo6/C1qb/Dlg4/Agap2/Ntrk2/Akap5/Stat3/Hcn1/Grm5/Cntn2/Macf1/Actn2/Strn/Git1/Pkp4/Dlg3/Syne1/Strn4/Itsn1/Ptprs/Asap1/Dlg2/Ap3d1/Grin1
BP	GO:0030154	cell differentiation	371	0.386737	1.58962	2.11544791666965e-05	0.00246112	0.00207457	452	tags=25%, list=16%, signal=25%	Kif5c/Gfap/Ncam1/Ipo7/L1cam/Cntn1/Cand1/Pde2a/Ddb1/Astn1/Plcl2/Actn1/Synj1/Ampd2/Nrcam/Ap1g1/Actn4/Nlgn2/Exoc4/Nlgn3/Nedd4/Omp/Ncan/Mag/Farp1/Plcb1/Wdr7/Tnpo2/Myh9/Ank3/Myh10/C1qa/Ank2/C1qc/Kif2a/Dip2b/Srpk2/Ckap5/Itpr1/Taok1/Ap2a2/Myo6/Usp9x/Dlg4/Nrdc/Map1s/Wdr47/Gak/Ptpra/Ntrk2/Akap5/Stat3/Hcn1/Itm2c/Vps52/Grm5/Cyld/Atp9a/Mecp2/Plec/Nfasc/Ube4b/Cntn2/Rptor/Macf1/Naa15/Actn2/Tbcd/Gpc1/Strn/Git1/…
BP	GO:0048869	cellular developmental process	371	0.386737	1.58962	2.11544791666965e-05	0.00246112	0.00207457	452	tags=25%, list=16%, signal=25%	Kif5c/Gfap/Ncam1/Ipo7/L1cam/Cntn1/Cand1/Pde2a/Ddb1/Astn1/Plcl2/Actn1/Synj1/Ampd2/Nrcam/Ap1g1/Actn4/Nlgn2/Exoc4/Nlgn3/Nedd4/Omp/Ncan/Mag/Farp1/Plcb1/Wdr7/Tnpo2/Myh9/Ank3/Myh10/C1qa/Ank2/C1qc/Kif2a/Dip2b/Srpk2/Ckap5/Itpr1/Taok1/Ap2a2/Myo6/Usp9x/Dlg4/Nrdc/Map1s/Wdr47/Gak/Ptpra/Ntrk2/Akap5/Stat3/Hcn1/Itm2c/Vps52/Grm5/Cyld/Atp9a/Mecp2/Plec/Nfasc/Ube4b/Cntn2/Rptor/Macf1/Naa15/Actn2/Tbcd/Gpc1/Strn/Git1/…
BP	GO:0008104	protein localization	394	0.384731	1.58934	2.27626047040063e-05	0.00246112	0.00207457	433	tags=22%, list=15%, signal=21%	Kif5c/Uso1/Gfap/Nbea/Ipo7/Emc1/Xpo7/Dpp6/Vps50/Gria2/Ipo5/Xpo1/Dhx9/Dpp10/Copa/Ipo9/Tnpo3/Exoc2/Vps18/Vps51/Vps53/Nrcam/Ap1g1/Actn4/Nlgn2/Cpt1a/Copb2/Exoc4/Nlgn3/Nedd4/Adcy5/Pgap1/Efr3b/Ipo4/Plcb1/Oga/Tnpo2/Myh9/Ank3/Myh10/Ank2/Ap3b2/Itpr1/Copg1/Ap2a2/Myo6/Usp9x/Dlg4/Gak/Coro7/Agap2/Vps11/Akap5/Stat3/Hcn1/Vps52/Madd/Cyld/Ttc7b/Mecp2/Ddx1/Plec/Nfasc/Ap2b1/Cntn2/Rptor/Macf1/Actn2/Mon2/Gpc1/Git1/Lrp…
MF	GO:0031267	small GTPase binding	59	0.59184	1.9938	2.7107205238528e-05	0.00266855	0.00224942	370	tags=32%, list=13%, signal=29%	Ipo7/Xpo7/Gria1/Ipo5/Xpo1/Ipo9/Tnpo3/Exoc2/Ap1g1/Ipo4/Farp1/Tnpo2/Dmxl2/Ocrl/Rptor/Git1/Hace1/Strn3/Dock3
BP	GO:0007275	multicellular organism development	431	0.373324	1.5491	2.9051447518872e-05	0.00270943	0.00228388	527	tags=28%, list=18%, signal=27%	Kif5c/Gfap/Ncam1/Icam5/Ipo7/L1cam/Cntn1/Gria1/Pde2a/Astn1/Hip1r/Synj1/Vps51/Ampd2/Nrcam/Matr3/Wfs1/Actn4/Nlgn2/Abr/Exoc4/Nlgn3/Nedd4/Pgap1/Scn2a/Omp/Ncan/Mag/Farp1/Plcb1/Myh9/Ank3/Myh10/C1qa/Ank2/Dctn1/C1qc/Kif2a/Dip2b/Srpk2/Ckap5/Itpr1/Taok1/Myo6/Usp9x/Dlg4/Nrdc/Map1s/Wdr47/Gak/Ptpra/Ntrk2/Akap5/Stat3/Hcn1/Itm2c/Vps52/Dmxl2/Grm5/Ocrl/Cyld/Atp9a/Mecp2/Plec/Gtf2i/Nfasc/Ube4b/Sf3b1/Ap2b1/Cntn2/Rpto…
BP	GO:0050808	synapse organization	110	0.505166	1.86836	3.84299475237746e-05	0.00340489	0.00287011	514	tags=39%, list=18%, signal=33%	Nbea/Icam5/L1cam/Gria1/Dgkz/Erc2/Hip1r/Nrcam/Nlgn2/Nlgn3/Nedd4/Ncan/Farp1/Ank3/Myh10/C1qa/Dctn1/C1qc/Ckap5/Myo6/C1qb/Dlg4/Ntrk2/Akap5/Grm5/Mecp2/Nfasc/Cntn2/Ptprd/Opa1/Cpne6/Nf1/Itsn1/Ptprs/Asap1/Dlg2/Grin1/Apoe/Epha4/Hdac6/Myo5a/Tanc2/Vps35
CC	GO:0042995	cell projection	364	0.385066	1.58033	4.20191643995997e-05	0.00354562	0.00298873	515	tags=27%, list=18%, signal=26%	Kif5c/Ncam2/Gfap/Ncam1/L1cam/Cntn1/Gria1/Gria2/Clip2/Pde2a/Dgkz/Gria3/Grm3/Copa/Actn1/Erc2/Hip1r/Nrcam/Pygb/Actn4/Nlgn2/Abr/Exoc4/Nlgn3/Nedd4/Adcy5/Scn2a/Omp/Adcy2/Mag/Farp1/Sv2a/Myh9/Ank3/Ajm1/Myh10/Dctn1/Kif2a/Dip2b/Ckap5/Itpr1/Myo6/Usp9x/Dlg4/Nrdc/Map1s/Wdr47/Agap2/Ntrk2/Akap5/Hcn1/Grm5/Ocrl/Madd/Cyld/Plec/Nfasc/Tln2/Cntn2/Rptor/Macf1/Actn2/Strn/Git1/Lrp1/Opa1/Dlg3/Ap2a1/Strn3/Plcg1/Grm2/Adcy9…
MF	GO:0097110	scaffold protein binding	22	0.742208	2.06039	4.62089206908151e-05	0.00362853	0.00305862	376	tags=50%, list=13%, signal=44%	Gria1/Gria2/Grm3/Nlgn3/Adcy5/Myh9/Dlg4/Akap5/Git1/Grm2/Pde4d
BP	GO:0048731	system development	388	0.377588	1.56018	4.91448302616121e-05	0.00362853	0.00305862	514	tags=27%, list=18%, signal=26%	Kif5c/Gfap/Ncam1/Icam5/L1cam/Cntn1/Gria1/Pde2a/Astn1/Hip1r/Synj1/Vps51/Ampd2/Nrcam/Matr3/Wfs1/Actn4/Nlgn2/Abr/Exoc4/Nlgn3/Nedd4/Pgap1/Scn2a/Omp/Ncan/Mag/Farp1/Plcb1/Myh9/Ank3/Myh10/C1qa/Ank2/Dctn1/Kif2a/Dip2b/Srpk2/Ckap5/Itpr1/Taok1/Myo6/Usp9x/Dlg4/Nrdc/Map1s/Wdr47/Gak/Ptpra/Ntrk2/Akap5/Stat3/Hcn1/Itm2c/Vps52/Dmxl2/Grm5/Atp9a/Mecp2/Plec/Gtf2i/Nfasc/Ube4b/Ap2b1/Cntn2/Macf1/Naa15/Actn2/Tbcd/Gpc1/St…
CC	GO:0071944	cell periphery	456	0.367752	1.5283	4.82634683698165e-05	0.00362853	0.00305862	402	tags=21%, list=14%, signal=22%	Ncam2/Nbea/Ncam1/Icam5/L1cam/Dpp6/Cntn1/Gria1/Gria2/Clip2/Pde2a/Dpp10/Dgkz/Gria3/Grm3/Astn1/Exoc2/Actn1/Erc2/Hip1r/Pi4ka/Ggt7/Synj1/Nrcam/Ap1g1/Actn4/Nlgn2/Abr/Exoc4/Nlgn3/Nedd4/Adcy5/Scn2a/Ide/Efr3b/Ncan/Adcy2/Mag/Farp1/Plcb1/Myh9/Ank3/Ajm1/Myh10/Ank2/Dctn1/Ckap5/Itpr1/Ap2a2/Myo6/Dlg4/Ptpra/Agap2/Csde1/Ntrk2/Akap5/Stat3/Hcn1/Itm2c/Grm5/Ocrl/Madd/Cyld/Ttc7b/Atp9a/Plec/Nfasc/Ap2b1/Tln2/Cntn2/Macf1…
BP	GO:0050769	positive regulation of neurogenesis	53	0.592107	1.94522	5.77990232604565e-05	0.00385917	0.00325304	355	tags=30%, list=12%, signal=27%	Gfap/L1cam/Synj1/Ncan/Mag/Dlg4/Nrdc/Ptpra/Ntrk2/Akap5/Grm5/Mecp2/Macf1/Lrp1/Ptprd/Opa1
MF	GO:0044877	protein-containing complex binding	239	0.418322	1.67623	5.88022654257279e-05	0.00385917	0.00325304	503	tags=31%, list=18%, signal=28%	Snd1/Gfap/Icam5/L1cam/Gria1/Gria2/Dhx9/Ddb1/Actn1/Erc2/Hip1r/Synj1/Sf3b3/Wfs1/Actn4/Exoc4/Ide/Adcy2/Myh9/Ank3/Myh10/Ank2/Eif3c/Nomo1/Ckap5/Itpr1/Letm1/Ap2a2/Myo6/Dlg4/Map1s/Wdr47/Ptpra/Agap2/Akap5/Stat3/Mecp2/Ddx1/Plec/Sf3b1/Ap2b1/Tln2/Rptor/Macf1/Naa15/Actn2/Gpc1/Strn/Git1/Lrp1/Opa1/Syne1/Ap2a1/Strn3/Bcas3/Plcg1/Gcn1/Casp3/Strn4/Vps16/Dlg2/Grin1/Apoe/Bag6/Adrm1/Tln1/Aak1/Fas/Abcf1/Hdac6/Sfpq/Hcn…
BP	GO:0051649	establishment of localization in cell	359	0.38491	1.57924	5.72387715040764e-05	0.00385917	0.00325304	431	tags=21%, list=15%, signal=21%	Kif5c/Uso1/Gfap/Nbea/Ipo7/Xpo7/Dpp6/Vps50/Ipo5/Xpo1/Dhx9/Hyou1/Copa/Ipo9/Tnpo3/Exoc2/Vps18/Erc2/Hip1r/Synj1/Vps51/Relch/Vps53/Ap1g1/Actn4/Nlgn2/Abr/Copb2/Exoc4/Nlgn3/Nedd4/Vac14/Adcy5/Pgap1/Ipo4/Sv2a/Oga/Tnpo2/Myh9/Ank3/Myh10/Ap3b2/Dctn1/Abcd3/Copg1/Ap2a2/Myo6/Usp9x/Map1s/Gak/Ube2o/Agap2/Vps11/Ntrk2/Akap5/Stat3/Vps52/Madd/Atp9a/Mecp2/Ap2b1/Macf1/Actn2/Git1/Lrp1/Syne1/Ap2a1/Nf1/Exoc1/Nup93/Itsn1/V…
MF	GO:0050839	cell adhesion molecule binding	40	0.636671	2.0089	6.34044487307912e-05	0.0040126	0.00338237	351	tags=40%, list=12%, signal=36%	Gfap/Icam5/L1cam/Cntn1/Actn1/Nrcam/Nlgn2/Nlgn3/Myh9/Ank3/Akap5/Nfasc/Tln2/Cntn2/Pkp4/Ptprd
BP	GO:0033036	macromolecule localization	425	0.373102	1.54919	6.81011533725464e-05	0.00416122	0.00350764	399	tags=20%, list=14%, signal=20%	Kif5c/Uso1/Gfap/Nbea/Ipo7/Emc1/Xpo7/Dpp6/Vps50/Gria2/Ipo5/Xpo1/Dhx9/Dpp10/Copa/Ipo9/Tnpo3/Exoc2/Vps18/Vps51/Relch/Vps53/Nrcam/Ap1g1/Actn4/Nlgn2/Cpt1a/Copb2/Exoc4/Nlgn3/Nedd4/Adcy5/Pgap1/Efr3b/Ipo4/Plcb1/Oga/Tnpo2/Myh9/Ank3/Myh10/Ank2/Ap3b2/Abcd3/Ckap5/Itpr1/Copg1/Ap2a2/Myo6/Usp9x/Dlg4/Gak/Coro7/Agap2/Vps11/Akap5/Stat3/Hcn1/Vps52/Madd/Cyld/Ttc7b/Atp9a/Mecp2/Ddx1/Plec/Nfasc/Ap2b1/Cntn2/Rptor/Macf1/…
CC	GO:0005886	plasma membrane	436	0.369839	1.53407	7.53186692342497e-05	0.00444882	0.00375008	402	tags=22%, list=14%, signal=22%	Ncam2/Nbea/Ncam1/Icam5/L1cam/Dpp6/Cntn1/Gria1/Gria2/Pde2a/Dpp10/Dgkz/Gria3/Grm3/Astn1/Exoc2/Actn1/Erc2/Hip1r/Pi4ka/Ggt7/Synj1/Nrcam/Ap1g1/Actn4/Nlgn2/Abr/Exoc4/Nlgn3/Nedd4/Adcy5/Scn2a/Ide/Efr3b/Ncan/Adcy2/Mag/Farp1/Plcb1/Myh9/Ank3/Ajm1/Myh10/Ank2/Ckap5/Itpr1/Ap2a2/Myo6/Dlg4/Ptpra/Agap2/Csde1/Ntrk2/Akap5/Stat3/Hcn1/Itm2c/Grm5/Ocrl/Madd/Cyld/Ttc7b/Atp9a/Plec/Nfasc/Ap2b1/Tln2/Cntn2/Macf1/Actn2/Wnk2/…
CC	GO:0045211	postsynaptic membrane	64	0.570972	1.96065	8.68034062735428e-05	0.00477422	0.00402437	433	tags=39%, list=15%, signal=34%	Nbea/Ncam1/Cntn1/Gria1/Gria2/Gria3/Grm3/Nrcam/Nlgn2/Nlgn3/Farp1/Ank3/Ank2/Dlg4/Ntrk2/Hcn1/Grm5/Cntn2/Actn2/Strn/Dlg3/Syne1/Ptprs/Dlg2/Grin1
MF	GO:0051020	GTPase binding	65	0.561717	1.92816	8.56372852467556e-05	0.00477422	0.00402437	370	tags=29%, list=13%, signal=26%	Ipo7/Xpo7/Gria1/Ipo5/Xpo1/Ipo9/Tnpo3/Exoc2/Ap1g1/Ipo4/Farp1/Tnpo2/Dmxl2/Ocrl/Rptor/Git1/Hace1/Strn3/Dock3
CC	GO:0030424	axon	169	0.448857	1.74284	9.12286732094469e-05	0.00477422	0.00402437	506	tags=31%, list=18%, signal=27%	Kif5c/Ncam2/Ncam1/L1cam/Cntn1/Gria1/Gria2/Pde2a/Gria3/Grm3/Copa/Erc2/Nrcam/Pygb/Exoc4/Scn2a/Omp/Mag/Ank3/Myh10/Dctn1/Dip2b/Myo6/Usp9x/Dlg4/Wdr47/Ntrk2/Hcn1/Madd/Plec/Nfasc/Cntn2/Git1/Lrp1/Dlg3/Grm2/Adcy9/Cpne6/Nf1/Itsn1/Vps16/Dlg2/Copg2/Ap3d1/Grin1/Epha4/Aak1/Hdac6/Hcn2/Kif3b/Myo5a/Stim1
BP	GO:0048468	cell development	286	0.40107	1.63143	9.16047265168342e-05	0.00477422	0.00402437	483	tags=28%, list=17%, signal=26%	Kif5c/Gfap/Ncam1/L1cam/Cntn1/Pde2a/Ddb1/Plcl2/Actn1/Synj1/Ampd2/Nrcam/Actn4/Nlgn2/Nlgn3/Nedd4/Ncan/Mag/Farp1/Plcb1/Wdr7/Myh9/Ank3/Myh10/C1qa/Ank2/C1qc/Dip2b/Ckap5/Itpr1/Taok1/Ap2a2/Myo6/Usp9x/Dlg4/Nrdc/Map1s/Wdr47/Gak/Ptpra/Ntrk2/Akap5/Stat3/Hcn1/Itm2c/Grm5/Cyld/Atp9a/Mecp2/Plec/Nfasc/Ube4b/Cntn2/Rptor/Macf1/Actn2/Tbcd/Strn/Git1/Lrp1/Ptprd/Opa1/Ap2a1/Pde4d/Cpne6/Casp3/Nf1/Itsn1/Ptprs/Asap1/Scyl2/…
BP	GO:0007610	behavior	97	0.501129	1.82206	0.00010107	0.00509548	0.00429517	465	tags=34%, list=16%, signal=29%	Ncam1/Cntn1/Gria1/Astn1/Synj1/Nlgn2/Cpt1a/Nlgn3/Adcy5/Scn2a/Plcb1/Dctn1/Ckap5/Myo6/Dlg4/Wdr47/Ntrk2/Stat3/Hcn1/Grm5/Mecp2/Cntn2/Rptor/Strn/Git1/Grm2/Pde4d/Casp3/Nf1/Sgip1/Grin1/Apoe/Epha4
CC	GO:0098978	glutamatergic synapse	172	0.442584	1.72461	0.00010352	0.00509548	0.00429517	445	tags=28%, list=16%, signal=25%	Nbea/Ncam1/Icam5/L1cam/Gria1/Gria2/Dgkz/Gria3/Grm3/Vps18/Actn1/Erc2/Hip1r/Synj1/Nrcam/Abr/Nlgn3/Nedd4/Scn2a/Ncan/Farp1/Sv2a/Plcb1/Myh10/Myo6/Dlg4/Agap2/Ntrk2/Akap5/Stat3/Hcn1/Grm5/Mecp2/Ap2b1/Actn2/Git1/Ptprd/Dlg3/Plcg1/Grm2/Nf1/Itsn1/Ptprs/Asap1/Dlg2/Ap3d1/Grin1/Apoe
CC	GO:0045202	synapse	337	0.377915	1.54674	0.000108417	0.00519227	0.00437676	403	tags=23%, list=14%, signal=23%	Kif5c/Nbea/Ncam1/Icam5/Eif3b/L1cam/Cntn1/Gria1/Gria2/Pde2a/Dgkz/Gria3/Grm3/Vps18/Actn1/Erc2/Hip1r/Synj1/Nrcam/Wfs1/Nlgn2/Abr/Exoc4/Nlgn3/Nedd4/Vac14/Scn2a/Ncan/Farp1/Sv2a/Plcb1/Wdr7/Myh9/Ank3/Myh10/C1qa/Ank2/Eif3a/C1qc/Itpr1/Ap2a2/Myo6/C1qb/Dlg4/Map1s/Ptpra/Agap2/Vps11/Ntrk2/Akap5/Stat3/Hcn1/Dmxl2/Grm5/Madd/Mecp2/Ap2b1/Tln2/Cntn2/Macf1/Actn2/Gpc1/Strn/Git1/Pkp4/Ptprd/Dlg3/Syne1/Plcg1/Grm2/Nf1/Sgi…
BP	GO:0007267	cell-cell signaling	229	0.412282	1.64409	0.000117133	0.00546211	0.00460422	445	tags=26%, list=16%, signal=24%	Gfap/Ncam1/L1cam/Gria1/Gria2/Dgkz/Gria3/Ddb1/Grm3/Vps18/Plcl2/Erc2/Synj1/Nlgn2/Cpt1a/Abr/Exoc4/Nlgn3/Nedd4/Adcy5/Ccar2/Ncan/Farp1/Sv2a/Plcb1/Oga/Myh9/Ank2/Ckap5/Itpr1/Myo6/Dlg4/Ptpra/Ntrk2/Akap5/Stat3/Dmxl2/Grm5/Madd/Cyld/Mecp2/Rptor/Macf1/Wnk2/Strn/Git1/Lrp1/Ptprd/Dlg3/Bcas3/Plcg1/Grm2/Nf1/Itsn1/Ptprs/Scyl2/Dlg2/Grin1/Syt17/Apoe
BP	GO:0010720	positive regulation of cell development	60	0.567659	1.91786	0.000120375	0.00546933	0.0046103	465	tags=35%, list=16%, signal=30%	Gfap/L1cam/Synj1/Ncan/Mag/Dlg4/Nrdc/Ptpra/Ntrk2/Akap5/Grm5/Cyld/Mecp2/Rptor/Macf1/Lrp1/Ptprd/Opa1/Ap3d1/Apoe/Epha4
CC	GO:0030054	cell junction	381	0.367135	1.51336	0.000126349	0.00559725	0.00471813	403	tags=22%, list=14%, signal=22%	Kif5c/Nbea/Ncam1/Icam5/Eif3b/L1cam/Cntn1/Gria1/Gria2/Pde2a/Dgkz/Gria3/Grm3/Vps18/Uba1/Actn1/Erc2/Hip1r/Synj1/Nrcam/Wfs1/Actn4/Nlgn2/Abr/Exoc4/Nlgn3/Nedd4/Vac14/Scn2a/Ncan/Farp1/Sv2a/Plcb1/Wdr7/Myh9/Ank3/Ajm1/Myh10/C1qa/Ank2/Eif3a/C1qc/Itpr1/Ap2a2/Myo6/C1qb/Dlg4/Map1s/Gak/Ptpra/Agap2/Vps11/Ntrk2/Akap5/Stat3/Hcn1/Dmxl2/Grm5/Madd/Mecp2/Plec/Nfasc/Ap2b1/Tln2/Cntn2/Macf1/Actn2/Tbcd/Gpc1/Strn/Git1/Pkp4…
BP	GO:0048856	anatomical structure development	493	0.35224	1.4656	0.000131248	0.00567249	0.00478155	527	tags=27%, list=18%, signal=26%	Kif5c/Gfap/Ncam1/Icam5/Ipo7/L1cam/Cntn1/Gria1/Pde2a/Ddb1/Astn1/Plcl2/Actn1/Hip1r/Synj1/Vps51/Ampd2/Nrcam/Matr3/Wfs1/Actn4/Nlgn2/Abr/Exoc4/Nlgn3/Nedd4/Pgap1/Scn2a/Omp/Ncan/Mag/Farp1/Plcb1/Wdr7/Tnpo2/Myh9/Ank3/Myh10/C1qa/Ank2/Dctn1/C1qc/Kif2a/Dip2b/Srpk2/Ckap5/Itpr1/Taok1/Ap2a2/Myo6/Usp9x/C1qb/Dlg4/Nrdc/Map1s/Wdr47/Gak/Ptpra/Agap2/Ntrk2/Akap5/Stat3/Hcn1/Itm2c/Vps52/Dmxl2/Grm5/Ocrl/Cyld/Atp9a/Mecp2/…
BP	GO:0007399	nervous system development	305	0.391407	1.59633	0.000134695	0.00568285	0.00479028	514	tags=28%, list=18%, signal=25%	Kif5c/Gfap/Ncam1/Icam5/L1cam/Cntn1/Gria1/Astn1/Synj1/Vps51/Nrcam/Nlgn2/Abr/Exoc4/Nlgn3/Nedd4/Pgap1/Scn2a/Omp/Ncan/Mag/Farp1/Plcb1/Ank3/Myh10/C1qa/Dctn1/Kif2a/Dip2b/Ckap5/Itpr1/Taok1/Myo6/Usp9x/Dlg4/Nrdc/Map1s/Wdr47/Gak/Ptpra/Ntrk2/Akap5/Stat3/Hcn1/Itm2c/Dmxl2/Grm5/Atp9a/Mecp2/Plec/Nfasc/Ube4b/Cntn2/Macf1/Tbcd/Gpc1/Strn/Git1/Lrp1/Ptprd/Opa1/Ap2a1/Cpne6/Casp3/Nf1/Itsn1/Ptprs/Asap1/Scyl2/Dlg2/Grin1/…
BP	GO:0042063	gliogenesis	50	0.588894	1.9232	0.000139316	0.00574111	0.00483939	483	tags=44%, list=17%, signal=37%	Gfap/Cntn1/Synj1/Exoc4/Nlgn3/Ncan/Mag/C1qa/Ckap5/Wdr47/Ptpra/Ntrk2/Stat3/Mecp2/Plec/Gpc1/Lrp1/Nf1/Grin1/Epha4/Fas/Cul4b
BP	GO:0006606	protein import into nucleus	23	0.717913	2.0163	0.000147805	0.005856	0.00493624	387	tags=43%, list=14%, signal=38%	Ipo7/Ipo5/Ipo9/Tnpo3/Ipo4/Tnpo2/Akap5/Stat3/Nf1/Nup93
CC	GO:0043025	neuronal cell body	129	0.461526	1.74421	0.000148713	0.005856	0.00493624	625	tags=43%, list=22%, signal=35%	Kif5c/Ncam1/L1cam/Dpp6/Gria1/Gria2/Gria3/Copa/Erc2/Hip1r/Exoc4/Nlgn3/Omp/Sv2a/Myh10/Dctn1/Dip2b/Ckap5/Itpr1/Myo6/Map1s/Wdr47/Ntrk2/Akap5/Hcn1/Rptor/Gpc1/Strn/Lrp1/Dlg3/Strn3/Casp3/Itsn1/Vps16/Dlg2/Grin1/Apoe/Epha4/Fas/Hdac6/Hcn2/Myo5a/Vps35/Ptprn/Dlg1/Myo1d/Ndel1/Anxa5/Apbb1/Kif1a/Syt5/Map1b/Kcnd2/Grik2/Cnn3
BP	GO:0035249	synaptic transmission, glutamatergic	23	0.714587	2.00696	0.000168002	0.00595397	0.00501882	433	tags=52%, list=15%, signal=45%	Gria1/Gria2/Dgkz/Gria3/Grm3/Nlgn2/Nlgn3/Ntrk2/Grm5/Grm2/Nf1/Grin1
BP	GO:0007411	axon guidance	23	0.714408	2.00646	0.000168002	0.00595397	0.00501882	339	tags=43%, list=12%, signal=39%	Kif5c/Ncam1/L1cam/Cntn1/Nrcam/Ank3/Myh10/Nfasc/Cntn2/Lrp1
BP	GO:0097485	neuron projection guidance	23	0.714408	2.00646	0.000168002	0.00595397	0.00501882	339	tags=43%, list=12%, signal=39%	Kif5c/Ncam1/L1cam/Cntn1/Nrcam/Ank3/Myh10/Nfasc/Cntn2/Lrp1
MF	GO:0003924	GTPase activity	75	-0.441373	-1.88838	0.000164754	0.00595397	0.00501882	1184	tags=68%, list=41%, signal=41%	Rraga/Sar1a/Ran/Rhob/Arf4/Rab6a/Rab5c/Rab8b/Arl1/Gnai1/Rab2a/Rab5a/Ddx3x/Rap2a/Rab5b/Rab8a/Rab35/Rab4a/Gnaq/Sar1b/Arl8a/Rab23/Arl8b/Rab24/Rab10/Rab14/Rap2b/Abce1/Rala/Rab15/Rheb/Rab31/Rab1a/Arl6/Rab3c/Rab6b/Arf6/Arf3/Rab1b/Rhoa/Rab12/Arf5/Drg1/Rap1b/Rab4b/Cdc42/Gnal/Rhog/Tppp/Rab18/Rap1a
BP	GO:0045184	establishment of protein localization	303	0.382694	1.55931	0.000156479	0.00595397	0.00501882	431	tags=21%, list=15%, signal=20%	Kif5c/Uso1/Gfap/Nbea/Ipo7/Emc1/Xpo7/Vps50/Gria2/Ipo5/Xpo1/Copa/Ipo9/Tnpo3/Exoc2/Vps18/Vps51/Vps53/Ap1g1/Actn4/Nlgn2/Cpt1a/Copb2/Exoc4/Nedd4/Adcy5/Pgap1/Ipo4/Plcb1/Oga/Tnpo2/Myh9/Ank3/Myh10/Ank2/Ap3b2/Itpr1/Copg1/Ap2a2/Myo6/Usp9x/Dlg4/Coro7/Vps11/Akap5/Stat3/Vps52/Madd/Ap2b1/Cntn2/Rptor/Macf1/Mon2/Lrp1/Ap2a1/Nf1/Exoc1/Nup93/Itsn1/Vps16/Ap1b1/Dlg2/Copg2/Ap3d1
MF	GO:0140104	molecular carrier activity	20	0.749664	2.02991	0.0001748	0.00602967	0.00508263	195	tags=35%, list=7%, signal=33%	Emc1/Xpo7/Ipo5/Xpo1/Ipo9/Ipo4/Tnpo2
BP	GO:0060284	regulation of cell development	83	0.525086	1.86554	0.000176943	0.00602967	0.00508263	472	tags=35%, list=16%, signal=30%	Gfap/L1cam/Synj1/Ncan/Mag/Plcb1/C1qc/Dip2b/Dlg4/Nrdc/Ptpra/Ntrk2/Akap5/Stat3/Grm5/Cyld/Mecp2/Rptor/Macf1/Lrp1/Ptprd/Opa1/Nf1/Ptprs/Ap3d1/Apoe/Adrm1/Epha4/Fas
CC	GO:0099080	supramolecular complex	149	0.450406	1.72928	0.000201182	0.0066124	0.00557384	399	tags=24%, list=14%, signal=22%	Kif5c/Gfap/Eif3b/Clip2/Xpo1/Dhx9/Vps18/Actn1/Synj1/Actn4/Pygm/Myh9/Ank3/Myh10/Ank2/Eif3a/Dctn1/Kif2a/Ckap5/Myo6/Map1s/Wdr47/Vps11/Cyld/Ddx1/Plec/Rptor/Macf1/Actn2/Hid1/Opa1/Syne1/Bcas3/Pde4d/Dpp9/Vps16
CC	GO:0044297	cell body	143	0.447556	1.70666	0.000205238	0.0066124	0.00557384	625	tags=39%, list=22%, signal=32%	Kif5c/Gfap/Ncam1/L1cam/Dpp6/Gria1/Gria2/Gria3/Copa/Erc2/Hip1r/Exoc4/Nlgn3/Omp/Sv2a/Myh10/Dctn1/Dip2b/Ckap5/Itpr1/Myo6/Map1s/Wdr47/Ntrk2/Akap5/Hcn1/Rptor/Gpc1/Strn/Lrp1/Dlg3/Strn3/Casp3/Itsn1/Vps16/Dlg2/Grin1/Apoe/Epha4/Fas/Hdac6/Hcn2/Myo5a/Vps35/Ptprn/Dlg1/Myo1d/Ndel1/Anxa5/Apbb1/Kif1a/Syt5/Map1b/Kcnd2/Grik2/Cnn3
BP	GO:0046907	intracellular transport	275	0.394289	1.59951	0.0002038	0.0066124	0.00557384	431	tags=23%, list=15%, signal=21%	Kif5c/Uso1/Gfap/Nbea/Ipo7/Xpo7/Vps50/Ipo5/Xpo1/Dhx9/Hyou1/Copa/Ipo9/Tnpo3/Vps18/Hip1r/Vps51/Relch/Vps53/Ap1g1/Actn4/Copb2/Exoc4/Nedd4/Pgap1/Ipo4/Oga/Tnpo2/Ank3/Myh10/Ap3b2/Dctn1/Abcd3/Copg1/Ap2a2/Myo6/Usp9x/Gak/Ube2o/Agap2/Vps11/Akap5/Stat3/Vps52/Madd/Atp9a/Mecp2/Ap2b1/Macf1/Actn2/Lrp1/Syne1/Ap2a1/Nf1/Nup93/Itsn1/Vps16/Ap1b1/Scyl2/Dlg2/Copg2/Ap3d1
BP	GO:0006913	nucleocytoplasmic transport	43	0.602318	1.91898	0.000229976	0.00714942	0.00602651	387	tags=33%, list=14%, signal=29%	Ipo7/Xpo7/Ipo5/Xpo1/Dhx9/Ipo9/Tnpo3/Nedd4/Ipo4/Tnpo2/Akap5/Stat3/Nf1/Nup93
BP	GO:0051169	nuclear transport	43	0.602318	1.91898	0.000229976	0.00714942	0.00602651	387	tags=33%, list=14%, signal=29%	Ipo7/Xpo7/Ipo5/Xpo1/Dhx9/Ipo9/Tnpo3/Nedd4/Ipo4/Tnpo2/Akap5/Stat3/Nf1/Nup93
BP	GO:0007420	brain development	76	0.519761	1.82863	0.00024053	0.00734859	0.0061944	450	tags=30%, list=16%, signal=26%	Ncam1/Cntn1/Vps51/Abr/Pgap1/Scn2a/Plcb1/Myh10/Usp9x/Map1s/Wdr47/Gak/Ntrk2/Dmxl2/Mecp2/Nfasc/Cntn2/Git1/Nf1/Ptprs/Scyl2/Grin1/Bag6
CC	GO:0043228	non-membrane-bounded organelle	389	0.358228	1.48048	0.000252631	0.00746104	0.00628918	399	tags=19%, list=14%, signal=19%	Kif5c/Uso1/Psmd1/Gfap/Eif3b/Psmd2/Clip2/Xpo1/Dhx9/Ddb1/Vps18/Actn1/Erc2/Hip1r/Synj1/Vps51/Ilf3/Sf3b3/Actn4/Abr/Exoc4/Nedd4/Ccar2/Efr3b/Ipo4/Pygm/Farp1/Plcb1/Myh9/Ank3/Myh10/Ank2/Eif3a/Dctn1/Kif2a/Srpk2/Ckap5/Itpr1/Taok1/Myo6/Ppm1e/Usp9x/Dlg4/Map1s/Wdr47/Vps11/Akap5/Stat3/Cyld/Mecp2/Ddx1/Plec/Abhd4/Sf3b1/Tln2/Rptor/Macf1/Actn2/Tbcd/Git1/Lrp1/Hid1/Pkp4/Opa1/Dlg3/Syne1/Bcas3/Acaca/Pde4d/Gcn1/Dpp9/Nu…
CC	GO:0043232	intracellular non-membrane-bounded organelle	389	0.358228	1.48048	0.000252631	0.00746104	0.00628918	399	tags=19%, list=14%, signal=19%	Kif5c/Uso1/Psmd1/Gfap/Eif3b/Psmd2/Clip2/Xpo1/Dhx9/Ddb1/Vps18/Actn1/Erc2/Hip1r/Synj1/Vps51/Ilf3/Sf3b3/Actn4/Abr/Exoc4/Nedd4/Ccar2/Efr3b/Ipo4/Pygm/Farp1/Plcb1/Myh9/Ank3/Myh10/Ank2/Eif3a/Dctn1/Kif2a/Srpk2/Ckap5/Itpr1/Taok1/Myo6/Ppm1e/Usp9x/Dlg4/Map1s/Wdr47/Vps11/Akap5/Stat3/Cyld/Mecp2/Ddx1/Plec/Abhd4/Sf3b1/Tln2/Rptor/Macf1/Actn2/Tbcd/Git1/Lrp1/Hid1/Pkp4/Opa1/Dlg3/Syne1/Bcas3/Acaca/Pde4d/Gcn1/Dpp9/Nu…
MF	GO:0140657	ATP-dependent activity	59	0.553708	1.86534	0.000270034	0.00771775	0.00650557	328	tags=25%, list=11%, signal=23%	Kif5c/Dhx9/Hyou1/Uba1/Ide/Myh9/Myh10/Dhx15/Kif2a/Abcd3/Myo6/Atp9a/Ddx1/Macf1/Acsf2
BP	GO:0050804	modulation of chemical synaptic transmission	118	0.468597	1.75895	0.000266447	0.00771775	0.00650557	396	tags=27%, list=14%, signal=24%	Gfap/Ncam1/L1cam/Gria1/Gria2/Dgkz/Gria3/Grm3/Vps18/Plcl2/Erc2/Nlgn2/Abr/Nlgn3/Nedd4/Ncan/Plcb1/Ckap5/Myo6/Dlg4/Ptpra/Ntrk2/Akap5/Stat3/Grm5/Mecp2/Git1/Ptprd/Plcg1/Grm2/Nf1/Ptprs
BP	GO:0099537	trans-synaptic signaling	147	0.447272	1.71095	0.000278465	0.00783239	0.00660221	445	tags=28%, list=16%, signal=25%	Gfap/Ncam1/L1cam/Gria1/Gria2/Dgkz/Gria3/Grm3/Vps18/Plcl2/Erc2/Synj1/Nlgn2/Abr/Exoc4/Nlgn3/Nedd4/Ncan/Farp1/Sv2a/Plcb1/Ckap5/Myo6/Dlg4/Ptpra/Ntrk2/Akap5/Stat3/Dmxl2/Grm5/Mecp2/Git1/Ptprd/Dlg3/Plcg1/Grm2/Nf1/Ptprs/Dlg2/Grin1/Apoe
MF	GO:0038023	signaling receptor activity	26	0.690675	1.98836	0.00032858	0.008734	0.00736221	472	tags=58%, list=16%, signal=49%	L1cam/Gria1/Gria2/Gria3/Grm3/Nlgn2/Nlgn3/Ntrk2/Stat3/Grm5/Lrp1/Grm2/Grin1/Epha4/Fas
MF	GO:0060089	molecular transducer activity	26	0.690675	1.98836	0.00032858	0.008734	0.00736221	472	tags=58%, list=16%, signal=49%	L1cam/Gria1/Gria2/Gria3/Grm3/Nlgn2/Nlgn3/Ntrk2/Stat3/Grm5/Lrp1/Grm2/Grin1/Epha4/Fas
BP	GO:0019226	transmission of nerve impulse	21	0.719252	1.96704	0.000330423	0.008734	0.00736221	308	tags=48%, list=11%, signal=43%	Dpp6/Gria1/Nrcam/Scn2a/Mag/Ank3/Ntrk2/Hcn1/Plec/Nfasc
BP	GO:0007155	cell adhesion	120	0.463482	1.73786	0.000335165	0.008734	0.00736221	465	tags=31%, list=16%, signal=27%	Ncam2/Ncam1/Icam5/L1cam/Cntn1/Astn1/Actn1/Nrcam/Actn4/Nlgn2/Nlgn3/Ncan/Mag/Plcb1/Myh9/Ank3/Myh10/Dlg4/Ptpra/Cyld/Nfasc/Tln2/Cntn2/Macf1/Actn2/Lrp1/Pkp4/Ptprd/Dlg3/Pde4d/Casp3/Nf1/Ptprs/Dlg2/Ap3d1/Tln1/Epha4
BP	GO:0050877	nervous system process	130	0.444027	1.67665	0.000320816	0.008734	0.00736221	384	tags=28%, list=13%, signal=26%	Ncam1/Dpp6/Gria1/Grm3/Synj1/Nrcam/Wfs1/Nlgn2/Abr/Nlgn3/Adcy5/Pgap1/Scn2a/Omp/Mag/Plcb1/Ank3/Myh10/Dctn1/Ckap5/Itpr1/Myo6/Dlg4/Nrdc/Wdr47/Ntrk2/Hcn1/Dmxl2/Grm5/Mecp2/Plec/Nfasc/Git1/Opa1/Pde4d/Casp3/Nf1
CC	GO:0099572	postsynaptic specialization	93	0.490065	1.76542	0.000351545	0.00889911	0.00750139	433	tags=29%, list=15%, signal=25%	Gria1/Gria2/Dgkz/Gria3/Grm3/Hip1r/Nrcam/Nlgn2/Abr/Exoc4/Nlgn3/Ank2/Eif3a/Itpr1/Myo6/Dlg4/Ntrk2/Akap5/Stat3/Grm5/Macf1/Actn2/Pkp4/Dlg3/Ptprs/Dlg2/Grin1
BP	GO:0022008	neurogenesis	251	0.394122	1.58792	0.000351451	0.00889911	0.00750139	483	tags=27%, list=17%, signal=25%	Kif5c/Gfap/Ncam1/L1cam/Cntn1/Astn1/Synj1/Nrcam/Nlgn2/Exoc4/Nlgn3/Nedd4/Omp/Ncan/Mag/Farp1/Ank3/Myh10/C1qa/Dip2b/Ckap5/Itpr1/Taok1/Myo6/Usp9x/Dlg4/Nrdc/Map1s/Wdr47/Gak/Ptpra/Ntrk2/Akap5/Stat3/Hcn1/Itm2c/Grm5/Atp9a/Mecp2/Plec/Nfasc/Ube4b/Cntn2/Macf1/Tbcd/Gpc1/Strn/Git1/Lrp1/Ptprd/Opa1/Ap2a1/Cpne6/Casp3/Nf1/Itsn1/Ptprs/Asap1/Scyl2/Dlg2/Grin1/Elp3/Syt17/Apoe/Epha4/Fas/Hdac6/Cul4b
BP	GO:0007268	chemical synaptic transmission	144	0.448527	1.71146	0.000364601	0.00897322	0.00756386	445	tags=28%, list=16%, signal=25%	Gfap/Ncam1/L1cam/Gria1/Gria2/Dgkz/Gria3/Grm3/Vps18/Plcl2/Erc2/Synj1/Nlgn2/Abr/Exoc4/Nlgn3/Nedd4/Ncan/Sv2a/Plcb1/Ckap5/Myo6/Dlg4/Ptpra/Ntrk2/Akap5/Stat3/Dmxl2/Grm5/Mecp2/Git1/Ptprd/Dlg3/Plcg1/Grm2/Nf1/Ptprs/Dlg2/Grin1/Apoe
BP	GO:0098916	anterograde trans-synaptic signaling	144	0.448527	1.71146	0.000364601	0.00897322	0.00756386	445	tags=28%, list=16%, signal=25%	Gfap/Ncam1/L1cam/Gria1/Gria2/Dgkz/Gria3/Grm3/Vps18/Plcl2/Erc2/Synj1/Nlgn2/Abr/Exoc4/Nlgn3/Nedd4/Ncan/Sv2a/Plcb1/Ckap5/Myo6/Dlg4/Ptpra/Ntrk2/Akap5/Stat3/Dmxl2/Grm5/Mecp2/Git1/Ptprd/Dlg3/Plcg1/Grm2/Nf1/Ptprs/Dlg2/Grin1/Apoe
MF	GO:0005525	GTP binding	84	-0.410655	-1.81531	0.000370437	0.00899197	0.00757967	1184	tags=63%, list=41%, signal=38%	Rraga/Sar1a/Ran/Rhob/Arf4/Rab6a/Ehd3/Rab5c/Ehd1/Rab8b/Arl1/Gnai1/Rab2a/Rab5a/Rap2a/Rab5b/Rab8a/Rab35/Rab4a/Gnaq/Rtcb/Sar1b/Arl8a/Rab23/Arl8b/Rab24/Rab10/Rab14/Rap2b/Rala/Rab15/Rheb/Rab31/Rab1a/Arl6/Rab3c/Ola1/Rab6b/Arf6/Arf3/Rab1b/Rhoa/Rab12/Arf5/Drg1/Irgq/Rap1b/Rab4b/Cdc42/Gnal/Rhog/Rab18/Rap1a
BP	GO:0048584	positive regulation of response to stimulus	201	0.40123	1.58343	0.000380544	0.00911249	0.00768126	503	tags=31%, list=18%, signal=27%	Ncam1/L1cam/Ipo5/Dhx9/Pde2a/Dgkz/Plcl2/Hip1r/Ap1g1/Matr3/Wfs1/Actn4/Nlgn2/Exoc4/Nlgn3/Nedd4/Ccar2/Ide/Plcb1/Myh9/Ank3/C1qa/C1qc/Dhx15/Taok1/Usp9x/C1qb/Dlg4/Ube2o/Agap2/Ntrk2/Akap5/Stat3/Itm2c/Grm5/Madd/Cyld/Ddx1/Rptor/Macf1/Wnk2/Lrp1/Opa1/Plcg1/Pde4d/Nf1/Nup93/Itsn1/Ptprs/Nlrx1/Grin1/Apoe/Bag6/Adrm1/Mms19/Epha4/Aak1/Fas/Cul1/Sfpq/Wdr48/Myo5a
BP	GO:2000026	regulation of multicellular organismal development	111	0.471787	1.75188	0.000386986	0.00914319	0.00770713	472	tags=32%, list=16%, signal=28%	Gfap/Ncam1/Ipo7/L1cam/Synj1/Nlgn2/Nlgn3/Ncan/Mag/Plcb1/C1qc/Dip2b/Dlg4/Nrdc/Ptpra/Ntrk2/Akap5/Stat3/Grm5/Cyld/Mecp2/Gtf2i/Rptor/Macf1/Lrp1/Ptprd/Opa1/Plcg1/Nf1/Ptprs/Ap3d1/Apoe/Bag6/Adrm1/Epha4/Fas
BP	GO:0099536	synaptic signaling	157	0.428822	1.65139	0.000445602	0.0103896	0.00875774	396	tags=25%, list=14%, signal=23%	Gfap/Ncam1/L1cam/Gria1/Gria2/Dgkz/Gria3/Grm3/Vps18/Plcl2/Erc2/Synj1/Nlgn2/Abr/Exoc4/Nlgn3/Nedd4/Ncan/Farp1/Sv2a/Plcb1/Ckap5/Itpr1/Myo6/Dlg4/Ptpra/Ntrk2/Akap5/Stat3/Dmxl2/Grm5/Mecp2/Git1/Ptprd/Dlg3/Plcg1/Grm2/Nf1/Ptprs
BP	GO:0007409	axonogenesis	77	0.507217	1.78761	0.000457329	0.0105245	0.0088715	494	tags=32%, list=17%, signal=28%	Kif5c/Ncam1/L1cam/Cntn1/Nrcam/Nlgn3/Mag/Ank3/Myh10/Dip2b/Usp9x/Nrdc/Map1s/Wdr47/Ntrk2/Nfasc/Cntn2/Macf1/Lrp1/Ptprs/Grin1/Apoe/Epha4/Hdac6/Trio
BP	GO:0050767	regulation of neurogenesis	65	0.533955	1.83287	0.000474517	0.0107801	0.00908691	472	tags=34%, list=16%, signal=29%	Gfap/L1cam/Synj1/Ncan/Mag/Dip2b/Dlg4/Nrdc/Ptpra/Ntrk2/Akap5/Grm5/Mecp2/Macf1/Lrp1/Ptprd/Opa1/Nf1/Ptprs/Apoe/Epha4/Fas
CC	GO:0098552	side of membrane	72	0.515595	1.80761	0.000484064	0.0108577	0.00915239	363	tags=31%, list=13%, signal=27%	Ncam2/Gfap/Ncam1/L1cam/Cntn1/Astn1/Ide/Farp1/Myh9/Myh10/Ank2/Ap2a2/Agap2/Akap5/Cyld/Ap2b1/Cntn2/Gpc1/Lrp1/Hid1/Pkp4/Ap2a1
CC	GO:0099081	supramolecular polymer	118	0.457707	1.71807	0.000562762	0.0123113	0.0103776	399	tags=26%, list=14%, signal=24%	Kif5c/Gfap/Clip2/Vps18/Actn1/Synj1/Actn4/Pygm/Myh9/Ank3/Myh10/Ank2/Eif3a/Dctn1/Kif2a/Ckap5/Myo6/Map1s/Wdr47/Vps11/Cyld/Plec/Macf1/Actn2/Hid1/Opa1/Syne1/Bcas3/Pde4d/Dpp9/Vps16
CC	GO:0099512	supramolecular fiber	118	0.457707	1.71807	0.000562762	0.0123113	0.0103776	399	tags=26%, list=14%, signal=24%	Kif5c/Gfap/Clip2/Vps18/Actn1/Synj1/Actn4/Pygm/Myh9/Ank3/Myh10/Ank2/Eif3a/Dctn1/Kif2a/Ckap5/Myo6/Map1s/Wdr47/Vps11/Cyld/Plec/Macf1/Actn2/Hid1/Opa1/Syne1/Bcas3/Pde4d/Dpp9/Vps16
BP	GO:0099177	regulation of trans-synaptic signaling	119	0.46115	1.72764	0.000576438	0.0124567	0.0105002	396	tags=27%, list=14%, signal=24%	Gfap/Ncam1/L1cam/Gria1/Gria2/Dgkz/Gria3/Grm3/Vps18/Plcl2/Erc2/Nlgn2/Abr/Nlgn3/Nedd4/Ncan/Plcb1/Ckap5/Myo6/Dlg4/Ptpra/Ntrk2/Akap5/Stat3/Grm5/Mecp2/Git1/Ptprd/Plcg1/Grm2/Nf1/Ptprs
CC	GO:0030426	growth cone	53	0.550542	1.80867	0.000587414	0.0125409	0.0105712	465	tags=32%, list=16%, signal=27%	Kif5c/Ncam1/L1cam/Gria2/Copa/Erc2/Exoc4/Myh10/Usp9x/Wdr47/Ntrk2/Git1/Lrp1/Dlg3/Copg2/Grin1/Epha4
CC	GO:0060076	excitatory synapse	19	0.722355	1.92496	0.000627204	0.0129983	0.0109567	433	tags=53%, list=15%, signal=45%	Gria1/Gria3/Synj1/Nlgn2/Nlgn3/Dlg4/Ntrk2/Akap5/Git1/Grin1
CC	GO:0030427	site of polarized growth	55	0.545486	1.80384	0.000630843	0.0129983	0.0109567	465	tags=31%, list=16%, signal=26%	Kif5c/Ncam1/L1cam/Gria2/Copa/Erc2/Exoc4/Myh10/Usp9x/Wdr47/Ntrk2/Git1/Lrp1/Dlg3/Copg2/Grin1/Epha4
BP	GO:0051960	regulation of nervous system development	74	0.508026	1.77819	0.000630833	0.0129983	0.0109567	472	tags=32%, list=16%, signal=28%	Gfap/L1cam/Synj1/Nlgn2/Nlgn3/Ncan/Mag/Dip2b/Dlg4/Nrdc/Ptpra/Ntrk2/Akap5/Grm5/Mecp2/Macf1/Lrp1/Ptprd/Opa1/Nf1/Ptprs/Apoe/Epha4/Fas
BP	GO:0060322	head development	78	0.497858	1.75647	0.00075216	0.0153199	0.0129137	450	tags=29%, list=16%, signal=26%	Ncam1/Cntn1/Vps51/Abr/Pgap1/Scn2a/Plcb1/Myh10/Usp9x/Map1s/Wdr47/Gak/Ntrk2/Dmxl2/Mecp2/Nfasc/Cntn2/Git1/Nf1/Ptprs/Scyl2/Grin1/Bag6
BP	GO:0071705	nitrogen compound transport	321	0.361838	1.48206	0.000771187	0.0155289	0.0130899	450	tags=21%, list=16%, signal=20%	Kif5c/Uso1/Gfap/Nbea/Ipo7/Xpo7/Vps50/Ipo5/Xpo1/Dhx9/Copa/Ipo9/Tnpo3/Exoc2/Vps18/Vps51/Vps53/Ap1g1/Actn4/Nlgn2/Cpt1a/Copb2/Exoc4/Nedd4/Adcy5/Pgap1/Ipo4/Sv2a/Plcb1/Oga/Tnpo2/Myh9/Ank3/Myh10/Ank2/Ap3b2/Itpr1/Copg1/Ap2a2/Myo6/Usp9x/Coro7/Vps11/Ntrk2/Akap5/Stat3/Vps52/Madd/Mecp2/Ap2b1/Rptor/Macf1/Mon2/Lrp1/Ap2a1/Grm2/Nf1/Exoc1/Nup93/Itsn1/Vps16/Ap1b1/Dlg2/Copg2/Ap3d1/Syt17/Apoe/Bag6
BP	GO:0010001	glial cell differentiation	39	0.592209	1.85648	0.000849151	0.0166792	0.0140595	483	tags=46%, list=17%, signal=39%	Gfap/Cntn1/Exoc4/Nlgn3/Ncan/Mag/C1qa/Ckap5/Ptpra/Ntrk2/Stat3/Mecp2/Plec/Gpc1/Lrp1/Nf1/Epha4/Cul4b
BP	GO:0061564	axon development	83	0.494717	1.75765	0.00085655	0.0166792	0.0140595	494	tags=31%, list=17%, signal=27%	Kif5c/Ncam1/L1cam/Cntn1/Nrcam/Nlgn3/Mag/Ank3/Myh10/Dip2b/Usp9x/Nrdc/Map1s/Wdr47/Ntrk2/Nfasc/Cntn2/Macf1/Lrp1/Casp3/Ptprs/Grin1/Apoe/Epha4/Hdac6/Trio
BP	GO:0045597	positive regulation of cell differentiation	79	0.496071	1.75552	0.000845826	0.0166792	0.0140595	465	tags=33%, list=16%, signal=28%	Gfap/Ipo7/L1cam/Synj1/Ncan/Mag/Plcb1/Dlg4/Nrdc/Ptpra/Ntrk2/Akap5/Stat3/Grm5/Cyld/Mecp2/Rptor/Macf1/Gpc1/Lrp1/Ptprd/Opa1/Clic1/Ap3d1/Apoe/Epha4
BP	GO:0043112	receptor metabolic process	15	0.752848	1.88552	0.000890029	0.0169584	0.0142949	445	tags=53%, list=16%, signal=45%	Gria1/Gria2/Gria3/Nedd4/Ide/Usp9x/Git1/Apoe
BP	GO:0032879	regulation of localization	305	0.372462	1.51907	0.000881169	0.0169584	0.0142949	384	tags=20%, list=13%, signal=20%	Gfap/Nbea/Ncam1/Ipo7/Dpp6/Cntn1/Ipo5/Xpo1/Dhx9/Dpp10/Exoc2/Vps18/Erc2/Hip1r/Synj1/Ap1g1/Wfs1/Actn4/Nlgn2/Cpt1a/Abr/Exoc4/Nlgn3/Nedd4/Vac14/Adcy5/Pgap1/Scn2a/Sv2a/Plcb1/Oga/Myh9/Ank3/Myh10/Ank2/Ckap5/Itpr1/Letm1/Myo6/Dlg4/Agap2/Vps11/Ntrk2/Akap5/Hcn1/Grm5/Madd/Cyld/Atp9a/Mecp2/Ap2b1/Rptor/Actn2/Wnk2/Gpc1/Git1/Lrp1/Ap2a1/Plcg1/Grm2/Pde4d/Nf1
CC	GO:0005730	nucleolus	65	0.518394	1.77945	0.00100294	0.0187076	0.0157693	375	tags=26%, list=13%, signal=23%	Uso1/Xpo1/Dhx9/Ddb1/Vps51/Ilf3/Sf3b3/Eif3a/Kif2a/Srpk2/Ckap5/Itpr1/Ppm1e/Map1s/Sf3b1/Syne1/Acaca
MF	GO:0032559	adenyl ribonucleotide binding	183	0.40633	1.58877	0.000998547	0.0187076	0.0157693	580	tags=28%, list=20%, signal=24%	Dhx9/Pde2a/Hyou1/Dgkz/Uba1/Pi4ka/Elp1/Adcy5/Ide/Acly/Adcy2/Pygm/Myh9/Myh10/Dhx15/Kif2a/Abcd3/Srpk2/Taok1/Myo6/Gak/Ube2o/Agap2/Ntrk2/Hcn1/Itm2c/Atp9a/Ddx1/Ube4b/Acsf2/Wnk2/Acaca/Pde4d/Adcy9/Nlrx1/Clcn4/Scyl2/Pank4/Epha4/Aak1/Abcf1/Trio/Hcn2/Kif3b/Myo5a/Dhx30/Dclk2/Myo1d/Dgkh/Sik3/Gcdh
BP	GO:0034504	protein localization to nucleus	43	0.569259	1.81365	0.00107819	0.0199016	0.0167758	387	tags=28%, list=14%, signal=25%	Ipo7/Ipo5/Xpo1/Ipo9/Tnpo3/Ipo4/Tnpo2/Akap5/Stat3/Syne1/Nf1/Nup93
CC	GO:0042734	presynaptic membrane	53	0.53671	1.76323	0.00115425	0.0210243	0.0177222	465	tags=34%, list=16%, signal=29%	Ncam1/L1cam/Cntn1/Gria1/Gria2/Pde2a/Gria3/Grm3/Erc2/Scn2a/Hcn1/Ap2b1/Ptprd/Grm2/Itsn1/Ptprs/Grin1/Epha4
BP	GO:0045595	regulation of cell differentiation	124	0.438907	1.64387	0.00116275	0.0210243	0.0177222	494	tags=30%, list=17%, signal=26%	Gfap/Ipo7/L1cam/Synj1/Ncan/Mag/Plcb1/Tnpo2/C1qc/Dip2b/Ap2a2/Dlg4/Nrdc/Ptpra/Ntrk2/Akap5/Stat3/Grm5/Cyld/Mecp2/Rptor/Macf1/Gpc1/Lrp1/Ptprd/Opa1/Nf1/Ptprs/Clic1/Ap3d1/Iqcb1/Apoe/Adrm1/Epha4/Fas/Hdac6/Trio
BP	GO:0048699	generation of neurons	219	0.386548	1.52974	0.00119508	0.0213907	0.018031	494	tags=28%, list=17%, signal=25%	Kif5c/Gfap/Ncam1/L1cam/Cntn1/Astn1/Nrcam/Nlgn2/Nlgn3/Nedd4/Ncan/Mag/Farp1/Ank3/Myh10/C1qa/Dip2b/Itpr1/Taok1/Myo6/Usp9x/Dlg4/Nrdc/Map1s/Wdr47/Gak/Ntrk2/Akap5/Stat3/Hcn1/Itm2c/Atp9a/Mecp2/Nfasc/Ube4b/Cntn2/Macf1/Tbcd/Strn/Git1/Lrp1/Ptprd/Opa1/Ap2a1/Cpne6/Casp3/Nf1/Itsn1/Ptprs/Asap1/Scyl2/Dlg2/Grin1/Elp3/Syt17/Apoe/Epha4/Fas/Hdac6/Cul4b/Trio
BP	GO:0006886	intracellular protein transport	179	0.40774	1.59008	0.00122357	0.0214669	0.0180953	431	tags=23%, list=15%, signal=21%	Kif5c/Uso1/Gfap/Nbea/Ipo7/Xpo7/Ipo5/Xpo1/Copa/Ipo9/Tnpo3/Vps18/Vps51/Vps53/Ap1g1/Copb2/Exoc4/Nedd4/Ipo4/Oga/Tnpo2/Ank3/Ap3b2/Copg1/Ap2a2/Myo6/Usp9x/Vps11/Akap5/Stat3/Vps52/Ap2b1/Macf1/Ap2a1/Nf1/Nup93/Vps16/Ap1b1/Dlg2/Copg2/Ap3d1
BP	GO:0015031	protein transport	283	0.37687	1.53195	0.00122128	0.0214669	0.0180953	431	tags=21%, list=15%, signal=20%	Kif5c/Uso1/Gfap/Nbea/Ipo7/Xpo7/Vps50/Ipo5/Xpo1/Copa/Ipo9/Tnpo3/Exoc2/Vps18/Vps51/Vps53/Ap1g1/Actn4/Nlgn2/Cpt1a/Copb2/Exoc4/Nedd4/Adcy5/Pgap1/Ipo4/Plcb1/Oga/Tnpo2/Myh9/Ank3/Myh10/Ank2/Ap3b2/Itpr1/Copg1/Ap2a2/Myo6/Usp9x/Coro7/Vps11/Akap5/Stat3/Vps52/Madd/Ap2b1/Rptor/Macf1/Mon2/Lrp1/Ap2a1/Nf1/Exoc1/Nup93/Itsn1/Vps16/Ap1b1/Dlg2/Copg2/Ap3d1
CC	GO:0012505	endomembrane system	480	0.334534	1.39052	0.00123916	0.0215274	0.0181463	448	tags=20%, list=16%, signal=21%	Uso1/Nbea/Ipo7/L1cam/Emc1/Xpo7/Gria1/Vps50/Gria2/Ipo5/Clip2/Xpo1/Cand1/Pde2a/Hyou1/Copa/Astn1/Ipo9/Tnpo3/Ganab/Vps18/Uba1/Actn1/Hip1r/Synj1/Vps51/Relch/Vps53/Ap1g1/Wfs1/Copb2/Exoc4/Nedd4/Vac14/Adcy5/Pgap1/Ide/Pygm/Sv2a/Wdr7/Myh9/Ank3/Ank2/Ap3b2/Dctn1/Nomo1/Itpr1/Copg1/Ap2a2/Myo6/Dlg4/Gak/Coro7/Dhrs1/Agap2/Csde1/Vps11/Ntrk2/Akap5/Itm2c/Vps52/Dmxl2/Ocrl/Madd/Atp9a/Ap2b1/Macf1/Mon2/Gpc1/Git1/Lrp1/Cd…
CC	GO:0099023	vesicle tethering complex	16	0.733746	1.85724	0.00129721	0.0223171	0.0188119	399	tags=56%, list=14%, signal=49%	Exoc2/Vps18/Vps51/Vps53/Exoc4/Vps11/Vps52/Exoc1/Vps16
CC	GO:0140535	intracellular protein-containing complex	80	0.483788	1.71651	0.00150591	0.0255936	0.0215738	649	tags=48%, list=23%, signal=38%	Psmd1/Psmd2/Cand1/Dhx9/Ddb1/Sf3b3/Nedd4/Elp1/Ccar2/Ide/Dctn1/Kif2a/Itpr1/Csde1/Ddx1/Ube4b/Rptor/Naa15/Elp2/Psmd3/Psmd6/Psmd7/Elp3/Adrm1/Mms19/Cul1/Cul4b/Cul5/Cnot1/Psmd8/Cdc23/Psme1/Larp1/Dcaf7/Psmg2/Cul3/Cul2/Zer1
BP	GO:0048667	cell morphogenesis involved in neuron differentiation	104	0.445807	1.62851	0.00151655	0.0255936	0.0215738	512	tags=32%, list=18%, signal=27%	Kif5c/Ncam1/L1cam/Cntn1/Nrcam/Nlgn3/Nedd4/Mag/Farp1/Ank3/Myh10/Dip2b/Usp9x/Dlg4/Nrdc/Map1s/Wdr47/Ntrk2/Akap5/Nfasc/Cntn2/Macf1/Tbcd/Lrp1/Ptprd/Opa1/Ptprs/Grin1/Apoe/Epha4/Hdac6/Trio/Tanc2
BP	GO:0051170	import into nucleus	24	0.664844	1.88716	0.00164683	0.0275301	0.0232061	387	tags=42%, list=14%, signal=36%	Ipo7/Ipo5/Ipo9/Tnpo3/Ipo4/Tnpo2/Akap5/Stat3/Nf1/Nup93
BP	GO:0051648	vesicle localization	60	0.51063	1.72519	0.00168552	0.0276587	0.0233146	300	tags=23%, list=10%, signal=21%	Kif5c/Uso1/Exoc2/Synj1/Actn4/Nlgn2/Exoc4/Nlgn3/Ap3b2/Dctn1/Myo6/Madd/Atp9a/Mecp2
BP	GO:0060341	regulation of cellular localization	156	0.41227	1.58871	0.00168575	0.0276587	0.0233146	339	tags=21%, list=12%, signal=20%	Nbea/Ipo7/Dpp6/Ipo5/Xpo1/Dhx9/Dpp10/Nlgn2/Cpt1a/Exoc4/Nlgn3/Nedd4/Adcy5/Pgap1/Plcb1/Oga/Myh9/Ank3/Myh10/Itpr1/Dlg4/Agap2/Vps11/Akap5/Madd/Cyld/Atp9a/Mecp2/Ap2b1/Rptor/Actn2/Gpc1/Lrp1
MF	GO:0019003	GDP binding	34	-0.516468	-1.85293	0.0017256	0.0280528	0.0236468	1148	tags=76%, list=40%, signal=46%	Ran/Rhob/Rab5c/Prps1/Rab8b/Gnai1/Rab2a/Rab5a/Rap2a/Rab5b/Rab8a/Rab35/Rab4a/Arl8b/Rab10/Rab14/Rap2b/Rala/Rheb/Rab31/Arf6/Rhoa/Rab12/Rap1b/Rab18/Rap1a
MF	GO:0042277	peptide binding	32	0.600658	1.8065	0.00179462	0.0289097	0.0243691	282	tags=34%, list=10%, signal=31%	Gria1/Gria2/Ipo5/Gria3/Tpp2/Prep/Omp/Ide/Ipo4/Tnpo2/Itm2c
CC	GO:0014069	postsynaptic density	87	0.475864	1.69926	0.00182868	0.0289324	0.0243882	433	tags=29%, list=15%, signal=25%	Gria1/Gria2/Dgkz/Gria3/Grm3/Hip1r/Nrcam/Abr/Exoc4/Ank2/Eif3a/Itpr1/Myo6/Dlg4/Ntrk2/Akap5/Stat3/Grm5/Macf1/Actn2/Pkp4/Dlg3/Ptprs/Dlg2/Grin1
CC	GO:0032279	asymmetric synapse	87	0.475864	1.69926	0.00182868	0.0289324	0.0243882	433	tags=29%, list=15%, signal=25%	Gria1/Gria2/Dgkz/Gria3/Grm3/Hip1r/Nrcam/Abr/Exoc4/Ank2/Eif3a/Itpr1/Myo6/Dlg4/Ntrk2/Akap5/Stat3/Grm5/Macf1/Actn2/Pkp4/Dlg3/Ptprs/Dlg2/Grin1
BP	GO:0098609	cell-cell adhesion	74	0.487226	1.70539	0.00187164	0.02935	0.0247402	431	tags=32%, list=15%, signal=28%	Ncam1/Icam5/L1cam/Cntn1/Astn1/Nrcam/Nlgn2/Nlgn3/Mag/Myh9/Ank3/Dlg4/Cyld/Nfasc/Tln2/Cntn2/Pkp4/Ptprd/Dlg3/Pde4d/Casp3/Ptprs/Dlg2/Ap3d1
MF	GO:0019900	kinase binding	122	0.422402	1.5811	0.00193557	0.0300862	0.0253607	424	tags=27%, list=15%, signal=24%	Gfap/Nbea/Gria1/Gria2/Exoc2/Gstm1/Copb2/Mag/Sv2a/Myh9/Ank2/Eif3a/Dctn1/Kif2a/Taok1/Ap2a2/Dlg4/Agap2/Ntrk2/Akap5/Stat3/Grm5/Cyld/Rptor/Git1/Opa1/Dlg3/Ap2a1/Plcg1/Acaca/Ap1b1/Elp2/Dlg2
MF	GO:0004888	transmembrane signaling receptor activity	19	0.695031	1.85214	0.00204229	0.031469	0.0265264	530	tags=63%, list=18%, signal=52%	L1cam/Gria1/Gria2/Gria3/Grm3/Ntrk2/Grm5/Grm2/Grin1/Epha4/Fas/Htr5b
CC	GO:0098791	Golgi apparatus subcompartment	44	0.547212	1.75803	0.00209333	0.0315408	0.0265869	438	tags=34%, list=15%, signal=29%	Uso1/Nbea/Vps51/Relch/Vps53/Ap1g1/Ap3b2/Coro7/Ocrl/Atp9a/Hid1/Asap1/Ap1b1/Ap3d1/Syt17
BP	GO:0048666	neuron development	198	0.396953	1.561	0.00208273	0.0315408	0.0265869	494	tags=29%, list=17%, signal=26%	Kif5c/Gfap/Ncam1/L1cam/Cntn1/Nrcam/Nlgn2/Nlgn3/Nedd4/Mag/Farp1/Ank3/Myh10/C1qa/Dip2b/Itpr1/Taok1/Myo6/Usp9x/Dlg4/Nrdc/Map1s/Wdr47/Gak/Ntrk2/Akap5/Hcn1/Itm2c/Atp9a/Mecp2/Nfasc/Ube4b/Cntn2/Macf1/Tbcd/Strn/Git1/Lrp1/Ptprd/Opa1/Ap2a1/Cpne6/Casp3/Nf1/Itsn1/Ptprs/Asap1/Scyl2/Dlg2/Grin1/Syt17/Apoe/Epha4/Fas/Hdac6/Cul4b/Trio
BP	GO:0065008	regulation of biological quality	384	0.337743	1.3925	0.00210035	0.0315408	0.0265869	397	tags=20%, list=14%, signal=20%	Gfap/Nbea/Icam5/L1cam/Dpp6/Gria1/Rida/Dhx9/Pde2a/Ddb1/Copa/Ipo9/Vps18/Erc2/Hip1r/Synj1/Nrcam/Wfs1/Nlgn2/Cpt1a/Abr/Nlgn3/Nedd4/Vac14/Adcy5/Ccar2/Scn2a/Ide/Ncan/Mag/Farp1/Sv2a/Plcb1/Oga/Myh9/Ank3/Myh10/Ank2/Dctn1/Dip2b/Ckap5/Itpr1/Ap2a2/Myo6/Usp9x/Dlg4/Csde1/Ntrk2/Akap5/Stat3/Hcn1/Dmxl2/Grm5/Madd/Atp9a/Mecp2/Plec/Gtf2i/Ap2b1/Rptor/Macf1/Naa15/Actn2/Git1/Lrp1/Ptprd/Opa1/Dlg3/Ap2a1/Grm2/Pde4d/Casp3/N…
BP	GO:0042551	neuron maturation	16	0.723708	1.83183	0.00222335	0.0325602	0.0274462	424	tags=56%, list=15%, signal=48%	Nrcam/Ank3/C1qa/Akap5/Mecp2/Nfasc/Cntn2/Opa1/Dlg2
BP	GO:0051094	positive regulation of developmental process	125	0.426072	1.60372	0.00220723	0.0325602	0.0274462	465	tags=28%, list=16%, signal=25%	Gfap/Ncam1/Ipo7/L1cam/Synj1/Nlgn2/Nlgn3/Ncan/Mag/Plcb1/Dlg4/Nrdc/Ptpra/Agap2/Ntrk2/Akap5/Stat3/Grm5/Cyld/Mecp2/Rptor/Macf1/Gpc1/Lrp1/Ptprd/Opa1/Plcg1/Cpne6/Sgip1/Itsn1/Clic1/Ap3d1/Syt17/Apoe/Epha4
BP	GO:0031175	neuron projection development	182	0.390375	1.52492	0.00219951	0.0325602	0.0274462	494	tags=28%, list=17%, signal=25%	Kif5c/Gfap/Ncam1/L1cam/Cntn1/Nrcam/Nlgn2/Nlgn3/Nedd4/Mag/Farp1/Ank3/Myh10/Dip2b/Itpr1/Myo6/Usp9x/Dlg4/Nrdc/Map1s/Wdr47/Gak/Ntrk2/Akap5/Itm2c/Atp9a/Mecp2/Nfasc/Ube4b/Cntn2/Macf1/Strn/Git1/Lrp1/Ptprd/Opa1/Ap2a1/Cpne6/Casp3/Nf1/Itsn1/Ptprs/Asap1/Grin1/Syt17/Apoe/Epha4/Fas/Hdac6/Cul4b/Trio
BP	GO:0019932	second-messenger-mediated signaling	35	0.57686	1.75196	0.00225719	0.0327847	0.0276355	376	tags=34%, list=13%, signal=30%	Ncam1/L1cam/Pde2a/Exoc4/Adcy2/Ank2/Itpr1/Ntrk2/Akap5/Grm5/Plcg1/Pde4d
BP	GO:0051966	regulation of synaptic transmission, glutamatergic	18	0.697394	1.82432	0.00236199	0.034028	0.0286834	503	tags=56%, list=18%, signal=46%	Gria2/Dgkz/Grm3/Nlgn2/Nlgn3/Ntrk2/Grm5/Grm2/Grin1/Myo5a
CC	GO:0099634	postsynaptic specialization membrane	28	0.60936	1.79253	0.00249047	0.0355896	0.0299998	433	tags=46%, list=15%, signal=40%	Gria1/Gria2/Gria3/Nrcam/Nlgn2/Nlgn3/Dlg4/Grm5/Actn2/Dlg3/Ptprs/Dlg2/Grin1
MF	GO:0005524	ATP binding	171	0.386429	1.50427	0.00252324	0.0357695	0.0301514	570	tags=26%, list=20%, signal=22%	Dhx9/Hyou1/Dgkz/Uba1/Pi4ka/Elp1/Adcy5/Ide/Acly/Adcy2/Myh9/Myh10/Dhx15/Kif2a/Abcd3/Srpk2/Taok1/Myo6/Gak/Ube2o/Agap2/Ntrk2/Itm2c/Atp9a/Ddx1/Ube4b/Acsf2/Wnk2/Acaca/Adcy9/Nlrx1/Clcn4/Scyl2/Pank4/Epha4/Aak1/Abcf1/Trio/Kif3b/Myo5a/Dhx30/Dclk2/Myo1d/Dgkh/Sik3
MF	GO:0003925	G protein activity	25	-0.583336	-1.94587	0.00260055	0.0365728	0.0308286	970	tags=80%, list=34%, signal=53%	Rab2a/Rab5a/Rap2a/Rab5b/Rab8a/Rab4a/Gnaq/Arl8b/Rab10/Rap2b/Rala/Rab1a/Rab6b/Arf6/Rab1b/Rhoa/Rap1b/Rab4b/Cdc42/Rap1a
BP	GO:0071702	organic substance transport	369	0.343124	1.41153	0.00279693	0.0390249	0.0328955	450	tags=21%, list=16%, signal=20%	Kif5c/Uso1/Gfap/Nbea/Ipo7/Xpo7/Vps50/Ipo5/Xpo1/Dhx9/Copa/Ipo9/Tnpo3/Exoc2/Vps18/Vps51/Relch/Vps53/Ap1g1/Wfs1/Actn4/Nlgn2/Cpt1a/Copb2/Exoc4/Nedd4/Adcy5/Pgap1/Ipo4/Sv2a/Plcb1/Oga/Tnpo2/Myh9/Ank3/Myh10/Ank2/Ap3b2/Abcd3/Itpr1/Letm1/Copg1/Ap2a2/Myo6/Usp9x/Coro7/Vps11/Ntrk2/Akap5/Stat3/Vps52/Madd/Atp9a/Mecp2/Ap2b1/Rptor/Macf1/Mon2/Lrp1/Opa1/Ap2a1/Plcg1/Grm2/Pde4d/Nf1/Exoc1/Nup93/Itsn1/Vps16/Ap1b1/Dlg2/…
BP	GO:0019722	calcium-mediated signaling	22	0.649385	1.80271	0.00286602	0.0394001	0.0332118	366	tags=41%, list=13%, signal=36%	Ncam1/L1cam/Exoc4/Ank2/Itpr1/Ntrk2/Akap5/Grm5/Plcg1
CC	GO:0098984	neuron to neuron synapse	96	0.445698	1.61651	0.00286829	0.0394001	0.0332118	433	tags=27%, list=15%, signal=24%	Gria1/Gria2/Dgkz/Gria3/Grm3/Hip1r/Nrcam/Abr/Exoc4/Ank2/Eif3a/Itpr1/Myo6/Dlg4/Ntrk2/Akap5/Stat3/Grm5/Macf1/Actn2/Pkp4/Ptprd/Dlg3/Ptprs/Dlg2/Grin1
MF	GO:0016853	isomerase activity	29	-0.513736	-1.77743	0.00320125	0.0436354	0.0367819	731	tags=45%, list=26%, signal=34%	Ptpa/Mpi/Srr/Fkbp8/Ppib/Mcee/Mif/Fkbp2/Ppia/Pmm1/Pgam1/Pin1/Idi1
BP	GO:0034329	cell junction assembly	71	0.479173	1.67574	0.00322785	0.0436622	0.0368045	351	tags=31%, list=12%, signal=28%	Icam5/Gria1/Actn1/Actn4/Nlgn2/Nlgn3/Farp1/Myh9/Myo6/Dlg4/Ptpra/Ntrk2/Akap5/Mecp2/Plec/Nfasc/Macf1/Actn2/Tbcd/Lrp1/Pkp4/Ptprd
BP	GO:0048812	neuron projection morphogenesis	114	0.423873	1.57871	0.0033363	0.0447874	0.0377529	494	tags=31%, list=17%, signal=26%	Kif5c/Ncam1/L1cam/Cntn1/Nrcam/Nlgn3/Nedd4/Mag/Farp1/Ank3/Myh10/Dip2b/Usp9x/Dlg4/Nrdc/Map1s/Wdr47/Ntrk2/Akap5/Atp9a/Mecp2/Nfasc/Cntn2/Macf1/Lrp1/Ptprd/Opa1/Cpne6/Ptprs/Grin1/Syt17/Apoe/Epha4/Hdac6/Trio
BP	GO:0010646	regulation of cell communication	352	0.339485	1.39197	0.00347083	0.046243	0.0389799	506	tags=24%, list=18%, signal=22%	Gfap/Ncam1/L1cam/Gria1/Gria2/Pde2a/Hyou1/Dgkz/Gria3/Grm3/Vps18/Plcl2/Erc2/Hip1r/Wfs1/Actn4/Nlgn2/Cpt1a/Abr/Exoc4/Nlgn3/Nedd4/Adcy5/Ccar2/Ide/Ncan/Plcb1/Oga/Myh9/Ank3/Ank2/Eif3a/Dhx15/Ckap5/Itpr1/Taok1/Myo6/Usp9x/Dlg4/Ptpra/Ube2o/Agap2/Vps11/Ntrk2/Akap5/Stat3/Itm2c/Grm5/Madd/Cyld/Mecp2/Ddx1/Rptor/Macf1/Wnk2/Gpc1/Git1/Lrp1/Ptprd/Opa1/Strn3/Plcg1/Grm2/Pde4d/Nf1/Nup93/Itsn1/Ptprs/Nlrx1/Elp2/Scyl2/Gri…
MF	GO:0019001	guanyl nucleotide binding	87	-0.35663	-1.58133	0.00358465	0.0470519	0.0396618	1184	tags=62%, list=41%, signal=38%	Rraga/Sar1a/Ran/Rhob/Arf4/Rab6a/Ehd3/Rab5c/Ehd1/Prps1/Rab8b/Arl1/Gnai1/Rab2a/Rab5a/Rap2a/Rab5b/Rab8a/Rab35/Rab4a/Gnaq/Rtcb/Sar1b/Arl8a/Rab23/Arl8b/Rab24/Rab10/Rab14/Rap2b/Rala/Rab15/Rheb/Rab31/Rab1a/Arl6/Rab3c/Ola1/Rab6b/Arf6/Arf3/Rab1b/Rhoa/Rab12/Arf5/Drg1/Irgq/Rap1b/Rab4b/Cdc42/Gnal/Rhog/Rab18/Rap1a
MF	GO:0032561	guanyl ribonucleotide binding	87	-0.35663	-1.58133	0.00358465	0.0470519	0.0396618	1184	tags=62%, list=41%, signal=38%	Rraga/Sar1a/Ran/Rhob/Arf4/Rab6a/Ehd3/Rab5c/Ehd1/Prps1/Rab8b/Arl1/Gnai1/Rab2a/Rab5a/Rap2a/Rab5b/Rab8a/Rab35/Rab4a/Gnaq/Rtcb/Sar1b/Arl8a/Rab23/Arl8b/Rab24/Rab10/Rab14/Rap2b/Rala/Rab15/Rheb/Rab31/Rab1a/Arl6/Rab3c/Ola1/Rab6b/Arf6/Arf3/Rab1b/Rhoa/Rab12/Arf5/Drg1/Irgq/Rap1b/Rab4b/Cdc42/Gnal/Rhog/Rab18/Rap1a
BP	GO:0120039	plasma membrane bounded cell projection morphogenesis	117	0.420875	1.57566	0.00365916	0.0473287	0.0398951	494	tags=30%, list=17%, signal=26%	Kif5c/Ncam1/L1cam/Cntn1/Nrcam/Nlgn3/Nedd4/Mag/Farp1/Ank3/Myh10/Dip2b/Usp9x/Dlg4/Nrdc/Map1s/Wdr47/Ntrk2/Akap5/Atp9a/Mecp2/Nfasc/Cntn2/Macf1/Lrp1/Ptprd/Opa1/Cpne6/Ptprs/Grin1/Syt17/Apoe/Epha4/Hdac6/Trio
MF	GO:0030554	adenyl nucleotide binding	197	0.381514	1.49848	0.00365397	0.0473287	0.0398951	503	tags=23%, list=18%, signal=21%	Dhx9/Pde2a/Hyou1/Dgkz/Uba1/Pi4ka/Elp1/Adcy5/Ide/Acly/Adcy2/Pygm/Myh9/Myh10/Dhx15/Kif2a/Abcd3/Srpk2/Taok1/Myo6/Gak/Ube2o/Agap2/Ntrk2/Hcn1/Itm2c/Atp9a/Ddx1/Ube4b/Acsf2/Wnk2/Fmo1/Acaca/Pde4d/Adcy9/Nlrx1/Clcn4/Scyl2/Pank4/Epha4/Aak1/Abcf1/Trio/Hcn2/Kif3b/Myo5a
BP	GO:0120036	plasma membrane bounded cell projection organization	225	0.371003	1.47748	0.00376456	0.0483391	0.0407468	514	tags=28%, list=18%, signal=25%	Kif5c/Gfap/Ncam1/L1cam/Cntn1/Nrcam/Nlgn2/Nlgn3/Nedd4/Mag/Farp1/Myh9/Ank3/Myh10/Dctn1/Dip2b/Ckap5/Itpr1/Myo6/Usp9x/Dlg4/Nrdc/Map1s/Wdr47/Gak/Ntrk2/Akap5/Itm2c/Ocrl/Cyld/Atp9a/Mecp2/Nfasc/Ube4b/Cntn2/Macf1/Actn2/Strn/Git1/Lrp1/Ptprd/Opa1/Syne1/Ap2a1/Cpne6/Casp3/Nf1/Itsn1/Ptprs/Asap1/Clcn4/Grin1/Iqcb1/Syt17/Apoe/Epha4/Fas/Hdac6/Cul4b/Trio/Kif3b/Tanc2/Vps35
CC	GO:0043198	dendritic shaft	23	0.635281	1.78423	0.00400463	0.0492792	0.0415392	498	tags=48%, list=17%, signal=40%	Gria1/Gria2/Gria3/Nlgn2/Exoc4/Akap5/Hcn1/Grm5/Dlg3/Epha4/Hcn2
BP	GO:0021700	developmental maturation	37	0.560817	1.73226	0.00391178	0.0492792	0.0415392	527	tags=49%, list=18%, signal=40%	Nrcam/Ap1g1/Plcb1/Ank3/C1qa/Dlg4/Akap5/Mecp2/Nfasc/Cntn2/Opa1/Nf1/Dlg2/Ap3d1/Grin1/Myo5a/Vps35/Ptprn
BP	GO:0032990	cell part morphogenesis	122	0.410134	1.53518	0.00397917	0.0492792	0.0415392	494	tags=30%, list=17%, signal=26%	Kif5c/Ncam1/L1cam/Cntn1/Nrcam/Nlgn3/Nedd4/Mag/Farp1/Ank3/Myh10/Dip2b/Usp9x/Dlg4/Nrdc/Map1s/Wdr47/Ntrk2/Akap5/Atp9a/Mecp2/Plec/Nfasc/Cntn2/Macf1/Lrp1/Ptprd/Opa1/Cpne6/Ptprs/Grin1/Syt17/Apoe/Epha4/Hdac6/Trio
BP	GO:0003008	system process	189	0.38703	1.51209	0.00393238	0.0492792	0.0415392	384	tags=24%, list=13%, signal=22%	Ncam1/Dpp6/Gria1/Pde2a/Grm3/Copa/Hip1r/Synj1/Nrcam/Wfs1/Nlgn2/Abr/Nlgn3/Adcy5/Pgap1/Scn2a/Omp/Mag/Plcb1/Oga/Ank3/Myh10/Ank2/Dctn1/Ckap5/Itpr1/Myo6/Dlg4/Nrdc/Wdr47/Ntrk2/Hcn1/Dmxl2/Grm5/Madd/Mecp2/Plec/Nfasc/Actn2/Git1/Lrp1/Opa1/Pde4d/Casp3/Nf1
BP	GO:0016192	vesicle-mediated transport	279	0.36052	1.46555	0.00389946	0.0492792	0.0415392	445	tags=22%, list=16%, signal=20%	Uso1/Nbea/Ncam1/Icam5/Gria1/Vps50/Gria2/Hyou1/Copa/Exoc2/Vps18/Erc2/Hip1r/Synj1/Vps51/Vps53/Ap1g1/Actn4/Nlgn2/Abr/Copb2/Exoc4/Nlgn3/Nedd4/Vac14/Pgap1/Sv2a/Myh9/Ank3/Myh10/Ank2/Ap3b2/Dctn1/Ckap5/Copg1/Ap2a2/Myo6/Dlg4/Gak/Ube2o/Agap2/Vps11/Akap5/Vps52/Atp9a/Ap2b1/Macf1/Actn2/Git1/Lrp1/Ap2a1/Exoc1/Sgip1/Itsn1/Vps16/Ap1b1/Scyl2/Copg2/Ap3d1/Syt17/Apoe
BP	GO:0048522	positive regulation of cellular process	496	0.327061	1.36128	0.00399584	0.0492792	0.0415392	485	tags=23%, list=17%, signal=23%	Gfap/Ncam1/Ipo7/L1cam/Dpp6/Cntn1/Gria1/Gria2/Ipo5/Rida/Cand1/Dhx9/Pde2a/Dpp10/Dgkz/Ddb1/Exoc2/Erc2/Hip1r/Synj1/Ap1g1/Ilf3/Sf3b3/Wfs1/Actn4/Nlgn2/Cpt1a/Abr/Exoc4/Nlgn3/Nedd4/Ccar2/Pgap1/Ide/Ncan/Mag/Plcb1/Oga/Myh9/Ank3/Myh10/Ank2/Dctn1/Dhx15/Srpk2/Ckap5/Itpr1/Taok1/Ppm1e/Usp9x/Dlg4/Nrdc/Gak/Ptpra/Ube2o/Agap2/Csde1/Vps11/Ntrk2/Akap5/Stat3/Hcn1/Itm2c/Grm5/Madd/Cyld/Mecp2/Ddx1/Gtf2i/Sf3b1/Ap2b1/Rptor…

## Sheet: Gomes_C9orf72_PFC_male
ONTOLOGY	ID	Description	setSize	enrichmentScore	NES	pvalue	p.adjust	qvalue	rank	leading_edge	core_enrichment
CC	GO:0030425	dendrite	165	0.54467	2.00907	5.56030132090922e-08	4.92642697032557e-05	3.92147566843071e-05	454	tags=33%, list=16%, signal=30%	Kif5c/Gria1/Ank3/Myh10/Gria3/Pde2a/Gria2/Exoc4/Actn1/Clip2/Nlgn2/Rptor/Agap2/Itpr1/Farp1/Asap1/Grm3/Nfasc/Ntrk2/Wdr47/Nedd4/Ckap5/Strn3/Dlg3/Pclo/Sv2a/Plec/Strn/Hip1r/Adcy9/Fas/Strn4/Dlg4/Git1/Myo5a/Nlgn3/Kif1a/Akap5/Dlg1/Kif3b/Map1s/Hcn1/Kcnb1/Opa1/L1cam/Bsn/Dlg2/Dip2b/Map1b/Prex1/Grm5/Grin1/Adcy2/Lrrc7/Map1a
CC	GO:0097447	dendritic tree	165	0.54467	2.00907	5.56030132090922e-08	4.92642697032557e-05	3.92147566843071e-05	454	tags=33%, list=16%, signal=30%	Kif5c/Gria1/Ank3/Myh10/Gria3/Pde2a/Gria2/Exoc4/Actn1/Clip2/Nlgn2/Rptor/Agap2/Itpr1/Farp1/Asap1/Grm3/Nfasc/Ntrk2/Wdr47/Nedd4/Ckap5/Strn3/Dlg3/Pclo/Sv2a/Plec/Strn/Hip1r/Adcy9/Fas/Strn4/Dlg4/Git1/Myo5a/Nlgn3/Kif1a/Akap5/Dlg1/Kif3b/Map1s/Hcn1/Kcnb1/Opa1/L1cam/Bsn/Dlg2/Dip2b/Map1b/Prex1/Grm5/Grin1/Adcy2/Lrrc7/Map1a
CC	GO:0098794	postsynapse	180	0.519667	1.92852	2.20974633539456e-07	7.83134101263831e-05	6.23381071458675e-05	470	tags=33%, list=16%, signal=30%	Kif5c/Nbea/Gria1/Ank3/Myh10/Gria3/Gria2/Ncam1/Exoc4/Abr/Cntn1/Ank2/Actn1/Nlgn2/Agap2/Itpr1/Dgkz/Farp1/Macf1/Asap1/Grm3/Ntrk2/Plcb1/Nedd4/Dlg3/Pclo/Strn/Hip1r/Ap3d1/Actn2/Strn4/Dlg4/Trio/Git1/Myo5a/Eif3a/Nlgn3/C1qb/C1qc/Kif1a/Akap5/Dlg1/Hcn1/Stat3/Kcnb1/Myo6/C1qa/Ptprs/Bsn/Dlg2/Rims1/Map1b/Grm5/Grin1/Nrcam/Pkp4/Lrrc7/Map1a/Vps35/Itsn1
CC	GO:0036477	somatodendritic compartment	207	0.502155	1.88639	1.84553903719825e-07	7.83134101263831e-05	6.23381071458675e-05	460	tags=31%, list=16%, signal=28%	Kif5c/Gria1/Ank3/Dpp6/Myh10/Gria3/Pde2a/Gria2/Ncam1/Exoc4/Copa/Actn1/Erc2/Clip2/Nlgn2/Rptor/Agap2/Itpr1/Farp1/Asap1/Grm3/Nfasc/Ntrk2/Wdr47/Nedd4/Ckap5/Strn3/Dctn1/Dlg3/Pclo/Sv2a/Plec/Strn/Hip1r/Adcy9/Fas/Strn4/Dlg4/Git1/Myo5a/Nlgn3/Kif1a/Akap5/Dlg1/Kif3b/Map1s/Hcn1/Kcnb1/Vps16/Opa1/Myo6/L1cam/Bsn/Dlg2/Dip2b/Map1b/Prex1/Grm5/Grin1/Adcy2/Gpc1/Lrrc7/Map1a/Vps35
CC	GO:0043005	neuron projection	272	0.473698	1.79635	2.10764673796511e-07	7.83134101263831e-05	6.23381071458675e-05	570	tags=35%, list=20%, signal=31%	Kif5c/Ncam2/Gria1/Ank3/Myh10/Gria3/Pde2a/Gria2/Ncam1/Exoc4/Copa/Cntn1/Actn1/Erc2/Usp9x/Clip2/Nlgn2/Rptor/Agap2/Actn4/Itpr1/Farp1/Pygb/Asap1/Grm3/Nfasc/Ntrk2/Wdr47/Madd/Nedd4/Ckap5/Strn3/Dctn1/Dlg3/Pclo/Sv2a/Plec/Strn/Hip1r/Ap3d1/Adcy9/Fas/Strn4/Dlg4/Git1/Myo5a/Nlgn3/Mag/Kif1a/Akap5/Grm2/Dlg1/Kif3b/Map1s/Hcn1/Kcnb1/Vps16/Opa1/Myo6/Ptprs/L1cam/Bsn/Dlg2/Dip2b/Copg2/Amph/Map1b/Prex1/Grm5/Grin1/Nrcam/…
BP	GO:0070727	cellular macromolecule localization	395	0.433579	1.66328	7.26717065275582e-07	0.000182721	0.000145447	338	tags=20%, list=12%, signal=21%	Kif5c/Nbea/Xpo7/Uso1/Ipo7/Xpo1/Ank3/Gfap/Dpp6/Myh10/Ipo5/Tnpo3/Vps50/Gria2/Exoc4/Dpp10/Copa/Copb2/Ank2/Dhx9/Ipo4/Usp9x/Vps18/Emc1/Nlgn2/Rptor/Agap2/Ap1g1/Actn4/Itpr1/Exoc2/Macf1/Cyld/Asap1/Efr3b/Oga/Nfasc/Ipo9/Madd/Plcb1/Nedd4/Ckap5/Dlg3/Pclo/Vps51/Plec/Vps53/Ap3d1/Actn2/Ap3b2/Ap2a2/Ap2b1/Pgap1/Coro7/Copg1/Mecp2/Dlg4/Tnpo2/Git1/Myo5a/Nlgn3/Kif1a/Exoc1/Cpt1a/Akap5/Bag6/Dlg1/Kif3b/Ttc7b/Mon2/Hcn1/V…
BP	GO:0008104	protein localization	394	0.430572	1.65081	7.79103874257322e-07	0.000182721	0.000145447	338	tags=20%, list=12%, signal=21%	Kif5c/Nbea/Xpo7/Uso1/Ipo7/Xpo1/Ank3/Gfap/Dpp6/Myh10/Ipo5/Tnpo3/Vps50/Gria2/Exoc4/Dpp10/Copa/Copb2/Ank2/Dhx9/Ipo4/Usp9x/Vps18/Emc1/Nlgn2/Rptor/Agap2/Ap1g1/Actn4/Itpr1/Exoc2/Macf1/Cyld/Asap1/Efr3b/Oga/Nfasc/Ipo9/Madd/Plcb1/Nedd4/Dlg3/Pclo/Vps51/Plec/Vps53/Ap3d1/Actn2/Ap3b2/Ap2a2/Ap2b1/Pgap1/Coro7/Copg1/Mecp2/Dlg4/Tnpo2/Git1/Myo5a/Nlgn3/Kif1a/Exoc1/Cpt1a/Akap5/Bag6/Dlg1/Kif3b/Ttc7b/Mon2/Hcn1/Vps52/D…
BP	GO:0051641	cellular localization	492	0.416296	1.60522	8.24923865581425e-07	0.000182721	0.000145447	460	tags=24%, list=16%, signal=24%	Kif5c/Nbea/Xpo7/Uso1/Ipo7/Xpo1/Ank3/Gfap/Dpp6/Myh10/Ipo5/Tnpo3/Vps50/Gria2/Exoc4/Abr/Dpp10/Copa/Copb2/Ank2/Synj1/Dhx9/Erc2/Ipo4/Usp9x/Vps18/Emc1/Nlgn2/Rptor/Agap2/Ap1g1/Actn4/Itpr1/Relch/Hyou1/Exoc2/Ube2o/Macf1/Cyld/Asap1/Efr3b/Oga/Nfasc/Letm1/Ipo9/Ntrk2/Madd/Plcb1/Nedd4/Ckap5/Dctn1/Dlg3/Pclo/Sv2a/Vps51/Plec/Hip1r/Vps53/Ap3d1/Actn2/Ap3b2/Ap2a2/Ap2b1/Pgap1/Coro7/Copg1/Mecp2/Dlg4/Tnpo2/Vac14/Git1/M…
BP	GO:0034330	cell junction organization	141	0.527566	1.9169	1.24329415279641e-06	0.000244791	0.000194855	508	tags=38%, list=18%, signal=33%	Nbea/Gria1/Ank3/Myh10/Icam5/Actn1/Erc2/Nlgn2/Actn4/Dgkz/Farp1/Macf1/Asap1/Nfasc/Ntrk2/Nedd4/Ckap5/Dctn1/Pclo/Plec/Ncan/Hip1r/Actn2/Mecp2/Dlg4/Myo5a/Nlgn3/Ajm1/C1qb/C1qc/Kif1a/Akap5/Dlg1/Ptpra/Rock2/Opa1/Myo6/C1qa/Ptprd/Ptprs/L1cam/Bsn/Dlg2/Grm5/Grin1/Nrcam/Myh9/Pkp4/Vps35/Itsn1/Dnm1l/Cntn2/Cpne6/Apbb1
CC	GO:0097060	synaptic membrane	105	0.572284	2.03236	1.3845163907045e-06	0.000245336	0.00019529	421	tags=36%, list=15%, signal=32%	Nbea/Gria1/Ank3/Gria3/Pde2a/Gria2/Ncam1/Cntn1/Ank2/Synj1/Erc2/Nlgn2/Itpr1/Farp1/Grm3/Ntrk2/Dlg3/Strn/Hip1r/Actn2/Ap2b1/Dlg4/Nlgn3/Akap5/Grm2/Dlg1/Hcn1/Ptpra/Kcnb1/Ptprd/Ptprs/L1cam/Bsn/Dlg2/Rims1/Grm5/Grin1/Nrcam
CC	GO:0120025	plasma membrane bounded cell projection	333	0.447792	1.71138	1.65576045696177e-06	0.000266728	0.000212318	460	tags=27%, list=16%, signal=25%	Kif5c/Ncam2/Gria1/Ank3/Gfap/Myh10/Gria3/Pde2a/Gria2/Ncam1/Exoc4/Copa/Cntn1/Actn1/Erc2/Usp9x/Clip2/Nlgn2/Rptor/Agap2/Actn4/Itpr1/Dgkz/Tln2/Farp1/Pygb/Macf1/Cyld/Asap1/Grm3/Kif2a/Nfasc/Ntrk2/Wdr47/Madd/Nedd4/Ckap5/Strn3/Dctn1/Dlg3/Pclo/Sv2a/Plec/Strn/Hip1r/Ap3d1/Actn2/Adcy9/Fas/Strn4/Dlg4/Git1/Myo5a/Nlgn3/Mag/Kif1a/Akap5/Grm2/Dlg1/Kif3b/Map1s/Hcn1/Kcnb1/Vps16/Opa1/Ap2a1/Myo6/Cul3/Ptprs/L1cam/Bsn/Dl…
MF	GO:0019899	enzyme binding	298	0.448129	1.70161	4.13069210015188e-06	0.000578751	0.00046069	465	tags=27%, list=16%, signal=25%	Nbea/Psmd1/Xpo7/Ipo7/Gria1/Xpo1/Gfap/Dmxl2/Ipo5/Tnpo3/Gria2/Ncam1/Copb2/Ank2/Dhx9/Ipo4/Usp9x/Rptor/Agap2/Ap1g1/Actn4/Itpr1/Exoc2/Farp1/Ccar2/Cyld/Kif2a/Ipo9/Ntrk2/Gstm1/Plcb1/Nedd4/Strn3/Dctn1/Wfs1/Dlg3/Sv2a/Strn/Fas/Strn4/Ap2a2/Ilf3/Mecp2/Dlg4/Tnpo2/Trio/Git1/Myo5a/Eif3a/Mag/Akap5/Bag6/Bcas3/Cul1/Dlg1/Kif3b/Stat3/Rock2/Opa1/Ap2a1/Cul3/Dlg2/Rims1/Cul4b/Amph/Pde4d/Ap1b1/Mms19/Grm5/Grin1/Atp9a/Lamp…
BP	GO:0051649	establishment of localization in cell	359	0.431606	1.65003	4.24591357207381e-06	0.000578751	0.00046069	460	tags=25%, list=16%, signal=24%	Kif5c/Nbea/Xpo7/Uso1/Ipo7/Xpo1/Ank3/Gfap/Dpp6/Myh10/Ipo5/Tnpo3/Vps50/Exoc4/Abr/Copa/Copb2/Synj1/Dhx9/Erc2/Ipo4/Usp9x/Vps18/Nlgn2/Agap2/Ap1g1/Actn4/Relch/Hyou1/Exoc2/Ube2o/Macf1/Oga/Ipo9/Ntrk2/Madd/Nedd4/Dctn1/Pclo/Sv2a/Vps51/Hip1r/Vps53/Ap3d1/Actn2/Ap3b2/Ap2a2/Ap2b1/Pgap1/Copg1/Mecp2/Tnpo2/Vac14/Git1/Myo5a/Nlgn3/Kif1a/Exoc1/Akap5/Bag6/Dlg1/Kif3b/Map1s/Vps52/Stat3/Kcnb1/Vps16/Ap2a1/Myo6/Cul3/Scyl2…
CC	GO:0042995	cell projection	364	0.430381	1.64612	4.72757629141394e-06	0.000598376	0.000476312	460	tags=26%, list=16%, signal=25%	Kif5c/Ncam2/Gria1/Ank3/Gfap/Myh10/Gria3/Pde2a/Gria2/Ncam1/Exoc4/Abr/Copa/Cntn1/Actn1/Erc2/Usp9x/Clip2/Nlgn2/Rptor/Agap2/Actn4/Itpr1/Dgkz/Tln2/Farp1/Pygb/Macf1/Cyld/Asap1/Grm3/Kif2a/Nfasc/Ntrk2/Wdr47/Madd/Nedd4/Ckap5/Strn3/Dctn1/Dlg3/Pclo/Sv2a/Plec/Strn/Hip1r/Ap3d1/Actn2/Adcy9/Fas/Strn4/Dlg4/Trio/Git1/Myo5a/Nlgn3/Mag/Ajm1/Kif1a/Akap5/Grm2/Dlg1/Kif3b/Map1s/Hcn1/Nrdc/Kcnb1/Vps16/Opa1/Ap2a1/Myo6/Cul3…
MF	GO:0031267	small GTPase binding	59	0.635012	2.09701	6.54340425164366e-06	0.000767209	0.000610705	518	tags=44%, list=18%, signal=37%	Xpo7/Ipo7/Gria1/Xpo1/Dmxl2/Ipo5/Tnpo3/Ipo4/Rptor/Ap1g1/Exoc2/Farp1/Ipo9/Strn3/Tnpo2/Git1/Myo5a/Kif3b/Rock2/Rims1/Acap2/Xpo5/Hace1/Dnm1l/Braf/Ocrl
BP	GO:0050808	synapse organization	110	0.546454	1.95072	6.92739743417364e-06	0.000767209	0.000610705	508	tags=40%, list=18%, signal=34%	Nbea/Gria1/Ank3/Myh10/Icam5/Erc2/Nlgn2/Dgkz/Farp1/Asap1/Nfasc/Ntrk2/Nedd4/Ckap5/Dctn1/Pclo/Ncan/Hip1r/Mecp2/Dlg4/Myo5a/Nlgn3/C1qb/C1qc/Kif1a/Akap5/Rock2/Opa1/Myo6/C1qa/Ptprd/Ptprs/L1cam/Bsn/Dlg2/Grm5/Grin1/Nrcam/Vps35/Itsn1/Dnm1l/Cntn2/Cpne6/Apbb1
CC	GO:0098978	glutamatergic synapse	172	0.489541	1.81073	7.84890076430468e-06	0.000818132	0.00065124	421	tags=30%, list=15%, signal=27%	Nbea/Gria1/Myh10/Icam5/Gria3/Gria2/Ncam1/Abr/Synj1/Actn1/Erc2/Vps18/Agap2/Dgkz/Farp1/Asap1/Grm3/Ntrk2/Plcb1/Nedd4/Dlg3/Pclo/Sv2a/Ncan/Hip1r/Ap3d1/Actn2/Ap2b1/Mecp2/Dlg4/Trio/Git1/Myo5a/Nlgn3/Akap5/Grm2/Dlg1/Hcn1/Stat3/Rock2/Myo6/Cul3/Ptprd/Ptprs/L1cam/Bsn/Dlg2/Rims1/Amph/Grm5/Grin1/Nrcam
BP	GO:0071705	nitrogen compound transport	321	0.426233	1.62774	9.23901504842826e-06	0.00090953	0.000723993	338	tags=19%, list=12%, signal=19%	Kif5c/Nbea/Xpo7/Uso1/Ipo7/Xpo1/Ank3/Gfap/Myh10/Ipo5/Tnpo3/Vps50/Exoc4/Copa/Copb2/Ank2/Dhx9/Ipo4/Usp9x/Vps18/Nlgn2/Rptor/Ap1g1/Actn4/Itpr1/Exoc2/Macf1/Oga/Ipo9/Ntrk2/Madd/Plcb1/Nedd4/Pclo/Sv2a/Vps51/Vps53/Ap3d1/Ap3b2/Ap2a2/Ap2b1/Pgap1/Coro7/Copg1/Mecp2/Tnpo2/Myo5a/Kif1a/Exoc1/Cpt1a/Akap5/Bag6/Grm2/Kif3b/Mon2/Vps52/Stat3/Kcnb1/Vps16/Ap2a1/Myo6
CC	GO:0098590	plasma membrane region	168	0.497804	1.83727	1.00707163341871e-05	0.000939227	0.000747632	518	tags=34%, list=18%, signal=30%	Nbea/Gria1/Ank3/Myh10/Gria3/Pde2a/Gria2/Ncam1/Cntn1/Ank2/Synj1/Erc2/Nlgn2/Ap1g1/Itpr1/Farp1/Macf1/Grm3/Ntrk2/Dlg3/Plec/Strn/Hip1r/Actn2/Fas/Ap2a2/Ap2b1/Dlg4/Nlgn3/Sgip1/Akap5/Grm2/Dlg1/Ide/Hcn1/Ptpra/Kcnb1/Ap2a1/Myo6/Ptprd/Ptprs/L1cam/Bsn/Dlg2/Rims1/Grm5/Grin1/Nrcam/Myh9/Lrrc7/Itsn1/Dnm1l/Cntn2/Aak1/Apbb1/Plcg1/Ocrl
BP	GO:0046907	intracellular transport	275	0.443064	1.68065	1.14359711921637e-05	0.00101323	0.000806537	460	tags=26%, list=16%, signal=24%	Kif5c/Nbea/Xpo7/Uso1/Ipo7/Xpo1/Ank3/Gfap/Myh10/Ipo5/Tnpo3/Vps50/Exoc4/Copa/Copb2/Dhx9/Ipo4/Usp9x/Vps18/Agap2/Ap1g1/Actn4/Relch/Hyou1/Ube2o/Macf1/Oga/Ipo9/Madd/Nedd4/Dctn1/Vps51/Hip1r/Vps53/Ap3d1/Actn2/Ap3b2/Ap2a2/Ap2b1/Pgap1/Copg1/Mecp2/Tnpo2/Myo5a/Kif1a/Akap5/Bag6/Kif3b/Vps52/Stat3/Kcnb1/Vps16/Ap2a1/Myo6/Cul3/Scyl2/Abcd3/Vps11/Bsn/Dlg2/Rims1/Copg2/Ap1b1/Map1b/Atp9a/Lamp2/Kcnq2/Acap2/Lrrc7/Map1a/…
CC	GO:0030424	axon	169	0.493111	1.82111	1.22629840545269e-05	0.00103476	0.000823679	454	tags=30%, list=16%, signal=27%	Kif5c/Ncam2/Gria1/Ank3/Myh10/Gria3/Pde2a/Gria2/Ncam1/Exoc4/Copa/Cntn1/Erc2/Usp9x/Pygb/Grm3/Nfasc/Ntrk2/Wdr47/Madd/Dctn1/Dlg3/Pclo/Plec/Ap3d1/Adcy9/Dlg4/Git1/Myo5a/Mag/Kif1a/Grm2/Dlg1/Kif3b/Hcn1/Kcnb1/Vps16/Myo6/L1cam/Bsn/Dlg2/Dip2b/Copg2/Amph/Map1b/Prex1/Grin1/Nrcam/Kcnq2/Lrrc7/Map1a
CC	GO:0045202	synapse	337	0.429539	1.64208	1.48687723715028e-05	0.00119761	0.000953309	460	tags=27%, list=16%, signal=26%	Kif5c/Nbea/Gria1/Eif3b/Ank3/Dmxl2/Myh10/Icam5/Gria3/Pde2a/Gria2/Ncam1/Exoc4/Abr/Cntn1/Ank2/Synj1/Actn1/Erc2/Vps18/Nlgn2/Agap2/Itpr1/Dgkz/Tln2/Farp1/Macf1/Asap1/Grm3/Ntrk2/Madd/Plcb1/Nedd4/Wfs1/Dlg3/Pclo/Sv2a/Ncan/Wdr7/Strn/Hip1r/Ap3d1/Actn2/Strn4/Ap2a2/Ap2b1/Mecp2/Dlg4/Vac14/Trio/Git1/Myo5a/Eif3a/Nlgn3/C1qb/C1qc/Sgip1/Kif1a/Akap5/Grm2/Dlg1/Kif3b/Map1s/Hcn1/Stat3/Ptpra/Rock2/Kcnb1/Vps16/Myo6/C1qa/…
CC	GO:0099080	supramolecular complex	149	0.503299	1.83773	1.57462213848426e-05	0.00121314	0.000965672	413	tags=27%, list=14%, signal=24%	Kif5c/Eif3b/Xpo1/Ank3/Gfap/Myh10/Ank2/Synj1/Actn1/Dhx9/Vps18/Clip2/Rptor/Actn4/Macf1/Cyld/Kif2a/Wdr47/Ckap5/Dctn1/Plec/Pygm/Actn2/Myo5a/Eif3a/Kif1a/Bcas3/Dlg1/Kif3b/Map1s/Ddx1/Rock2/Vps16/Opa1/Myo6/Cul3/Vps11/Pde4d/Map1b/Hid1
BP	GO:0015031	protein transport	283	0.43807	1.6614	1.66863548482656e-05	0.00122834	0.000977768	338	tags=20%, list=12%, signal=19%	Kif5c/Nbea/Xpo7/Uso1/Ipo7/Xpo1/Ank3/Gfap/Myh10/Ipo5/Tnpo3/Vps50/Exoc4/Copa/Copb2/Ank2/Ipo4/Usp9x/Vps18/Nlgn2/Rptor/Ap1g1/Actn4/Itpr1/Exoc2/Macf1/Oga/Ipo9/Madd/Plcb1/Nedd4/Pclo/Vps51/Vps53/Ap3d1/Ap3b2/Ap2a2/Ap2b1/Pgap1/Coro7/Copg1/Tnpo2/Myo5a/Kif1a/Exoc1/Cpt1a/Akap5/Bag6/Kif3b/Mon2/Vps52/Stat3/Kcnb1/Vps16/Ap2a1/Myo6
BP	GO:0033036	macromolecule localization	425	0.409272	1.57498	1.73298428689974e-05	0.00122834	0.000977768	338	tags=19%, list=12%, signal=20%	Kif5c/Nbea/Xpo7/Uso1/Ipo7/Xpo1/Ank3/Gfap/Dpp6/Myh10/Ipo5/Tnpo3/Vps50/Gria2/Exoc4/Dpp10/Copa/Copb2/Ank2/Dhx9/Ipo4/Usp9x/Vps18/Emc1/Nlgn2/Rptor/Agap2/Ap1g1/Actn4/Itpr1/Relch/Exoc2/Macf1/Cyld/Asap1/Efr3b/Oga/Nfasc/Ipo9/Madd/Plcb1/Nedd4/Ckap5/Dlg3/Pclo/Vps51/Plec/Vps53/Ap3d1/Actn2/Ap3b2/Ap2a2/Ap2b1/Pgap1/Coro7/Copg1/Mecp2/Dlg4/Tnpo2/Git1/Myo5a/Nlgn3/Kif1a/Exoc1/Cpt1a/Akap5/Bag6/Dlg1/Kif3b/Ttc7b/Mon2/…
BP	GO:0045184	establishment of protein localization	303	0.43341	1.64632	1.81125056655392e-05	0.00123444	0.000982622	338	tags=19%, list=12%, signal=19%	Kif5c/Nbea/Xpo7/Uso1/Ipo7/Xpo1/Ank3/Gfap/Myh10/Ipo5/Tnpo3/Vps50/Gria2/Exoc4/Copa/Copb2/Ank2/Ipo4/Usp9x/Vps18/Emc1/Nlgn2/Rptor/Ap1g1/Actn4/Itpr1/Exoc2/Macf1/Oga/Ipo9/Madd/Plcb1/Nedd4/Pclo/Vps51/Vps53/Ap3d1/Ap3b2/Ap2a2/Ap2b1/Pgap1/Coro7/Copg1/Dlg4/Tnpo2/Myo5a/Kif1a/Exoc1/Cpt1a/Akap5/Bag6/Kif3b/Mon2/Vps52/Stat3/Kcnb1/Vps16/Ap2a1/Myo6
BP	GO:0007417	central nervous system development	109	0.538985	1.92163	2.09415754325917e-05	0.00137439	0.00109402	421	tags=30%, list=15%, signal=27%	Gfap/Dmxl2/Myh10/Ncam1/Exoc4/Abr/Cntn1/Usp9x/Nfasc/Ntrk2/Wdr47/Plcb1/Ckap5/Dctn1/Vps51/Ncan/Pgap1/Mecp2/Git1/Nlgn3/Mag/Kif1a/Bag6/Map1s/Stat3/Ptpra/C1qa/Scyl2/Ptprs/Cul4b/Elp3/Grin1/Nrcam
CC	GO:0045211	postsynaptic membrane	64	0.595751	1.9893	2.35232010334163e-05	0.00148868	0.001185	421	tags=39%, list=15%, signal=34%	Nbea/Gria1/Ank3/Gria3/Gria2/Ncam1/Cntn1/Ank2/Nlgn2/Farp1/Grm3/Ntrk2/Dlg3/Strn/Actn2/Dlg4/Nlgn3/Dlg1/Hcn1/Kcnb1/Ptprs/Dlg2/Grm5/Grin1/Nrcam
MF	GO:0051020	GTPase binding	65	0.605891	2.03141	2.57059326970367e-05	0.00157072	0.00125031	233	tags=26%, list=8%, signal=25%	Xpo7/Ipo7/Gria1/Xpo1/Dmxl2/Ipo5/Tnpo3/Ipo4/Rptor/Ap1g1/Exoc2/Farp1/Ipo9/Strn3/Tnpo2/Git1/Myo5a
CC	GO:0099572	postsynaptic specialization	93	0.547614	1.92572	2.72207740936836e-05	0.00160784	0.00127985	460	tags=39%, list=16%, signal=34%	Gria1/Gria3/Gria2/Exoc4/Abr/Ank2/Nlgn2/Itpr1/Dgkz/Macf1/Grm3/Ntrk2/Dlg3/Pclo/Hip1r/Actn2/Dlg4/Eif3a/Nlgn3/Akap5/Dlg1/Stat3/Kcnb1/Myo6/Ptprs/Bsn/Dlg2/Rims1/Map1b/Grm5/Grin1/Nrcam/Pkp4/Lrrc7/Map1a/Vps35
BP	GO:0006886	intracellular protein transport	179	0.474827	1.76253	2.86283269233502e-05	0.00163643	0.00130261	460	tags=28%, list=16%, signal=25%	Kif5c/Nbea/Xpo7/Uso1/Ipo7/Xpo1/Ank3/Gfap/Ipo5/Tnpo3/Exoc4/Copa/Copb2/Ipo4/Usp9x/Vps18/Ap1g1/Macf1/Oga/Ipo9/Nedd4/Vps51/Vps53/Ap3d1/Ap3b2/Ap2a2/Ap2b1/Copg1/Tnpo2/Myo5a/Kif1a/Akap5/Bag6/Vps52/Stat3/Kcnb1/Vps16/Ap2a1/Myo6/Vps11/Dlg2/Rims1/Copg2/Ap1b1/Lamp2/Kcnq2/Lrrc7/Map1a/Xpo5/Vps35
CC	GO:0030054	cell junction	381	0.413011	1.58105	4.28028014136219e-05	0.00237021	0.0018867	460	tags=25%, list=16%, signal=24%	Kif5c/Nbea/Gria1/Eif3b/Ank3/Dmxl2/Myh10/Icam5/Gria3/Pde2a/Gria2/Ncam1/Uba1/Exoc4/Abr/Cntn1/Ank2/Synj1/Actn1/Erc2/Vps18/Nlgn2/Agap2/Actn4/Itpr1/Dgkz/Tln2/Farp1/Macf1/Asap1/Grm3/Nfasc/Ntrk2/Madd/Plcb1/Nedd4/Wfs1/Dlg3/Pclo/Sv2a/Plec/Ncan/Wdr7/Strn/Hip1r/Ap3d1/Actn2/Strn4/Ap2a2/Ap2b1/Mecp2/Dlg4/Vac14/Trio/Git1/Myo5a/Eif3a/Nlgn3/Ajm1/C1qb/C1qc/Sgip1/Kif1a/Akap5/Grm2/Dlg1/Kif3b/Map1s/Hcn1/Stat3/Ptpra/R…
MF	GO:0044877	protein-containing complex binding	239	0.440777	1.6677	5.22020495233879e-05	0.00280309	0.00223128	458	tags=28%, list=16%, signal=25%	Snd1/Gria1/Ank3/Gfap/Myh10/Icam5/Gria2/Exoc4/Ank2/Synj1/Actn1/Dhx9/Erc2/Rptor/Agap2/Actn4/Itpr1/Tln2/Macf1/Ddb1/Letm1/Wdr47/Ckap5/Strn3/Wfs1/Plec/Strn/Hip1r/Actn2/Fas/Strn4/Ap2a2/Ap2b1/Mecp2/Dlg4/Git1/Myo5a/Eif3c/Akap5/Bag6/Bcas3/Kif3b/Ide/Sf3b3/Map1s/Ddx1/Stat3/Ptpra/Gcn1/Vps16/Opa1/Ap2a1/Myo6/L1cam/Dlg2/Naa15/Amph/Map1b/Grin1/Myh9/Adcy2/Ssrp1/Nomo1/Gpc1/Map1a/Xpo5
BP	GO:0051648	vesicle localization	60	0.59989	1.98571	5.79161620437798e-05	0.00301845	0.00240271	372	tags=33%, list=13%, signal=30%	Kif5c/Uso1/Exoc4/Synj1/Nlgn2/Actn4/Exoc2/Madd/Dctn1/Pclo/Ap3d1/Ap3b2/Mecp2/Myo5a/Nlgn3/Kif1a/Exoc1/Myo6/Cul3/Bsn
BP	GO:0007267	cell-cell signaling	229	0.448196	1.68713	6.22806903143321e-05	0.00315318	0.00250996	384	tags=24%, list=13%, signal=23%	Gria1/Gfap/Dmxl2/Gria3/Gria2/Ncam1/Exoc4/Abr/Ank2/Synj1/Erc2/Vps18/Nlgn2/Rptor/Itpr1/Dgkz/Farp1/Ccar2/Macf1/Ddb1/Cyld/Grm3/Oga/Ntrk2/Madd/Plcb1/Nedd4/Ckap5/Dlg3/Pclo/Sv2a/Ncan/Strn/Plcl2/Mecp2/Dlg4/Trio/Git1/Myo5a/Nlgn3/Cpt1a/Akap5/Bcas3/Grm2/Dlg1/Stat3/Ptpra/Kcnb1/Myo6/Cul3/Scyl2/Ptprd/Ptprs/L1cam/Dlg2/Rims1
CC	GO:0043025	neuronal cell body	129	0.501087	1.81117	7.77700431361943e-05	0.00382801	0.00304713	470	tags=33%, list=16%, signal=29%	Kif5c/Gria1/Dpp6/Myh10/Gria3/Gria2/Ncam1/Exoc4/Copa/Erc2/Rptor/Itpr1/Ntrk2/Wdr47/Ckap5/Strn3/Dctn1/Dlg3/Pclo/Sv2a/Strn/Hip1r/Fas/Myo5a/Nlgn3/Kif1a/Akap5/Dlg1/Map1s/Hcn1/Kcnb1/Vps16/Myo6/L1cam/Bsn/Dlg2/Dip2b/Map1b/Grin1/Gpc1/Map1a/Vps35/Itsn1
BP	GO:0048468	cell development	286	0.42397	1.60789	9.96684027034964e-05	0.00477331	0.00379959	454	tags=27%, list=16%, signal=25%	Kif5c/Ank3/Gfap/Myh10/Pde2a/Ncam1/Ampd2/Cntn1/Ank2/Synj1/Actn1/Usp9x/Nlgn2/Rptor/Actn4/Itpr1/Farp1/Macf1/Ddb1/Cyld/Asap1/Nfasc/Ntrk2/Wdr47/Plcb1/Nedd4/Ckap5/Plec/Ncan/Wdr7/Strn/Ap3d1/Actn2/Fas/Ap2a2/Plcl2/Mecp2/Dlg4/Trio/Git1/Nlgn3/Mag/C1qc/Kif1a/Akap5/Itm2c/Map1s/Hcn1/Nrdc/Stat3/Ptpra/Rock2/Kcnb1/Opa1/Ap2a1/Myo6/C1qa/Dgkg/Scyl2/Ptprd/Ptprs/L1cam/Dlg2/Dip2b/Rims1/Cul4b/Pde4d/Map1b/Prex1/Grm5/Grin…
BP	GO:0035249	synaptic transmission, glutamatergic	23	0.741362	2.034	0.000109355	0.00477665	0.00380225	419	tags=52%, list=15%, signal=45%	Gria1/Gria3/Gria2/Nlgn2/Dgkz/Grm3/Ntrk2/Myo5a/Nlgn3/Grm2/Grm5/Grin1
CC	GO:0060076	excitatory synapse	19	0.76915	2.02278	0.000110521	0.00477665	0.00380225	419	tags=63%, list=15%, signal=54%	Gria1/Gria3/Synj1/Nlgn2/Ntrk2/Pclo/Dlg4/Git1/Nlgn3/Akap5/Bsn/Grin1
CC	GO:0030426	growth cone	53	0.610324	1.96457	0.00010907	0.00477665	0.00380225	419	tags=34%, list=15%, signal=30%	Kif5c/Myh10/Gria2/Ncam1/Exoc4/Copa/Erc2/Usp9x/Ntrk2/Wdr47/Dlg3/Pclo/Git1/L1cam/Copg2/Map1b/Prex1/Grin1
BP	GO:0048731	system development	388	0.394529	1.51177	0.000107786	0.00477665	0.00380225	460	tags=25%, list=16%, signal=24%	Kif5c/Gria1/Ank3/Gfap/Dmxl2/Myh10/Icam5/Pde2a/Ncam1/Exoc4/Abr/Ampd2/Cntn1/Ank2/Synj1/Astn1/Usp9x/Nlgn2/Actn4/Itpr1/Farp1/Macf1/Asap1/Kif2a/Nfasc/Ntrk2/Wdr47/Plcb1/Nedd4/Ckap5/Dctn1/Wfs1/Pclo/Vps51/Plec/Ncan/Strn/Hip1r/Actn2/Fas/Ap2b1/Pgap1/Mecp2/Dlg4/Matr3/Trio/Git1/Myo5a/Nlgn3/Mag/Kif1a/Srpk2/Gtf2i/Akap5/Bag6/Bcas3/Dlg1/Itm2c/Map1s/Hcn1/Vps52/Nrdc/Stat3/Ptpra/Rock2/Kcnb1/Opa1/Ap2a1/Myo6/C1qa/Dgk…
CC	GO:0014069	postsynaptic density	87	0.53384	1.85922	0.000123667	0.00480034	0.00382111	460	tags=38%, list=16%, signal=33%	Gria1/Gria3/Gria2/Exoc4/Abr/Ank2/Itpr1/Dgkz/Macf1/Grm3/Ntrk2/Dlg3/Pclo/Hip1r/Actn2/Dlg4/Eif3a/Akap5/Dlg1/Stat3/Myo6/Ptprs/Bsn/Dlg2/Rims1/Map1b/Grm5/Grin1/Nrcam/Pkp4/Lrrc7/Map1a/Vps35
CC	GO:0032279	asymmetric synapse	87	0.53384	1.85922	0.000123667	0.00480034	0.00382111	460	tags=38%, list=16%, signal=33%	Gria1/Gria3/Gria2/Exoc4/Abr/Ank2/Itpr1/Dgkz/Macf1/Grm3/Ntrk2/Dlg3/Pclo/Hip1r/Actn2/Dlg4/Eif3a/Akap5/Dlg1/Stat3/Myo6/Ptprs/Bsn/Dlg2/Rims1/Map1b/Grm5/Grin1/Nrcam/Pkp4/Lrrc7/Map1a/Vps35
CC	GO:0099081	supramolecular polymer	118	0.508868	1.82713	0.000127323	0.00480034	0.00382111	413	tags=29%, list=14%, signal=26%	Kif5c/Ank3/Gfap/Myh10/Ank2/Synj1/Actn1/Vps18/Clip2/Actn4/Macf1/Cyld/Kif2a/Wdr47/Ckap5/Dctn1/Plec/Pygm/Actn2/Myo5a/Eif3a/Kif1a/Bcas3/Dlg1/Kif3b/Map1s/Vps16/Opa1/Myo6/Cul3/Vps11/Pde4d/Map1b/Hid1
CC	GO:0099512	supramolecular fiber	118	0.508868	1.82713	0.000127323	0.00480034	0.00382111	413	tags=29%, list=14%, signal=26%	Kif5c/Ank3/Gfap/Myh10/Ank2/Synj1/Actn1/Vps18/Clip2/Actn4/Macf1/Cyld/Kif2a/Wdr47/Ckap5/Dctn1/Plec/Pygm/Actn2/Myo5a/Eif3a/Kif1a/Bcas3/Dlg1/Kif3b/Map1s/Vps16/Opa1/Myo6/Cul3/Vps11/Pde4d/Map1b/Hid1
CC	GO:0043228	non-membrane-bounded organelle	389	0.400118	1.53384	0.000122772	0.00480034	0.00382111	413	tags=20%, list=14%, signal=20%	Kif5c/Psmd1/Uso1/Eif3b/Xpo1/Ank3/Gfap/Myh10/Exoc4/Abr/Psmd2/Ank2/Synj1/Actn1/Dhx9/Erc2/Ipo4/Usp9x/Vps18/Clip2/Rptor/Ppm1e/Actn4/Itpr1/Tln2/Farp1/Ccar2/Macf1/Ddb1/Cyld/Asap1/Efr3b/Kif2a/Wdr47/Plcb1/Nedd4/Ckap5/Dctn1/Dlg3/Pclo/Vps51/Plec/Hip1r/Pygm/Actn2/Ilf3/Mecp2/Dlg4/Git1/Myo5a/Eif3a/Kif1a/Srpk2/Abhd4/Akap5/Bcas3/Dlg1/Kif3b/Sf3b3/Map1s/Ddx1/Stat3/Gcn1/Rock2/Vps16/Opa1/Myo6/Dgkg/Cul3/Vps11/Bsn/Ri…
[truncated: 149 more rows]

## Sheet: Gomes_FUS_PFC_female
ONTOLOGY	ID	Description	setSize	enrichmentScore	NES	pvalue	p.adjust	qvalue

## Sheet: Gomes_FUS_PFC_male
ONTOLOGY	ID	Description	setSize	enrichmentScore	NES	pvalue	p.adjust	qvalue	rank	leading_edge	core_enrichment
[truncated: 42 more rows]

[truncated: 15 more sheets: Gomes_SOD1_PFC_female, Gomes_SOD1_PFC_male, Gomes_TDP_PFC_female, Gomes_TDP_PFC_male, Matveeva_FUS_cortex_female_male, Matveeva_TDP_cortex_male, Whiteley_Ubqln2_KO_brain_agegM, Whiteley_Ubqln2_KO_spine_youngM, Whiteley_Ubqln2_KO_brain_youngM, Whiteley_Ubqln2_KO_hippo_youngM, Whiteley_Ubqln2_KI_spine_youngM, Whiteley_Ubqln2_KI_hippo_youngM, Spiteri_TDP_brain&spine_female, Spiteri_TDP_brain_female, Spiteri_TDP_spine_female]
